# Supplementary material for: Fibrillarin evolution through the Tree of Life: Comparative genomics and microsynteny network analyses provide new insights into the evolutionary history of Fibrillarin
Source: PLoS Comput Biol. 2020 Oct 19;16(10):e1008318. doi: 10.1371/journal.pcbi.1008318 (PMC7608942; doi:10.1371/journal.pcbi.1008318)
Supplement: S1 Table — (XLSX) [file pcbi.1008318.s017.xlsx]

## Sheet: S1 Table (Virus)
S1 Table. List of the 47 viral genomes that were analyzed in the search for FIB-like proteins.
Lineage	Name	NewID	Total length (Mb)	Proteins	Assembly	Source Database	Link	Download date	Protein File	Genome file
Viruses; Duplodnaviria; Heunggongvirae; Uroviricota; Caudoviricetes; Caudovirales; Myoviridae	Bacillus virus G	Bacil-V	0.497513	675	GCA_000917535.1	NCBI	https://www.ncbi.nlm.nih.gov/genome/24510?genome_assembly_id=460511	19/06/2020	GCF_000917535.1_ViralProj240716_protein.faa	GCF_000917535.1_ViralProj240716_genomic.fna
Viruses; Duplodnaviria; Heunggongvirae; Uroviricota; Caudoviricetes; Caudovirales; Myoviridae; Polybotosvirus; Agrobacterium virus Atuph07	Agrobacterium phage Atu_ph07	AgroP-V	0.49038	714	GCA_002628245.1	NCBI	https://www.ncbi.nlm.nih.gov/genome/63797?genome_assembly_id=466418	19/06/2020	GCF_002628245.1_ASM262824v1_protein.faa	GCF_002628245.1_ASM262824v1_genomic.fna
Viruses; Duplodnaviria; Heunggongvirae; Uroviricota; Caudoviricetes; Caudovirales; Myoviridae; unclassified Myoviridae	Salicola phage SCTP-2	SalPha-V	0.440001	541	GCA_002625545.1	NCBI	https://www.ncbi.nlm.nih.gov/genome/63662?genome_assembly_id=466283	19/06/2020	GCA_002625545.1_ASM262554v1_protein.faa	GCA_002625545.1_ASM262554v1_genomic.fna
Viruses; Duplodnaviria; Heunggongvirae; Uroviricota; Caudoviricetes; Caudovirales; Myoviridae; unclassified Myoviridae	Myoviridae sp.	Myov-V	0.419387	545	GCA_003657725.1	NCBI	https://www.ncbi.nlm.nih.gov/genome/34501?genome_assembly_id=411223	19/06/2020	GCA_003657725.1_ASM365772v1_protein.faa	GCA_003657725.1_ASM365772v1_genomic.fna
Viruses; Duplodnaviria; Heunggongvirae; Uroviricota; Caudoviricetes; Caudovirales; Siphoviridae; unclassified Siphoviridae	Archaeal BJ1 virus	Archa-V	0.042271	70	GCA_000870325.1	NCBI	https://www.ncbi.nlm.nih.gov/genome/5877?genome_assembly_id=891221	19/06/2020	GCF_000870325.1_ViralProj18503_protein.faa	GCF_000870325.1_ViralProj18503_genomic.fna
Viruses; environmental samples	uncultured marine virus	UncMar1-V*	49.3129	53851	GCA_002003225.1	NCBI	https://www.ncbi.nlm.nih.gov/genome/53332?genome_assembly_id=319516	19/06/2020	UncMarV_GCA_002003225.1.faa (annotated with PROKKA 1.14.5)	GCA_002003225.1_ASM200322v1_genomic.fna
Viruses; environmental samples	uncultured marine virus	UncMar2-V*	31.0379	35052	GCA_002003145.1	NCBI	https://www.ncbi.nlm.nih.gov/genome/53332?genome_assembly_id=319512	19/06/2020	UncMarV_GCA_002003145.1.faa (annotated with PROKKA 1.14.5)	GCA_002003145.1_ASM200314v1_genomic.fna
Viruses; environmental samples	uncultured marine virus	UncMar3-V*	21.1895	21059	GCA_002003205.1	NCBI	https://www.ncbi.nlm.nih.gov/genome/53332?genome_assembly_id=319515	19/06/2020	UncMarV_GCA_002003205.1.faa (annotated with PROKKA 1.14.5)	GCA_002003205.1_ASM200320v1_genomic.fna
Viruses; Polydnaviridae; Bracovirus	Diolcogaster facetosa bracovirus	DioFa-V	0.787325	109	GCA_002833945.2	NCBI	https://www.ncbi.nlm.nih.gov/genome/67057?genome_assembly_id=884391	19/06/2020	GCF_002833945.1_ASM283394v2_protein.faa	GCF_002833945.1_ASM283394v2_genomic.fna
Viruses; Polydnaviridae; Bracovirus	Cotesia congregata bracovirus	CoCoBr-V	0.56767	155	GCA_000844405.1	NCBI	https://www.ncbi.nlm.nih.gov/genome/4754?genome_assembly_id=434301	19/06/2020	GCF_000844405.1_ViralMultiSegProj14556_protein.faa	GCF_000844405.1_ViralMultiSegProj14556_genomic.fna
Viruses; unclassified viruses	Faustovirus	Faus-V	0.466265	492	GCA_003051705.1	NCBI	https://www.ncbi.nlm.nih.gov/genome/33439?genome_assembly_id=372916	19/06/2020	GCA_003051705.1_ASM305170v1_protein.faa	GCA_003051705.1_ASM305170v1_genomic.fna
Viruses; unclassified viruses	Pacmanvirus A23	Pacma-V	0.395405	465	GCA_002114025.1	NCBI	https://www.ncbi.nlm.nih.gov/genome/54312?genome_assembly_id=464134	19/06/2020	GCF_002114025.1_ViralProj384397_protein.faa	GCF_002114025.1_ViralProj384397_genomic.fna
Viruses; unclassified viruses; unclassified DNA viruses; unclassified archaeal dsDNA viruses; Haloviruses	Halovirus HVTV-1	HalovHV-V	0.102319	173	GCA_000905075.1	NCBI	https://www.ncbi.nlm.nih.gov/genome/16283?genome_assembly_id=459930	19/06/2020	GCF_000905075.1_ViralProj186952_protein.faa	GCF_000905075.1_ViralProj186952_genomic.fna
Viruses; unclassified viruses; unclassified DNA viruses; unclassified archaeal dsDNA viruses; Haloviruses	Halovirus HGTV-1	HalovHG-V	0.143855	281	GCA_000908655.1	NCBI	https://www.ncbi.nlm.nih.gov/genome/17887?genome_assembly_id=4600877	20/06/2020	GCF_000908655.1_ViralProj206496_protein.faa	GCF_000908655.1_ViralProj206496_genomic.fna
Viruses; unclassified viruses; unclassified DNA viruses; unclassified dsDNA viruses	Sylvanvirus sp.	Sylva-V	0.940362	851	GCA_003814245.1	NCBI	https://www.ncbi.nlm.nih.gov/genome/73983?genome_assembly_id=424603	19/06/2020	GCA_003814245.1_ASM381424v1_protein.faa	GCA_003814245.1_ASM381424v1_genomic.fna
Viruses; unclassified viruses; unclassified DNA viruses; unclassified dsDNA viruses; Pandoravirus	Pandoravirus salinus	PanSa-V	2.47387	1430	GCA_000911955.1	NCBI	https://www.ncbi.nlm.nih.gov/genome/22431?genome_assembly_id=460224	19/06/2020	GCF_000911955.1_ViralProj215788_protein.faa	GCF_000911955.1_ViralProj215788_genomic.fna
Viruses; unclassified viruses; unclassified DNA viruses; unclassified dsDNA viruses; Pandoravirus	Pandoravirus inopinatum	PanIn-V	2.24311	1839	GCA_000928575.1	NCBI	https://www.ncbi.nlm.nih.gov/genome/36119?genome_assembly_id=884008	19/06/2020	GCF_000928575.1_ViralProj274798_protein.faa	GCF_000928575.1_ViralProj274798_genomic.fna
Viruses; unclassified viruses; unclassified DNA viruses; unclassified dsDNA viruses; Pandoravirus	Pandoravirus quercus	PanQu-V	2.07729	1185	GCA_003233895.1	NCBI	https://www.ncbi.nlm.nih.gov/genome/70093?genome_assembly_id=382490	19/06/2020	GCF_003233895.1_ASM323389v1_protein.faa	GCF_003233895.1_ASM323389v1_genomic.fna
Viruses; unclassified viruses; unclassified DNA viruses; unclassified dsDNA viruses; Pandoravirus	Pandoravirus neocaledonia	PanNe-V	2.00319	1081	GCA_003233915.1	NCBI	https://www.ncbi.nlm.nih.gov/genome/70094?genome_assembly_id=382491	19/06/2020	GCF_003233915.1_ASM323391v1_protein.faa	GCF_003233915.1_ASM323391v1_genomic.fna
Viruses; unclassified viruses; unclassified DNA viruses; unclassified dsDNA viruses; Pandoravirus	Pandoravirus dulcis	PanDu-V	1.90852	1070	GCA_000911655.1	NCBI	https://www.ncbi.nlm.nih.gov/genome/21502?genome_assembly_id=460170	19/06/2020	GCF_000911655.1_ViralProj213019_protein.faa	GCF_000911655.1_ViralProj213019_genomic.fna
Viruses; unclassified viruses; unclassified DNA viruses; unclassified dsDNA viruses; Pandoravirus	Pandoravirus macleodensis	PanMa-V	1.83826	926	GCA_003233935.1	NCBI	https://www.ncbi.nlm.nih.gov/genome/70095?genome_assembly_id=382492	19/06/2020	GCF_003233935.1_ASM323393v1_protein.faa	GCF_003233935.1_ASM323393v1_genomic.fna
Viruses; unclassified viruses; unclassified DNA viruses; unclassified dsDNA viruses; Pithoviridae	Cedratvirus A11	CedA11-V	0.589068	574	GCA_001995575.1	NCBI	https://www.ncbi.nlm.nih.gov/genome/52900?genome_assembly_id=307028	19/06/2020	GCF_001995575.1_ViralProj357483_protein.faa	GCF_001995575.1_ViralProj357483_genomic.fna
Viruses; Varidnaviria; Bamfordvirae; Nucleocytoviricota; Megaviricetes; Algavirales; Phycodnaviridae; Coccolithovirus; unclassified Coccolithovirus	Emiliania huxleyi virus 207	Emili-V	0.421891	468	GCA_010974675.1	NCBI	https://www.ncbi.nlm.nih.gov/genome/3924?genome_assembly_id=800483	19/06/2020	GCA_010974675.1_ASM1097467v1_protein.faa	GCA_010974675.1_ASM1097467v1_genomic.fna
Viruses; Varidnaviria; Bamfordvirae; Nucleocytoviricota; Megaviricetes; Algavirales; Phycodnaviridae; unclassified Phycodnaviridae	Orpheovirus IHUMI-LCC2	Orphe-V	1.47357	1199	GCA_002892525.1	NCBI	https://www.ncbi.nlm.nih.gov/genome/66786?genome_assembly_id=360967	19/06/2020	GCF_002892525.1_ASM289252v1_protein.faa	GCF_002892525.1_ASM289252v1_genomic.fna
Viruses; Varidnaviria; Bamfordvirae; Nucleocytoviricota; Megaviricetes; Algavirales; Phycodnaviridae; unclassified Phycodnaviridae	Tetraselmis virus 1	Tetra-V	0.668031	653	GCA_003057795.1	NCBI	https://www.ncbi.nlm.nih.gov/genome/69060?genome_assembly_id=373049	19/06/2020	GCA_003057795.1_ASM305779v1_protein.faa	GCA_003057795.1_ASM305779v1_genomic.fna
Viruses; Varidnaviria; Bamfordvirae; Nucleocytoviricota; Megaviricetes; Imitervirales; Mimiviridae; Cafeteriavirus	Cafeteria roenbergensis virus BV-PW1 (viruses)	CafeRo-V	0.617453	544	GCA_000889395.1	NCBI	https://www.ncbi.nlm.nih.gov/assembly/GCF_000889395.1/	13/07/2020	GCA_000889395.1_ViralProj59783_protein.faa	GCA_000889395.1_ViralProj59783_genomic.fna
Viruses; Varidnaviria; Bamfordvirae; Nucleocytoviricota; Megaviricetes; Imitervirales; Mimiviridae; Mimivirus	Mimivirus	Mimi-V	1.19795	947	GCA_004151645.1	NCBI	https://www.ncbi.nlm.nih.gov/assembly/GCA_004151645.1/	19/06/2020	GCA_004151645.1_ASM415164v1_protein.faa	GCA_004151645.1_ASM415164v1_genomic.fna
Viruses; Varidnaviria; Bamfordvirae; Nucleocytoviricota; Megaviricetes; Imitervirales; Mimiviridae; Mimivirus;	Acanthamoeba polyphaga mimivirus	AcPoMi-V	1.18155	979	GCA_000888735.1	NCBI	https://www.ncbi.nlm.nih.gov/genome/4099?genome_assembly_id=435728	19/06/2020	GCF_000888735.1_ViralProj60053_protein.faa	GCF_000888735.1_ViralProj60053_genomic.fna
Viruses; Varidnaviria; Bamfordvirae; Nucleocytoviricota; Megaviricetes; Imitervirales; Mimiviridae; Mimivirus; unclassified Mimivirus	Acanthamoeba castellanii mamavirus	AcCaMa-V	1.19169	988	GCA_002966335.1	NCBI	https://www.ncbi.nlm.nih.gov/assembly/GCA_002966335.1/	19/06/2020	GCA_002966335.1_ASM296633v1_protein.faa	GCA_002966335.1_ASM296633v1_genomic.fna
Viruses; Varidnaviria; Bamfordvirae; Nucleocytoviricota; Megaviricetes; Imitervirales; Mimiviridae; Mimivirus; unclassified Mimivirus	Niemeyer virus	Niem-V	1.29914	1003	GCA_002966445.1	NCBI	https://www.ncbi.nlm.nih.gov/assembly/GCA_002966445.1/	19/06/2020	GCA_002966445.1_ASM296644v1_protein.faa	GCA_002966445.1_ASM296644v1_genomic.fna
Viruses; Varidnaviria; Bamfordvirae; Nucleocytoviricota; Megaviricetes; Imitervirales; Mimiviridae; Mimivirus; unclassified Mimivirus	Bandra megavirus	BaMe-V	1.23589	1055	GCA_002966195.1	NCBI	https://www.ncbi.nlm.nih.gov/assembly/GCA_002966195.1/	19/06/2020	GCA_002966195.1_ASM296619v1_protein.faa	GCA_002966195.1_ASM296619v1_genomic.fna
Viruses; Varidnaviria; Bamfordvirae; Nucleocytoviricota; Megaviricetes; Imitervirales; Mimiviridae; Mimivirus; unclassified Mimivirus	Hirudovirus strain Sangsue	HiSa-V	1.18104	992	GCA_002966415.1	NCBI	https://www.ncbi.nlm.nih.gov/assembly/GCA_002966415.1/	19/06/2020	GCA_002966415.1_ASM296641v1_protein.faa	GCA_002966415.1_ASM296641v1_genomic.fna
Viruses; Varidnaviria; Bamfordvirae; Nucleocytoviricota; Megaviricetes; Imitervirales; Mimiviridae; Mimivirus; unclassified Mimivirus	Megavirus chiliensis	MeCh-V	1.2592	1120	GCA_000893915.1	NCBI	https://www.ncbi.nlm.nih.gov/genome/11798?genome_assembly_id=883761	19/06/2020	GCF_000893915.1_ViralProj74349_protein.faa	GCF_000893915.1_ViralProj74349_genomic.fna
Viruses; Varidnaviria; Bamfordvirae; Nucleocytoviricota; Megaviricetes; Imitervirales; Mimiviridae; Mimivirus; unclassified Mimivirus	Megavirus vitis	MeVi-V	1.24236	1027	GCA_004156275.1	NCBI	https://www.ncbi.nlm.nih.gov/assembly/GCA_004156275.1/	19/06/2020	GCA_004156275.1_ASM415627v1_protein.faa	GCA_004156275.1_ASM415627v1_genomic.fna
Viruses; Varidnaviria; Bamfordvirae; Nucleocytoviricota; Megaviricetes; Imitervirales; Mimiviridae; Mimivirus; unclassified Mimivirus	Bandra megavirus	BanMe-V	1.23589	1055	GCA_002966195.1	NCBI	https://www.ncbi.nlm.nih.gov/genome/67394?genome_assembly_id=365551	19/06/2020	GCA_002966195.1_ASM296619v1_protein.faa	GCA_002966195.1_ASM296619v1_genomic.fna
Viruses; Varidnaviria; Bamfordvirae; Nucleocytoviricota; Megaviricetes; Imitervirales; Mimiviridae; Mimivirus; unclassified Mimivirus; Megavirus chiliensis	Powai lake megavirus	PoLak-V	1.20871	996	GCA_002924545.1	NCBI	https://www.ncbi.nlm.nih.gov/genome/11798?genome_assembly_id=369033	19/06/2020	GCA_002924545.1_ASM292454v1_protein.faa	GCA_002924545.1_ASM292454v1_genomic.fna
Viruses; Varidnaviria; Bamfordvirae; Nucleocytoviricota; Megaviricetes; Imitervirales; Mimiviridae; unclassified Mimiviridae	Hyperionvirus sp.	Hype-V	2.3774	2493	GCA_003814165.1	NCBI	https://www.ncbi.nlm.nih.gov/genome/73981?genome_assembly_id=424535	19/06/2020	GCA_003814165.1_ASM381416v1_protein.faa	GCA_003814165.1_ASM381416v1_genomic.fna
Viruses; Varidnaviria; Bamfordvirae; Nucleocytoviricota; Megaviricetes; Imitervirales; Mimiviridae; unclassified Mimiviridae	Terrestrivirus sp.	Terr-V	1.79024	1652	GCA_003814265.1	NCBI	https://www.ncbi.nlm.nih.gov/genome/73981?genome_assembly_id=424537	19/06/2020	GCA_003814265.1_ASM381426v1_protein.faa	GCA_003814265.1_ASM381426v1_genomic.fna
Viruses; Varidnaviria; Bamfordvirae; Nucleocytoviricota; Megaviricetes; Imitervirales; Mimiviridae; unclassified Mimiviridae	Harvfovirus sp.	Harv-V	1.55362	1595	GCA_003814125.1	NCBI	https://www.ncbi.nlm.nih.gov/genome/73981?genome_assembly_id=424533	19/06/2020	GCA_003814125.1_ASM381412v1_protein.faa	GCA_003814125.1_ASM381412v1_genomic.fna
Viruses; Varidnaviria; Bamfordvirae; Nucleocytoviricota; Megaviricetes; Imitervirales; Mimiviridae; unclassified Mimiviridae	Gaeavirus sp.	Gaea-V	0.549019	512	GCA_003814105.1	NCBI	https://www.ncbi.nlm.nih.gov/genome/73981?genome_assembly_id=424532	19/06/2020	GCA_003814105.1_ASM381410v1_protein.faa	GCA_003814105.1_ASM381410v1_genomic.fna
Viruses; Varidnaviria; Bamfordvirae; Nucleocytoviricota; Megaviricetes; Imitervirales; Mimiviridae; unclassified Mimiviridae	Homavirus sp.	Homa-V	0.45665	451	GCA_003814145.1	NCBI	https://www.ncbi.nlm.nih.gov/genome/73981?genome_assembly_id=424534	19/06/2020	GCA_003814145.1_ASM381414v1_protein.faa	GCA_003814145.1_ASM381414v1_genomic.fna
Viruses; Varidnaviria; Bamfordvirae; Nucleocytoviricota; Megaviricetes; Imitervirales; Mimiviridae; unclassified Mimiviridae; Klosneuvirinae; Catovirus	Catovirus CTV1	CatCTV-V	1.53226	1427	GCA_002966235.1	NCBI	https://www.ncbi.nlm.nih.gov/genome/67396?genome_assembly_id=365553	19/06/2020	GCA_002966235.1_ASM296623v1_protein.faa	GCA_002966235.1_ASM296623v1_genomic.fna
Viruses; Varidnaviria; Bamfordvirae; Nucleocytoviricota; Megaviricetes; Imitervirales; Mimiviridae; unclassified Mimiviridae; Klosneuvirus	Klosneuvirus KNV1	KloKNV-V	1.57308	1545	GCA_002966275.1	NCBI	https://www.ncbi.nlm.nih.gov/genome/67398?genome_assembly_id=365555	19/06/2020	GCA_002966275.1_ASM296627v1_protein.faa	GCA_002966275.1_ASM296627v1_genomic.fna
Viruses; Varidnaviria; Bamfordvirae; Nucleocytoviricota; Megaviricetes; Imitervirales; Mimiviridae; unclassified Mimiviridae; Tupanvirus	Tupanvirus deep ocean	Tupan-V	1.51627	1359	GCA_002966475.1	NCBI	https://www.ncbi.nlm.nih.gov/genome/68476?genome_assembly_id=369624	19/06/2020	GCA_002966475.1_ASM296647v1_protein.faa	GCA_002966475.1_ASM296647v1_genomic.fna
Viruses; Varidnaviria; Bamfordvirae; Nucleocytoviricota; Megaviricetes; Imitervirales; Mimiviridae; unclassified Mimiviridae;Klosneuvirus	Bodo saltans virus	BoSal-V	1.38587	1207	GCA_002966405.1	NCBI	https://www.ncbi.nlm.nih.gov/genome/68473?genome_assembly_id=369621	19/06/2020	GCA_002966405.1_ASM296640v1_protein.faa	GCA_002966405.1_ASM296640v1_genomic.fna
Viruses; Varidnaviria; Bamfordvirae; Nucleocytoviricota; Megaviricetes; Pimascovirales; Marseillevirus; unclassified Marseillevirus	Insectomime virus	Insec-V	0.386631	477	GCA_003726615.1	NCBI	https://www.ncbi.nlm.nih.gov/genome/73852?genome_assembly_id=419133	19/06/2020	GCA_003726615.1_ASM372661v1_protein.faa	GCA_003726615.1_ASM372661v1_genomic.fna
Viruses; Varidnaviria; Helvetiavirae; Dividoviricota; Laserviricetes; Halopanivirales; Sphaerolipoviridae; Alphasphaerolipovirus	Haloarcula hispanica virus SH1	HaHis-V	0.030889	56	GCA_000864025.1	NCBI	https://www.ncbi.nlm.nih.gov/genome/3709?genome_assembly_id=890771	20/06/2020	GCF_000864025.1_ViralProj15535_protein.faa	GCF_000864025.1_ViralProj15535_genomic.fna
*** Annotated with Prokka 1.14.5 Seeman T. Prokka: rapid prokaryotic genome annotation. Bioinformatics. 2014; 30(14):2068-2069. PMID:24642063
