# Supplementary material for: Fibrillarin evolution through the Tree of Life: Comparative genomics and microsynteny network analyses provide new insights into the evolutionary history of Fibrillarin
Source: PLoS Comput Biol. 2020 Oct 19;16(10):e1008318. doi: 10.1371/journal.pcbi.1008318 (PMC7608942; doi:10.1371/journal.pcbi.1008318)
Supplement: S2 Table — (XLSX) [file pcbi.1008318.s018.xlsx]

## Sheet: S2 Table (Bacteria)
S2 Table. List of the 212 bacterial genomes that were analyzed in the search for FIB proteins.
Domain	Phylum	Class	Order	Family	Species	Strain	TaxID	Assembly	Source Database	Link	Download date
Bacteria	Acidobacteria	Acidobacteriia	Acidobacteriales	Acidobacteriaceae	Acidobacteriaceae bacterium SBC82	SBC82	2211140	GCA_003330725.1	NCBI	ftp://ftp.ncbi.nlm.nih.gov/genomes/all/GCA/003/330/725/GCA_003330725.1_ASM333072v1	19/08/2018
Bacteria	Acidobacteria	Acidobacteriia	Acidobacteriales	Acidobacteriaceae	Acidobacterium capsulatum ATCC 51196	ATCC 51196	240015	GCA_000022565.1	NCBI	ftp://ftp.ncbi.nlm.nih.gov/genomes/all/GCA/000/022/565/GCA_000022565.1_ASM2256v1	19/08/2018
Bacteria	Acidobacteria	Acidobacteriia	Acidobacteriales	Acidobacteriaceae	Candidatus Koribacter versatilis Ellin345	Ellin345	204669	GCA_000014005.1	NCBI	ftp://ftp.ncbi.nlm.nih.gov/genomes/all/GCA/000/014/005/GCA_000014005.1_ASM1400v1	19/08/2018
Bacteria	Acidobacteria	Acidobacteriia	Acidobacteriales	Acidobacteriaceae	Granulicella mallensis MP5ACTX8	MP5ACTX8	682795	GCA_000178955.2	NCBI	ftp://ftp.ncbi.nlm.nih.gov/genomes/all/GCA/000/178/955/GCA_000178955.2_ASM17895v2	19/08/2018
Bacteria	Acidobacteria	Acidobacteriia	Acidobacteriales	Acidobacteriaceae	Granulicella tundricola MP5ACTX9	MP5ACTX9	1198114	GCA_000178975.2	NCBI	ftp://ftp.ncbi.nlm.nih.gov/genomes/all/GCA/000/178/975/GCA_000178975.2_ASM17897v2	19/08/2018
Bacteria	Acidobacteria	Acidobacteriia	Acidobacteriales	Acidobacteriaceae	Terriglobus roseus DSM 18391	DSM 18391	926566	GCA_000265425.1	NCBI	ftp://ftp.ncbi.nlm.nih.gov/genomes/all/GCA/000/265/425/GCA_000265425.1_ASM26542v1	19/08/2018
Bacteria	Acidobacteria	Acidobacteriia	Acidobacteriales	Acidobacteriaceae	Terriglobus saanensis SP1PR4	SP1PR4	401053	GCA_000179915.2	NCBI	ftp://ftp.ncbi.nlm.nih.gov/genomes/all/GCA/000/179/915/GCA_000179915.2_ASM17991v2	19/08/2018
Bacteria	Acidobacteria	Blastocatellia	NA	NA	Chloracidobacterium thermophilum B	B	981222	GCA_000226295.1	NCBI	ftp://ftp.ncbi.nlm.nih.gov/genomes/all/GCA/000/226/295/GCA_000226295.1_ASM22629v1	19/08/2018
Bacteria	Acidobacteria	Solibacteres	Solibacterales	Solibacteraceae	Candidatus Solibacter usitatus Ellin6076	Ellin6076	234267	GCA_000014905.1	NCBI	ftp://ftp.ncbi.nlm.nih.gov/genomes/all/GCA/000/014/905/GCA_000014905.1_ASM1490v1	19/08/2018
Bacteria	Aquificae	Aquificae	Aquificales	Aquificaceae	Aquifex aeolicus VF5	VF5	224324	GCA_000008625.1	NCBI	ftp://ftp.ncbi.nlm.nih.gov/genomes/all/GCA/000/008/625/GCA_000008625.1_ASM862v1	19/08/2018
Bacteria	Aquificae	Aquificae	Aquificales	Aquificaceae	Hydrogenobaculum sp. 3684	3684	547143	GCA_000213785.1	NCBI	ftp://ftp.ncbi.nlm.nih.gov/genomes/all/GCA/000/213/785/GCA_000213785.1_ASM21378v1	19/08/2018
Bacteria	Aquificae	Aquificae	Aquificales	Aquificaceae	Hydrogenobaculum sp. Y04AAS1	Y04AAS1	380749	GCA_000020785.1	NCBI	ftp://ftp.ncbi.nlm.nih.gov/genomes/all/GCA/000/020/785/GCA_000020785.1_ASM2078v1	19/08/2018
Bacteria	Aquificae	Aquificae	Aquificales	Hydrogenothermaceae	Sulfurihydrogenibium azorense Az-Fu1	Az-Fu1	204536	GCA_000021545.1	NCBI	ftp://ftp.ncbi.nlm.nih.gov/genomes/all/GCA/000/021/545/GCA_000021545.1_ASM2154v1	19/08/2018
Bacteria	Aquificae	Aquificae	Aquificales	Hydrogenothermaceae	Sulfurihydrogenibium sp. YO3AOP1	YO3AOP1	436114	GCA_000020325.1	NCBI	ftp://ftp.ncbi.nlm.nih.gov/genomes/all/GCA/000/020/325/GCA_000020325.1_ASM2032v1	19/08/2018
Bacteria	Aquificae	Aquificae	Aquificales	Aquificaceae	Thermocrinis ruber	DSM 23557	75906	GCA_000512735.1	NCBI	ftp://ftp.ncbi.nlm.nih.gov/genomes/all/GCA/000/512/735/GCA_000512735.1_ASM51273v1	19/08/2018
Bacteria	Aquificae	Aquificae	Desulfurobacteriales	Desulfurobacteriaceae	Thermovibrio ammonificans HB-1	HB-1	648996	GCA_000185805.1	NCBI	ftp://ftp.ncbi.nlm.nih.gov/genomes/all/GCA/000/185/805/GCA_000185805.1_ASM18580v1	19/08/2018
Bacteria	Caldiserica	Caldisericia	Caldisericales	Caldisericaceae	Caldisericum exile AZM16c01	AZM16c01	511051	GCA_000284335.1	NCBI	ftp://ftp.ncbi.nlm.nih.gov/genomes/all/GCA/000/284/335/GCA_000284335.1_ASM28433v1	19/08/2018
Bacteria	Calditrichaeota	Calditrichae	Calditrichales	Calditrichaceae	Caldithrix abyssi DSM 13497	LF13	880073	GCA_001886815.1	NCBI	ftp://ftp.ncbi.nlm.nih.gov/genomes/all/GCA/001/886/815/GCA_001886815.1_ASM188681v1	19/08/2018
Bacteria	Chrysiogenetes	Chrysiogenetes	Chrysiogenales	Chrysiogenaceae	Desulfurispirillum indicum S5	S5	653733	GCA_000177635.2	NCBI	ftp://ftp.ncbi.nlm.nih.gov/genomes/all/GCA/000/177/635/GCA_000177635.2_ASM17763v2	19/08/2018
Bacteria	Deferribacteres	Deferribacteres	Deferribacterales	Deferribacteraceae	Calditerrivibrio nitroreducens DSM 19672	DSM 19672	768670	GCA_000183405.1	NCBI	ftp://ftp.ncbi.nlm.nih.gov/genomes/all/GCA/000/183/405/GCA_000183405.1_ASM18340v1	19/08/2018
Bacteria	Deferribacteres	Deferribacteres	Deferribacterales	Deferribacteraceae	Deferribacter desulfuricans SSM1	SSM1	639282	GCA_000010985.1	NCBI	ftp://ftp.ncbi.nlm.nih.gov/genomes/all/GCA/000/010/985/GCA_000010985.1_ASM1098v1	19/08/2018
Bacteria	Deferribacteres	Deferribacteres	Deferribacterales	Deferribacteraceae	Denitrovibrio acetiphilus DSM 12809	DSM 12809	522772	GCA_000025725.1	NCBI	ftp://ftp.ncbi.nlm.nih.gov/genomes/all/GCA/000/025/725/GCA_000025725.1_ASM2572v1	19/08/2018
Bacteria	Deferribacteres	Deferribacteres	Deferribacterales	Deferribacteraceae	Flexistipes sinusarabici DSM 4947	DSM 4947	717231	GCA_000218625.1	NCBI	ftp://ftp.ncbi.nlm.nih.gov/genomes/all/GCA/000/218/625/GCA_000218625.1_ASM21862v1	19/08/2018
Bacteria	Dictyoglomi	Dictyoglomia	Dictyoglomales	Dictyoglomaceae	Dictyoglomus thermophilum H-6-12	H-6-12; ATCC 35947	309799	GCA_000020965.1	NCBI	ftp://ftp.ncbi.nlm.nih.gov/genomes/all/GCA/000/020/965/GCA_000020965.1_ASM2096v1	19/08/2018
Bacteria	Dictyoglomi	Dictyoglomia	Dictyoglomales	Dictyoglomaceae	Dictyoglomus turgidum DSM 6724	DSM 6724	515635	GCA_000021645.1	NCBI	ftp://ftp.ncbi.nlm.nih.gov/genomes/all/GCA/000/021/645/GCA_000021645.1_ASM2164v1	19/08/2018
Bacteria	Elusimicrobia	Elusimicrobia	Elusimicrobiales	Elusimicrobiaceae	Elusimicrobium minutum Pei191	Pei191	445932	GCA_000020145.1	NCBI	ftp://ftp.ncbi.nlm.nih.gov/genomes/all/GCA/000/020/145/GCA_000020145.1_ASM2014v1	19/08/2018
Bacteria	Elusimicrobia	Endomicrobia	Endomicrobiales	Endomicrobiaceae	Candidatus Endomicrobium trichonymphae	Rs-D17	1408204	GCA_002355835.1	NCBI	ftp://ftp.ncbi.nlm.nih.gov/genomes/all/GCA/002/355/835/GCA_002355835.1_ASM235583v1	19/08/2018
Bacteria	Elusimicrobia	Endomicrobia	Endomicrobiales	Endomicrobiaceae	Endomicrobium proavitum	Rsa215	1408281	GCA_001027545.1	NCBI	ftp://ftp.ncbi.nlm.nih.gov/genomes/all/GCA/001/027/545/GCA_001027545.1_ASM102754v1	19/08/2018
Bacteria	Elusimicrobia	NA	NA	NA	uncultured Termite group 1 bacterium phylotype Rs-D17		471821	GCA_000146025.1	NCBI	ftp://ftp.ncbi.nlm.nih.gov/genomes/all/GCA/000/146/025/GCA_000146025.1_ASM14602v1	19/08/2018
Bacteria	Bacteroidetes	Bacteroidia	Bacteroidales	Bacteroidaceae	Bacteroides caccae	ATCC 43185	47678	GCA_002222615.2	NCBI	ftp://ftp.ncbi.nlm.nih.gov/genomes/all/GCA/002/222/615/GCA_002222615.2_ASM222261v2	19/08/2018
Bacteria	Bacteroidetes	Bacteroidia	Bacteroidales	Bacteroidaceae	Bacteroides fragilis NCTC 9343		272559	GCA_000025985.1	NCBI	ftp://ftp.ncbi.nlm.nih.gov/genomes/all/GCA/000/025/985/GCA_000025985.1_ASM2598v1	19/08/2018
Bacteria	Bacteroidetes	Flavobacteriia	Flavobacteriales	Flavobacteriaceae	Capnocytophaga haemolytica	CCUG 32990	45243	GCA_001553545.1	NCBI	ftp://ftp.ncbi.nlm.nih.gov/genomes/all/GCA/001/553/545/GCA_001553545.1_ASM155354v1	19/08/2018
Bacteria	Bacteroidetes	Flavobacteriia	Flavobacteriales	Flavobacteriaceae	Flavobacterium sp. HYN0049	HYN0049	2172098	GCA_003097535.1	NCBI	ftp://ftp.ncbi.nlm.nih.gov/genomes/all/GCA/003/097/535/GCA_003097535.1_ASM309753v1	19/08/2018
Bacteria	Bacteroidetes	Flavobacteriia	Flavobacteriales	Flavobacteriaceae	Lutibacter profundi	LP1	1622118	GCA_001543325.1	NCBI	ftp://ftp.ncbi.nlm.nih.gov/genomes/all/GCA/001/543/325/GCA_001543325.1_ASM154332v1	19/08/2018
Bacteria	Bacteroidetes	Sphingobacteriia	Sphingobacteriales	Sphingobacteriaceae	Sphingobacteriaceae bacterium GW460-11-11-14-LB5	GW460-11-11-14-LB5	1986952	GCA_002151545.1	NCBI	ftp://ftp.ncbi.nlm.nih.gov/genomes/all/GCA/002/151/545/GCA_002151545.1_ASM215154v1	19/08/2018
Bacteria	Candidatus Cloacimonetes	NA	NA	NA	Candidatus Cloacimonas acidaminovorans str. Evry	Evry	459349	GCA_000146065.1	NCBI	ftp://ftp.ncbi.nlm.nih.gov/genomes/all/GCA/000/146/065/GCA_000146065.1_ASM14606v1	19/08/2018
Bacteria	Fibrobacteres	Fibrobacteria	Fibrobacterales	Fibrobacteraceae	Fibrobacter succinogenes subsp. succinogenes S85	S85	59374	GCA_000146505.1	NCBI	ftp://ftp.ncbi.nlm.nih.gov/genomes/all/GCA/000/146/505/GCA_000146505.1_ASM14650v1	19/08/2018
Bacteria	Gemmatimonadetes	Gemmatimonadetes	Gemmatimonadales	Gemmatimonadaceae	Gemmatimonas aurantiaca T-27	T-27	379066	GCA_000010305.1	NCBI	ftp://ftp.ncbi.nlm.nih.gov/genomes/all/GCA/000/010/305/GCA_000010305.1_ASM1030v1	19/08/2018
Bacteria	Gemmatimonadetes	Gemmatimonadetes	Gemmatimonadales	Gemmatimonadaceae	Gemmatimonas phototrophica	AP64	1379270	GCA_000695095.2	NCBI	ftp://ftp.ncbi.nlm.nih.gov/genomes/all/GCA/000/695/095/GCA_000695095.2_ASM69509v2	19/08/2018
Bacteria	Gemmatimonadetes	Gemmatimonadetes	Gemmatimonadales	Gemmatimonadaceae	Gemmatirosa kalamazoonesis	KBS708	861299	GCA_000522985.1	NCBI	ftp://ftp.ncbi.nlm.nih.gov/genomes/all/GCA/000/522/985/GCA_000522985.1_ASM52298v1	19/08/2018
Bacteria	Fusobacteria	Fusobacteriia	Fusobacteriales	Fusobacteriaceae	Fusobacterium nucleatum subsp. animalis 4_8	4_8	469607	GCA_000400875.1	NCBI	ftp://ftp.ncbi.nlm.nih.gov/genomes/all/GCA/000/400/875/GCA_000400875.1_ASM40087v1	19/08/2018
Bacteria	Fusobacteria	Fusobacteriia	Fusobacteriales	Fusobacteriaceae	Fusobacterium nucleatum subsp. nucleatum	KCOM 1250	76856	GCA_001296185.1	NCBI	ftp://ftp.ncbi.nlm.nih.gov/genomes/all/GCA/001/296/185/GCA_001296185.1_ASM129618v1	19/08/2018
Bacteria	Fusobacteria	Fusobacteriia	Fusobacteriales	Fusobacteriaceae	Fusobacterium nucleatum subsp. polymorphum	KCOM 1275	76857	GCA_002211625.1	NCBI	ftp://ftp.ncbi.nlm.nih.gov/genomes/all/GCA/002/211/625/GCA_002211625.1_ASM221162v1	19/08/2018
Bacteria	Fusobacteria	Fusobacteriia	Fusobacteriales	Fusobacteriaceae	Fusobacterium nucleatum subsp. vincentii	KCOM 2931	155615	GCA_002764055.1	NCBI	ftp://ftp.ncbi.nlm.nih.gov/genomes/all/GCA/002/764/055/GCA_002764055.1_ASM276405v1	19/08/2018
Bacteria	Fusobacteria	Fusobacteriia	Fusobacteriales	Fusobacteriaceae	Fusobacterium periodonticum	KCOM 2555	860	GCA_002763875.1	NCBI	ftp://ftp.ncbi.nlm.nih.gov/genomes/all/GCA/002/763/875/GCA_002763875.1_ASM276387v1	19/08/2018
Bacteria	Nitrospirae	Nitrospira	Nitrospirales	Nitrospiraceae	Candidatus Nitrospira inopinata	ENR4	1715989	GCA_001458695.1	NCBI	ftp://ftp.ncbi.nlm.nih.gov/genomes/all/GCA/001/458/695/GCA_001458695.1_NiCh1	19/08/2018
Bacteria	Nitrospirae	Nitrospira	Nitrospirales	Nitrospiraceae	Leptospirillum ferriphilum ML-04	ML-04	1048260	GCA_000299235.1	NCBI	ftp://ftp.ncbi.nlm.nih.gov/genomes/all/GCA/000/299/235/GCA_000299235.1_ASM29923v1	19/08/2018
Bacteria	Nitrospirae	Nitrospira	Nitrospirales	Nitrospiraceae	Leptospirillum ferrooxidans C2-3	C2-3	1162668	GCA_000284315.1	NCBI	ftp://ftp.ncbi.nlm.nih.gov/genomes/all/GCA/000/284/315/GCA_000284315.1_ASM28431v1	19/08/2018
Bacteria	Nitrospirae	Nitrospira	Nitrospirales	Nitrospiraceae	Leptospirillum sp. Group II 'CF-1'	CF-1	1660083	GCA_001186405.1	NCBI	ftp://ftp.ncbi.nlm.nih.gov/genomes/all/GCA/001/186/405/GCA_001186405.1_ASM118640v1	19/08/2018
Bacteria	Nitrospirae	Nitrospira	Nitrospirales	Nitrospiraceae	Nitrospira defluvii		330214	GCA_000196815.1	NCBI	ftp://ftp.ncbi.nlm.nih.gov/genomes/all/GCA/000/196/815/GCA_000196815.1_ASM19681v1	19/08/2018
Bacteria	Nitrospirae	Nitrospira	Nitrospirales	Nitrospiraceae	Nitrospira japonica	Genome sequencing of Nitrospira japonica strain NJ11	1325564	GCA_900169565.1	NCBI	ftp://ftp.ncbi.nlm.nih.gov/genomes/all/GCA/900/169/565/GCA_900169565.1_NSJP_Ch1	19/08/2018
Bacteria	Nitrospirae	Nitrospira	Nitrospirales	Nitrospiraceae	Nitrospira moscoviensis	NSP M-1	42253	GCA_001273775.1	NCBI	ftp://ftp.ncbi.nlm.nih.gov/genomes/all/GCA/001/273/775/GCA_001273775.1_ASM127377v1	19/08/2018
Bacteria	Proteobacteria	Acidithiobacillia	Acidithiobacillales	Acidithiobacillaceae	Acidithiobacillus caldus	MTH-04	33059	GCA_001650235.2	NCBI	ftp://ftp.ncbi.nlm.nih.gov/genomes/all/GCA/001/650/235/GCA_001650235.2_ASM165023v2	19/08/2018
Bacteria	Proteobacteria	Acidithiobacillia	Acidithiobacillales	Acidithiobacillaceae	Acidithiobacillus caldus ATCC 51756	ATCC 51756	637389	GCA_000175575.2	NCBI	ftp://ftp.ncbi.nlm.nih.gov/genomes/all/GCA/000/175/575/GCA_000175575.2_ASM17557v2	19/08/2018
Bacteria	Proteobacteria	Acidithiobacillia	Acidithiobacillales	Acidithiobacillaceae	Acidithiobacillus caldus SM-1	SM-1	990288	GCA_000221025.1	NCBI	ftp://ftp.ncbi.nlm.nih.gov/genomes/all/GCA/000/221/025/GCA_000221025.1_ASM22102v1	19/08/2018
Bacteria	Proteobacteria	Acidithiobacillia	Acidithiobacillales	Acidithiobacillaceae	Acidithiobacillus ferrivorans SS3	SS3	743299	GCA_000214095.3	NCBI	ftp://ftp.ncbi.nlm.nih.gov/genomes/all/GCA/000/214/095/GCA_000214095.3_ASM21409v3	19/08/2018
Bacteria	Proteobacteria	Acidithiobacillia	Acidithiobacillales	Acidithiobacillaceae	Acidithiobacillus ferrooxidans ATCC 23270	ATCC 23270	243159	GCA_000021485.1	NCBI	ftp://ftp.ncbi.nlm.nih.gov/genomes/all/GCA/000/021/485/GCA_000021485.1_ASM2148v1	19/08/2018
Bacteria	Proteobacteria	Acidithiobacillia	Acidithiobacillales	Acidithiobacillaceae	Acidithiobacillus ferrooxidans ATCC 53993	ATCC 53993	380394	GCA_000020825.1	NCBI	ftp://ftp.ncbi.nlm.nih.gov/genomes/all/GCA/000/020/825/GCA_000020825.1_ASM2082v1	19/08/2018
Bacteria	Proteobacteria	Alphaproteobacteria	Rhizobiales	Brucellaceae	Brucella melitensis NI	NI	1029825	GCA_000227645.1	NCBI	ftp://ftp.ncbi.nlm.nih.gov/genomes/all/GCA/000/227/645/GCA_000227645.1_ASM22764v1	19/08/2018
Bacteria	Proteobacteria	Alphaproteobacteria	Rhizobiales	Brucellaceae	Brucella suis bv. 2	Bs396CITA	645170	GCA_000698345.1	NCBI	ftp://ftp.ncbi.nlm.nih.gov/genomes/all/GCA/000/698/345/GCA_000698345.1_ASM69834v1	19/08/2018
Bacteria	Proteobacteria	Alphaproteobacteria	Rhizobiales	NA	Candidatus Hodgkinia cicadicola	TETLIM1	573658	GCA_002776675.1	NCBI	ftp://ftp.ncbi.nlm.nih.gov/genomes/all/GCA/002/776/675/GCA_002776675.1_ASM277667v1	19/08/2018
Bacteria	Proteobacteria	Alphaproteobacteria	Rhizobiales	Methylobacteriaceae	Methylorubrum extorquens CM4	CM4	440085	GCA_000021845.1	NCBI	ftp://ftp.ncbi.nlm.nih.gov/genomes/all/GCA/000/021/845/GCA_000021845.1_ASM2184v1	19/08/2018
Bacteria	Proteobacteria	Alphaproteobacteria	Rhizobiales	Bradyrhizobiaceae	Oligotropha carboxidovorans OM4	OM4	1031710	GCA_000218585.1	NCBI	ftp://ftp.ncbi.nlm.nih.gov/genomes/all/GCA/000/218/585/GCA_000218585.1_ASM21858v1	19/08/2018
Bacteria	Proteobacteria	Alphaproteobacteria	Rickettsiales	NA	Rickettsiales bacterium Ac37b	Ac37b	1528098	GCA_000746585.2	NCBI	ftp://ftp.ncbi.nlm.nih.gov/genomes/all/GCA/000/746/585/GCA_000746585.2_ASM74658v2	19/08/2018
Bacteria	Proteobacteria	Alphaproteobacteria	Sphingomonadales	Sphingomonadaceae	Sphingobium chlorophenolicum L-1	L-1	690566	GCA_000147835.3	NCBI	ftp://ftp.ncbi.nlm.nih.gov/genomes/all/GCA/000/147/835/GCA_000147835.3_ASM14783v3	19/08/2018
Bacteria	Proteobacteria	Betaproteobacteria	NA	NA	Betaproteobacteria bacterium GR16-43	GR16-43	1904640	GCA_001953215.1	NCBI	ftp://ftp.ncbi.nlm.nih.gov/genomes/all/GCA/001/953/215/GCA_001953215.1_ASM195321v1	19/08/2018
Bacteria	Proteobacteria	Betaproteobacteria	Burkholderiales	Alcaligenaceae	Bordetella pertussis	H878	520	GCA_001986875.1	NCBI	ftp://ftp.ncbi.nlm.nih.gov/genomes/all/GCA/001/986/875/GCA_001986875.1_ASM198687v1	19/08/2018
Bacteria	Proteobacteria	Betaproteobacteria	Burkholderiales	Burkholderiaceae	Burkholderia mallei	Turkey2	13373	GCA_002346025.1	NCBI	ftp://ftp.ncbi.nlm.nih.gov/genomes/all/GCA/002/346/025/GCA_002346025.1_ASM234602v1	19/08/2018
Bacteria	Proteobacteria	Betaproteobacteria	Burkholderiales	Burkholderiaceae	Burkholderia sp. Bp5365	MSMB43	1740162	GCA_001513745.1	NCBI	ftp://ftp.ncbi.nlm.nih.gov/genomes/all/GCA/001/513/745/GCA_001513745.1_ASM151374v1	19/08/2018
Bacteria	Proteobacteria	Betaproteobacteria	Neisseriales	Neisseriaceae	Neisseria meningitidis	M24730	487	GCA_001697585.1	NCBI	ftp://ftp.ncbi.nlm.nih.gov/genomes/all/GCA/001/697/585/GCA_001697585.1_ASM169758v1	19/08/2018
Bacteria	Proteobacteria	Epsilonproteobacteria	Campylobacterales	Campylobacteraceae	Campylobacter coli	BG2108	195	GCA_001865555.1	NCBI	ftp://ftp.ncbi.nlm.nih.gov/genomes/all/GCA/001/865/555/GCA_001865555.1_ASM186555v1	19/08/2018
Bacteria	Proteobacteria	Epsilonproteobacteria	Campylobacterales	Campylobacteraceae	Campylobacter fetus subsp. fetus	NCTC10842	32019	GCA_900475935.1	NCBI	ftp://ftp.ncbi.nlm.nih.gov/genomes/all/GCA/900/475/935/GCA_900475935.1_48450_H02	19/08/2018
Bacteria	Proteobacteria	Epsilonproteobacteria	Campylobacterales	Campylobacteraceae	Campylobacter pinnipediorum subsp. pinnipediorum	RM17261	1660067	GCA_002021945.1	NCBI	ftp://ftp.ncbi.nlm.nih.gov/genomes/all/GCA/002/021/945/GCA_002021945.1_ASM202194v1	19/08/2018
Bacteria	Proteobacteria	Epsilonproteobacteria	Campylobacterales	Campylobacteraceae	Campylobacter sp. RM8964	RM8964	1660074	GCA_002139895.1	NCBI	ftp://ftp.ncbi.nlm.nih.gov/genomes/all/GCA/002/139/895/GCA_002139895.1_ASM213989v1	19/08/2018
Bacteria	Proteobacteria	Deltaproteobacteria	Desulfovibrionales	Desulfohalobiaceae	Desulfohalobium retbaense DSM 5692	DSM 5692	485915	GCA_000024325.1	NCBI	ftp://ftp.ncbi.nlm.nih.gov/genomes/all/GCA/000/024/325/GCA_000024325.1_ASM2432v1	19/08/2018
Bacteria	Proteobacteria	Epsilonproteobacteria	Campylobacterales	Helicobacteraceae	Helicobacter cinaedi CCUG 18818 = ATCC BAA-847	ATCC BAA-847	537971	GCA_000349975.1	NCBI	ftp://ftp.ncbi.nlm.nih.gov/genomes/all/GCA/000/349/975/GCA_000349975.1_ASM34997v1	19/08/2018
Bacteria	Proteobacteria	Epsilonproteobacteria	Campylobacterales	Helicobacteraceae	Helicobacter pylori SNT49	Santal49	1055530	GCA_000224575.1	NCBI	ftp://ftp.ncbi.nlm.nih.gov/genomes/all/GCA/000/224/575/GCA_000224575.1_ASM22457v1	19/08/2018
Bacteria	Proteobacteria	Gammaproteobacteria	Enterobacterales	Enterobacteriaceae	Candidatus Gullanella endobia	GEFVIR	1070130	GCA_900048035.1	NCBI	ftp://ftp.ncbi.nlm.nih.gov/genomes/all/GCA/900/048/035/GCA_900048035.1_GEFVIR	19/08/2018
Bacteria	Proteobacteria	Gammaproteobacteria	Oceanospirillales	Halomonadaceae	Candidatus Portiera aleyrodidarum BT-QVLC	BT-QVLC	1239881	GCA_000300035.1	NCBI	ftp://ftp.ncbi.nlm.nih.gov/genomes/all/GCA/000/300/035/GCA_000300035.1_ASM30003v1	19/08/2018
Bacteria	Proteobacteria	Gammaproteobacteria	Enterobacterales	Enterobacteriaceae	Escherichia coli	RM10466	562	GCA_003176855.1	NCBI	ftp://ftp.ncbi.nlm.nih.gov/genomes/all/GCA/003/176/855/GCA_003176855.1_ASM317685v1	19/08/2018
Bacteria	Proteobacteria	Gammaproteobacteria	Enterobacterales	Enterobacteriaceae	Lelliottia jeotgali	PFL01	1907578	GCA_002271215.1	NCBI	ftp://ftp.ncbi.nlm.nih.gov/genomes/all/GCA/002/271/215/GCA_002271215.1_ASM227121v1	19/08/2018
Bacteria	Proteobacteria	Gammaproteobacteria	Pseudomonadales	Pseudomonadaceae	Pseudomonas citronellolis	SJTE-3	53408	GCA_001654435.1	NCBI	ftp://ftp.ncbi.nlm.nih.gov/genomes/all/GCA/001/654/435/GCA_001654435.1_ASM165443v1	19/08/2018
Bacteria	Proteobacteria	Gammaproteobacteria	Enterobacterales	Enterobacteriaceae	Salmonella enterica subsp. enterica serovar Enteritidis	OLF-SE9-10012	149539	GCA_000750295.1	NCBI	ftp://ftp.ncbi.nlm.nih.gov/genomes/all/GCA/000/750/295/GCA_000750295.1_ASM75029v1	19/08/2018
Bacteria	Proteobacteria	Gammaproteobacteria	Enterobacterales	Yersiniaceae	Yersinia kristensenii	Y231	28152	GCA_000834865.1	NCBI	ftp://ftp.ncbi.nlm.nih.gov/genomes/all/GCA/000/834/865/GCA_000834865.1_ASM83486v1	19/08/2018
Bacteria	Proteobacteria	Oligoflexia	Bdellovibrionales	Bdellovibrionaceae	Bdellovibrio bacteriovorus	SSB218315	959	GCA_002208115.1	NCBI	ftp://ftp.ncbi.nlm.nih.gov/genomes/all/GCA/002/208/115/GCA_002208115.1_ASM220811v1	19/08/2018
Bacteria	Proteobacteria	Oligoflexia	Bdellovibrionales	Bdellovibrionaceae	Bdellovibrio bacteriovorus HD100	HD100	264462	GCA_000196175.1	NCBI	ftp://ftp.ncbi.nlm.nih.gov/genomes/all/GCA/000/196/175/GCA_000196175.1_ASM19617v1	19/08/2018
Bacteria	Proteobacteria	Oligoflexia	Bdellovibrionales	Bdellovibrionaceae	Bdellovibrio bacteriovorus str. Tiberius	Tiberius	1069642	GCA_000317895.1	NCBI	ftp://ftp.ncbi.nlm.nih.gov/genomes/all/GCA/000/317/895/GCA_000317895.1_ASM31789v1	19/08/2018
Bacteria	Proteobacteria	Oligoflexia	Bdellovibrionales	Bdellovibrionaceae	Bdellovibrio bacteriovorus W	W	765869	GCA_000525675.1	NCBI	ftp://ftp.ncbi.nlm.nih.gov/genomes/all/GCA/000/525/675/GCA_000525675.1_ASM52567v1	19/08/2018
Bacteria	Proteobacteria	Oligoflexia	Bdellovibrionales	Bdellovibrionaceae	Bdellovibrio exovorus JSS	JSS	1184267	GCA_000348725.1	NCBI	ftp://ftp.ncbi.nlm.nih.gov/genomes/all/GCA/000/348/725/GCA_000348725.1_ASM34872v1	19/08/2018
Bacteria	Proteobacteria	Oligoflexia	Bacteriovoracales	Halobacteriovoraceae	Halobacteriovorax marinus	BE01	97084	GCA_002442875.1	NCBI	ftp://ftp.ncbi.nlm.nih.gov/genomes/all/GCA/002/442/875/GCA_002442875.1_ASM244287v1	19/08/2018
Bacteria	Proteobacteria	Oligoflexia	Bacteriovoracales	Halobacteriovoraceae	Halobacteriovorax marinus SJ	SJ	862908	GCA_000210915.2	NCBI	ftp://ftp.ncbi.nlm.nih.gov/genomes/all/GCA/000/210/915/GCA_000210915.2_ASM21091v2	19/08/2018
Bacteria	Proteobacteria	Zetaproteobacteria	Mariprofundales	Mariprofundaceae	Mariprofundus aestuarium	CP-5	1921086	GCA_002795805.1	NCBI	ftp://ftp.ncbi.nlm.nih.gov/genomes/all/GCA/002/795/805/GCA_002795805.1_ASM279580v1	19/08/2018
Bacteria	Proteobacteria	Zetaproteobacteria	Mariprofundales	Mariprofundaceae	Mariprofundus ferrinatatus	CP-8	1921087	GCA_002795825.1	NCBI	ftp://ftp.ncbi.nlm.nih.gov/genomes/all/GCA/002/795/825/GCA_002795825.1_ASM279582v1	19/08/2018
Bacteria	Chlamydiae	Chlamydiia	Chlamydiales	Chlamydiaceae	Chlamydia abortus	1B_cevac	83555	GCA_900002515.1	NCBI	ftp://ftp.ncbi.nlm.nih.gov/genomes/all/GCA/900/002/515/GCA_900002515.1_1BCEVAC	19/08/2018
Bacteria	Chlamydiae	Chlamydiia	Chlamydiales	Chlamydiaceae	Chlamydia muridarum str. Nigg	Nigg	243161	GCA_002997995.1	NCBI	ftp://ftp.ncbi.nlm.nih.gov/genomes/all/GCA/002/997/995/GCA_002997995.1_ASM299799v1	19/08/2018
Bacteria	Chlamydiae	Chlamydiia	Chlamydiales	Chlamydiaceae	Chlamydia trachomatis	E-32931	813	GCA_001655495.1	NCBI	ftp://ftp.ncbi.nlm.nih.gov/genomes/all/GCA/001/655/495/GCA_001655495.1_ASM165549v1	19/08/2018
Bacteria	Chlamydiae	Chlamydiia	Chlamydiales	Chlamydiaceae	Chlamydia trachomatis D/CS637/11	D/CS637/11	1447714	GCA_001183765.1	NCBI	ftp://ftp.ncbi.nlm.nih.gov/genomes/all/GCA/001/183/765/GCA_001183765.1_ASM118376v1	19/08/2018
Bacteria	Chlamydiae	Chlamydiia	Chlamydiales	Chlamydiaceae	Chlamydia trachomatis RC-J/943	RC-J/943	907266	GCA_000441655.1	NCBI	ftp://ftp.ncbi.nlm.nih.gov/genomes/all/GCA/000/441/655/GCA_000441655.1_ASM44165v1	19/08/2018
Bacteria	Chlamydiae	Chlamydiia	Parachlamydiales	Parachlamydiaceae	Parachlamydia acanthamoebae UV-7	UV-7	765952	GCA_000253035.1	NCBI	ftp://ftp.ncbi.nlm.nih.gov/genomes/all/GCA/000/253/035/GCA_000253035.1_ASM25303v1	19/08/2018
Bacteria	Kiritimatiellaeota	Kiritimatiellae	Kiritimatiellales	Kiritimatiellaceae	Kiritimatiella glycovorans	L21-Fru-AB	1307763	GCA_001017655.1	NCBI	ftp://ftp.ncbi.nlm.nih.gov/genomes/all/GCA/001/017/655/GCA_001017655.1_ASM101765v1	19/08/2018
Bacteria	Lentisphaerae	Lentisphaeria	Victivallales	NA	Victivallales bacterium CCUG 44730	CCUG 44730	2094242	GCA_002998355.1	NCBI	ftp://ftp.ncbi.nlm.nih.gov/genomes/all/GCA/002/998/355/GCA_002998355.1_ASM299835v1	19/08/2018
Bacteria	Planctomycetes	Planctomycetia	Planctomycetales	Planctomycetaceae	Fuerstia marisgermanicae	NH11	1891926	GCA_001983935.1	NCBI	ftp://ftp.ncbi.nlm.nih.gov/genomes/all/GCA/001/983/935/GCA_001983935.1_ASM198393v1	19/08/2018
Bacteria	Planctomycetes	Phycisphaerae	Phycisphaerales	Phycisphaeraceae	Phycisphaera mikurensis NBRC 102666	NBRC 102666	1142394	GCA_000284115.1	NCBI	ftp://ftp.ncbi.nlm.nih.gov/genomes/all/GCA/000/284/115/GCA_000284115.1_ASM28411v1	19/08/2018
Bacteria	Planctomycetes	Phycisphaerae	NA	NA	Phycisphaerae bacterium L21-RPul-D3	L21-RPul-D3	1940790	GCA_001997385.1	NCBI	ftp://ftp.ncbi.nlm.nih.gov/genomes/all/GCA/001/997/385/GCA_001997385.1_ASM199738v1	19/08/2018
Bacteria	Planctomycetes	Phycisphaerae	NA	NA	Phycisphaerae bacterium SM-Chi-D1	SM-Chi-D1	1851148	GCA_001999965.1	NCBI	ftp://ftp.ncbi.nlm.nih.gov/genomes/all/GCA/001/999/965/GCA_001999965.1_ASM199996v1	19/08/2018
Bacteria	Planctomycetes	Phycisphaerae	NA	NA	Phycisphaerae bacterium ST-NAGAB-D1	ST-NAGAB-D1	1936003	GCA_002007645.1	NCBI	ftp://ftp.ncbi.nlm.nih.gov/genomes/all/GCA/002/007/645/GCA_002007645.1_ASM200764v1	19/08/2018
Bacteria	Planctomycetes	Phycisphaerae	NA	NA	Phycisphaerae bacterium ST-PulAB-D4	ST-PulAB-D4	1941349	GCA_002117005.1	NCBI	ftp://ftp.ncbi.nlm.nih.gov/genomes/all/GCA/002/117/005/GCA_002117005.1_ASM211700v1	19/08/2018
Bacteria	Planctomycetes	Planctomycetia	Planctomycetales	Planctomycetaceae	Rhodopirellula baltica SH 1	1	243090	GCA_000196115.1	NCBI	ftp://ftp.ncbi.nlm.nih.gov/genomes/all/GCA/000/196/115/GCA_000196115.1_ASM19611v1	19/08/2018
Bacteria	Verrucomicrobia	Verrucomicrobiae	Verrucomicrobiales	Akkermansiaceae	Akkermansia muciniphila	YL44	239935	GCA_001688765.2	NCBI	ftp://ftp.ncbi.nlm.nih.gov/genomes/all/GCA/001/688/765/GCA_001688765.2_ASM168876v2	19/08/2018
Bacteria	Verrucomicrobia	Verrucomicrobiae	Verrucomicrobiales	Akkermansiaceae	Akkermansia muciniphila ATCC BAA-835	ATCC BAA-835	349741	GCA_000020225.1	NCBI	ftp://ftp.ncbi.nlm.nih.gov/genomes/all/GCA/000/020/225/GCA_000020225.1_ASM2022v1	19/08/2018
Bacteria	Verrucomicrobia	Spartobacteria	NA	NA	Candidatus Xiphinematobacter sp. Idaho Grape	Idaho Grape	1704307	GCA_001318295.1	NCBI	ftp://ftp.ncbi.nlm.nih.gov/genomes/all/GCA/001/318/295/GCA_001318295.1_ASM131829v1	19/08/2018
Bacteria	Verrucomicrobia	Opitutae	Puniceicoccales	Puniceicoccaceae	Coraliomargarita akajimensis DSM 45221	DSM 45221	583355	GCA_000025905.1	NCBI	ftp://ftp.ncbi.nlm.nih.gov/genomes/all/GCA/000/025/905/GCA_000025905.1_ASM2590v1	19/08/2018
Bacteria	Verrucomicrobia	Opitutae	Opitutales	Opitutaceae	Lacunisphaera limnophila	IG16b	1838286	GCA_001746835.1	NCBI	ftp://ftp.ncbi.nlm.nih.gov/genomes/all/GCA/001/746/835/GCA_001746835.1_ASM174683v1	19/08/2018
Bacteria	Verrucomicrobia	Opitutae	Opitutales	Opitutaceae	Opitutaceae bacterium TAV5	TAV5	794903	GCA_000242935.3	NCBI	ftp://ftp.ncbi.nlm.nih.gov/genomes/all/GCA/000/242/935/GCA_000242935.3_ASM24293v3	19/08/2018
Bacteria	Verrucomicrobia	NA	NA	NA	Verrucomicrobia bacterium IMCC26134	IMCC26134	1637999	GCA_000972765.1	NCBI	ftp://ftp.ncbi.nlm.nih.gov/genomes/all/GCA/000/972/765/GCA_000972765.1_ASM97276v1	19/08/2018
Bacteria	Spirochaetes	Spirochaetia	Spirochaetales	Borreliaceae	Borreliella burgdorferi JD1	JD1	521008	GCA_000166655.2	NCBI	ftp://ftp.ncbi.nlm.nih.gov/genomes/all/GCA/000/166/655/GCA_000166655.2_ASM16665v1	19/08/2018
Bacteria	Spirochaetes	Spirochaetia	NA	Leptospiraceae	Leptospira interrogans serovar Copenhageni str. Fiocruz L1-130	Fiocruz L1-130	267671	GCA_000007685.1	NCBI	ftp://ftp.ncbi.nlm.nih.gov/genomes/all/GCA/000/007/685/GCA_000007685.1_ASM768v1	19/08/2018
Bacteria	Spirochaetes	Spirochaetia	NA	Leptospiraceae	Leptospira interrogans serovar Linhai str. 56609	56609	1395589	GCA_000941035.1	NCBI	ftp://ftp.ncbi.nlm.nih.gov/genomes/all/GCA/000/941/035/GCA_000941035.1_ASM94103v1	19/08/2018
Bacteria	Spirochaetes	Spirochaetia	Spirochaetales	Spirochaetaceae	Salinispira pacifica	L21-RPul-D2	1307761	GCA_000507245.1	NCBI	ftp://ftp.ncbi.nlm.nih.gov/genomes/all/GCA/000/507/245/GCA_000507245.1_ASM50724v1	19/08/2018
Bacteria	Spirochaetes	Spirochaetia	Spirochaetales	Spirochaetaceae	Spirochaeta africana DSM 8902	DSM 8902	889378	GCA_000242595.3	NCBI	ftp://ftp.ncbi.nlm.nih.gov/genomes/all/GCA/000/242/595/GCA_000242595.3_ASM24259v3	19/08/2018
Bacteria	Spirochaetes	Spirochaetia	Spirochaetales	Spirochaetaceae	Treponema pedis str. T A4	T A4	1291379	GCA_000447675.1	NCBI	ftp://ftp.ncbi.nlm.nih.gov/genomes/all/GCA/000/447/675/GCA_000447675.1_ASM44767v1	19/08/2018
Bacteria	Spirochaetes	Spirochaetia	Spirochaetales	Spirochaetaceae	Treponema primitia ZAS-2	ZAS-2	545694	GCA_000214375.1	NCBI	ftp://ftp.ncbi.nlm.nih.gov/genomes/all/GCA/000/214/375/GCA_000214375.1_ASM21437v1	19/08/2018
Bacteria	Synergistetes	Synergistia	Synergistales	Synergistaceae	Acetomicrobium mobile DSM 13181	DSM 13181	891968	GCA_000266925.1	NCBI	ftp://ftp.ncbi.nlm.nih.gov/genomes/all/GCA/000/266/925/GCA_000266925.1_ASM26692v1	19/08/2018
Bacteria	Synergistetes	Synergistia	Synergistales	Synergistaceae	Aminobacterium colombiense DSM 12261	DSM 12261	572547	GCA_000025885.1	NCBI	ftp://ftp.ncbi.nlm.nih.gov/genomes/all/GCA/000/025/885/GCA_000025885.1_ASM2588v1	19/08/2018
Bacteria	Synergistetes	Synergistia	Synergistales	Synergistaceae	Cloacibacillus porcorum	CL-84	1197717	GCA_001701045.1	NCBI	ftp://ftp.ncbi.nlm.nih.gov/genomes/all/GCA/001/701/045/GCA_001701045.1_ASM170104v1	19/08/2018
Bacteria	Synergistetes	Synergistia	Synergistales	Synergistaceae	Thermanaerovibrio acidaminovorans DSM 6589	DSM 6589	525903	GCA_000024905.1	NCBI	ftp://ftp.ncbi.nlm.nih.gov/genomes/all/GCA/000/024/905/GCA_000024905.1_ASM2490v1	19/08/2018
Bacteria	Synergistetes	Synergistia	Synergistales	Synergistaceae	Thermovirga lienii DSM 17291	DSM 17291	580340	GCA_000233775.1	NCBI	ftp://ftp.ncbi.nlm.nih.gov/genomes/all/GCA/000/233/775/GCA_000233775.1_ASM23377v1	19/08/2018
Bacteria	Actinobacteria	Actinobacteria	Bifidobacteriales	Bifidobacteriaceae	Bifidobacterium breve JCM 7017	JCM 7017	1385939	GCA_000568975.1	NCBI	ftp://ftp.ncbi.nlm.nih.gov/genomes/all/GCA/000/568/975/GCA_000568975.1_ASM56897v1	19/08/2018
Bacteria	Actinobacteria	Actinobacteria	Candidatus Nanopelagicales	Candidatus Nanopelagicaceae	Candidatus Planktophila dulcis	MMS-IA-53	1884914	GCA_002288045.1	NCBI	ftp://ftp.ncbi.nlm.nih.gov/genomes/all/GCA/002/288/045/GCA_002288045.1_ASM228804v1	19/08/2018
Bacteria	Actinobacteria	Actinobacteria	Candidatus Nanopelagicales	Candidatus Nanopelagicaceae	Candidatus Planktophila versatilis	MMS-IIB-76	1884905	GCA_002288265.1	NCBI	ftp://ftp.ncbi.nlm.nih.gov/genomes/all/GCA/002/288/265/GCA_002288265.1_ASM228826v1	19/08/2018
Bacteria	Actinobacteria	Actinobacteria	Corynebacteriales	Corynebacteriaceae	Corynebacterium glutamicum	TQ2223	1718	GCA_002163915.1	NCBI	ftp://ftp.ncbi.nlm.nih.gov/genomes/all/GCA/002/163/915/GCA_002163915.1_ASM216391v1	19/08/2018
Bacteria	Actinobacteria	Actinobacteria	Propionibacteriales	Propionibacteriaceae	Cutibacterium avidum	DPC 6544	33010	GCA_001714705.1	NCBI	ftp://ftp.ncbi.nlm.nih.gov/genomes/all/GCA/001/714/705/GCA_001714705.1_ASM171470v1	19/08/2018
Bacteria	Actinobacteria	Actinobacteria	Corynebacteriales	Mycobacteriaceae	Mycobacterium tuberculosis	GG-90-10	1773	GCA_002886335.1	NCBI	ftp://ftp.ncbi.nlm.nih.gov/genomes/all/GCA/002/886/335/GCA_002886335.1_ASM288633v1	19/08/2018
Bacteria	Actinobacteria	Actinobacteria	Streptomycetales	Streptomycetaceae	Streptomyces lincolnensis	NRRL 2936	1915	GCA_001685355.1	NCBI	ftp://ftp.ncbi.nlm.nih.gov/genomes/all/GCA/001/685/355/GCA_001685355.1_ASM168535v1	19/08/2018
Bacteria	Actinobacteria	Actinobacteria	Actinomycetales	Actinomycetaceae	Trueperella pyogenes	Arash114	1661	GCA_003055835.1	NCBI	ftp://ftp.ncbi.nlm.nih.gov/genomes/all/GCA/003/055/835/GCA_003055835.1_ASM305583v1	19/08/2018
Bacteria	Armatimonadetes	Fimbriimonadia	Fimbriimonadales	Fimbriimonadaceae	Fimbriimonas ginsengisoli Gsoil 348	Gsoil 348	661478	GCA_000724625.1	NCBI	ftp://ftp.ncbi.nlm.nih.gov/genomes/all/GCA/000/724/625/GCA_000724625.1_ASM72462v1	19/08/2018
Bacteria	Chloroflexi	Caldilineae	Caldilineales	Caldilineaceae	Caldilinea aerophila DSM 14535 = NBRC 104270	DSM 14535	926550	GCA_000281175.1	NCBI	ftp://ftp.ncbi.nlm.nih.gov/genomes/all/GCA/000/281/175/GCA_000281175.1_ASM28117v1	19/08/2018
Bacteria	Chloroflexi	Chloroflexia	Chloroflexales	Chloroflexaceae	Chloroflexus aurantiacus J-10-fl	J-10-fl	324602	GCA_000018865.1	NCBI	ftp://ftp.ncbi.nlm.nih.gov/genomes/all/GCA/000/018/865/GCA_000018865.1_ASM1886v1	19/08/2018
Bacteria	Chloroflexi	Dehalococcoidia	Dehalococcoidales	Dehalococcoidaceae	Dehalococcoides mccartyi	KBTCE1	61435	GCA_002028285.1	NCBI	ftp://ftp.ncbi.nlm.nih.gov/genomes/all/GCA/002/028/285/GCA_002028285.1_ASM202828v1	19/08/2018
Bacteria	Chloroflexi	Dehalococcoidia	NA	NA	Dehalogenimonas formicexedens	NSZ-14	1839801	GCA_001953175.1	NCBI	ftp://ftp.ncbi.nlm.nih.gov/genomes/all/GCA/001/953/175/GCA_001953175.1_ASM195317v1	19/08/2018
Bacteria	Chloroflexi	Dehalococcoidia	NA	NA	Dehalogenimonas sp. WBC-2	WBC-2	943347	GCA_001005265.1	NCBI	ftp://ftp.ncbi.nlm.nih.gov/genomes/all/GCA/001/005/265/GCA_001005265.1_ASM100526v1	19/08/2018
Bacteria	Coprothermobacterota	Coprothermobacteria	Coprothermobacterales	Coprothermobacteraceae	Coprothermobacter proteolyticus DSM 5265	DSM 5265	309798	GCA_000020945.1	NCBI	ftp://ftp.ncbi.nlm.nih.gov/genomes/all/GCA/000/020/945/GCA_000020945.1_ASM2094v1	19/08/2018
Bacteria	Cyanobacteria	NA	Nostocales	Rivulariaceae	Calothrix sp. NIES-2098	NIES-2098	1954171	GCA_002368175.1	NCBI	ftp://ftp.ncbi.nlm.nih.gov/genomes/all/GCA/002/368/175/GCA_002368175.1_ASM236817v1	19/08/2018
Bacteria	Cyanobacteria	NA	Synechococcales	Synechococcaceae	Dactylococcopsis salina PCC 8305	PCC 8305	13035	GCA_000317615.1	NCBI	ftp://ftp.ncbi.nlm.nih.gov/genomes/all/GCA/000/317/615/GCA_000317615.1_ASM31761v1	19/08/2018
Bacteria	Cyanobacteria	NA	Chroococcales	Microcystaceae	Microcystis sp. MC19	MC19	1967666	GCA_003019735.1	NCBI	ftp://ftp.ncbi.nlm.nih.gov/genomes/all/GCA/003/019/735/GCA_003019735.1_ASM301973v1	19/08/2018
Bacteria	Cyanobacteria	NA	Nostocales	Nostocaceae	Nostoc flagelliforme CCNUN1	CCNUN1	2038116	GCA_002813575.1	NCBI	ftp://ftp.ncbi.nlm.nih.gov/genomes/all/GCA/002/813/575/GCA_002813575.1_ASM281357v1	19/08/2018
Bacteria	Cyanobacteria	NA	Synechococcales	Pseudanabaenaceae	Pseudanabaena sp. PCC 7367	PCC 7367	82654	GCA_000317065.1	NCBI	ftp://ftp.ncbi.nlm.nih.gov/genomes/all/GCA/000/317/065/GCA_000317065.1_ASM31706v1	19/08/2018
Bacteria	Cyanobacteria	NA	Synechococcales	Synechococcaceae	Synechococcus sp. CC9902	CC9902	316279	GCA_000012505.1	NCBI	ftp://ftp.ncbi.nlm.nih.gov/genomes/all/GCA/000/012/505/GCA_000012505.1_ASM1250v1	19/08/2018
Bacteria	Cyanobacteria	NA	Synechococcales	Merismopediaceae	Synechocystis sp. PCC 6803 substr. GT-I		1080228	GCA_000284135.1	NCBI	ftp://ftp.ncbi.nlm.nih.gov/genomes/all/GCA/000/284/135/GCA_000284135.1_ASM28413v1	19/08/2018
Bacteria	Deinococcus-Thermus	Deinococci	Deinococcales	Deinococcaceae	Deinococcus actinosclerus	BM2	1768108	GCA_001507665.1	NCBI	ftp://ftp.ncbi.nlm.nih.gov/genomes/all/GCA/001/507/665/GCA_001507665.1_ASM150766v1	19/08/2018
Bacteria	Deinococcus-Thermus	Deinococci	Deinococcales	Deinococcaceae	Deinococcus sp. 17bor-2	17bor-2	2202254	GCA_003173015.1	NCBI	ftp://ftp.ncbi.nlm.nih.gov/genomes/all/GCA/003/173/015/GCA_003173015.1_ASM317301v1	19/08/2018
Bacteria	Deinococcus-Thermus	Deinococci	Thermales	Thermaceae	Thermus oshimai JL-2	JL-2	751945	GCA_000309885.1	NCBI	ftp://ftp.ncbi.nlm.nih.gov/genomes/all/GCA/000/309/885/GCA_000309885.1_ASM30988v1	19/08/2018
Bacteria	Deinococcus-Thermus	Deinococci	Thermales	Thermaceae	Thermus sp. CCB_US3_UF1	CCB_US3_UF1	1111069	GCA_000236585.1	NCBI	ftp://ftp.ncbi.nlm.nih.gov/genomes/all/GCA/000/236/585/GCA_000236585.1_ASM23658v1	19/08/2018
Bacteria	Deinococcus-Thermus	Deinococci	Thermales	Thermaceae	Thermus thermophilus JL-18	JL-18	798128	GCA_000258245.1	NCBI	ftp://ftp.ncbi.nlm.nih.gov/genomes/all/GCA/000/258/245/GCA_000258245.1_ASM25824v1	19/08/2018
Bacteria	Deinococcus-Thermus	Deinococci	Thermales	Thermaceae	Thermus thermophilus SG0.5JP17-16	SG0.5JP17-16	762633	GCA_000214845.1	NCBI	ftp://ftp.ncbi.nlm.nih.gov/genomes/all/GCA/000/214/845/GCA_000214845.1_ASM21484v1	19/08/2018
Bacteria	Deinococcus-Thermus	Deinococci	Deinococcales	Trueperaceae	Truepera radiovictrix DSM 17093	DSM 17093	649638	GCA_000092425.1	NCBI	ftp://ftp.ncbi.nlm.nih.gov/genomes/all/GCA/000/092/425/GCA_000092425.1_ASM9242v1	19/08/2018
Bacteria	Firmicutes	Bacilli	Bacillales	Bacillaceae	Bacillus cereus 03BB102	03BB102	572264	GCA_000022505.1	NCBI	ftp://ftp.ncbi.nlm.nih.gov/genomes/all/GCA/000/022/505/GCA_000022505.1_ASM2250v1	19/08/2018
Bacteria	Firmicutes	Bacilli	Bacillales	Bacillaceae	Bacillus licheniformis	CBA7132	1402	GCA_003253815.1	NCBI	ftp://ftp.ncbi.nlm.nih.gov/genomes/all/GCA/003/253/815/GCA_003253815.1_ASM325381v1	19/08/2018
Bacteria	Firmicutes	Bacilli	Lactobacillales	Enterococcaceae	Enterococcus faecium T110	T110	1344042	GCA_000737555.1	NCBI	ftp://ftp.ncbi.nlm.nih.gov/genomes/all/GCA/000/737/555/GCA_000737555.1_ASM73755v1	19/08/2018
Bacteria	Firmicutes	Bacilli	Lactobacillales	Lactobacillaceae	Lactobacillus plantarum subsp. plantarum	CGMCC 1.557	337330	GCA_001272315.2	NCBI	ftp://ftp.ncbi.nlm.nih.gov/genomes/all/GCA/001/272/315/GCA_001272315.2_ASM127231v2	19/08/2018
Bacteria	Firmicutes	Bacilli	Lactobacillales	Streptococcaceae	Lactococcus lactis subsp. lactis	UC06	1360	GCA_002078975.1	NCBI	ftp://ftp.ncbi.nlm.nih.gov/genomes/all/GCA/002/078/975/GCA_002078975.1_ASM207897v1	19/08/2018
Bacteria	Firmicutes	Bacilli	Bacillales	Staphylococcaceae	Staphylococcus aureus	HUV05	1280	GCA_001045995.2	NCBI	ftp://ftp.ncbi.nlm.nih.gov/genomes/all/GCA/001/045/995/GCA_001045995.2_ASM104599v2	19/08/2018
Bacteria	Firmicutes	Bacilli	Lactobacillales	Leuconostocaceae	Weissella cibaria	CMS3	137591	GCA_001951095.1	NCBI	ftp://ftp.ncbi.nlm.nih.gov/genomes/all/GCA/001/951/095/GCA_001951095.1_ASM195109v1	19/08/2018
Bacteria	Tenericutes	Mollicutes	Mycoplasmatales	Mycoplasmataceae	Candidatus Hepatoplasma crinochetorum Av	Av	1427984	GCA_000582535.1	NCBI	ftp://ftp.ncbi.nlm.nih.gov/genomes/all/GCA/000/582/535/GCA_000582535.1_ASM58253v1	19/08/2018
Bacteria	Tenericutes	Mollicutes	Mycoplasmatales	Mycoplasmataceae	Mycoplasma capricolum subsp. capripneumoniae	ILRI181	40480	GCA_000953235.1	NCBI	ftp://ftp.ncbi.nlm.nih.gov/genomes/all/GCA/000/953/235/GCA_000953235.1_ILRI181.1	19/08/2018
Bacteria	Tenericutes	Mollicutes	Mycoplasmatales	Mycoplasmataceae	Mycoplasma gallisepticum str. F	F	708616	GCA_000025385.1	NCBI	ftp://ftp.ncbi.nlm.nih.gov/genomes/all/GCA/000/025/385/GCA_000025385.1_ASM2538v1	19/08/2018
Bacteria	Tenericutes	Mollicutes	Mycoplasmatales	Mycoplasmataceae	Mycoplasma parvum str. Indiana	Indiana	1403316	GCA_000477415.1	NCBI	ftp://ftp.ncbi.nlm.nih.gov/genomes/all/GCA/000/477/415/GCA_000477415.1_ASM47741v1	19/08/2018
Bacteria	Tenericutes	Mollicutes	Mycoplasmatales	Mycoplasmataceae	Mycoplasma pneumoniae	519	2104	GCA_002128265.1	NCBI	ftp://ftp.ncbi.nlm.nih.gov/genomes/all/GCA/002/128/265/GCA_002128265.1_ASM212826v1	19/08/2018
Bacteria	Tenericutes	Mollicutes	Mycoplasmatales	Mycoplasmataceae	Mycoplasma pneumoniae FH	FH	722438	GCA_001272835.1	NCBI	ftp://ftp.ncbi.nlm.nih.gov/genomes/all/GCA/001/272/835/GCA_001272835.1_ASM127283v1	19/08/2018
Bacteria	Tenericutes	Mollicutes	Entomoplasmatales	Spiroplasmataceae	Spiroplasma phoeniceum P40	P40	1276259	GCA_003339775.1	NCBI	ftp://ftp.ncbi.nlm.nih.gov/genomes/all/GCA/003/339/775/GCA_003339775.1_ASM333977v1	19/08/2018
Bacteria	Tenericutes	Mollicutes	Mycoplasmatales	Mycoplasmataceae	Ureaplasma parvum serovar 3 str. ATCC 700970	ATCC 700970	273119	GCA_000006625.1	NCBI	ftp://ftp.ncbi.nlm.nih.gov/genomes/all/GCA/000/006/625/GCA_000006625.1_ASM662v1	19/08/2018
Bacteria	Thermodesulfobacteria	Thermodesulfobacteria	Thermodesulfobacteriales	Thermodesulfobacteriaceae	Caldimicrobium thiodismutans	TF1	1653476	GCA_001548275.1	NCBI	ftp://ftp.ncbi.nlm.nih.gov/genomes/all/GCA/001/548/275/GCA_001548275.1_ASM154827v1	19/08/2018
Bacteria	Thermodesulfobacteria	Thermodesulfobacteria	Thermodesulfobacteriales	Thermodesulfobacteriaceae	Thermodesulfatator indicus DSM 15286	DSM 15286	667014	GCA_000217795.1	NCBI	ftp://ftp.ncbi.nlm.nih.gov/genomes/all/GCA/000/217/795/GCA_000217795.1_ASM21779v1	19/08/2018
Bacteria	Thermodesulfobacteria	Thermodesulfobacteria	Thermodesulfobacteriales	Thermodesulfobacteriaceae	Thermodesulfobacterium commune DSM 2178	DSM 2178	289377	GCA_000734015.1	NCBI	ftp://ftp.ncbi.nlm.nih.gov/genomes/all/GCA/000/734/015/GCA_000734015.1_ASM73401v1	19/08/2018
Bacteria	Thermodesulfobacteria	Thermodesulfobacteria	Thermodesulfobacteriales	Thermodesulfobacteriaceae	Thermodesulfobacterium geofontis OPF15	OPF15	795359	GCA_000215975.1	NCBI	ftp://ftp.ncbi.nlm.nih.gov/genomes/all/GCA/000/215/975/GCA_000215975.1_ASM21597v1	19/08/2018
Bacteria	Thermotogae	Thermotogae	Thermotogales	Fervidobacteriaceae	Fervidobacterium nodosum Rt17-B1	Rt17-B1	381764	GCA_000017545.1	NCBI	ftp://ftp.ncbi.nlm.nih.gov/genomes/all/GCA/000/017/545/GCA_000017545.1_ASM1754v1	19/08/2018
Bacteria	Thermotogae	Thermotogae	Thermotogales	Thermotogaceae	Pseudothermotoga hypogea DSM 11164 = NBRC 106472	DSM 11164 = NBRC 106472	1123384	GCA_000816145.1	NCBI	ftp://ftp.ncbi.nlm.nih.gov/genomes/all/GCA/000/816/145/GCA_000816145.1_ASM81614v1	19/08/2018
Bacteria	Thermotogae	Thermotogae	Thermotogales	Thermotogaceae	Pseudothermotoga lettingae TMO	TMO	416591	GCA_000017865.1	NCBI	ftp://ftp.ncbi.nlm.nih.gov/genomes/all/GCA/000/017/865/GCA_000017865.1_ASM1786v1	19/08/2018
Bacteria	Thermotogae	Thermotogae	Thermotogales	Fervidobacteriaceae	Thermosipho melanesiensis	431	46541	GCA_001941385.1	NCBI	ftp://ftp.ncbi.nlm.nih.gov/genomes/all/GCA/001/941/385/GCA_001941385.1_ASM194138v1	19/08/2018
Bacteria	Thermotogae	Thermotogae	Thermotogales	Fervidobacteriaceae	Thermosipho sp. 1063	1063	1462747	GCA_001941365.1	NCBI	ftp://ftp.ncbi.nlm.nih.gov/genomes/all/GCA/001/941/365/GCA_001941365.1_ASM194136v1	19/08/2018
Bacteria	Thermotogae	Thermotogae	Thermotogales	Thermotogaceae	Thermotoga maritima MSB8	MSB8	243274	GCA_000230655.3	NCBI	ftp://ftp.ncbi.nlm.nih.gov/genomes/all/GCA/000/230/655/GCA_000230655.3_ASM23065v3	19/08/2018
Bacteria	Candidatus Saccharibacteria	NA	NA	NA	Candidatus Saccharibacteria oral taxon TM7x	TM7x	1476577	GCA_000803625.1	NCBI	ftp://ftp.ncbi.nlm.nih.gov/genomes/all/GCA/000/803/625/GCA_000803625.1_ASM80362v1	19/08/2018
Domain	Supergroup*	Subgroup		NewID	Species	Total length (Mb)	Proteins	Scaffolds	Assembly	Link	Source Database	Download date	Protein File	Genome file
Bacteria	CPR	Berkelbacteria		BerkeCPR	Candidatus Berkelbacteria bacterium	0.9417	1026	13	GCA_003509005.1	https://www.ncbi.nlm.nih.gov/genome/72315?genome_assembly_id=403900	NCBI	18/06/2020	GCA_003509005.1_ASM350900v1_protein.faa	GCA_003509005.1_ASM350900v1_genomic.fna
Bacteria	CPR	CPR2		CPR2bac	Candidate division CPR2 bacterium	0.792659	802	8	GCA_003526405.1	https://www.ncbi.nlm.nih.gov/genome/72295?genome_assembly_id=405423	NCBI	18/06/2020	GCA_003526405.1_ASM352640v1_protein.faa	GCA_003526405.1_ASM352640v1_genomic.fna
Bacteria	CPR	Kazan		KazanCPR	Candidate division Kazan bacterium	1.13699	1158	138	GCA_003647645.1	https://www.ncbi.nlm.nih.gov/genome/72911	NCBI	18/06/2020	GCA_003647645.1_ASM364764v1_protein.faa	GCA_003647645.1_ASM364764v1_genomic.fna
Bacteria	CPR	Microgenomates		AmesbCPR	Candidatus Amesbacteria bacterium	0.977348	1055	13	GCA_003488165.1	https://www.ncbi.nlm.nih.gov/genome/72285?genome_assembly_id=402656	NCBI	18/06/2020	GCA_003488165.1_ASM348816v1_protein.faa	GCA_003488165.1_ASM348816v1_genomic.fna
Bacteria	CPR	Microgenomates		BeckwiCPR	Candidatus Beckwithbacteria bacterium	0.776939	809	1	GCA_011329435.1	https://www.ncbi.nlm.nih.gov/genome/72192?genome_assembly_id=820345	NCBI	18/06/2020	GCA_011329435.1_ASM1132943v1_protein.faa	GCA_011329435.1_ASM1132943v1_genomic.fna
Bacteria	CPR	Microgenomates		CollierCPR	Candidatus Collierbacteria bacterium	0.811601	927	29	GCA_003539025.1	https://www.ncbi.nlm.nih.gov/genome/72203?genome_assembly_id=405382	NCBI	18/06/2020	GCA_003539025.1_ASM353902v1_protein.faa	GCA_003539025.1_ASM353902v1_genomic.fna
Bacteria	CPR	Microgenomates		CurtisCPR	Candidatus Curtissbacteria bacterium	0.954236	1037	59	GCA_000995995.1	https://www.ncbi.nlm.nih.gov/assembly/GCA_000995995.1/	NCBI	22/06/2020	GCA_000995995.1_ASM99599v1_protein.faa	GCA_000995995.1_ASM99599v1_genomic.fna
Bacteria	CPR	Microgenomates		DavieCPR	Candidatus Daviesbacteria bacterium	1.06432	1132	21	GCA_003516415.1	https://www.ncbi.nlm.nih.gov/genome/72340?genome_assembly_id=405439	NCBI	22/06/2020	GCA_003516415.1_ASM351641v1_protein.faa	GCA_003516415.1_ASM351641v1_genomic.fna
Bacteria	CPR	Microgenomates		GotterCPR	Candidatus Gottesmanbacteria bacterium	0.821374	782	11	GCA_011367465.1	https://www.ncbi.nlm.nih.gov/assembly/GCA_011367465.1/	NCBI	22/06/2020	GCA_011367465.1_ASM1136746v1_protein.faa	GCA_011367465.1_ASM1136746v1_genomic.fna
Bacteria	CPR	Microgenomates		LevybCPR	Candidatus Levybacteria bacterium	0.677466	655	13	GCA_009695045.1	https://www.ncbi.nlm.nih.gov/genome/69538?genome_assembly_id=744742	NCBI	23/06/2020	GCA_009695045.1_ASM969504v1_protein.faa	GCA_009695045.1_ASM969504v1_genomic.fna
Bacteria	CPR	Microgenomates		RoizmCPR	Candidatus Roizmanbacteria bacterium	0.954489	954	8	GCA_012798265.1	https://www.ncbi.nlm.nih.gov/genome/87019?genome_assembly_id=884760	NCBI	23/06/2020	GCA_012798265.1_ASM1279826v1_protein.faa	GCA_012798265.1_ASM1279826v1_genomic.fna
Bacteria	CPR	Microgenomates		ShapiCPR	Candidatus Shapirobacteria bacterium	0.778515	861	14	GCA_003542615.1	https://www.ncbi.nlm.nih.gov/genome/70145?genome_assembly_id=405331	NCBI	23/06/2020	GCA_003542615.1_ASM354261v1_protein.faa	GCA_003542615.1_ASM354261v1_genomic.fna
Bacteria	CPR	Microgenomates		WoeseCPR	Candidatus Woesebacteria bacterium	0.81779	891	6	GCA_003508925.1	https://www.ncbi.nlm.nih.gov/genome/63995?genome_assembly_id=403643	NCBI	23/06/2020	GCA_003508925.1_ASM350892v1_protein.faa	GCA_003508925.1_ASM350892v1_genomic.fna
Bacteria	CPR	Parcubacteria		AzamCPR	Candidatus Azambacteria bacterium	0.582189	611	5	GCA_003487225.1	https://www.ncbi.nlm.nih.gov/genome/72213?genome_assembly_id=402595	NCBI	18/06/2020	GCA_003487225.1_ASM348722v1_protein.faa	GCA_003487225.1_ASM348722v1_genomic.fna
Bacteria	CPR	Parcubacteria		CampCPR	Candidatus Campbellbacteria bacterium	0.795398	816	5	GCA_003489565.1	https://www.ncbi.nlm.nih.gov/genome/64045?genome_assembly_id=402488	NCBI	22/06/2020	GCA_003489565.1_ASM348956v1_protein.faa	GCA_003489565.1_ASM348956v1_genomic.fna
Bacteria	CPR	Parcubacteria		FalkoCPR	Candidatus Falkowbacteria bacterium	0.908086	877	5	GCA_009991525.1	https://www.ncbi.nlm.nih.gov/genome/70079?genome_assembly_id=761918	NCBI	22/06/2020	GCA_009991525.1_ASM999152v1_protein.faa	GCA_009991525.1_ASM999152v1_genomic.fna
Bacteria	CPR	Parcubacteria		GiovaCPR	Candidatus Giovannonibacteria bacterium	0.693449	769	20	GCA_003510385.1	https://www.ncbi.nlm.nih.gov/assembly/GCA_003510385.1/	NCBI	22/06/2020	GCA_003510385.1_ASM351038v1_protein.faa	GCA_003510385.1_ASM351038v1_genomic.fna
Bacteria	CPR	Parcubacteria		JorgCPR	Candidatus Jorgensenbacteria bacterium	0.525945	539	18	GCA_011050075.1	https://www.ncbi.nlm.nih.gov/genome/87742?genome_assembly_id=809322	NCBI	22/06/2020	GCA_011050075.1_ASM1105007v1_protein.faa	GCA_011050075.1_ASM1105007v1_genomic.fna
Bacteria	CPR	Parcubacteria		KaiseCPR	Candidatus Kaiserbacteria bacterium	0.52352	491	25	GCA_009991545.1	https://www.ncbi.nlm.nih.gov/genome/59681?genome_assembly_id=761731	NCBI	22/06/2020	GCA_009991545.1_ASM999154v1_protein.faa	GCA_009991545.1_ASM999154v1_genomic.fna
Bacteria	CPR	Parcubacteria		MagasCPR	Candidatus Magasanikbacteria bacterium	1.06407	968	6	GCA_003482855.1	https://www.ncbi.nlm.nih.gov/genome/64090?genome_assembly_id=402493	NCBI	23/06/2020	GCA_003482855.1_ASM348285v1_protein.faa	GCA_003482855.1_ASM348285v1_genomic.fna
Bacteria	CPR	Parcubacteria		MoranCPR	Candidatus Moranbacteria bacterium	0.857483	785	7	GCA_011362555.1	https://www.ncbi.nlm.nih.gov/genome/64251?genome_assembly_id=820163	NCBI	23/06/2020	GCA_011362555.1_ASM1136255v1_protein.faa	GCA_011362555.1_ASM1136255v1_genomic.fna
Bacteria	CPR	Parcubacteria		NomurCPR	Candidatus Nomurabacteria bacterium	0.793567	784	5	GCA_003519035.1	https://www.ncbi.nlm.nih.gov/genome/69541?genome_assembly_id=405291	NCBI	23/06/2020	GCA_003519035.1_ASM351903v1_protein.faa	GCA_003519035.1_ASM351903v1_genomic.fna
Bacteria	CPR	Parcubacteria		ParGroCPR	Parcubacteria group bacterium	0.975546	947	12	GCA_003104935.1	https://www.ncbi.nlm.nih.gov/genome/63988?genome_assembly_id=375139	NCBI	23/06/2020	GCA_003104935.1_ASM310493v1_genomic.fna	GCA_003104935.1_ASM310493v1_genomic.fna
Bacteria	CPR	Parcubacteria		UhrbCPR	Candidatus Uhrbacteria bacterium	1.06462	980	4	GCA_003576745.1	https://www.ncbi.nlm.nih.gov/genome/70084?genome_assembly_id=407128	NCBI	23/06/2020	GCA_003576745.1_ASM357674v1_protein.faa	GCA_003576745.1_ASM357674v1_genomic.fna
Bacteria	CPR	Parcubacteria		WolfeCPR	Candidatus Wolfebacteria bacterium	0.650374	697	9	GCA_002400985.1	https://www.ncbi.nlm.nih.gov/genome/59678?genome_assembly_id=334207	NCBI	18/06/2020	GCA_002400985.1_ASM240098v1_protein.faa	GCA_002400985.1_ASM240098v1_genomic.fna
Bacteria	CPR	Parcubacteria		YanofCPR	Candidatus Yanofskybacteria bacterium	0.718427	744	12	GCA_003483035.1	https://www.ncbi.nlm.nih.gov/genome/69537?genome_assembly_id=402546	NCBI	23/06/2020	GCA_003483035.1_ASM348303v1_protein.faa	GCA_003483035.1_ASM348303v1_genomic.fna
Bacteria	CPR	Peregrinibacteria		PeregCPR	Candidatus Peregrinibacteria bacterium	1.20349	1101	21	GCA_003484725.1	https://www.ncbi.nlm.nih.gov/genome/59688?genome_assembly_id=402434	NCBI	18/06/2020	GCA_003484725.1_ASM348472v1_protein.faa	GCA_003484725.1_ASM348472v1_genomic.fna
Bacteria	CPR	TM6		Tm6CPR	Candidate division TM6 bacterium	1.31098	1024	6	GCA_003506475.1	https://www.ncbi.nlm.nih.gov/genome/59696?genome_assembly_id=403594	NCBI	18/06/2020	GCA_003506475.1_ASM350647v1_protein.faa	GCA_003506475.1_ASM350647v1_genomic.fna
Bacteria	CPR	WS6		WS6CPR	Candidatus Dojkabacteria bacterium	0.736648	699	6	GCA_012842045.1	https://www.ncbi.nlm.nih.gov/genome/72414?genome_assembly_id=885265	NCBI	18/06/2020	GCA_012842045.1_ASM1284204v1_protein.faa	GCA_012842045.1_ASM1284204v1_genomic.fna
Bacteria	CPR	WWE3		WWE3CPR	Candidate division WWE3 bacterium	0.846948	846	7	GCA_003525165.1	https://www.ncbi.nlm.nih.gov/genome/72204?genome_assembly_id=405388	NCBI	18/06/2020	GCA_003525165.1_ASM352516v1_protein.faa	GCA_003525165.1_ASM352516v1_genomic.fna
	*CPR = Candidate Phyla Radiation; Brown et al. Unusual biology across a group comprising more than 15% of domain Bacteria. Nature. 2015; 523(7559):208-11. doi: 10.1038/nature14486
