# Supplementary material for: Fibrillarin evolution through the Tree of Life: Comparative genomics and microsynteny network analyses provide new insights into the evolutionary history of Fibrillarin
Source: PLoS Comput Biol. 2020 Oct 19;16(10):e1008318. doi: 10.1371/journal.pcbi.1008318 (PMC7608942; doi:10.1371/journal.pcbi.1008318)
Supplement: S3 Table — No FIB sequences were detected into this group, but members of the methyltransferase superfamily. (XLSX) [file pcbi.1008318.s019.xlsx]

## Sheet: S3 Table (CPR-group & HHM-FIB)
S3 Table. Sequences retrieved in the CPR group of Bacteria by using the HMM-FIB model. No FIB sequences were detected into this group, but members of the methyltranserase superfamily
Group	Seq_ID	Protein_Sequence	Superfamily (http://supfam.org/)	Family (http://supfam.org/)	HMMER (https://www.ebi.ac.uk/Tools/hmmer/)	Pfam (Pfam-A.hmm library)
Bacteria-CPR	HCQ40315.1 (Candidate division WWE3 bacterium)	MESKQVKHELFVSKVKNVFGSGAEKILEGILHPRYETFRINLRKSGVGEALETLRMLGFEIKEGPVPGSFINLSSINDLKISQTDLFKKGILYVQGLSSMLGVVVLDPKPDDKVMDLCASPGSKTSFMATLTGVPKNIYAVESNSGRFYSMKKNLAMQGYPDVVTVKANAAGLLNRYPVFREAFDRVLVDVPCSNEGNVRFSAPDPLKFWNPKLPKKISMLQKKILASGYGMLKPGGYMVYSTCTYSFEENESVINWALKKFPDLDVMKINSRVKNLKYLKGLTEYKGEETDPRISNTMRILPDNYFDGFFISLLQRRPAGAR	S-adenosyl-L-methionine-dependent methyltransferases	NOL1/NOP2/sun	Methyltransferase	Methyltr_RsmB-F; Methyltr_RsmF_N
Bacteria-CPR	HCQ40515.1 (Candidate division WWE3 bacterium)	MIGRINTNKHTGVIEAPLKVDKIRSLYNFASNFYALANFIEEKHHLRALQLANIQSEEKVLEVAVGLGYTFSKILGKVDAENKVHGIDLSEKMLDKTKKRAIKNGYSNFDLKIGDARNLPYPDQTFDVVYNSYMLDLIPLADMPVVLKEFHRVLKKGGRLVLLNFSKKDTSPVFAETLYRLMPSMWFGCRPVLMESFVKETGFKDVTREVPRFFLSLPSEIVMARK	S-adenosyl-L-methionine-dependent methyltransferases	UbiE/COQ5-like	Phosphomethylethanolamine N-methyltransferase 2	Ubie_methyltran
Bacteria-CPR	HCQ40713.1 (Candidate division WWE3 bacterium)	MTKHELINKLKSAGVLRSFTIEQALLEIDRSDFVLPEDRGDPYADAALSIGYGQTISQPFTVVFMLELLDVNQGHKILDIGTGSGWQASLLAFMSGENGHVYTVEIIPRLSDYAKENVSKYPLISGNLSFYQGNARAGLPEVSKEIGGFDKIVAAAEVREVPEAWKEQLKIGGIMVFPKDNGLYKMTRNSETDFDTLFFPGFAFVPFVED	S-adenosyl-L-methionine-dependent methyltransferases	Protein-L-isoaspartyl O-methyltransferase	protein-L-isoaspartate O-methyltransferase	PCMT
Bacteria-CPR	HHX99709.1 (Candidatus Dojkabacteria bacterium)	MKKRKRSSYKKKRDAFTHRPIRDRFYTKDDVFVSRMASILMVPKGKVPWIFSQRPITTIRLNSLMGDVEETKKELLGRGYELEEIPWSENTYFVMNKDKAEVSQTELYDDGKYYIQNLSSILATLILDPKKNEKILDMCAAPGSKTTHIADMVSNNANIIANDIDMNRISDLQSVVDQFGAKAKVTLSDGKEFGQKYPVYFDKVLLDAPCSGEGLIYFKGPKPLRFWSMDKVKRSVFIQKELVISAFKTLKHGSYMVYSTCTLEPEENEGVLTHLLKTFPNAKVEKIELKDEIVKSMPELEDFIKPGIRKWSGNVYDKQVKNAIRIVPNKMMMGFFIAKISKE	S-adenosyl-L-methionine-dependent methyltransferases	NOL1/NOP2/sun	rRNA methylase	Methyltr_RsmB-F; Methyltr_RsmF_N
Bacteria-CPR	PCH90448.1 (Candidatus Wolfebacteria bacterium)	MNFSKPQDIVLQMGLREGMRVVDIGSGIGHYTLAAAPIVGSSGRVYAIDVQEEILKSLKREVTERGFSNVSTIWGDVEKPFGTKLKGEVVDAAIVANVLFQFEDKVAAITEIRRILKPGGLVLVVDWAGCYNNIGPEETCVVEEHTAERLFIDMGFHKEKAFRAGPHHYALVFKKPS	S-adenosyl-L-methionine-dependent methyltransferases	UbiE/COQ5-like	SAM dependent methyltransferase	Methyltransf_31
Bacteria-CPR	HBP39914.1 (Candidatus Woesebacteria bacterium)	MVEIVRKYQLDDLEKRYPDAALSVREKVAVIAGRNLVFSQDLLNKELRASTQEKYDRLSKSKAWNSAWSKLAGVVVEQK	NA	NA	NA	NA
Bacteria-CPR	HBP39647.1 (Candidatus Woesebacteria bacterium)	MQILNLMLPFKIANKIYKINFGLYKFIYFIYKNIFEKEEIKFIKSSVKPGMTVLDIGANIGFYSLIFSNLVGNEGKVYCFEPEKKNFLHLKDLCNGRKNIVLYNLAVSDHDGLLTLYLSNNLNVDHLTYDNNEGRKKILIKCVTIDNLFKDIKFDFIKIDTQGFEFSVIRGMKKTLSRLKKIILLSEFSRFDLKEAGESHKDYLNFLKKYNLKIKFLEKDYRERIYGKNQGRMSYANLIASK	S-adenosyl-L-methionine-dependent methyltransferases	tRNA(1-methyladenosine) methyltransferase-like	SAM dependent methyltransferase	Methyltransf_21; PheRS_DBD1
Bacteria-CPR	RIL00477.1 (Candidatus Uhrbacteria bacterium)	MPIKVHASLAPPDPYMDFSLAHVEKIYCSWGRHPLFYKAACAITFLGRERRLRQMAVDALALRHGDTVLEVACGTGLNFEFLERAVGPKGNIVAFDYSKEMLEAAQKRAQNRGWNNIRFLQGDAAELELDTPVNAVISVLGISAIPRHMMALEKAVAALRQNGNISIMDARLPTGFWSMFNPLIAFVYTRWASWDYTKTIPNDIRRYIKDANMETLNGGTIFIVYGPKPNP	S-adenosyl-L-methionine-dependent methyltransferases	Protein-L-isoaspartyl O-methyltransferase	protein-L-isoaspartate O-methyltransferase	Methyltransf_25
Bacteria-CPR	HCU55078.1 (Candidatus Shapirobacteria bacterium)	MKKAYKNPDAVTYYIKEREYFGWRPRGERAVKFAEIKPGDYVLDLCCGPGMVSKVIREFVGDKGKVIGIDISPKFIKYANQLCNYPNVSFFKGNVENFDTYTHAEKFDAIVLLASWYWIKNKDQLLKKIKLNLKPNGRLLISLSADNLKNPQTHQFFLHYRNNLKRVISETFPDIDPSYLDCLTTANEEYFDEIISQVCHEGYRLCSKNETKRQLTLADKLFTYENPARTEWVGNFSSKVRYQIIKDALTKTGSELKNLQTIERHTYYLEFCTCTDS	S-adenosyl-L-methionine-dependent methyltransferases	CAC2371-like	Cyclopropane-fatty-acyl-phospholipid synthase	Methyltransf_31
Bacteria-CPR	HAU39767.1 (Candidatus Peregrinibacteria bacterium)	MAYHRKNHFKVYQVKDKFFLKAKEEGYRARSAYKLKEILEKFKIISTGFNVLDLGSAPGSFLQVISRIVGPSGKVIGIDLKKIEPFSGKEALKNITTYTGDVFDVNYLNQILGTQKFDTVTSDLMPNTTGIKFLDHDNSVDLNIAALKITRRHLKRGGSALFKIFNSNELRRFLFDAKKIFKDVKSIKPAAVRATSKEIYIVCIGYLGSSTYTCK	S-adenosyl-L-methionine-dependent methyltransferases	RNA methyltransferase FtsJ	Putative ribosomal RNA methyltransferase 2	FtsJ
Bacteria-CPR	PWB38852.1 (Parcubacteria group bacterium)	METATTTTTDNNYTPGPNQRQVFGKSELLDAGAILRDVLLVGPRHVVGDLGAGGGMFCISAARIVGPQGQVYAVDVMKHVLGDIESKARMTGLDNIKTVWSNLEMVGATKIKENMLDFALLINVLFQSKKHEEILTEAARLLKVGGKLLVIDWSDTRPGFAPNSDRQVDPKKIIETAARFSLDLVREFKAGHYHFGLIFNKTA	S-adenosyl-L-methionine-dependent methyltransferases	SCOP hierarchy in SUPERFAMILY	Putative type 11 methyltransferase	Methyltransf_31
Bacteria-CPR	HCB22165.1 (Candidatus Nomurabacteria bacterium)	MKQIISNLLTKIKGIKKSQKFFERLFNHSLSGMNYGNGGDFKKSGELKVLEYVKEKLIEEEKIIIFDGGSNIGNYSNILSDLFKNKAKIYSFEPSKKTFEKFLVNTKGKSNIIANNLGLSDKKSERLLYTNTKDSGLASVYNRNLEHFNISMNKSETIQLSTIDDYCNINKIERIHFLKLDIEGHELNAITGAQNMITAEKINFIQFEFGGCNIDSRTYFQDFFYKLKDNFIIYRILKDGLFEISEYKENLEIFITANYLAEKK	S-adenosyl-L-methionine-dependent methyltransferases	FkbM-like	Designer Pentatricopeptide Protein dPPR10	Methyltransf_21; PheRS_DBD1
Bacteria-CPR	HCB21853.1 (Candidatus Nomurabacteria bacterium)	MFSNPEKNVAQLGLMEGMRVADFGAGTGAYSLASSRHVGHTGHVYAVEVQKGLVKKLESEIKEWKVSNVECIWGNIEKLHGTKIADHSMDAVIVANVLFQAEDKIGLIDEASRILKNGGKVLFIDWASSFSGMGPSEEHVVLPNVATDLFTKRGFKFVEKITTNEHHYGIIFIRE	S-adenosyl-L-methionine-dependent methyltransferases	tRNA(1-methyladenosine) methyltransferase-like	SAM dependent methyltransferase	Methyltransf_31
Bacteria-CPR	RLC37050.1 (Candidate division Kazan bacterium)	MEELVRHLKFNGLLRDKAIEQAFLKIDRADFVPKQIRRLAYLDQALPIGEKQTISQPTVVAFMLGLLHPKPGDKILDVGAGSGWQTALLAQIVGPKGMVYAVEVIPMLYERAQKNVAGYKFKNVRFFRQNARAGLSKFAPFAGIIAGAAGNDIPLIWKDQIKIGGRIVMPIGTSVVCCTKTGRDKFITKEYPGFLFVPLVD	S-adenosyl-L-methionine-dependent methyltransferases	Protein-L-isoaspartyl O-methyltransferase	protein-L-isoaspartate O-methyltransferase	PCMT
Bacteria-CPR	HBT81426.1 (Candidatus Giovannonibacteria bacterium)	MEELVKNLKKSGVLRTPQIIEAFLKVDRKDFVPESLKDAAYFDEALPIGRGQTISQPYTVAFMFELLYGGPSTYFDGAQHKSLRASKIMDVGYGSGWSTALLAEIVGEEGKVYAFERVEELCNFGEENLIKYPELHRRVLLFCKDASGGVPGEEFDAIIAAAELKEIPASWREQLKIGGRLVYPKEQTIFKEVKKGENARLPSGQAFSVQKYPGFVFVPFVRD	S-adenosyl-L-methionine-dependent methyltransferases	Protein-L-isoaspartyl O-methyltransferase	protein-L-isoaspartate O-methyltransferase	PCMT
Bacteria-CPR	HBT81464.1 (Candidatus Giovannonibacteria bacterium)	MFIAPEAVVKNLDILPGMKVADFGAGAGFYTLVLAERVGASGKVWALDIRKEMLEVIRSKARQARLTNIETLWSDLEQPEGSHLKENSTDLVLISNLLFQVQDKKVLAEETSRILKPGGRVVLVEWDEEEKPLGPPLRQRVNRKAAEDIFLKTGFHFEKEFDAGENHYGLILKKP	S-adenosyl-L-methionine-dependent methyltransferases	CAC2371-like	SAM dependent methyltransferase	Methyltransf_31
Bacteria-CPR	NCN07745.1 (Candidatus Falkowbacteria bacterium)	MPNISGNELIKVNVFEKVGLAEGMNVGDLGCGNLGYFSLPAAKIVGKTGMVYAVDILKSVLQSVEHIAKQEGLDNIKTIWSNLEVVGATKVPDESLDLSMLMNMLFQSTDDAKVFLEAYRLTKPNGKLTVIDWKMISAPFGPDPAKRIKKEDAIRFGTDAGFKLIEEFEAGPYHFGLVFVK	S-adenosyl-L-methionine-dependent methyltransferases	UbiE/COQ5-like	SAM dependent methyltransferase	Methyltransf_31
Bacteria-CPR	HBC70711.1 (Candidatus Campbellbacteria bacterium)	MSRIGKREISIPEKTEVIIDGNKVTVKGPLGELTREIRSEIKIKIENGIITMTPIDETVFVRSLWGTTSSHISNMIDGVNKPFEKKLIVEGVGFRADAKGKDLVMNLGFSHEVIIPIPADLTVTTEKNTITISGIDKERVGKFSADVRSNKKPEPYKGKGIRYSDEVVRRKQGKKTA	Ribosomal protein L6	Ribosomal protein L6	50S ribosomal protein L6	Ribosomal_L6 (x2)
Bacteria-CPR	HBC70804.1 (Candidatus Campbellbacteria bacterium)	MDIPTFSNPEANIATLGVREGMFVADLGAGTGAYTIPLAEKVGDTGRVYAVEVQKDFLTNIKNAALSRGLKNVELLWGDIERIGGTKIKDEGVDAVVISNVLFQAEDKTGLLKEARRILRTGGKLLIIDWSDSFGNLGPTPEMVVTKDSTLKMCESEGFVLKDEIPAGEHHYGFLMLKS	S-adenosyl-L-methionine-dependent methyltransferases	UbiE/COQ5-like	SAM dependent methyltransferase	Methyltransf_31
Bacteria-CPR	HBC70877.1 (Candidatus Campbellbacteria bacterium)	MAFIDPQKNIEQFGLEKGMMIADLGVGSGFYTISASKKVGEEGRVYAIDVQKNLLEKLQKQAETERIFNIEYIWGDVEKLGGTRLADSSVDAIILSNILFQIENKEALASETKRILRPNGRVLVVDWSDSFNNIGPAKEMVFNEQQAEDFFINKGFVIVKKIEAGENHYGIIFRKK	S-adenosyl-L-methionine-dependent methyltransferases	CAC2371-like	SAM dependent methyltransferase	Methyltransf_11
