# Supplementary material for: Fibrillarin evolution through the Tree of Life: Comparative genomics and microsynteny network analyses provide new insights into the evolutionary history of Fibrillarin
Source: PLoS Comput Biol. 2020 Oct 19;16(10):e1008318. doi: 10.1371/journal.pcbi.1008318 (PMC7608942; doi:10.1371/journal.pcbi.1008318)
Supplement: S4 Table — HMM models for 15.5k and NOP56 were used for the searches into the 212 proteomes of Bacteria and the 148 proteomes of Archaea. We also used three different HMM models from the characteristic RG-rich region of FIB (the gar domain) and the RG-rich regions from gar protein (the gar1 and gar2 boxes). The three models for the GAR regions were taken from Guillen-Chable et al. Cells. 2020; 9(1143). (XLSX) [file pcbi.1008318.s020.xlsx]

## Sheet: S4 Table (HMM models Bacteria &
S4 Table. Results of the search of 15.5k and NOP56 proteins (part of the box C/D snoRNA, together with FIB) and RG-rich regions into Bacterial and Archaeal proteomes. HMM models for 15.5k and NOP56 were used for the searches into the 212 proteomes of Bacteria and the 148 proteomes of Archaea. We also used three different HMM models from the characteristic RG-rich region of FIB (the gar domain) an…
	15.5k in Archaea											NOP56 in Archaea											GAR domain (from FIB protein) in Archaea											GAR1 domain (first RGG box from GAR protein) in Archaea											GAR2 domain (second RGG box from GAR protein) in Archaea
		# hmmsearch :: search profile(s) against a sequence database											# hmmsearch :: search profile(s) against a sequence database											# hmmsearch :: search profile(s) against a sequence database											# hmmsearch :: search profile(s) against a sequence database											# hmmsearch :: search profile(s) against a sequence database
		# HMMER 3.1b2 (February 2015); http://hmmer.org/											# HMMER 3.1b2 (February 2015); http://hmmer.org/											# HMMER 3.1b2 (February 2015); http://hmmer.org/											# HMMER 3.1b2 (February 2015); http://hmmer.org/											# HMMER 3.1b2 (February 2015); http://hmmer.org/
		# Copyright (C) 2015 Howard Hughes Medical Institute.											# Copyright (C) 2015 Howard Hughes Medical Institute.											# Copyright (C) 2015 Howard Hughes Medical Institute.											# Copyright (C) 2015 Howard Hughes Medical Institute.											# Copyright (C) 2015 Howard Hughes Medical Institute.
		# Freely distributed under the GNU General Public License (GPLv3).											# Freely distributed under the GNU General Public License (GPLv3).											# Freely distributed under the GNU General Public License (GPLv3).											# Freely distributed under the GNU General Public License (GPLv3).											# Freely distributed under the GNU General Public License (GPLv3).
		# - - - - - - - - - - - - - - - - - - - - - - - - - - - - - - - - - - - -											# - - - - - - - - - - - - - - - - - - - - - - - - - - - - - - - - - - - -											# - - - - - - - - - - - - - - - - - - - - - - - - - - - - - - - - - - - -											# - - - - - - - - - - - - - - - - - - - - - - - - - - - - - - - - - - - -											# - - - - - - - - - - - - - - - - - - - - - - - - - - - - - - - - - - - -
		# query HMM file: MODEL_15.5k.hmm											# query HMM file: MODEL_NOP56.hmm											# query HMM file: MODEL_GAR_non-mammals.hmm											# query HMM file: gar1.hmm											# query HMM file: gar1.hmm
		# target sequence database: cat_archaea_148.fasta											# target sequence database: cat_archaea_148.fasta											# target sequence database: cat_archaea_148.fasta											# target sequence database: cat_archaea_148.fasta											# target sequence database: cat_archaea_148.fasta
		# - - - - - - - - - - - - - - - - - - - - - - - - - - - - - - - - - - - -											# - - - - - - - - - - - - - - - - - - - - - - - - - - - - - - - - - - - -											# - - - - - - - - - - - - - - - - - - - - - - - - - - - - - - - - - - - -											# - - - - - - - - - - - - - - - - - - - - - - - - - - - - - - - - - - - -											# - - - - - - - - - - - - - - - - - - - - - - - - - - - - - - - - - - - -
		Query: Multiple [M=127]											Query: Multiple [M=586]											Query: Multiple [M=80]											Query: Multiple [M=46]											Query: Multiple [M=46]
		Scores for complete sequences (score includes all domains):											Scores for complete sequences (score includes all domains):											Scores for complete sequences (score includes all domains):											Scores for complete sequences (score includes all domains):											Scores for complete sequences (score includes all domains):
		---- full sequence ----			---- best 1 domain ----			---- dom ----					---- full sequence ----			---- best 1 domain ----			---- dom ----					---- full sequence ----			---- best 1 domain ----			---- dom ----					---- full sequence ----			---- best 1 domain ----			---- dom ----					---- full sequence ----			---- best 1 domain ----
	# sequences	E-value	score	bias	E-value	score	bias	exp	N	Sequence		# sequences	E-value	score	bias	E-value	score	bias	exp	N	Sequence		# sequences	E-value	score	bias	E-value	score	bias	exp	N	Sequence		# sequences	E-value	score	bias	E-value	score	bias	exp	N	Sequence		# sequences	E-value	score	bias	E-value
	1	5.9e-26	94.9	0.1	7.2e-26	94.7	0.1	1	1	SftkR_BAB66491.1		1	3.1e-67	231.7	0	4.6e-67	231.1	0	1.2	1	SftkR_BAK54500.1
	2	1.4e-24	90.5	0.1	1.7e-24	90.2	0.1	1	1	FeplR_ADC64792.1		2	8.8e-66	226.9	0.3	1.2e-65	226.4	0.3	1.2	1	AcbrR_AWR95994.1			[No hits detected that satisfy reporting thresholds]											[No hits detected that satisfy reporting thresholds]											[No hits detected that satisfy reporting thresholds]
	3	1.6e-24	90.3	0.2	2e-24	90	0.2	1	1	MtbuR_ABE51229.1		3	2.5e-64	222	4.3	4.9e-64	221.1	4.3	1.4	1	SltoR_AAY80682.1
	4	2.5e-24	89.7	0	3e-24	89.4	0	1	1	KoarR_RDD53826.1		4	2e-63	219.1	0	2.8e-63	218.6	0	1.1	1	ZetiR_PUA33303.1
	5	3.5e-24	89.2	0	4.2e-24	88.9	0	1	1	AgfuR_AAB90466.1		5	2.2e-63	219	0.3	2.8e-63	218.6	0.3	1.1	1	AcopR_EZQ06810.1
	6	3.7e-24	89.1	0	4.3e-24	88.9	0	1	1	TochR_OLS26625.1		6	3.1e-63	218.4	2.9	4.7e-63	217.8	2.9	1.3	1	MecuR_AEB94613.1
	7	1.2e-23	87.5	0.3	1.4e-23	87.3	0.3	1	1	SltoR_AAY80839.1		7	1.8e-62	215.9	0.2	2.3e-62	215.6	0.2	1.1	1	DearR_GAY26439.1
	8	2e-23	86.8	0.2	2.3e-23	86.6	0.2	1	1	OdarR_OLS17877.1		8	5.1e-62	214.4	0	7.1e-62	214	0	1.1	1	TfadR_AGT34959.1
	9	3.3e-23	86	0.1	3.8e-23	85.9	0.1	1	1	MozhR_AEH61112.1		9	1.3e-61	213.1	3.6	2.3e-61	212.3	3.6	1.5	1	AgarR_OYT39509.1
	10	3.7e-23	85.9	0.2	4.3e-23	85.7	0.2	1	1	MtyhR_AGB49718.1		10	1.3e-61	213.1	0.1	1.8e-61	212.6	0.1	1.1	1	PyfuR_AEM39664.1
	11	4.8e-23	85.5	0.1	5.8e-23	85.3	0.1	1	1	NaeqR_AAR39167.1		11	4.8e-61	211.2	0.1	5.6e-61	211	0.1	1.1	1	TgcaR_AFK50479.1		GAR domain (from FIB protein) in Bacteria											GAR1 domain (first RGG box from GAR protein) in Bacteria											GAR2 domain (second RGG box from GAR protein) in Bacteria
	12	4.9e-23	85.5	0.4	6.3e-23	85.1	0.4	1	1	MgbeR_PSN86752.1		12	5.2e-61	211.1	0	7.1e-61	210.7	0	1.1	1	StheR_ADI32297.1			# hmmsearch :: search profile(s) against a sequence database											# hmmsearch :: search profile(s) against a sequence database											# hmmsearch :: search profile(s) against a sequence database
	13	5e-23	85.5	0.1	5.8e-23	85.3	0.1	1	1	GeacR_AIY90372.1		13	1.2e-60	209.9	0	5.7e-60	207.7	0	1.8	2	FvfnR_AFH43205.1			# HMMER 3.1b2 (February 2015); http://hmmer.org/											# HMMER 3.1b2 (February 2015); http://hmmer.org/											# HMMER 3.1b2 (February 2015); http://hmmer.org/
	14	5.8e-23	85.3	0	7.2e-23	85	0	1	1	AgarR_OYT33258.1		14	1.9e-60	209.3	0	3.5e-60	208.4	0	1.3	1	DfamR_ACL11141.1			# Copyright (C) 2015 Howard Hughes Medical Institute.											# Copyright (C) 2015 Howard Hughes Medical Institute.											# Copyright (C) 2015 Howard Hughes Medical Institute.
	15	6e-23	85.2	0	8e-23	84.8	0	1.1	1	MgcnR_AMH95474.1		15	3.2e-60	208.5	0	4.3e-60	208.1	0	1.1	1	NsprR_PMP95900.1			# Freely distributed under the GNU General Public License (GPLv3).											# Freely distributed under the GNU General Public License (GPLv3).											# Freely distributed under the GNU General Public License (GPLv3).
	16	1.7e-22	83.7	0	2e-22	83.5	0	1	1	EuarR_OLE56385.1		16	5.6e-60	207.7	0	7.4e-60	207.3	0	1.1	1	PyaeR_AAL64773.1			# - - - - - - - - - - - - - - - - - - - - - - - - - - - - - - - - - - - -											# - - - - - - - - - - - - - - - - - - - - - - - - - - - - - - - - - - - -											# - - - - - - - - - - - - - - - - - - - - - - - - - - - - - - - - - - - -
	17	2.9e-22	83	0	3.4e-22	82.8	0	1	1	CalaR_AFZ70307.1		17	1.2e-59	206.7	0	1.6e-59	206.2	0	1.1	1	IghoR_ABU81254.1			# query HMM file: MODEL_GAR_non-mammals.hmm											# query HMM file: gar1.hmm											# query HMM file: gar1.hmm
	18	3.5e-22	82.7	0.3	4.2e-22	82.5	0.3	1.1	1	McbhR_AIJ05486.1		18	1.2e-59	206.6	0	1.6e-59	206.2	0	1	1	TtusR_KJR74083.1			# target sequence database: cat_bacteria_192.fasta											# target sequence database: cat_bacteria_192.fasta											# target sequence database: cat_bacteria_192.fasta
	19	3.5e-22	82.7	0.1	4.1e-22	82.5	0.1	1	1	TphaR_ADG91644.1		19	1.3e-59	206.5	0	1.9e-59	206	0	1.1	1	IgagR_ADM26876.1			# - - - - - - - - - - - - - - - - - - - - - - - - - - - - - - - - - - - -											# - - - - - - - - - - - - - - - - - - - - - - - - - - - - - - - - - - - -											# - - - - - - - - - - - - - - - - - - - - - - - - - - - - - - - - - - - -
	20	5.9e-22	82	0.1	7.4e-22	81.7	0.1	1	1	NbstR_EOD42609.1		20	3.3e-59	205.2	0	4.5e-59	204.7	0	1.1	1	TphaR_ADG90436.1
	21	7.3e-22	81.7	0.2	9e-22	81.4	0.2	1.1	1	DfamR_ACL11679.1		21	2.7e-58	202.1	0	3.7e-58	201.7	0	1.1	1	MpkaR_AAM01774.1			Query: Multiple [M=80]											Query: Multiple [M=46]											Query: Multiple [M=46]
	22	8e-22	81.6	0.1	9.4e-22	81.3	0.1	1.1	1	PyfuR_AEM38790.1		22	2.8e-58	202.1	3.1	4.6e-58	201.4	3.1	1.2	1	MforR_EHP83039.1			Scores for complete sequences (score includes all domains):											Scores for complete sequences (score includes all domains):											Scores for complete sequences (score includes all domains):
	23	8.9e-22	81.4	0	1.1e-21	81.1	0	1	1	TcarR_KUJ99867.1		23	5.3e-58	201.2	0.1	7.5e-58	200.7	0.1	1.1	1	CalaR_AFZ70098.1			---- full sequence ----			---- best 1 domain ----			---- dom ----					---- full sequence ----			---- best 1 domain ----			---- dom ----					---- full sequence ----			---- best 1 domain ----
	24	9.3e-22	81.4	0.1	1.1e-21	81.1	0.1	1	1	DearR_GAY25642.1		24	9.6e-58	200.3	0.1	1.4e-57	199.8	0.1	1.1	1	DsarR_OYT51350.1		# sequences	E-value	score	bias	E-value	score	bias	exp	N	Sequence		# sequences	E-value	score	bias	E-value	score	bias	exp	N	Sequence		# sequences	E-value	score	bias	E-value
	25	1e-21	81.2	0	1.2e-21	81	0	1	1	AbusR_ESQ22021.1		25	1.3e-57	199.9	0	1.7e-57	199.5	0	1.2	1	VudiR_ADN49717.1																									------	inclusion	threshold	------
	26	1.2e-21	81	0.1	1.5e-21	80.7	0.1	1.1	1	PyaeR_AAL64858.1		26	1.5e-57	199.7	0	1.7e-57	199.5	0	1.2	1	HybyR_ABM79908.1			[No hits detected that satisfy reporting thresholds]											[No hits detected that satisfy reporting thresholds]										1	0.18	17	17.3	0.34
	27	1.3e-21	80.9	0.1	1.5e-21	80.7	0.1	1	1	AcopR_EZQ03174.1		27	4.2e-57	198.2	0	5.3e-57	197.9	0	1	1	BaarR_KYH36739.1
	28	1.4e-21	80.8	0.2	1.6e-21	80.6	0.2	1.1	1	MforR_EHP86805.1		28	4.3e-57	198.2	0.1	5.5e-57	197.8	0.1	1	1	LkarR_OLS15291.1
	29	1.5e-21	80.7	0.1	1.8e-21	80.5	0.1	1	1	MnhaR_PQV42646.1		29	4.8e-57	198	0	6.6e-57	197.6	0	1.1	1	AcsaR_ADL19718.1
	30	1.5e-21	80.7	0.1	1.8e-21	80.5	0.1	1	1	PrabR_CAB49588.1		30	2.2e-56	195.8	0	2.6e-56	195.6	0	1.1	1	PydeR_OWJ54076.1
	31	1.7e-21	80.5	0.1	2.3e-21	80.1	0.1	1.1	1	VudiR_ADN51783.1		31	2.9e-56	195.4	0	3.5e-56	195.2	0	1.1	1	AbusR_ESQ20468.1
	32	2e-21	80.3	0	2.4e-21	80	0	1.1	1	CamaR_ABW02663.1		32	5.1e-56	194.6	0	7.3e-56	194.1	0	1.2	1	TpchR_OYT27326.1
	33	2e-21	80.3	0.1	2.3e-21	80.1	0.1	1	1	MttmR_OUJ18969.1		33	6.4e-56	194.3	0	7.7e-56	194	0	1.1	1	NmarR_ABX13287.1
	34	2.1e-21	80.2	0.1	2.4e-21	80	0.1	1	1	TobaR_ALM75243.1		34	1.6e-54	189.7	13.2	4.6e-53	184.9	13.2	2	1	PrabR_CAB48984.1
	35	2.7e-21	79.8	0.1	3.1e-21	79.7	0.1	1.1	1	HybyR_ABM80403.1		35	1.8e-54	189.5	8	4.7e-54	188.1	8	1.7	1	NtkoR_EGP94280.1
	36	2.9e-21	79.8	0.1	3.3e-21	79.6	0.1	1.1	1	PydeR_OWJ54781.1		36	2.1e-54	189.3	0	2.9e-54	188.8	0	1.1	1	OdarR_OLS17864.1
	37	3e-21	79.7	0	3.4e-21	79.5	0	1	1	MeveR_ADI74262.1		37	2.1e-54	189.3	0	3e-54	188.8	0	1.1	1	HdarR_OLS31969.1
	38	3.9e-21	79.4	0	4.9e-21	79	0	1	1	FvfnR_AFH42441.1		38	3e-54	188.8	0	3.9e-54	188.4	0	1.1	1	CamaR_ABW02111.1
	39	4.1e-21	79.3	0	5e-21	79	0	1	1	AcsaR_ADL19417.1		39	3.6e-54	188.5	0.1	5.8e-54	187.8	0.1	1.2	1	HaarR_PIU13558.1
	40	4.1e-21	79.3	0.1	5e-21	79	0.1	1.1	1	StheR_ADI32727.1		40	5.6e-54	187.9	0	7.5e-54	187.5	0	1.1	1	MgbeR_PSN84820.1
	41	4.2e-21	79.2	0.4	5.1e-21	79	0.4	1	1	AlarR_OQX21254.1		41	1.3e-53	186.7	0.4	1.8e-53	186.2	0.4	1	1	KoarR_RDD54049.1
	42	4.5e-21	79.2	0	5.4e-21	78.9	0	1	1	AarcR_PIV68442.1		42	3.6e-53	185.2	0.1	5.2e-53	184.7	0.1	1.1	1	TochR_OLS28489.1
	43	4.8e-21	79	0.1	5.8e-21	78.8	0.1	1.1	1	TfadR_AGT35129.1		43	5.9e-52	181.2	1.4	7.4e-52	180.9	1.4	1.1	1	GarcR_PCN50879.1
	44	1.1e-20	77.9	0.1	1.3e-20	77.7	0.1	1.1	1	NtkoR_EGP92956.1		44	6.6e-52	181	0	9.4e-52	180.5	0	1.1	1	NstlR_SMH71608.1
	45	1.4e-20	77.6	0	1.5e-20	77.4	0	1.1	1	ApboR_EDY35976.1		45	1.6e-51	179.7	13.1	1.3e-50	176.8	13.1	1.9	1	TobaR_ALM75455.1
	46	1.4e-20	77.6	0	1.5e-20	77.4	0	1.1	1	ApboR_EDY36642.1		46	1.3e-50	176.7	0	1.7e-50	176.4	0	1.2	1	TharR_OLE39971.1
	47	2e-20	77.1	0.1	2.4e-20	76.8	0.1	1	1	AcbrR_AWR94673.1		47	4.6e-50	175	0.1	6.1e-50	174.6	0.1	1.1	1	LokiR_KKK40689.1
	48	2.3e-20	76.9	0.2	2.6e-20	76.7	0.2	1	1	LkarR_OLS13403.1		48	4.8e-50	174.9	0.1	6.3e-50	174.5	0.1	1.1	1	NplsR_PIN82183.1
	49	2.5e-20	76.7	0.1	3e-20	76.5	0.1	1.1	1	IghoR_ABU81414.1		49	7e-50	174.4	0.3	2.6e-38	136.2	0	2.1	2	TearR_KYK35398.1
	50	3.1e-20	76.4	0	3.7e-20	76.2	0	1.1	1	DsarR_OYT50218.1		50	1.3e-49	173.4	0.1	1.3e-49	173.4	0.1	2	1	MhaeR_ABR56343.1
	51	4.1e-20	76	0	4.9e-20	75.8	0	1.1	1	ZetiR_PUA32216.1		51	3.5e-49	172.1	0	4.9e-49	171.6	0	1.1	1	CasuR_BAJ50141.1
	52	4.3e-20	76	0	4.9e-20	75.8	0	1.1	1	MohaR_AET65312.1		52	3.5e-47	165.5	8.7	4.9e-46	161.7	8.7	2.4	1	MsanR_PKL66785.1
	53	4.4e-20	75.9	0	5.1e-20	75.7	0	1	1	MhthR_OKY77125.1		53	9.9e-47	163.9	2.2	1.5e-45	160.1	2.2	2	1	WoarR_PIU72603.1
	54	5.1e-20	75.7	0	6e-20	75.5	0	1.1	1	NstlR_SMH71855.1		54	2.1e-45	159.6	23.3	1.3e-44	157	23.3	1.8	1	McbhR_AIJ06048.1
	55	5.7e-20	75.6	0.1	6.6e-20	75.4	0.1	1.1	1	NmarR_ABX12121.1		55	4.9e-45	158.3	0.6	7.9e-44	154.4	0.6	2	1	AarcR_PIV69115.1
	56	5.8e-20	75.6	0	6.8e-20	75.3	0	1.1	1	TgcaR_AFK50965.1		56	1.9e-44	156.4	15.5	1.5e-43	153.5	15.5	1.9	1	MokiR_AEH07301.1
	57	6.2e-20	75.5	0	7.9e-20	75.1	0	1.1	1	TtusR_KJR72849.1		57	1.5e-42	150.2	0	2e-42	149.7	0	1.1	1	CesyR_ABK77190.1
	58	6.4e-20	75.4	0.1	7e-20	75.3	0.1	1	1	TpacR_CAC12243.1		58	1.8e-42	149.8	0	7e-41	144.6	0	2	1	MdefR_REE28169.1
	59	9.5e-20	74.9	0.1	1.1e-19	74.6	0.1	1.1	1	AigaR_KYC54565.1		59	4.4e-42	148.6	1.2	6.2e-40	141.5	1.2	2.1	1	MearR_KUK01337.1
	60	1.1e-19	74.7	0.1	1.3e-19	74.4	0.1	1	1	MecuR_AEB94265.1		60	1e-41	147.4	0	2.5e-40	142.8	0	2.1	1	MirxR_AGN26948.1
	61	1.3e-19	74.5	0	1.5e-19	74.3	0	1.1	1	CesyR_ABK76931.1		61	4.4e-41	145.3	0.3	5.9e-41	144.9	0.3	1	1	MncgR_PIU81547.1
	62	1.7e-19	74	0.3	2.1e-19	73.7	0.3	1	1	MproR_SFM23479.1		62	1.6e-40	143.4	0.1	9.9e-39	137.5	0.1	2.1	1	NaeqR_AAR39190.1
	63	1.8e-19	74	0.1	2.2e-19	73.7	0.1	1.1	1	An1cR_RCV63749.1		63	1.8e-40	143.3	13.8	2.3e-39	139.6	13.8	2.2	1	MpcuR_PAV08243.1
	64	2.3e-19	73.6	0	2.7e-19	73.4	0	1	1	TmarR_EQB71098.1		64	1.5e-39	140.3	0.2	2.1e-39	139.7	0.2	1.1	1	AlarR_OQX21419.1
	65	2.9e-19	73.3	0.3	3.5e-19	73	0.3	1.1	1	MokiR_AEH07142.1		65	1.8e-39	140	0.1	1.2e-33	120.8	0.2	2.1	2	MovsR_AAM03793.1
	66	3.1e-19	73.2	0.1	3.9e-19	72.9	0.1	1.1	1	IgagR_ADM27054.1		66	2.3e-39	139.7	0.2	1.1e-37	134	0.2	2	1	MnhaR_PQV42902.1
	67	3.1e-19	73.2	0.1	3.8e-19	72.9	0.1	1.1	1	PiosR_SMD31066.1		67	3e-39	139.2	8.1	6.9e-37	131.5	8	2.5	1	MferR_ADP77941.1
	68	4.4e-19	72.7	0	4.8e-19	72.6	0	1	1	GarcR_PCN51145.1		68	3.7e-39	138.9	0	2.6e-37	132.9	0	2.1	1	MtyhR_AGB48351.1
	69	5.2e-19	72.5	0	6e-19	72.3	0	1	1	MirxR_AGN27193.1		69	9.5e-39	137.6	0.3	1.4e-29	107.4	0.1	2.1	2	MproR_SFM48007.1
	70	7e-19	72.1	0	7.7e-19	71.9	0	1.1	1	BaarR_KYH36089.1		70	2e-38	136.5	0.1	8.5e-37	131.1	0	2.2	1	MozhR_AEH61802.1
	71	9.8e-19	71.6	0.4	1.2e-18	71.3	0.4	1.1	1	MhaeR_ABR55673.1		71	3.8e-38	135.6	0.3	7.6e-35	124.7	0.3	2	1	NaarR_MAF99246.1
	72	1.2e-18	71.3	0.1	1.4e-18	71.1	0.1	1.1	1	MnoaR_KUL04386.1		72	3.9e-36	129	0	2.2e-26	96.8	0	2	2	MtbuR_ABE52467.1
	73	1.4e-18	71.1	0	1.5e-18	71	0	1	1	HtyrR_ESP89099.1		73	7.5e-36	128	0.3	2.5e-34	123	0.3	2	1	MeveR_ADI75031.1
	74	2.6e-18	70.2	0	3e-18	70	0	1	1	HdarR_OLS32947.1		74	9.5e-36	127.7	0.8	4.7e-22	82.5	0	2.1	2	NbstR_EOD42688.1
	75	3e-18	70	0	3.4e-18	69.9	0	1	1	MsoeR_AEB68325.1		75	3.5e-34	122.5	0	2.8e-32	116.2	0	2	1	MgcnR_AMH95320.1
	76	3.8e-18	69.7	0.1	4.3e-18	69.5	0.1	1	1	MferR_ADP77252.1		76	1.2e-33	120.8	0	6.8e-27	98.5	0	2	2	McazR_CAJ35348.1
	77	4.6e-18	69.4	0.1	5.2e-18	69.2	0.1	1.1	1	MpliR_EHQ36639.1		77	1.8e-32	116.9	0	4.1e-30	109.1	0	2	2	MslnR_OYT63229.1
	78	4.7e-18	69.4	0.2	5.2e-18	69.2	0.2	1	1	DarcR_PIU22526.1		78	2.1e-31	113.3	0	1e-28	104.5	0	2	2	MttmR_OUJ19485.1
	79	4.9e-18	69.3	0.1	6.4e-18	69	0.1	1.1	1	MdefR_REE29059.1		79	2.5e-31	113.1	0.4	6.1e-31	111.8	0.1	1.6	2	GeacR_AIY90273.1
	80	7.4e-18	68.7	0.1	8.6e-18	68.5	0.1	1	1	PaarR_PIU76192.1		80	7.2e-31	111.6	0	2.1e-21	80.3	0	2.1	2	EuarR_OLE56275.1
	81	8.1e-18	68.6	0.1	9.3e-18	68.4	0.1	1	1	MovsR_AAM04935.1		81	2.3e-30	109.9	0	2.3e-30	109.9	0	2.3	1	MhthR_OKY79067.1
	82	8.3e-18	68.6	0	9.9e-18	68.3	0	1	1	An2cR_PXF60576.1		82	6.5e-30	108.4	0	9.4e-29	104.6	0	1.9	2	NphiR_SNZ04649.1
	83	8.4e-18	68.6	0.1	1.1e-17	68.3	0.1	1	1	CasuR_BAJ50289.1		83	8.2e-30	108.1	0	5e-29	105.5	0	1.8	2	HtmaR_SFG80027.1
	84	9.5e-18	68.4	0	1.2e-17	68.1	0	1.1	1	TearR_KYK30893.1		84	1.1e-29	107.7	0.1	1.5e-29	107.2	0.1	1.1	1	TcarR_KUJ99025.1
	85	1.4e-17	67.8	0.1	1.7e-17	67.6	0.1	1.1	1	McazR_CAJ35157.1		85	1.4e-29	107.3	0	4e-29	105.8	0	1.6	2	HbclR_SDX59953.1
	86	1.5e-17	67.7	0	1.7e-17	67.6	0	1	1	HlgoR_SHH34251.1		86	6.3e-29	105.2	0	9.9e-29	104.5	0	1.2	1	HgdgR_SIR78207.1
	87	1.6e-17	67.6	0	1.7e-17	67.6	0	1.1	1	HcacR_GAD52438.1		87	9.9e-29	104.5	0	1.8e-27	100.4	0	2	2	HakeR_SFS80151.1
	88	1.8e-17	67.5	0	2.4e-17	67.1	0	1.2	1	MncgR_PIU82469.1		88	2.3e-28	103.3	0	6.3e-28	101.9	0	1.6	2	Hd31R_AEN06151.1
	89	2e-17	67.4	0	2.4e-17	67.1	0	1.1	1	MearR_KUK01881.1		89	3.6e-28	102.6	0	5e-28	102.2	0	1.2	1	HmpeR_KPN31897.1
	90	2.5e-17	67	0	4e-17	66.4	0	1.2	1	FeacR_AGO61590.1		90	4.7e-28	102.3	1.2	1.4e-24	90.8	0.5	2	2	MbooR_ABS55034.1
	91	3.3e-17	66.6	0.1	3.6e-17	66.5	0.1	1	1	MupsR_ACL15896.1		91	1.3e-27	100.8	0.2	6.5e-24	88.6	0	2	2	McugR_SAI88991.1
	92	3.7e-17	66.5	0	4.7e-17	66.2	0	1	1	MsblR_KXA90889.1		92	1.4e-27	100.7	0	5.2e-27	98.8	0	1.7	2	HgbqR_ELY29662.1
	93	4.2e-17	66.3	0.1	4.9e-17	66.1	0.1	1.1	1	MbooR_ABS55208.1		93	2.4e-27	99.9	0	2.7e-25	93.2	0	2	2	HsisR_SDJ51596.1
	94	4.4e-17	66.2	0.2	5.3e-17	66	0.2	1.1	1	MthaR_KQC10348.1		94	2.5e-27	99.9	0	6.9e-26	95.1	0	2	2	HlgoR_SHH27519.1
	95	5.9e-17	65.8	0	7e-17	65.6	0	1	1	HtmaR_SFG38603.1		95	3.4e-27	99.4	0	1.1e-26	97.8	0	1.6	2	HdmaR_KTG11263.1
	96	7.9e-17	65.4	0	8.6e-17	65.3	0	1.1	1	SahaR_AGN00222.1		96	6e-27	98.6	0	1.4e-26	97.4	0	1.5	2	NamyR_ELY53883.1
	97	8.2e-17	65.4	0	9.9e-17	65.1	0	1	1	MpkaR_AAM02811.1		97	6.3e-27	98.6	0	4.1e-26	95.9	0	1.8	2	HhtmR_ERJ05633.1
	98	1.2e-16	64.9	0	1.5e-16	64.6	0	1.1	1	HbclR_SDX83841.1		98	6.9e-27	98.4	0.2	3.3e-23	86.3	0	2	2	MupsR_ACL18008.1
	99	1.5e-16	64.5	0	2.1e-16	64.1	0	1.2	1	AmauR_KPV46510.1		99	1e-26	97.9	0	3.6e-26	96	0	1.7	2	NtbhR_OVE84301.1
	100	2e-16	64.1	0	2.2e-16	64	0	1.1	1	HhtmR_ERJ07170.1		100	2.5e-26	96.6	0.2	2.5e-26	96.6	0.2	1.9	2	FeplR_ADC66269.1
	101	2.1e-16	64	0.1	2.6e-16	63.7	0.1	1	1	CudiR_SJK85145.1		101	2.6e-26	96.5	0	1.1e-25	94.5	0	1.7	2	HramR_SEO87475.1
	102	2.2e-16	64	0	2.4e-16	63.9	0	1	1	HopeR_SEO91469.1		102	2.9e-26	96.4	0	1.8e-25	93.8	0	1.8	2	HopeR_SEO92502.1
	103	3.9e-16	63.2	0	4.5e-16	63	0	1	1	HgbqR_ELY30303.1		103	3.3e-26	96.2	1.9	3.5e-23	86.2	0.2	2.1	2	MthaR_KQC10874.1
	104	5.4e-16	62.7	0	6e-16	62.6	0	1	1	Hd31R_AEN05854.1		104	3.3e-26	96.2	0	4.9e-26	95.6	0	1.3	1	ApboR_EDY35286.1
	105	6.8e-16	62.4	0	7.4e-16	62.3	0	1	1	HlayR_EMA21124.1		105	3.4e-26	96.1	0	2.1e-24	90.3	0	2.1	2	HxceR_ELZ25103.1
	106	7.1e-16	62.3	0	7.7e-16	62.2	0	1	1	HsisR_SDJ63277.1		106	3.6e-26	96	0	6.3e-26	95.3	0	1.3	1	SahaR_AGN02091.1
	107	8.4e-16	62.1	0	9.3e-16	62	0	1	1	HramR_SEO70319.1		107	3.8e-26	96	0	2.4e-25	93.3	0	1.8	2	HpkiR_SEH46960.1
	108	8.7e-16	62.1	0.1	9.7e-16	61.9	0.1	1.1	1	LokiR_KKK41562.1		108	4.5e-26	95.7	0.1	4.5e-25	92.4	0.2	1.9	2	HlcnR_PSP21202.1
	109	1.2e-15	61.6	0.1	1.3e-15	61.5	0.1	1.1	1	McugR_SAI87805.1		109	5.5e-26	95.4	0.6	4.4e-25	92.5	0.1	1.9	2	MsoeR_AEB68196.1
	110	1.7e-15	61.2	0	1.9e-15	60.9	0	1	1	MpcuR_PAV06876.1		110	6e-26	95.3	0.2	1e-25	94.6	0	1.5	1	ApboR_EDY35357.1
	111	2.3e-15	60.7	0	2.6e-15	60.5	0	1	1	HhliR_SEI71873.1		111	8.3e-26	94.9	0.7	1.4e-21	80.9	0.3	2	2	MnoaR_KUL05095.1
	112	2.6e-15	60.5	0.7	2.7e-15	60.5	0.7	1	1	WoarR_PIU72729.1		112	8.6e-26	94.8	0	1.3e-25	94.2	0	1.2	1	HbhbR_CQH57226.1
	113	2.7e-15	60.5	0	3e-15	60.3	0	1	1	HmpeR_KPN30507.1		113	1.2e-25	94.3	1	1.6e-24	90.6	0.4	2	2	MohaR_AET63475.1
	114	2.8e-15	60.4	0	3e-15	60.3	0	1	1	SaruR_AUV82331.1		114	1.3e-25	94.3	0	1.2e-24	91	0	1.9	2	HarcR_AWB26945.1
	115	4e-15	59.9	0	4.4e-15	59.8	0	1	1	HqtmR_ERG98381.1		115	1.3e-25	94.2	0	5.6e-24	88.8	0	2	2	NmmoR_CCQ36444.1
	116	4.1e-15	59.9	0	4.7e-15	59.7	0	1	1	HakeR_SFS54956.1		116	2.1e-25	93.5	0	4.5e-25	92.4	0	1.4	1	HfhaR_SFB97244.1
	117	4.4e-15	59.8	0	5.2e-15	59.6	0	1	1	HpkiR_SEH52268.1		117	2.2e-25	93.5	0	8.6e-25	91.5	0	1.7	2	HasuR_AKH98092.1
	118	5e-15	59.6	0	5.3e-15	59.5	0	1	1	HxceR_ELZ25606.1		118	3.1e-25	93	0	8.9e-25	91.5	0	1.5	2	SaruR_AUV82001.1
	119	5.5e-15	59.5	0	6.1e-15	59.3	0	1	1	NgreR_SFJ47884.1		119	4.8e-25	92.4	0	7.5e-25	91.7	0	1.2	1	HairR_SDN12405.1
	120	5.5e-15	59.5	0	6.4e-15	59.3	0	1	1	HairR_SDM53712.1		120	6.2e-25	92	0	1.4e-24	90.8	0	1.4	1	NtayR_ELZ03856.1
	121	7.5e-15	59	0	8.4e-15	58.9	0	1	1	NmmoR_CCQ36875.1		121	8.3e-25	91.6	0	8.6e-24	88.2	0	1.9	2	HhliR_SEI54236.1
	122	1.1e-14	58.6	0	1.1e-14	58.4	0	1	1	HbhbR_CQH58572.1		122	8.8e-25	91.5	0.1	9.8e-23	84.7	0.1	2.1	2	An2cR_PXF59041.1
	123	1.2e-14	58.4	0	1.3e-14	58.3	0	1.1	1	MgIIR_RCH76671.1		123	1.4e-24	90.8	0	2.2e-24	90.1	0	1.2	1	MrbaR_ELY43934.1
	124	1.2e-14	58.4	0	1.3e-14	58.3	0	1.1	1	MgIIR_RCH77395.1		124	1.8e-24	90.4	0	2.7e-24	89.9	0	1.2	1	HlayR_EMA22874.1
	125	1.2e-14	58.4	0	1.4e-14	58.1	0	1.1	1	MsanR_PKL68917.1		125	3.4e-24	89.5	0	4.1e-24	89.3	0	1	1	AmauR_KPV46404.1
	126	1.2e-14	58.4	0	1.4e-14	58.2	0	1	1	HarcR_AWB27335.1		126	3.7e-24	89.4	0	4.7e-24	89.1	0	1.2	1	HvxaR_ELZ13474.1
	127	1.3e-14	58.3	0	1.3e-14	58.2	0	1.1	1	HdfoR_APE95242.1		127	3.8e-24	89.4	0.8	5.1e-21	79.1	0.2	2	2	MpliR_EHQ35075.1
	128	1.3e-14	58.3	0	1.4e-14	58.1	0	1	1	HasuR_AKH97926.1		128	5.9e-24	88.8	0	1.6e-23	87.3	0	1.6	2	HcacR_GAD52649.1
	129	1.4e-14	58.1	0	1.6e-14	58	0	1	1	HlcnR_PSP21898.1		129	6.3e-24	88.6	0	1.1e-23	87.9	0	1.3	1	NgreR_SFJ36124.1
	130	1.5e-14	58.1	0	1.6e-14	58	0	1	1	HnusR_ERH05858.1		130	1.2e-23	87.7	0	2.3e-23	86.8	0	1.4	1	HtyrR_ESP89486.1
	131	1.5e-14	58	0	1.7e-14	57.9	0	1	1	NtbhR_OVE84129.1		131	1.4e-23	87.5	0	2.4e-23	86.7	0	1.3	1	HnusR_ERH07869.1
	132	2.1e-14	57.6	0	2.2e-14	57.5	0	1.1	1	HvxaR_ELZ07079.1		132	1.6e-23	87.3	1.3	3.3e-23	86.3	1.3	1.4	1	AgfuR_AAB89168.1
	133	2.4e-14	57.4	0	2.6e-14	57.3	0	1	1	NphiR_SNZ04040.1		133	2.9e-23	86.5	0	5.6e-23	85.5	0	1.4	1	HnusR_ERH05590.1
	134	2.5e-14	57.3	0	2.7e-14	57.2	0	1	1	HdmaR_KTG08664.1		134	4.3e-23	85.9	20.5	2.8e-22	83.2	20.5	1.8	1	TcarR_KUJ99341.1
	135	2.9e-14	57.1	0	3.4e-14	56.9	0	1	1	HgdgR_SIR86103.1		135	5.1e-23	85.7	0	1.9e-22	83.8	0	1.7	2	HdfoR_APE95031.1
	136	3.4e-14	56.9	0	3.8e-14	56.7	0	1	1	NtayR_ELZ04448.1		136	1.1e-22	84.5	0	1.5e-22	84.1	0	1.2	1	TmarR_EQB71667.1
	137	5.2e-14	56.3	0	5.7e-14	56.2	0	1	1	MrbaR_ELY52645.1		137	3.5e-22	82.9	0	4.2e-22	82.6	0	1	1	PiosR_SMD30441.1
	138	8.5e-14	55.6	0	1e-13	55.4	0	1	1	NamyR_ELY55200.1		138	1.2e-21	81.1	1.9	1.3e-21	81.1	0.2	1.6	2	AgarR_OYT34185.1
	139	1.3e-13	55	0	1.4e-13	54.9	0	1	1	HfhaR_SFC50880.1		139	2e-20	77.1	0	2.8e-20	76.6	0	1.1	1	TpacR_CAC12367.1
	140	3.3e-13	53.7	0.1	3.5e-13	53.7	0.1	1	1	LokiR_KKK45847.1		140	1.9e-19	73.9	0	2.3e-19	73.6	0	1	1	FeacR_AGO61142.1
	141	5.5e-13	53	0	6.5e-13	52.8	0	1.1	1	TtarR_MBS71753.1		141	8.4e-19	71.7	9.8	4.1e-18	69.5	2.3	2.2	2	DarcR_PIU22538.1
	142	0.0029	21.6	0	0.0033	21.4	0	1	1	MttmR_OUJ18933.1		142	7.6e-17	65.3	0.2	9.5e-17	65	0.2	1.2	1	PaarR_PIU75612.1
		------	inclusion	threshold	------							143	2.1e-16	63.8	0	4.7e-16	62.7	0	1.5	2	TtarR_MBS71629.1
	143	0.05	17.6	0	0.055	17.4	0	1	1	VudiR_ADN50599.1		144	4.1e-14	56.2	0	5.7e-14	55.8	0	1.1	1	MgIIR_RCH75127.1
	144	0.2	15.7	0	0.3	15.1	0	1.2	1	HtmaR_SFG91583.1		145	8.3e-14	55.2	0	1.3e-13	54.6	0	1.2	1	CudiR_SJK85330.1
	145	0.35	14.8	0	0.41	14.6	0	1.1	1	TfadR_AGT34852.1			------	inclusion	threshold	------
	146	0.8	13.7	0	0.95	13.4	0	1.1	1	MpkaR_AAM01898.1		146	0.94	12.1	0.2	0.94	12.1	0.2	1	1	HramR_SEO25791.1
	147	0.94	13.5	0.8	2.4	12.1	0.8	1.8	1	MnhaR_PQV42546.1		147	3.2	10.4	0	270	4	0	2.6	3	CrarR_OLE91540.1
	148	1.2	13.1	0	1.3	13	0	1.2	1	FvfnR_AFH42589.1		148	4.5	9.9	0	5.8	9.5	0	1.1	1	AbusR_ESQ22037.1
	149	1.2	13.1	0.1	1.9	12.5	0.1	1.4	1	IghoR_ABU82219.1
	150	1.3	13	0	2	12.4	0	1.3	1	An1cR_RCV63806.1
	151	1.4	12.9	0	1.9	12.5	0	1.2	1	MhthR_OKY77145.1
	152	1.5	12.8	0	2.4	12.1	0	1.3	1	HtmaR_SFG57286.1
	153	1.9	12.5	0.8	6.3	10.8	0.8	2	1	MtyhR_AGB48519.1
	154	2	12.4	2.4	21	9.1	0.3	2.4	2	AigaR_KYC55499.1
[truncated: 27 more columns]
