# Supplementary material for: Fibrillarin evolution through the Tree of Life: Comparative genomics and microsynteny network analyses provide new insights into the evolutionary history of Fibrillarin
Source: PLoS Comput Biol. 2020 Oct 19;16(10):e1008318. doi: 10.1371/journal.pcbi.1008318 (PMC7608942; doi:10.1371/journal.pcbi.1008318)
Supplement: S5 Table — (XLSX) [file pcbi.1008318.s021.xlsx]

## Sheet: S5 Table (Archaea)
S5 Table. List of the 148 archaeal genomes that were analyzed in the search for FIB proteins.
Domain	SuperGroup	Phylum	Class	Order	Family	Species	TaxID	Abbreviation	Numer of FIB proteins	Strain	Assembly	Source Database	Link	Download date
Archaea	Asgard group	Candidatus Heimdallarchaeota	NA	NA	NA	Candidatus Heimdallarchaeota archaeon AB_125	1841596	HdarR	1	AB_125	GCA_001940755.1	NCBI	ftp://ftp.ncbi.nlm.nih.gov/genomes/all/GCA/001/940/755/GCA_001940755.1_ASM194075v1	28/08/2018
Archaea	Asgard group	Candidatus Lokiarchaeota	NA	NA	NA	Candidatus Lokiarchaeota archaeon CR_4	1849166	LkarR	1	CR_4	GCA_001940655.1	NCBI	ftp://ftp.ncbi.nlm.nih.gov/genomes/all/GCA/001/940/655/GCA_001940655.1_ASM194065v1	28/08/2018
Archaea	Asgard group	Candidatus Lokiarchaeota	NA	NA	NA	Lokiarchaeum sp. GC14_75	1538547	LokiR	1	GC14_75	GCA_000986845.1	NCBI	ftp://ftp.ncbi.nlm.nih.gov/genomes/all/GCA/000/986/845/GCA_000986845.1_ASM98684v1	28/08/2018
Archaea	Asgard group	Candidatus Odinarchaeota	NA	NA	NA	Candidatus Odinarchaeota archaeon LCB_4	1841599	OdarR	1	LCB_4	GCA_001940665.1	NCBI	ftp://ftp.ncbi.nlm.nih.gov/genomes/all/GCA/001/940/665/GCA_001940665.1_ASM194066v1	28/08/2018
Archaea	Asgard group	Candidatus Thorarchaeota	NA	NA	NA	Candidatus Thorarchaeota archaeon AB_25	1837170	TochR	1	AB_25	GCA_001940705.1	NCBI	ftp://ftp.ncbi.nlm.nih.gov/genomes/all/GCA/001/940/705/GCA_001940705.1_ASM194070v1	28/08/2018
Archaea	DPANN group	Candidatus Aenigmarchaeota	NA	NA	NA	Candidatus Aenigmarchaeota archaeon CG01_land_8_20_14_3_00_37_9	1974382	AarcR	1	CG01_land_8_20_14_3_00_37_9	GCA_002781145.1	NCBI	ftp://ftp.ncbi.nlm.nih.gov/genomes/all/GCA/002/781/145/GCA_002781145.1_ASM278114v1	28/08/2018
Archaea	DPANN group	Candidatus Diapherotrites	NA	NA	NA	Candidatus Diapherotrites archaeon CG08_land_8_20_14_0_20_30_16	1974403	DarcR	1	CG08_land_8_20_14_0_20_30_16	GCA_002779075.1	NCBI	ftp://ftp.ncbi.nlm.nih.gov/genomes/all/GCA/002/779/075/GCA_002779075.1_ASM277907v1	28/08/2018
Archaea	DPANN group	Candidatus Micrarchaeota	NA	NA	NA	Candidatus Micrarchaeota archaeon CG06_land_8_20_14_3_00_50_6	1974412	MncgR	1	CG06_land_8_20_14_3_00_50_6	GCA_002779685.1	NCBI	ftp://ftp.ncbi.nlm.nih.gov/genomes/all/GCA/002/779/685/GCA_002779685.1_ASM277968v1	28/08/2018
Archaea	DPANN group	Candidatus Pacearchaeota	NA	NA	NA	Candidatus Pacearchaeota archaeon CG06_land_8_20_14_3_00_35_12	1974435	PaarR	1	CG06_land_8_20_14_3_00_35_12	GCA_002780285.1	NCBI	ftp://ftp.ncbi.nlm.nih.gov/genomes/all/GCA/002/780/285/GCA_002780285.1_ASM278028v1	28/08/2018
Archaea	DPANN group	Candidatus Parvarchaeota	NA	NA	NA	Candidatus Parvarchaeota archaeon	2077140	PvarR	0	Lau_125	GCA_003202545.1	NCBI	ftp://ftp.ncbi.nlm.nih.gov/genomes/all/GCA/003/202/545/GCA_003202545.1_ASM320254v1	28/08/2018
Archaea	DPANN group	Candidatus Woesearchaeota	NA	NA	NA	Candidatus Woesearchaeota archaeon CG06_land_8_20_14_3_00_33_13	1974452	WoarR	1	CG06_land_8_20_14_3_00_33_13	GCA_002780105.1	NCBI	ftp://ftp.ncbi.nlm.nih.gov/genomes/all/GCA/002/780/105/GCA_002780105.1_ASM278010v1	28/08/2018
Archaea	DPANN group	Nanoarchaeota	NA	NA	NA	Nanoarchaeota archaeon	2026764	NaarR	1	1420	GCA_002687775.1	NCBI	ftp://ftp.ncbi.nlm.nih.gov/genomes/all/GCA/002/687/775/GCA_002687775.1_ASM268777v1	28/08/2018
Archaea	DPANN group	Nanoarchaeota	NA	Nanoarchaeales	Nanoarchaeaceae	Nanoarchaeum equitans Kin4-M	228908	NaeqR	1		GCA_000008085.1	NCBI	ftp://ftp.ncbi.nlm.nih.gov/genomes/all/GCA/000/008/085/GCA_000008085.1_ASM808v1	28/08/2018
Archaea	DPANN group	Nanoarchaeota	NA	Nanoarchaeales	Nanopusillaceae	Candidatus Nanobsidianus stetteri	1294122	NbstR	1		GCA_000387965.1	NCBI	ftp://ftp.ncbi.nlm.nih.gov/genomes/all/GCA/000/387/965/GCA_000387965.1_Nst1	28/08/2018
Archaea	NA	Euryarchaeota	Archaeoglobi	Archaeoglobales	Archaeoglobaceae	Archaeoglobus fulgidus DSM 4304	224325	AgfuR	1	DSM 4304	GCA_000008665.1	NCBI	ftp://ftp.ncbi.nlm.nih.gov/genomes/all/GCA/000/008/665/GCA_000008665.1_ASM866v1	28/08/2018
Archaea	NA	Euryarchaeota	Archaeoglobi	Archaeoglobales	Archaeoglobaceae	Ferroglobus placidus DSM 10642	589924	FeplR	1	DSM 10642	GCA_000025505.1	NCBI	ftp://ftp.ncbi.nlm.nih.gov/genomes/all/GCA/000/025/505/GCA_000025505.1_ASM2550v1	28/08/2018
Archaea	NA	Euryarchaeota	Archaeoglobi	Archaeoglobales	Archaeoglobaceae	Geoglobus acetivorans	565033	GeacR	1	SBH6	GCA_000789255.1	NCBI	ftp://ftp.ncbi.nlm.nih.gov/genomes/all/GCA/000/789/255/GCA_000789255.1_ASM78925v1	28/08/2018
Archaea	NA	Euryarchaeota	Archaeoglobi	Archaeoglobales	NA	Archaeoglobales archaeon ex4484_92	2012529	AgarR	2	ex4484_92	GCA_002254865.1	NCBI	ftp://ftp.ncbi.nlm.nih.gov/genomes/all/GCA/002/254/865/GCA_002254865.1_ASM225486v1	28/08/2018
Archaea	NA	Euryarchaeota	Hadesarchaea	NA	NA	Hadesarchaea archaeon CG08_land_8_20_14_0_20_51_8	1975561	HaarR	1	CG08_land_8_20_14_0_20_51_8	GCA_002779005.1	NCBI	ftp://ftp.ncbi.nlm.nih.gov/genomes/all/GCA/002/779/005/GCA_002779005.1_ASM277900v1	28/08/2018
Archaea	NA	Euryarchaeota	Halobacteria	Halobacteriales	Haloarculaceae	Haloarculaceae archaeon HArcel1	1679096	HarcR	1	HArcel1	GCA_003058365.1	NCBI	ftp://ftp.ncbi.nlm.nih.gov/genomes/all/GCA/003/058/365/GCA_003058365.1_ASM305836v1	28/08/2018
Archaea	NA	Euryarchaeota	Halobacteria	Halobacteriales	Haloarculaceae	Halorhabdus tiamatea SARL4B	1033806	HhtmR	1	SARL4B	GCA_000215915.3	NCBI	ftp://ftp.ncbi.nlm.nih.gov/genomes/all/GCA/000/215/915/GCA_000215915.3_HLRTI_V2	28/08/2018
Archaea	NA	Euryarchaeota	Halobacteria	Halobacteriales	Haloarculaceae	Haloarcula amylolytica JCM 13557	1227452	HlayR	1	JCM 13557	GCA_000336615.1	NCBI	ftp://ftp.ncbi.nlm.nih.gov/genomes/all/GCA/000/336/615/GCA_000336615.1_ASM33661v1	28/08/2018
Archaea	NA	Euryarchaeota	Halobacteria	Halobacteriales	Haloarculaceae	Halorientalis persicus	1367881	HopeR	1	IBRC-M 10043	GCA_900110215.1	NCBI	ftp://ftp.ncbi.nlm.nih.gov/genomes/all/GCA/900/110/215/GCA_900110215.1_IMG-taxon_2654588107_annotated_assembly	28/08/2018
Archaea	NA	Euryarchaeota	Halobacteria	Halobacteriales	Haloarculaceae	Halosimplex carlsbadense 2-9-1	797114	HxceR	1	2-9-1	GCA_000337455.1	NCBI	ftp://ftp.ncbi.nlm.nih.gov/genomes/all/GCA/000/337/455/GCA_000337455.1_ASM33745v1	28/08/2018
Archaea	NA	Euryarchaeota	Halobacteria	Halobacteriales	Haloarculaceae	Natronomonas moolapensis 8.8.11	268739	NmmoR	1	8.8.11	GCA_000591055.1	NCBI	ftp://ftp.ncbi.nlm.nih.gov/genomes/all/GCA/000/591/055/GCA_000591055.1_ASM59105v1	28/08/2018
Archaea	NA	Euryarchaeota	Halobacteria	Halobacteriales	Halobacteriaceae	Haloarchaeobius iranensis	996166	HairR	1	EB21 IBRC-M 10013 KCTC 4048	GCA_900103505.1	NCBI	ftp://ftp.ncbi.nlm.nih.gov/genomes/all/GCA/900/103/505/GCA_900103505.1_IMG-taxon_2651870127_annotated_assembly	28/08/2018
Archaea	NA	Euryarchaeota	Halobacteria	Halobacteriales	Halobacteriaceae	Halanaeroarchaeum sulfurireducens	1604004	HasuR	1	HSR2	GCA_001011115.1	NCBI	ftp://ftp.ncbi.nlm.nih.gov/genomes/all/GCA/001/011/115/GCA_001011115.1_ASM101111v1	28/08/2018
Archaea	NA	Euryarchaeota	Halobacteria	Halobacteriales	Halobacteriaceae	Halobacterium hubeiense	1407499	HbhbR	1	JI20-1	GCA_001488575.1	NCBI	ftp://ftp.ncbi.nlm.nih.gov/genomes/all/GCA/001/488/575/GCA_001488575.1_Halobacterium_hubeiense_JI20-1	28/08/2018
Archaea	NA	Euryarchaeota	Halobacteria	Halobacteriales	Halobacteriaceae	Halarchaeum acidiphilum MH1-52-1	1261545	HcacR	1	JCM 16109	GCA_000474235.1	NCBI	ftp://ftp.ncbi.nlm.nih.gov/genomes/all/GCA/000/474/235/GCA_000474235.1_ASM47423v1	28/08/2018
Archaea	NA	Euryarchaeota	Halobacteria	Halobacteriales	Halobacteriaceae	Halodesulfurarchaeum formicicum	1873524	HdfoR	1	HSR6	GCA_001886955.1	NCBI	ftp://ftp.ncbi.nlm.nih.gov/genomes/all/GCA/001/886/955/GCA_001886955.1_ASM188695v1	28/08/2018
Archaea	NA	Euryarchaeota	Halobacteria	Halobacteriales	Halobacteriaceae	Halovenus aranensis	890420	HsisR	1	IBRC-M10015	GCA_900100385.1	NCBI	ftp://ftp.ncbi.nlm.nih.gov/genomes/all/GCA/900/100/385/GCA_900100385.1_IMG-taxon_2651870124_annotated_assembly	28/08/2018
Archaea	NA	Euryarchaeota	Halobacteria	Halobacteriales	Halobacteriaceae	Natronoarchaeum philippinense	558529	NphiR	1	DSM 27208	GCA_900215575.1	NCBI	ftp://ftp.ncbi.nlm.nih.gov/genomes/all/GCA/900/215/575/GCA_900215575.1_IMG-taxon_2728369221_annotated_assembly	28/08/2018
Archaea	NA	Euryarchaeota	Halobacteria	Halobacteriales	NA	Halobacteriales archaeon QH_10_65_19	1919147	HlcnR	1	QH_10_65_19	GCA_003022085.1	NCBI	ftp://ftp.ncbi.nlm.nih.gov/genomes/all/GCA/003/022/085/GCA_003022085.1_ASM302208v1	28/08/2018
Archaea	NA	Euryarchaeota	Halobacteria	Haloferacales	Haloferacaceae	Haloquadratum sp. J07HQX50	1238426	HqtmR	0		GCA_000416005.1	NCBI	ftp://ftp.ncbi.nlm.nih.gov/genomes/all/GCA/000/416/005/GCA_000416005.1_HQX_031812	28/08/2018
Archaea	NA	Euryarchaeota	Halobacteria	Haloferacales	Haloferacaceae	Halobellus clavatus	660517	HbclR	1	CGMCC 1.10118	GCA_900107195.1	NCBI	ftp://ftp.ncbi.nlm.nih.gov/genomes/all/GCA/900/107/195/GCA_900107195.1_IMG-taxon_2617270777_annotated_assembly	28/08/2018
Archaea	NA	Euryarchaeota	Halobacteria	Haloferacales	Haloferacaceae	Haloprofundus marisrubri	1514971	HdmaR	1	SB9	GCA_001469955.1	NCBI	ftp://ftp.ncbi.nlm.nih.gov/genomes/all/GCA/001/469/955/GCA_001469955.1_ASM146995v1	28/08/2018
Archaea	NA	Euryarchaeota	Halobacteria	Haloferacales	Haloferacaceae	Halogeometricum borinquense DSM 11551	469382	HgbqR	1	DSM 11551	GCA_000337855.1	NCBI	ftp://ftp.ncbi.nlm.nih.gov/genomes/all/GCA/000/337/855/GCA_000337855.1_ASM33785v1	28/08/2018
Archaea	NA	Euryarchaeota	Halobacteria	Haloferacales	Haloferacaceae	Halogranum amylolyticum	660520	HramR	1	CGMCC 1.10121	GCA_900110465.1	NCBI	ftp://ftp.ncbi.nlm.nih.gov/genomes/all/GCA/900/110/465/GCA_900110465.1_IMG-taxon_2617270928_annotated_assembly	28/08/2018
Archaea	NA	Euryarchaeota	Halobacteria	Haloferacales	Haloferacaceae	Halopelagius inordinatus	553467	HtmaR	1	CGMCC 1.7739	GCA_900113245.1	NCBI	ftp://ftp.ncbi.nlm.nih.gov/genomes/all/GCA/900/113/245/GCA_900113245.1_IMG-taxon_2617270917_annotated_assembly	28/08/2018
Archaea	NA	Euryarchaeota	Halobacteria	Haloferacales	Halorubraceae	Halohasta litchfieldiae	1073996	HhliR	1	DSM 22187	GCA_900109065.1	NCBI	ftp://ftp.ncbi.nlm.nih.gov/genomes/all/GCA/900/109/065/GCA_900109065.1_IMG-taxon_2693429898_annotated_assembly	28/08/2018
Archaea	NA	Euryarchaeota	Halobacteria	Haloferacales	Halorubraceae	Halobaculum gomorrense	43928	HlgoR	1	DSM 9297	GCA_900129775.1	NCBI	ftp://ftp.ncbi.nlm.nih.gov/genomes/all/GCA/900/129/775/GCA_900129775.1_IMG-taxon_2695420988_annotated_assembly	28/08/2018
Archaea	NA	Euryarchaeota	Halobacteria	Haloferacales	Halorubraceae	Halolamina pelagica	699431	HmpeR	1	CDK2	GCA_001307315.1	NCBI	ftp://ftp.ncbi.nlm.nih.gov/genomes/all/GCA/001/307/315/GCA_001307315.1_Halpeg_cdk2_1	28/08/2018
Archaea	NA	Euryarchaeota	Halobacteria	Haloferacales	Halorubraceae	Halopenitus malekzadehii	1267564	HpkiR	1	IBRC-M10418	GCA_900108505.1	NCBI	ftp://ftp.ncbi.nlm.nih.gov/genomes/all/GCA/900/108/505/GCA_900108505.1_IMG-taxon_2651870118_annotated_assembly	28/08/2018
Archaea	NA	Euryarchaeota	Halobacteria	Haloferacales	Halorubraceae	Candidatus Halobonum tyrrellensis G22	1324957	HtyrR	1	G22	GCA_000495475.1	NCBI	ftp://ftp.ncbi.nlm.nih.gov/genomes/all/GCA/000/495/475/GCA_000495475.1_Htyrrel1.0	28/08/2018
Archaea	NA	Euryarchaeota	Halobacteria	Haloferacales	Halorubraceae	Salinigranum rubrum	755307	SaruR	1	GX10	GCA_002906575.1	NCBI	ftp://ftp.ncbi.nlm.nih.gov/genomes/all/GCA/002/906/575/GCA_002906575.1_ASM290657v1	28/08/2018
Archaea	NA	Euryarchaeota	Halobacteria	Haloferacales	Halorubraceae	Halonotius sp. J07HN4	1070774	HnusR	2		GCA_000416065.1	NCBI	ftp://ftp.ncbi.nlm.nih.gov/genomes/all/GCA/000/416/065/GCA_000416065.1_HN4_v3_031612	28/08/2018
Archaea	NA	Euryarchaeota	Halobacteria	Haloferacales	NA	halophilic archaeon DL31	756883	Hd31R	1	DL31	GCA_000224475.1	NCBI	ftp://ftp.ncbi.nlm.nih.gov/genomes/all/GCA/000/224/475/GCA_000224475.1_ASM22447v1	28/08/2018
Archaea	NA	Euryarchaeota	Halobacteria	Natrialbales	Natrialbaceae	Halostagnicola kamekurae	619731	HakeR	1	DSM 22427	GCA_900116205.1	NCBI	ftp://ftp.ncbi.nlm.nih.gov/genomes/all/GCA/900/116/205/GCA_900116205.1_IMG-taxon_2639762563_annotated_assembly	28/08/2018
Archaea	NA	Euryarchaeota	Halobacteria	Natrialbales	Natrialbaceae	Halobiforma haloterrestris	148448	HfhaR	1	DSM 13078	GCA_900112205.1	NCBI	ftp://ftp.ncbi.nlm.nih.gov/genomes/all/GCA/900/112/205/GCA_900112205.1_IMG-taxon_2693429869_annotated_assembly	28/08/2018
Archaea	NA	Euryarchaeota	Halobacteria	Natrialbales	Natrialbaceae	Haloterrigena daqingensis	588898	HgdgR	1	CGMCC 1.8909	GCA_900156445.1	NCBI	ftp://ftp.ncbi.nlm.nih.gov/genomes/all/GCA/900/156/445/GCA_900156445.1_IMG-taxon_2681812915_annotated_assembly	28/08/2018
Archaea	NA	Euryarchaeota	Halobacteria	Natrialbales	Natrialbaceae	Halovivax asiaticus JCM 14624	1227490	HvxaR	1	JCM 14624	GCA_000337515.1	NCBI	ftp://ftp.ncbi.nlm.nih.gov/genomes/all/GCA/000/337/515/GCA_000337515.1_ASM33751v1	28/08/2018
Archaea	NA	Euryarchaeota	Halobacteria	Natrialbales	Natrialbaceae	Natronorubrum bangense JCM 10635	1227500	MrbaR	1	JCM 10635	GCA_000337715.1	NCBI	ftp://ftp.ncbi.nlm.nih.gov/genomes/all/GCA/000/337/715/GCA_000337715.1_ASM33771v1	28/08/2018
Archaea	NA	Euryarchaeota	Halobacteria	Natrialbales	Natrialbaceae	Natronococcus amylolyticus DSM 10524	1227497	NamyR	1	DSM 10524	GCA_000337675.1	NCBI	ftp://ftp.ncbi.nlm.nih.gov/genomes/all/GCA/000/337/675/GCA_000337675.1_ASM33767v1	28/08/2018
Archaea	NA	Euryarchaeota	Halobacteria	Natrialbales	Natrialbaceae	Natronobacterium gregoryi	44930	NgreR	1	SP2	GCA_900114025.1	NCBI	ftp://ftp.ncbi.nlm.nih.gov/genomes/all/GCA/900/114/025/GCA_900114025.1_IMG-taxon_2693429900_annotated_assembly	28/08/2018
Archaea	NA	Euryarchaeota	Halobacteria	Natrialbales	Natrialbaceae	Natrialba aegyptia DSM 13077	1227491	NtayR	1	DSM 13077	GCA_000337535.1	NCBI	ftp://ftp.ncbi.nlm.nih.gov/genomes/all/GCA/000/337/535/GCA_000337535.1_ASM33753v1	28/08/2018
Archaea	NA	Euryarchaeota	Halobacteria	Natrialbales	Natrialbaceae	Natronolimnobius baerhuensis	253108	NtbhR	1	CGMCC 1.3597	GCA_002177135.1	NCBI	ftp://ftp.ncbi.nlm.nih.gov/genomes/all/GCA/002/177/135/GCA_002177135.1_ASM217713v1	28/08/2018
Archaea	NA	Euryarchaeota	Halobacteria	Natrialbales	Natrialbaceae	Salinarchaeum sp. Harcht-Bsk1	1333523	SahaR	1	Harcht-Bsk1	GCA_000403645.1	NCBI	ftp://ftp.ncbi.nlm.nih.gov/genomes/all/GCA/000/403/645/GCA_000403645.1_ASM40364v1	28/08/2018
Archaea	NA	Euryarchaeota	Methanobacteria	Methanobacteriales	Methanobacteriaceae	Methanothermobacter defluvii	49339	MdefR	1	DSM 7466	GCA_003385755.1	NCBI	ftp://ftp.ncbi.nlm.nih.gov/genomes/all/GCA/003/385/755/GCA_003385755.1_ASM338575v1	28/08/2018
Archaea	NA	Euryarchaeota	Methanobacteria	Methanobacteriales	Methanobacteriaceae	Methanobacteriaceae archaeon 41_258	1635284	MearR	1	41_258	GCA_001507955.1	NCBI	ftp://ftp.ncbi.nlm.nih.gov/genomes/all/GCA/001/507/955/GCA_001507955.1_ASM150795v1	28/08/2018
Archaea	NA	Euryarchaeota	Methanobacteria	Methanobacteriales	Methanobacteriaceae	Methanosphaera cuniculi	1077256	MpcuR	1	1R-7	GCA_002287195.1	NCBI	ftp://ftp.ncbi.nlm.nih.gov/genomes/all/GCA/002/287/195/GCA_002287195.1_ASM228719v1	28/08/2018
Archaea	NA	Euryarchaeota	Methanobacteria	Methanobacteriales	Methanothermaceae	Methanothermus fervidus DSM 2088	523846	MferR	1	DSM 2088	GCA_000166095.1	NCBI	ftp://ftp.ncbi.nlm.nih.gov/genomes/all/GCA/000/166/095/GCA_000166095.1_ASM16609v1	28/08/2018
Archaea	NA	Euryarchaeota	Methanobacteria	Methanobacteriales	NA	Methanobacteriales archaeon HGW-Methanobacteriales-1	2013815	MsanR	1	HGW-Methanobacteriales-1	GCA_002839705.1	NCBI	ftp://ftp.ncbi.nlm.nih.gov/genomes/all/GCA/002/839/705/GCA_002839705.1_ASM283970v1	28/08/2018
Archaea	NA	Euryarchaeota	Methanococci	Methanococcales	Methanocaldococcaceae	Methanocaldococcus bathoardescens	1301915	McbhR	1	JH146	GCA_000739065.1	NCBI	ftp://ftp.ncbi.nlm.nih.gov/genomes/all/GCA/000/739/065/GCA_000739065.1_ASM73906v1	28/08/2018
Archaea	NA	Euryarchaeota	Methanococci	Methanococcales	Methanocaldococcaceae	Methanotorris formicicus Mc-S-70	647171	MforR	1	Mc-S-70	GCA_000243455.2	NCBI	ftp://ftp.ncbi.nlm.nih.gov/genomes/all/GCA/000/243/455/GCA_000243455.2_ASM24345v2	28/08/2018
Archaea	NA	Euryarchaeota	Methanococci	Methanococcales	Methanococcaceae	Methanococcus aeolicus Nankai-3	419665	MhaeR	1	Nankai-3	GCA_000017185.1	NCBI	ftp://ftp.ncbi.nlm.nih.gov/genomes/all/GCA/000/017/185/GCA_000017185.1_ASM1718v1	28/08/2018
Archaea	NA	Euryarchaeota	Methanococci	Methanococcales	Methanococcaceae	Methanothermococcus okinawensis IH1	647113	MokiR	1	IH1	GCA_000179575.2	NCBI	ftp://ftp.ncbi.nlm.nih.gov/genomes/all/GCA/000/179/575/GCA_000179575.2_ASM17957v2	28/08/2018
Archaea	NA	Euryarchaeota	Methanomicrobia	Methanocellales	Methanocellaceae	Methanocella arvoryzae MRE50	351160	McazR	1	MRE50	GCA_000063445.1	NCBI	ftp://ftp.ncbi.nlm.nih.gov/genomes/all/GCA/000/063/445/GCA_000063445.1_ASM6344v1	28/08/2018
Archaea	NA	Euryarchaeota	Methanomicrobia	Methanomicrobiales	Methanocalculaceae	Methanocalculus sp. 52_23	1641382	MlusR	0	52_23	GCA_001508455.1	NCBI	ftp://ftp.ncbi.nlm.nih.gov/genomes/all/GCA/001/508/455/GCA_001508455.1_ASM150845v1	28/08/2018
Archaea	NA	Euryarchaeota	Methanomicrobia	Methanomicrobiales	Methanomicrobiaceae	Methanoculleus bourgensis	83986	McugR	1	BA1	GCA_900079125.1	NCBI	ftp://ftp.ncbi.nlm.nih.gov/genomes/all/GCA/900/079/125/GCA_900079125.1_MBBA	28/08/2018
Archaea	NA	Euryarchaeota	Methanomicrobia	Methanomicrobiales	Methanomicrobiaceae	Methanoplanus limicola DSM 2279	937775	MpliR	1	DSM 2279	GCA_000243255.1	NCBI	ftp://ftp.ncbi.nlm.nih.gov/genomes/all/GCA/000/243/255/GCA_000243255.1_ASM24325v1	28/08/2018
Archaea	NA	Euryarchaeota	Methanomicrobia	Methanomicrobiales	Methanoregulaceae	Methanoregula boonei 6A8	456442	MbooR	1	6A8	GCA_000017625.1	NCBI	ftp://ftp.ncbi.nlm.nih.gov/genomes/all/GCA/000/017/625/GCA_000017625.1_ASM1762v1	28/08/2018
Archaea	NA	Euryarchaeota	Methanomicrobia	Methanomicrobiales	Methanoregulaceae	Methanolinea sp. SDB	1735327	MthaR	1	SDB	GCA_001412335.1	NCBI	ftp://ftp.ncbi.nlm.nih.gov/genomes/all/GCA/001/412/335/GCA_001412335.1_ASM141233v1	28/08/2018
Archaea	NA	Euryarchaeota	Methanomicrobia	Methanomicrobiales	Methanoregulaceae	Methanosphaerula palustris E1-9c	521011	MupsR	1	E1-9c	GCA_000021965.1	NCBI	ftp://ftp.ncbi.nlm.nih.gov/genomes/all/GCA/000/021/965/GCA_000021965.1_ASM2196v1	28/08/2018
Archaea	NA	Euryarchaeota	Methanomicrobia	Methanomicrobiales	NA	Methanomicrobiales archaeon 53_19	1641394	MnoaR	1	53_19	GCA_001508695.1	NCBI	ftp://ftp.ncbi.nlm.nih.gov/genomes/all/GCA/001/508/695/GCA_001508695.1_ASM150869v1	28/08/2018
Archaea	NA	Euryarchaeota	Methanomicrobia	Methanosarcinales	Methanosaetaceae	Methanosaeta harundinacea 6Ac	1110509	MohaR	1	6Ac	GCA_000235565.1	NCBI	ftp://ftp.ncbi.nlm.nih.gov/genomes/all/GCA/000/235/565/GCA_000235565.1_ASM23556v1	28/08/2018
Archaea	NA	Euryarchaeota	Methanomicrobia	Methanosarcinales	Methanosaetaceae	Methanothrix soehngenii GP6	990316	MsoeR	1	GP6	GCA_000204415.1	NCBI	ftp://ftp.ncbi.nlm.nih.gov/genomes/all/GCA/000/204/415/GCA_000204415.1_ASM20441v1	28/08/2018
Archaea	NA	Euryarchaeota	Methanomicrobia	Methanosarcinales	Methanosarcinaceae	Methanohalobium evestigatum Z-7303	644295	MeveR	1	Z-7303	GCA_000196655.1	NCBI	ftp://ftp.ncbi.nlm.nih.gov/genomes/all/GCA/000/196/655/GCA_000196655.1_ASM19665v1	28/08/2018
Archaea	NA	Euryarchaeota	Methanomicrobia	Methanosarcinales	Methanosarcinaceae	Methanohalophilus euhalobius	51203	MnhaR	1	DSM 10369	GCA_002973515.1	NCBI	ftp://ftp.ncbi.nlm.nih.gov/genomes/all/GCA/002/973/515/GCA_002973515.1_ASM297351v1	28/08/2018
Archaea	NA	Euryarchaeota	Methanomicrobia	Methanosarcinales	Methanosarcinaceae	Methanosarcina acetivorans C2A	188937	MovsR	1	C2A	GCA_000007345.1	NCBI	ftp://ftp.ncbi.nlm.nih.gov/genomes/all/GCA/000/007/345/GCA_000007345.1_ASM734v1	28/08/2018
Archaea	NA	Euryarchaeota	Methanomicrobia	Methanosarcinales	Methanosarcinaceae	Methanosalsum zhilinae DSM 4017	679901	MozhR	1	DSM 4017	GCA_000217995.1	NCBI	ftp://ftp.ncbi.nlm.nih.gov/genomes/all/GCA/000/217/995/GCA_000217995.1_ASM21799v1	28/08/2018
Archaea	NA	Euryarchaeota	Methanomicrobia	Methanosarcinales	Methanosarcinaceae	Methanolobus profundi	487685	MproR	1	Mob M	GCA_900114835.1	NCBI	ftp://ftp.ncbi.nlm.nih.gov/genomes/all/GCA/900/114/835/GCA_900114835.1_IMG-taxon_2642422540_annotated_assembly	28/08/2018
Archaea	NA	Euryarchaeota	Methanomicrobia	Methanosarcinales	Methanosarcinaceae	Methanococcoides burtonii DSM 6242	259564	MtbuR	1	DSM 6242	GCA_000013725.1	NCBI	ftp://ftp.ncbi.nlm.nih.gov/genomes/all/GCA/000/013/725/GCA_000013725.1_ASM1372v1	28/08/2018
Archaea	NA	Euryarchaeota	Methanomicrobia	Methanosarcinales	Methanosarcinaceae	Methanomethylovorans hollandica DSM 15978	867904	MtyhR	1	DSM 15978	GCA_000328665.1	NCBI	ftp://ftp.ncbi.nlm.nih.gov/genomes/all/GCA/000/328/665/GCA_000328665.1_ASM32866v1	28/08/2018
Archaea	NA	Euryarchaeota	Methanomicrobia	Methanosarcinales	NA	ANME-2 cluster archaeon	2056317	An2cR	1	E20ANME2	GCA_003194445.1	NCBI	ftp://ftp.ncbi.nlm.nih.gov/genomes/all/GCA/003/194/445/GCA_003194445.1_ASM319444v1	28/08/2018
Archaea	NA	Euryarchaeota	Methanomicrobia	Methanosarcinales	NA	Methanosarcinales archaeon ex4484_138	1978123	MslnR	1	ex4484_138	GCA_002255135.1	NCBI	ftp://ftp.ncbi.nlm.nih.gov/genomes/all/GCA/002/255/135/GCA_002255135.1_ASM225513v1	28/08/2018
Archaea	NA	Euryarchaeota	Methanomicrobia	NA	NA	ANME-1 cluster archaeon	2056316	An1cR	0	CONS3730B06UFb1	GCA_003336485.1	NCBI	ftp://ftp.ncbi.nlm.nih.gov/genomes/all/GCA/003/336/485/GCA_003336485.1_ASM333648v1	28/08/2018
Archaea	NA	Euryarchaeota	Methanomicrobia	NA	NA	Arc I group archaeon ADurb1013_Bin02101	1706433	AigaR	1	ADurb1013_Bin02101	GCA_001587595.1	NCBI	ftp://ftp.ncbi.nlm.nih.gov/genomes/all/GCA/001/587/595/GCA_001587595.1_ASM158759v1	28/08/2018
Archaea	NA	Euryarchaeota	Methanonatronarchaeia	Methanonatronarchaeales	Methanonatronarchaeaceae	Candidatus Methanohalarchaeum thermophilum	1903181	MhthR	1	HMET1	GCA_001914405.1	NCBI	ftp://ftp.ncbi.nlm.nih.gov/genomes/all/GCA/001/914/405/GCA_001914405.1_ASM191440v1	28/08/2018
Archaea	NA	Euryarchaeota	Methanonatronarchaeia	Methanonatronarchaeales	Methanonatronarchaeaceae	Methanonatronarchaeum thermophilum	1927129	MttmR	1	AMET1	GCA_002153915.1	NCBI	ftp://ftp.ncbi.nlm.nih.gov/genomes/all/GCA/002/153/915/GCA_002153915.1_ASM215391v1	28/08/2018
Archaea	NA	Euryarchaeota	Methanopyri	Methanopyrales	Methanopyraceae	Methanopyrus kandleri AV19	190192	MpkaR	1	AV19	GCA_000007185.1	NCBI	ftp://ftp.ncbi.nlm.nih.gov/genomes/all/GCA/000/007/185/GCA_000007185.1_ASM718v1	28/08/2018
Archaea	NA	Euryarchaeota	NA	Candidatus Altiarchaeales	NA	Candidatus Altiarchaeales archaeon A3	1933927	AlarR	1	A3	GCA_002083985.1	NCBI	ftp://ftp.ncbi.nlm.nih.gov/genomes/all/GCA/002/083/985/GCA_002083985.1_ASM208398v1	28/08/2018
Archaea	NA	Euryarchaeota	NA	NA	NA	candidate divison MSBL1 archaeon SCGC-AAA259A05	1698259	MsblR	0	SCGC-AAA259A05	GCA_001548885.1	NCBI	ftp://ftp.ncbi.nlm.nih.gov/genomes/all/GCA/001/548/885/GCA_001548885.1_SCGC-AAA259A05	28/08/2018
Archaea	NA	Euryarchaeota	NA	NA	NA	Euryarchaeota archaeon 13_1_20CM_2_64_92	1805135	EuarR	1		GCA_001920565.1	NCBI	ftp://ftp.ncbi.nlm.nih.gov/genomes/all/GCA/001/920/565/GCA_001920565.1_ASM192056v1	28/08/2018
Archaea	NA	Euryarchaeota	NA	NA	NA	Marine Group II euryarchaeote	2163009	MgIIR	1	MED-G90	GCA_003324645.1	NCBI	ftp://ftp.ncbi.nlm.nih.gov/genomes/all/GCA/003/324/645/GCA_003324645.1_ASM332464v1	28/08/2018
Archaea	NA	Euryarchaeota	NA	NA	NA	Aciduliprofundum boonei T469	439481	ApboR	2	T469	GCA_000151085.1	NCBI	ftp://ftp.ncbi.nlm.nih.gov/genomes/all/GCA/000/151/085/GCA_000151085.1_ASM15108v1	28/08/2018
Archaea	NA	Euryarchaeota	Theionarchaea	NA	NA	Theionarchaea archaeon DG-70-1	1803814	TearR	1	DG-70-1	GCA_001595815.1	NCBI	ftp://ftp.ncbi.nlm.nih.gov/genomes/all/GCA/001/595/815/GCA_001595815.1_ASM159581v1	28/08/2018
Archaea	NA	Euryarchaeota	Thermococci	Thermococcales	NA	Thermococcales archaeon 44_46	1635283	TcarR	1	44_46	GCA_001507935.1	NCBI	ftp://ftp.ncbi.nlm.nih.gov/genomes/all/GCA/001/507/935/GCA_001507935.1_ASM150793v1	28/08/2018
Archaea	NA	Euryarchaeota	Thermococci	Thermococcales	Thermococcaceae	Pyrococcus abyssi GE5	272844	PrabR	1	Orsay	GCA_000195935.2	NCBI	ftp://ftp.ncbi.nlm.nih.gov/genomes/all/GCA/000/195/935/GCA_000195935.2_ASM19593v2	28/08/2018
Archaea	NA	Euryarchaeota	Thermococci	Thermococcales	Thermococcaceae	Thermococcus barophilus	55802	TobaR	1	CH5	GCA_001433455.1	NCBI	ftp://ftp.ncbi.nlm.nih.gov/genomes/all/GCA/001/433/455/GCA_001433455.1_ASM143345v1	28/08/2018
Archaea	NA	Euryarchaeota	Thermoplasmata	Methanomassiliicoccales	Methanomassiliicoccaceae	Candidatus Methanomassiliicoccus intestinalis Issoire-Mx1	1295009	MirxR	1	Issoire-Mx1	GCA_000404225.1	NCBI	ftp://ftp.ncbi.nlm.nih.gov/genomes/all/GCA/000/404/225/GCA_000404225.1_ASM40422v1	28/08/2018
Archaea	NA	Euryarchaeota	Thermoplasmata	NA	NA	methanogenic archaeon ISO4-H5	1495144	MgcnR	1	ISO4-H5	GCA_001560915.1	NCBI	ftp://ftp.ncbi.nlm.nih.gov/genomes/all/GCA/001/560/915/GCA_001560915.1_ASM156091v1	28/08/2018
Archaea	NA	Euryarchaeota	Thermoplasmata	NA	NA	Thermoplasmata archaeon	1906666	TtarR	1	RS476	GCA_002727675.1	NCBI	ftp://ftp.ncbi.nlm.nih.gov/genomes/all/GCA/002/727/675/GCA_002727675.1_ASM272767v1	28/08/2018
Archaea	NA	Euryarchaeota	Thermoplasmata	Thermoplasmatales	Cuniculiplasmataceae	Cuniculiplasma divulgatum	1673428	CudiR	1	PM4 (=JCM 30641; =VKM B-2940)	GCA_900090055.1	NCBI	ftp://ftp.ncbi.nlm.nih.gov/genomes/all/GCA/900/090/055/GCA_900090055.1_C.divulgatum_PM4	28/08/2018
Archaea	NA	Euryarchaeota	Thermoplasmata	Thermoplasmatales	Ferroplasmaceae	Acidiplasma aeolicum	507754	AmauR	1	V	GCA_001399695.1	NCBI	ftp://ftp.ncbi.nlm.nih.gov/genomes/all/GCA/001/399/695/GCA_001399695.1_ASM139969v1	28/08/2018
Archaea	NA	Euryarchaeota	Thermoplasmata	Thermoplasmatales	Ferroplasmaceae	Ferroplasma acidarmanus fer1	333146	FeacR	1	fer1	GCA_000152265.2	NCBI	ftp://ftp.ncbi.nlm.nih.gov/genomes/all/GCA/000/152/265/GCA_000152265.2_ASM15226v2	28/08/2018
Archaea	NA	Euryarchaeota	Thermoplasmata	Thermoplasmatales	NA	Thermoplasmatales archaeon A-plasma	667135	TmarR	1		GCA_000447225.1	NCBI	ftp://ftp.ncbi.nlm.nih.gov/genomes/all/GCA/000/447/225/GCA_000447225.1_amd_a-plasma	28/08/2018
Archaea	NA	Euryarchaeota	Thermoplasmata	Thermoplasmatales	Picrophilaceae	Picrophilus oshimae DSM 9789	1122961	PiosR	1	DSM 9789	GCA_900176435.1	NCBI	ftp://ftp.ncbi.nlm.nih.gov/genomes/all/GCA/900/176/435/GCA_900176435.1_IMG-taxon_2579779151_annotated_assembly	28/08/2018
Archaea	NA	Euryarchaeota	Thermoplasmata	Thermoplasmatales	Thermoplasmataceae	Thermoplasma acidophilum DSM 1728	273075	TpacR	1	DSM1728	GCA_000195915.1	NCBI	ftp://ftp.ncbi.nlm.nih.gov/genomes/all/GCA/000/195/915/GCA_000195915.1_ASM19591v1	28/08/2018
Archaea	TACK group	Candidatus Bathyarchaeota	NA	NA	NA	Candidatus Bathyarchaeota archaeon B23	1779367	BaarR	1	B23	GCA_001593875.1	NCBI	ftp://ftp.ncbi.nlm.nih.gov/genomes/all/GCA/001/593/875/GCA_001593875.1_ASM159387v1	28/08/2018
Archaea	TACK group	Candidatus Bathyarchaeota	NA	NA	NA	miscellaneous Crenarchaeota group-15 archaeon DG-45	1685127	McdgR	1	DG-45	GCA_001273415.1	NCBI	ftp://ftp.ncbi.nlm.nih.gov/genomes/all/GCA/001/273/415/GCA_001273415.1_ASM127341v1	28/08/2018
Archaea	TACK group	Candidatus Geothermarchaeota	NA	NA	NA	Candidatus Geothermarchaeota archaeon ex4572_27	2012530	GarcR	1	ex4572_27	GCA_002412205.1	NCBI	ftp://ftp.ncbi.nlm.nih.gov/genomes/all/GCA/002/412/205/GCA_002412205.1_ASM241220v1	28/08/2018
Archaea	TACK group	Candidatus Korarchaeota	NA	NA	NA	Candidatus Korarchaeota archaeon NZ13-K	1868214	KoarR	1	NZ13-K	GCA_003344655.1	NCBI	ftp://ftp.ncbi.nlm.nih.gov/genomes/all/GCA/003/344/655/GCA_003344655.1_ASM334465v1	28/08/2018
Archaea	TACK group	Candidatus Marsarchaeota	NA	NA	NA	Candidatus Marsarchaeota G1 archaeon BE_D	1978156	MgbeR	1	BE_D	GCA_003019595.1	NCBI	ftp://ftp.ncbi.nlm.nih.gov/genomes/all/GCA/003/019/595/GCA_003019595.1_ASM301959v1	28/08/2018
Archaea	TACK group	Crenarchaeota	NA	NA	NA	Crenarchaeota archaeon 13_1_20CM_2_51_8	1805093	CrarR	0		GCA_001920635.1	NCBI	ftp://ftp.ncbi.nlm.nih.gov/genomes/all/GCA/001/920/635/GCA_001920635.1_ASM192063v1	28/08/2018
Archaea	TACK group	Crenarchaeota	Thermoprotei	Acidilobales	Acidilobaceae	uncultured Acidilobus sp. CIS	1410574	AbusR	1		GCA_000495695.1	NCBI	ftp://ftp.ncbi.nlm.nih.gov/genomes/all/GCA/000/495/695/GCA_000495695.1_Acidilobus_sp._CIS	28/08/2018
Archaea	TACK group	Crenarchaeota	Thermoprotei	Acidilobales	Acidilobaceae	Acidilobus saccharovorans 345-15	666510	AcsaR	1	345-15	GCA_000144915.1	NCBI	ftp://ftp.ncbi.nlm.nih.gov/genomes/all/GCA/000/144/915/GCA_000144915.1_ASM14491v1	28/08/2018
Archaea	TACK group	Crenarchaeota	Thermoprotei	Acidilobales	Caldisphaeraceae	Caldisphaera lagunensis DSM 15908	1056495	CalaR	1	DSM 15908	GCA_000317795.1	NCBI	ftp://ftp.ncbi.nlm.nih.gov/genomes/all/GCA/000/317/795/GCA_000317795.1_ASM31779v1	28/08/2018
Archaea	TACK group	Crenarchaeota	Thermoprotei	Desulfurococcales	Desulfurococcaceae	Desulfurococcaceae archaeon AG1	2027460	DearR	1	AG1	GCA_003116855.1	NCBI	ftp://ftp.ncbi.nlm.nih.gov/genomes/all/GCA/003/116/855/GCA_003116855.1_ASM311685v1	28/08/2018
Archaea	TACK group	Crenarchaeota	Thermoprotei	Desulfurococcales	Desulfurococcaceae	Desulfurococcus amylolyticus 1221n	490899	DfamR	1	1221n	GCA_000020905.1	NCBI	ftp://ftp.ncbi.nlm.nih.gov/genomes/all/GCA/000/020/905/GCA_000020905.1_ASM2090v1	28/08/2018
Archaea	TACK group	Crenarchaeota	Thermoprotei	Desulfurococcales	Desulfurococcaceae	Ignisphaera aggregans DSM 17230	583356	IgagR	1	DSM 17230	GCA_000145985.1	NCBI	ftp://ftp.ncbi.nlm.nih.gov/genomes/all/GCA/000/145/985/GCA_000145985.1_ASM14598v1	28/08/2018
Archaea	TACK group	Crenarchaeota	Thermoprotei	Desulfurococcales	Desulfurococcaceae	Ignicoccus hospitalis KIN4/I	453591	IghoR	1	KIN4/I	GCA_000017945.1	NCBI	ftp://ftp.ncbi.nlm.nih.gov/genomes/all/GCA/000/017/945/GCA_000017945.1_ASM1794v1	28/08/2018
Archaea	TACK group	Crenarchaeota	Thermoprotei	Desulfurococcales	Desulfurococcaceae	Staphylothermus hellenicus DSM 12710	591019	StheR	1	DSM 12710	GCA_000092465.1	NCBI	ftp://ftp.ncbi.nlm.nih.gov/genomes/all/GCA/000/092/465/GCA_000092465.1_ASM9246v1	28/08/2018
Archaea	TACK group	Crenarchaeota	Thermoprotei	Desulfurococcales	Desulfurococcaceae	Thermogladius calderae 1633	1184251	TgcaR	1	1633	GCA_000264495.1	NCBI	ftp://ftp.ncbi.nlm.nih.gov/genomes/all/GCA/000/264/495/GCA_000264495.1_ASM26449v1	28/08/2018
Archaea	TACK group	Crenarchaeota	Thermoprotei	Desulfurococcales	Desulfurococcaceae	Thermosphaera aggregans DSM 11486	633148	TphaR	1	DSM 11486	GCA_000092185.1	NCBI	ftp://ftp.ncbi.nlm.nih.gov/genomes/all/GCA/000/092/185/GCA_000092185.1_ASM9218v1	28/08/2018
Archaea	TACK group	Crenarchaeota	Thermoprotei	Desulfurococcales	Desulfurococcaceae	Zestosphaera tikiterensis	1973259	ZetiR	1	NZ3(B)	GCA_003056265.1	NCBI	ftp://ftp.ncbi.nlm.nih.gov/genomes/all/GCA/003/056/265/GCA_003056265.1_ASM305626v1	28/08/2018
Archaea	TACK group	Crenarchaeota	Thermoprotei	Desulfurococcales	NA	Desulfurococcales archaeon ex4484_204	2012517	DsarR	1	ex4484_204	GCA_002255065.1	NCBI	ftp://ftp.ncbi.nlm.nih.gov/genomes/all/GCA/002/255/065/GCA_002255065.1_ASM225506v1	28/08/2018
Archaea	TACK group	Crenarchaeota	Thermoprotei	Desulfurococcales	Pyrodictiaceae	Hyperthermus butylicus DSM 5456	415426	HybyR	1	DSM 5456	GCA_000015145.1	NCBI	ftp://ftp.ncbi.nlm.nih.gov/genomes/all/GCA/000/015/145/GCA_000015145.1_ASM1514v1	28/08/2018
Archaea	TACK group	Crenarchaeota	Thermoprotei	Desulfurococcales	Pyrodictiaceae	Pyrodictium delaneyi	1273541	PydeR	1	Hulk	GCA_002194565.1	NCBI	ftp://ftp.ncbi.nlm.nih.gov/genomes/all/GCA/002/194/565/GCA_002194565.1_Pdsh-A1.0	28/08/2018
Archaea	TACK group	Crenarchaeota	Thermoprotei	Desulfurococcales	Pyrodictiaceae	Pyrolobus fumarii 1A	694429	PyfuR	1	1A	GCA_000223395.1	NCBI	ftp://ftp.ncbi.nlm.nih.gov/genomes/all/GCA/000/223/395/GCA_000223395.1_ASM22339v1	28/08/2018
Archaea	TACK group	Crenarchaeota	Thermoprotei	Fervidicoccales	Fervidicoccaceae	Fervidicoccus fontis Kam940	1163730	FvfnR	1	Kam940	GCA_000258425.1	NCBI	ftp://ftp.ncbi.nlm.nih.gov/genomes/all/GCA/000/258/425/GCA_000258425.1_ASM25842v1	28/08/2018
Archaea	TACK group	Crenarchaeota	Thermoprotei	NA	NA	Thermoprotei archaeon ex4572_64	2012533	TpchR	0	ex4572_64	GCA_002254895.1	NCBI	ftp://ftp.ncbi.nlm.nih.gov/genomes/all/GCA/002/254/895/GCA_002254895.1_ASM225489v1	28/08/2018
Archaea	TACK group	Crenarchaeota	Thermoprotei	Sulfolobales	Sulfolobaceae	Candidatus Acidianus copahuensis	1160895	AcopR	1	ALE1	GCA_000632495.1	NCBI	ftp://ftp.ncbi.nlm.nih.gov/genomes/all/GCA/000/632/495/GCA_000632495.1_AciCop1.0	28/08/2018
Archaea	TACK group	Crenarchaeota	Thermoprotei	Sulfolobales	Sulfolobaceae	Metallosphaera cuprina Ar-4	1006006	MecuR	1	Ar-4	GCA_000204925.1	NCBI	ftp://ftp.ncbi.nlm.nih.gov/genomes/all/GCA/000/204/925/GCA_000204925.1_ASM20492v1	28/08/2018
Archaea	TACK group	Crenarchaeota	Thermoprotei	Sulfolobales	Sulfolobaceae	Sulfurisphaera tokodaii str. 7	273063	SftkR	1	7	GCA_000011205.1	NCBI	ftp://ftp.ncbi.nlm.nih.gov/genomes/all/GCA/000/011/205/GCA_000011205.1_ASM1120v1	28/08/2018
Archaea	TACK group	Crenarchaeota	Thermoprotei	Sulfolobales	Sulfolobaceae	Sulfolobus acidocaldarius DSM 639	330779	SltoR	1	DSM 639	GCA_000012285.1	NCBI	ftp://ftp.ncbi.nlm.nih.gov/genomes/all/GCA/000/012/285/GCA_000012285.1_ASM1228v1	28/08/2018
Archaea	TACK group	Crenarchaeota	Thermoprotei	Thermoproteales	Thermofilaceae	Thermofilum adornatus	1365176	TfadR	1		GCA_000446015.1	NCBI	ftp://ftp.ncbi.nlm.nih.gov/genomes/all/GCA/000/446/015/GCA_000446015.1_ASM44601v1	28/08/2018
Archaea	TACK group	Crenarchaeota	Thermoprotei	Thermoproteales	Thermoproteaceae	Caldivirga maquilingensis IC-167	397948	CamaR	1	IC-167	GCA_000018305.1	NCBI	ftp://ftp.ncbi.nlm.nih.gov/genomes/all/GCA/000/018/305/GCA_000018305.1_ASM1830v1	28/08/2018
Archaea	TACK group	Crenarchaeota	Thermoprotei	Thermoproteales	Thermoproteaceae	Pyrobaculum aerophilum str. IM2	178306	PyaeR	1	IM2	GCA_000007225.1	NCBI	ftp://ftp.ncbi.nlm.nih.gov/genomes/all/GCA/000/007/225/GCA_000007225.1_ASM722v1	28/08/2018
Archaea	TACK group	Crenarchaeota	Thermoprotei	Thermoproteales	Thermoproteaceae	Thermoproteus sp. AZ2	1609232	TtusR	1		GCA_000960885.1	NCBI	ftp://ftp.ncbi.nlm.nih.gov/genomes/all/GCA/000/960/885/GCA_000960885.1_ASM96088v1	28/08/2018
Archaea	TACK group	Crenarchaeota	Thermoprotei	Thermoproteales	Thermoproteaceae	Vulcanisaeta distributa DSM 14429	572478	VudiR	1	DSM 14429	GCA_000148385.1	NCBI	ftp://ftp.ncbi.nlm.nih.gov/genomes/all/GCA/000/148/385/GCA_000148385.1_ASM14838v1	28/08/2018
Archaea	TACK group	Thaumarchaeota	NA	Cenarchaeales	Cenarchaeaceae	Cenarchaeum symbiosum A	414004	CesyR	1		GCA_000200715.1	NCBI	ftp://ftp.ncbi.nlm.nih.gov/genomes/all/GCA/000/200/715/GCA_000200715.1_ASM20071v1	28/08/2018
Archaea	TACK group	Thaumarchaeota	NA	NA	NA	Candidatus Caldiarchaeum subterraneum	311458	CasuR	1		GCA_000270325.1	NCBI	ftp://ftp.ncbi.nlm.nih.gov/genomes/all/GCA/000/270/325/GCA_000270325.1_ASM27032v1	28/08/2018
Archaea	TACK group	Thaumarchaeota	NA	NA	NA	Nitrosotalea sp. CS	1903276	NstlR	1	NCS1	GCA_900177045.1	NCBI	ftp://ftp.ncbi.nlm.nih.gov/genomes/all/GCA/900/177/045/GCA_900177045.1_Candidatus_Nitrosotalea_koreensis_CS_whole_genome	28/08/2018
Archaea	TACK group	Thaumarchaeota	NA	NA	NA	Thaumarchaeota archaeon 13_1_20CM_2_38_5	1805380	TharR	1		GCA_001920445.1	NCBI	ftp://ftp.ncbi.nlm.nih.gov/genomes/all/GCA/001/920/445/GCA_001920445.1_ASM192044v1	28/08/2018
Archaea	TACK group	Thaumarchaeota	NA	Nitrosopumilales	NA	Nitrosopumilales archaeon CG11_big_fil_rev_8_21_14_0_20_33_24	2022692	NplsR	1	CG11_big_fil_rev_8_21_14_0_20_33_24	GCA_002762965.1	NCBI	ftp://ftp.ncbi.nlm.nih.gov/genomes/all/GCA/002/762/965/GCA_002762965.1_ASM276296v1	28/08/2018
Archaea	TACK group	Thaumarchaeota	NA	Nitrosopumilales	Nitrosopumilaceae	Nitrosopumilus maritimus SCM1	436308	NmarR	1	SCM1	GCA_000018465.1	NCBI	ftp://ftp.ncbi.nlm.nih.gov/genomes/all/GCA/000/018/465/GCA_000018465.1_ASM1846v1	28/08/2018
Archaea	TACK group	Thaumarchaeota	NA	Nitrosopumilales	Nitrosopumilaceae	Nitrosarchaeum koreense MY1	1001994	NtkoR	1	MY1	GCA_000220175.2	NCBI	ftp://ftp.ncbi.nlm.nih.gov/genomes/all/GCA/000/220/175/GCA_000220175.2_ASM22017v1	28/08/2018
Archaea	TACK group	Thaumarchaeota	Nitrososphaeria	Nitrososphaerales	Nitrososphaeraceae	Nitrososphaera sp.	1971748	NsprR	0	ARK-01	GCA_002878195.1	NCBI	ftp://ftp.ncbi.nlm.nih.gov/genomes/all/GCA/002/878/195/GCA_002878195.1_ASM287819v1	28/08/2018
								148	143
