# Supplementary material for: Fibrillarin evolution through the Tree of Life: Comparative genomics and microsynteny network analyses provide new insights into the evolutionary history of Fibrillarin
Source: PLoS Comput Biol. 2020 Oct 19;16(10):e1008318. doi: 10.1371/journal.pcbi.1008318 (PMC7608942; doi:10.1371/journal.pcbi.1008318)
Supplement: S6 Table — (XLSX) [file pcbi.1008318.s022.xlsx]

## Sheet: S6 Table (Protists)
S6 Table. List of the 76 protist genomes that were analyzed in the search for FIB proteins.
Lineage	Phylum	Class	Order	Family	Species	Strain	TaxID	Abbreviation	Number of FIB proteins	Assembly	Database	Link	Download Date
Alveolata	Apicomplexa	Aconoidasida	Haemosporida	Plasmodiidae	Plasmodium berghei ANKA	ANKA	5823	PlerT	1	GCA_900002375.1	NCBI	ftp://ftp.ncbi.nlm.nih.gov/genomes/all/GCA/900/002/375/GCA_900002375.1_PBANKA01	29/08/2018
Alveolata	Apicomplexa	Aconoidasida	NA	Babesiidae	Babesia bovis	T2Bo	5865	BbbvT	1	GCA_000165395.1	NCBI	ftp://ftp.ncbi.nlm.nih.gov/genomes/all/GCA/000/165/395/GCA_000165395.1_ASM16539v1	29/08/2018
Alveolata	Apicomplexa	Aconoidasida	NA	Theileriidae	Theileria annulata	Ankara isolate clone C9	353154	ThanT	1	GCA_000003225.1	NCBI	ftp://ftp.ncbi.nlm.nih.gov/genomes/all/GCA/000/003/225/GCA_000003225.1_ASM322v1	29/08/2018
Alveolata	Apicomplexa	Conoidasida	Eucoccidiorida	Cryptosporidiidae	Cryptosporidium andersoni	30847	117008	CyanT	1	GCA_001865355.1	NCBI	ftp://ftp.ncbi.nlm.nih.gov/genomes/all/GCA/001/865/355/GCA_001865355.1_ASM186535v1	29/08/2018
Alveolata	Apicomplexa	Conoidasida	Eucoccidiorida	Eimeriidae	Eimeria acervulina	Houghton	5801	EiacT	1	GCA_000499425.1	NCBI	ftp://ftp.ncbi.nlm.nih.gov/genomes/all/GCA/000/499/425/GCA_000499425.1_EAH001	29/08/2018
Alveolata	Apicomplexa	Conoidasida	Eucoccidiorida	Eimeriidae	Eimeria brunetti	Houghton	51314	EibrT	1	GCA_000499725.1	NCBI	ftp://ftp.ncbi.nlm.nih.gov/genomes/all/GCA/000/499/725/GCA_000499725.1_EBH001	29/08/2018
Alveolata	Apicomplexa	Conoidasida	Eucoccidiorida	Eimeriidae	Cyclospora cayetanensis		88456	CcysT	1	ASM76915v2	Ensembl genomes 39	ftp://ftp.ensemblgenomes.org/pub/protists/release-39/fasta/protists_alveolata1_collection/cyclospora_cayetanensis/pep/	29/08/2018
Alveolata	Apicomplexa	Conoidasida	Eucoccidiorida	Sarcocystidae	Besnoitia besnoiti	Bb-Ger1	94643	BebeT	1	GCA_002563875.1	NCBI	ftp://ftp.ncbi.nlm.nih.gov/genomes/all/GCA/002/563/875/GCA_002563875.1_Bbes1.0	29/08/2018
Alveolata	Apicomplexa	Conoidasida	Eucoccidiorida	Sarcocystidae	Hammondia hammondi	H.H.34	99158	HahaT	1	GCA_000258005.2	NCBI	ftp://ftp.ncbi.nlm.nih.gov/genomes/all/GCA/000/258/005/GCA_000258005.2_HHA1_v02	29/08/2018
Alveolata	Apicomplexa	Conoidasida	Eucoccidiorida	Sarcocystidae	Cystoisospora suis	Wien I	483139	CysuT	1	GCA_002600585.1	NCBI	ftp://ftp.ncbi.nlm.nih.gov/genomes/all/GCA/002/600/585/GCA_002600585.1_ASM260058v1	29/08/2018
Alveolata	Apicomplexa	Conoidasida	Eucoccidiorida	Sarcocystidae	Neospora caninum Liverpool	Liverpool	572307	NecaT	1	GCA_000208865.2	NCBI	ftp://ftp.ncbi.nlm.nih.gov/genomes/all/GCA/000/208/865/GCA_000208865.2_ASM20886v2	29/08/2018
Alveolata	Apicomplexa	Conoidasida	Eucoccidiorida	Sarcocystidae	Toxoplasma gondii ARI	ARI	1074872	ToxoT	1	GCA_000250965.2	NCBI	ftp://ftp.ncbi.nlm.nih.gov/genomes/all/GCA/000/250/965/GCA_000250965.2_TGARI_v2	29/08/2018
Alveolata	Apicomplexa	Conoidasida	Eugregarinorida	Gregarinidae	Gregarina niphandrodes		110365	GrniT	1	GCA_000223845.4	NCBI	ftp://ftp.ncbi.nlm.nih.gov/genomes/all/GCA/000/223/845/GCA_000223845.4_GNI3	29/08/2018
Alveolata	Chromerida	NA	NA	NA	Vitrella brassicaformis CCMP3155		1169540	VibrT	1	GCA_001179505.1	NCBI	ftp://ftp.ncbi.nlm.nih.gov/genomes/all/GCA/001/179/505/GCA_001179505.1_Vbrassicaformis	29/08/2018
Alveolata	NA	Dinophyceae	Suessiales	Symbiodiniaceae	Symbiodinium microadriaticum	CCMP2467	2951	SymiT	1	GCA_001939145.1	NCBI	ftp://ftp.ncbi.nlm.nih.gov/genomes/all/GCA/001/939/145/GCA_001939145.1_ASM193914v1	29/08/2018
Alveolata	NA	Heterotrichea	Heterotrichida	Stentoridae	Stentor coeruleus	WM001	5963	StcoT	2	GCA_001970955.1	NCBI	ftp://ftp.ncbi.nlm.nih.gov/genomes/all/GCA/001/970/955/GCA_001970955.1_ASM197095v1	29/08/2018
Alveolata	NA	NA	Perkinsida	Perkinsidae	Perkinsus marinus ATCC 50983	ATCC 50983	423536	PkmaT	3	GCA_000006405.1	NCBI	ftp://ftp.ncbi.nlm.nih.gov/genomes/all/GCA/000/006/405/GCA_000006405.1_JCVI_PMG_1.0	29/08/2018
Alveolata	NA	Oligohymenophorea	Hymenostomatida	NA	Ichthyophthirius multifiliis	G5	5932	ItmuT	1	GCA_000220395.1	NCBI	ftp://ftp.ncbi.nlm.nih.gov/genomes/all/GCA/000/220/395/GCA_000220395.1_JCVI-IMG1-V.1	29/08/2018
Alveolata	NA	Oligohymenophorea	Hymenostomatida	Tetrahymenidae	Tetrahymena thermophila		5911	TthaT	1	JCVI-TTA1-2.2	Ensembl genomes 39	ftp://ftp.ensemblgenomes.org/pub/protists/release-39/fasta/tetrahymena_thermophila/pep/	29/08/2018
Alveolata	NA	Oligohymenophorea	Peniculida	Parameciidae	Paramecium tetraurelia		5888	PttaT	4	ASM16542v1	Ensembl genomes 39	ftp://ftp.ensemblgenomes.org/pub/protists/release-39/fasta/paramecium_tetraurelia/pep/	29/08/2018
Alveolata	NA	Oligohymenophorea	Philasterida	Pseudocohnilembidae	Pseudocohnilembus persalinus	36N120E	266149	PspeT	1	GCA_001447515.1	NCBI	ftp://ftp.ncbi.nlm.nih.gov/genomes/all/GCA/001/447/515/GCA_001447515.1_ASM144751v1	29/08/2018
Alveolata	NA	Spirotrichea	Sporadotrichida	Oxytrichidae	Stylonychia lemnae		5949	SlmeT	1	Stylonychia_lemnae_asm_v1.0	Ensembl genomes 39	ftp://ftp.ensemblgenomes.org/pub/protists/release-39/fasta/protists_alveolata1_collection/stylonychia_lemnae/pep/	29/08/2018
Alveolata	NA	Spirotrichea	Sporadotrichida	Oxytrichidae	Oxytricha trifallax	JRB310	1172189	OxtrT	2	GCA_000295675.1	NCBI	ftp://ftp.ncbi.nlm.nih.gov/genomes/all/GCA/000/295/675/GCA_000295675.1_oxytricha_asm_v1.1	29/08/2018
Amoebozoa	NA	NA	Acytosteliales	Acytosteliaceae	Polysphondylium pallidum PN500	PN500	670386	PplmT	1	PolPal_Dec2009.pep.all.fa.gz	Ensembl genomes 39	ftp://ftp.ensemblgenomes.org/pub/protists/release-39/fasta/protists_amoebozoa1_collection/polysphondylium_pallidum_pn500/pep/	29/08/2018
Amoebozoa	NA	NA	Acytosteliales	Acytosteliaceae	Heterostelium album PN500	PN500	670386	HtalT	1	GCA_000004825.1	NCBI	ftp://ftp.ncbi.nlm.nih.gov/genomes/all/GCA/000/004/825/GCA_000004825.1_PolPal_Dec2009	29/08/2018
Amoebozoa	NA	NA	Acytosteliales	Acytosteliaceae	Acytostelium subglobosum LB1	LB1	1410327	AcysT	1	GCA_000787575.2	NCBI	ftp://ftp.ncbi.nlm.nih.gov/genomes/all/GCA/000/787/575/GCA_000787575.2_Asub_2.0	29/08/2018
Amoebozoa	NA	NA	Acytosteliales	Cavenderiaceae	Cavenderia fasciculata	SH3	261658	CafaT	1	GCA_000203815.1	NCBI	ftp://ftp.ncbi.nlm.nih.gov/genomes/all/GCA/000/203/815/GCA_000203815.1_DFas_2.0	29/08/2018
Amoebozoa	NA	NA	Dictyosteliales	Dictyosteliaceae	Dictyostelium discoideum AX4	AX4	352472	DidiT	1	GCA_000004695.1	NCBI	ftp://ftp.ncbi.nlm.nih.gov/genomes/all/GCA/000/004/695/GCA_000004695.1_dicty_2.7	29/08/2018
Amoebozoa	NA	NA	Dictyosteliales	Raperosteliaceae	Tieghemostelium lacteum	TK	361077	TilaT	1	GCA_001606155.1	NCBI	ftp://ftp.ncbi.nlm.nih.gov/genomes/all/GCA/001/606/155/GCA_001606155.1_ASM160615v1	29/08/2018
Amoebozoa	NA	NA	Longamoebia	Acanthamoebidae	Acanthamoeba castellanii str. Neff	str. Neff	1257118	AcsiT	1	Acastellanii.strNEFF_v1	Ensembl genomes 39	ftp://ftp.ensemblgenomes.org/pub/protists/release-39/fasta/protists_amoebozoa1_collection/acanthamoeba_castellanii_str_neff/pep/	29/08/2018
Amoebozoa	NA	NA	NA	Entamoebidae	Entamoeba histolytica	HM1:IMSS clone 6	5759	EnhiT	1	GCA_001662325.1	NCBI	ftp://ftp.ncbi.nlm.nih.gov/genomes/all/GCA/001/662/325/GCA_001662325.1_Ehistolytica_2016	29/08/2018
Amoebozoa	NA	NA	NA	Entamoebidae	Entamoeba dispar SAW760	SAW760	370354	EndiT	1	GCA_000209125.2	NCBI	ftp://ftp.ncbi.nlm.nih.gov/genomes/all/GCA/000/209/125/GCA_000209125.2_JCVI_EDISG_1.0	29/08/2018
Amoebozoa	NA	NA	Protosteliales	Cavosteliaceae	Planoprotostelium fungivorum	Jena	1890364	PlfuT	1	GCA_003024175.1	NCBI	ftp://ftp.ncbi.nlm.nih.gov/genomes/all/GCA/003/024/175/GCA_003024175.1_ASM302417v1	29/08/2018
Apusozoa	NA	NA	NA	Apusomonadidae	Thecamonas trahens ATCC 50062	ATCC 50062	461836	ThtrT	2	GCA_000142905.1	NCBI	ftp://ftp.ncbi.nlm.nih.gov/genomes/all/GCA/000/142/905/GCA_000142905.1_TheTra_May2010	29/08/2018
Cryptophyta	NA	NA	Cryptomonadales	Cryptomonadaceae	Cryptomonas paramecium	CCAP977/2A	2898	CrypT	1	GCA_000194455.1	NCBI	ftp://ftp.ncbi.nlm.nih.gov/genomes/all/GCA/000/194/455/GCA_000194455.1_ASM19445v1	29/08/2018
Cryptophyta	NA	NA	Cryptomonadales	Hemiselmidaceae	Hemiselmis andersenii	CCMP644	464988	HeanT	1	GCA_000018645.1	NCBI	ftp://ftp.ncbi.nlm.nih.gov/genomes/all/GCA/000/018/645/GCA_000018645.1_ASM1864v1	29/08/2018
Cryptophyta	NA	NA	Pyrenomonadales	Chroomonadaceae	Chroomonas mesostigmatica CCMP1168	CCMP1168	1195612	ChmeT	1	GCA_000286095.1	NCBI	ftp://ftp.ncbi.nlm.nih.gov/genomes/all/GCA/000/286/095/GCA_000286095.1_ASM28609v1	29/08/2018
Cryptophyta	NA	NA	Pyrenomonadales	Geminigeraceae	Guillardia theta		55529	GthaT	1	Guith1	Ensembl genomes 39	ftp://ftp.ensemblgenomes.org/pub/protists/release-39/fasta/guillardia_theta/pep/	29/08/2018
Euglenozoa	NA	NA	Kinetoplastida	Bodonidae	Bodo saltans	Lake Konstanz	75058	BosaT	2	GCA_001460835.1	NCBI	ftp://ftp.ncbi.nlm.nih.gov/genomes/all/GCA/001/460/835/GCA_001460835.1_BSAL	29/08/2018
Euglenozoa	NA	NA	Kinetoplastida	NA	Perkinsela sp. CCAP 1560/4	CCAP 1560/4	1314962	PrkaT	2	GCA_001235845.1	NCBI	ftp://ftp.ncbi.nlm.nih.gov/genomes/all/GCA/001/235/845/GCA_001235845.1_ASM123584v1	29/08/2018
Euglenozoa	NA	NA	Kinetoplastida	Trypanosomatidae	Phytomonas sp. isolate EM1	isolate EM1	134006	PhypT	2	AKH_PRJEB1535_v1	Ensembl genomes 39	ftp://ftp.ensemblgenomes.org/pub/protists/release-39/fasta/protists_euglenozoa1_collection/phytomonas_sp_isolate_em1/pep/	29/08/2018
Euglenozoa	NA	NA	Kinetoplastida	Trypanosomatidae	Leptomonas pyrrhocoris	H10	157538	LepyT	2	GCA_001293395.1	NCBI	ftp://ftp.ncbi.nlm.nih.gov/genomes/all/GCA/001/293/395/GCA_001293395.1_ASM129339v1	29/08/2018
Euglenozoa	NA	NA	Kinetoplastida	Trypanosomatidae	Trypanosoma brucei brucei TREU927	927/4 GUTat10.1	185431	TrypT	3	GCA_000002445.1	NCBI	ftp://ftp.ncbi.nlm.nih.gov/genomes/all/GCA/000/002/445/GCA_000002445.1_ASM244v1	29/08/2018
Euglenozoa	NA	NA	Kinetoplastida	Trypanosomatidae	Angomonas deanei		59799	AdniT	6	Angomonas_deanei_Genome	Ensembl genomes 39	ftp://ftp.ensemblgenomes.org/pub/protists/release-39/fasta/protists_euglenozoa1_collection/angomonas_deanei/pep/	29/08/2018
Euglenozoa	NA	NA	Kinetoplastida	Trypanosomatidae	Strigomonas culicis		28005	SgcuT	7	GCA_000442495.1	NCBI	ftp://ftp.ncbi.nlm.nih.gov/genomes/all/GCA/000/442/495/GCA_000442495.1_Strigomonas_culicis_Genome	29/08/2018
Fornicata	NA	NA	NA	Hexamitidae	Giardia lamblia ATCC 50803	WB C6	184922	GilaT	1	GCA_000002435.1	NCBI	ftp://ftp.ncbi.nlm.nih.gov/genomes/all/GCA/000/002/435/GCA_000002435.1_GL2	29/08/2018
Fornicata	NA	NA	NA	Hexamitidae	Spironucleus salmonicida		348837	SosaT	1	GCA_000497125.1	NCBI	ftp://ftp.ncbi.nlm.nih.gov/genomes/all/GCA/000/497/125/GCA_000497125.1_SSK3.0	29/08/2018
Haptophyta	NA	Haptophyceae	Isochrysidales	Noelaerhabdaceae	Emiliania huxleyi CCMP1516	CCMP1516	280463	EmhuT	1	GCA_000372725.1	NCBI	ftp://ftp.ncbi.nlm.nih.gov/genomes/all/GCA/000/372/725/GCA_000372725.1_Emiliana_huxleyi_CCMP1516_main_genome_assembly_v1.0	29/08/2018
Haptophyta	NA	Haptophyceae	Prymnesiales	Chrysochromulinaceae	Chrysochromulina sp. CCMP291	CCMP291	1460289	ChymT	1	GCA_001275005.1	NCBI	ftp://ftp.ncbi.nlm.nih.gov/genomes/all/GCA/001/275/005/GCA_001275005.1_Ctobinv2	29/08/2018
Heterolobosea	NA	Heterolobosea	Schizopyrenida	Vahlkampfiidae	Naegleria gruberi	NEG-M	5762	NagrT	1	GCA_000004985.1	NCBI	ftp://ftp.ncbi.nlm.nih.gov/genomes/all/GCA/000/004/985/GCA_000004985.1_V1.0	29/08/2018
Opisthokonta	NA	Ichthyosporea	Ichthyophonida	NA	Sphaeroforma arctica JP610	JP610	667725	SparT	1	GCA_001186125.1	NCBI	ftp://ftp.ncbi.nlm.nih.gov/genomes/all/GCA/001/186/125/GCA_001186125.1_Spha_arctica_JP610_V1	29/08/2018
Opisthokonta	NA	Ichthyosporea	NA	NA	Capsaspora owczarzaki ATCC 30864	ATCC 30864	595528	CaowT	1	GCA_000151315.2	NCBI	ftp://ftp.ncbi.nlm.nih.gov/genomes/all/GCA/000/151/315/GCA_000151315.2_C_owczarzaki_V2	29/08/2018
Opisthokonta	NA	NA	Choanoflagellida	Salpingoecidae	Monosiga brevicollis MX1	MX1	431895	MobrT	1	GCA_000002865.1	NCBI	ftp://ftp.ncbi.nlm.nih.gov/genomes/all/GCA/000/002/865/GCA_000002865.1_V1.0	29/08/2018
Opisthokonta	NA	NA	Choanoflagellida	Salpingoecidae	Salpingoeca rosetta	ATCC 50818	946362	SaroT	1	GCA_000188695.1	NCBI	ftp://ftp.ncbi.nlm.nih.gov/genomes/all/GCA/000/188/695/GCA_000188695.1_Proterospongia_sp_ATCC50818	29/08/2018
Opisthokonta	NA	NA	Fonticulida	Fonticulaceae	Fonticula alba	ATCC 38817	691883	FoalT	1	GCA_000388065.2	NCBI	ftp://ftp.ncbi.nlm.nih.gov/genomes/all/GCA/000/388/065/GCA_000388065.2_Font_alba_ATCC_38817_V2	29/08/2018
Parabasalia	NA	NA	Trichomonadida	Trichomonadidae	Trichomonas vaginalis G3	G3	412133	TvgsT	2	ASM282v1	Ensembl genomes 39	ftp://ftp.ensemblgenomes.org/pub/protists/release-39/fasta/protists_parabasalia1_collection/trichomonas_vaginalis_g3/pep/	29/08/2018
Parabasalia	NA	NA	Tritrichomonadida	Tritrichomonadidae	Tritrichomonas foetus	K	1144522	TrfoT	2	GCA_001839685.1	NCBI	ftp://ftp.ncbi.nlm.nih.gov/genomes/all/GCA/001/839/685/GCA_001839685.1_ASM183968v1	29/08/2018
Rhizaria	NA	Chlorarachniophyceae	NA	NA	Bigelowiella natans		227086	BntsT	1	Bigna1	Ensembl genomes 39	ftp://ftp.ensemblgenomes.org/pub/protists/release-39/fasta/bigelowiella_natans/pep/	29/08/2018
Rhizaria	NA	Chlorarachniophyceae	NA	NA	Lotharella oceanica	CCMP622	641309	LoocT	1	GCA_000698435.2	NCBI	ftp://ftp.ncbi.nlm.nih.gov/genomes/all/GCA/000/698/435/GCA_000698435.2_ASM69843v2	29/08/2018
Rhizaria	NA	NA	Euglyphida	Paulinellidae	Paulinella chromatophora		39717	PcpaT	0	ASM1792v1	Ensembl genomes 39	ftp://ftp.ensemblgenomes.org/pub/protists/release-39/fasta/protists_rhizaria1_collection/paulinella_chromatophora/pep/	29/08/2018
Rhizaria	NA	NA	NA	Plasmodiophoridae	Plasmodiophora brassicae	e3	37360	PlbrT	1	GCA_001049375.1	NCBI	ftp://ftp.ncbi.nlm.nih.gov/genomes/all/GCA/001/049/375/GCA_001049375.1_pbe3.h15	29/08/2018
Rhizaria	NA	NA	NA	Reticulomyxidae	Reticulomyxa filosa		46433	RefiT	1	GCA_000512085.1	NCBI	ftp://ftp.ncbi.nlm.nih.gov/genomes/all/GCA/000/512/085/GCA_000512085.1_Reti_assembly1.0	29/08/2018
Stramenopiles	Bacillariophyta	Bacillariophyceae	Naviculales	Phaeodactylaceae	Phaeodactylum tricornutum		2850	PtrmT	1	ASM15095v2	Ensembl genomes 39	ftp://ftp.ensemblgenomes.org/pub/protists/release-39/fasta/phaeodactylum_tricornutum/pep/	29/08/2018
Stramenopiles	NA	Eustigmatophyceae	Eustigmatales	Monodopsidaceae	Nannochloropsis gaditana CCMP526	CCMP526	1093141	NnngT	0	GCA_000240725.1	NCBI	ftp://ftp.ncbi.nlm.nih.gov/genomes/all/GCA/000/240/725/GCA_000240725.1_ASM24072v1	29/08/2018
Stramenopiles	NA	Labyrinthulomycetes	NA	Thraustochytriaceae	Aurantiochytrium sp. FCC1311		2315210	AutmT	1	GCA_002897355.1	NCBI	ftp://ftp.ncbi.nlm.nih.gov/genomes/all/GCA/002/897/355/GCA_002897355.1_Aurantiochytrium_FCC1311_v1	29/08/2018
Stramenopiles	NA	NA	NA	NA	Blastocystis hominis	Singapore isolate B (sub-type 7)	12968	BlhoT	2	GCA_000151665.1	NCBI	ftp://ftp.ncbi.nlm.nih.gov/genomes/all/GCA/000/151/665/GCA_000151665.1_ASM15166v1	29/08/2018
Stramenopiles	NA	NA	NA	NA	Blastocystis sp. ATCC 50177/Nand II	NandII	478820	BlsyT	3	GCA_001651215.1	NCBI	ftp://ftp.ncbi.nlm.nih.gov/genomes/all/GCA/001/651/215/GCA_001651215.1_ASM165121v1	29/08/2018
Stramenopiles	NA	Oomycetes	Peronosporales	Peronosporaceae	Plasmopara halstedii		4781	PlhaT	1	GCA_900000015.1	NCBI	ftp://ftp.ncbi.nlm.nih.gov/genomes/all/GCA/900/000/015/GCA_900000015.1_Plasmopara_halstedii_genome	29/08/2018
Stramenopiles	NA	Oomycetes	Peronosporales	Peronosporaceae	Phytophthora cactorum	10300	29920	PhcaT	1	GCA_003287315.1	NCBI	ftp://ftp.ncbi.nlm.nih.gov/genomes/all/GCA/003/287/315/GCA_003287315.1_Pcac_10300_v1	29/08/2018
Stramenopiles	NA	Oomycetes	Peronosporales	Peronosporaceae	Hyaloperonospora arabidopsidis		272952	HrbsT	1	HyaAraEmoy2_2.0	Ensembl genomes 39	ftp://ftp.ensemblgenomes.org/pub/protists/release-39/fasta/hyaloperonospora_arabidopsidis/pep/	29/08/2018
Stramenopiles	NA	Oomycetes	Saprolegniales	Saprolegniaceae	Thraustotheca clavata	ATCC 34112	74557	TclaT	1	GCA_002081575.1	NCBI	ftp://ftp.ncbi.nlm.nih.gov/genomes/all/GCA/002/081/575/GCA_002081575.1_Thrcla_v1	29/08/2018
Stramenopiles	NA	Oomycetes	Saprolegniales	Saprolegniaceae	Aphanomyces astaci	APO3	112090	ApasT	1	GCA_000520075.1	NCBI	ftp://ftp.ncbi.nlm.nih.gov/genomes/all/GCA/000/520/075/GCA_000520075.1_Apha_asta_APO3_V1	29/08/2018
Stramenopiles	NA	Oomycetes	Saprolegniales	Saprolegniaceae	Saprolegnia parasitica CBS 223.65	CBS 223.65	695850	SapaT	1	GCA_000151545.2	NCBI	ftp://ftp.ncbi.nlm.nih.gov/genomes/all/GCA/000/151/545/GCA_000151545.2_ASM15154v2	29/08/2018
Stramenopiles	NA	Oomycetes	Saprolegniales	Saprolegniaceae	Saprolegnia diclina VS20	VS20	1156394	SadiT	1	GCA_000281045.1	NCBI	ftp://ftp.ncbi.nlm.nih.gov/genomes/all/GCA/000/281/045/GCA_000281045.1_Sap_diclina_VS20_V1	29/08/2018
Stramenopiles	NA	Oomycetes	Saprolegniales	Saprolegniaceae	Achlya hypogyna	ATCC 48635	1202772	AchyT	1	GCA_002081595.1	NCBI	ftp://ftp.ncbi.nlm.nih.gov/genomes/all/GCA/002/081/595/GCA_002081595.1_ACH_lane_v1	29/08/2018
Stramenopiles	NA	Pelagophyceae	Pelagomonadales	NA	Aureococcus anophagefferens	CCMP1984	44056	AuanT	0	GCA_000186865.1	NCBI	ftp://ftp.ncbi.nlm.nih.gov/genomes/all/GCA/000/186/865/GCA_000186865.1_v_1.0	29/08/2018
