# Supplementary material for: Fibrillarin evolution through the Tree of Life: Comparative genomics and microsynteny network analyses provide new insights into the evolutionary history of Fibrillarin
Source: PLoS Comput Biol. 2020 Oct 19;16(10):e1008318. doi: 10.1371/journal.pcbi.1008318 (PMC7608942; doi:10.1371/journal.pcbi.1008318)
Supplement: S7 Table — (XLSX) [file pcbi.1008318.s023.xlsx]

## Sheet: S7 Table (Fungi)
S7 Table. List of the 157 fungal genomes that were analyzed in the search for FIB proteins.
Domain	Kingdom	Subkingdom	Phylum	Subphylum	Class	Order	Family	Species	TaxID	Abbreviation	Number of FIB proteins	Assembly/Version	Database	Link	Download date
Eukarya	Fungi	Dikarya	Ascomycota	Pezizomycotina	Dothideomycetes	Botryosphaeriales	Botryosphaeriaceae	Diplodia corticola	236234	DcraF	1	ASM188384v1	Ensembl genomes 39	ftp://ftp.ensemblgenomes.org/pub/release-39/fungi	07/06/18
Eukarya	Fungi	Dikarya	Ascomycota	Pezizomycotina	Dothideomycetes	Botryosphaeriales	Botryosphaeriaceae	Macrophomina phaseolina MS6	1126212	MphaF	1	MphMS6_1.0	Ensembl genomes 39	ftp://ftp.ensemblgenomes.org/pub/release-39/fungi	07/06/18
Eukarya	Fungi	Dikarya	Ascomycota	Pezizomycotina	Dothideomycetes	Capnodiales	Mycosphaerellaceae	Dothistroma septosporum NZE10	675120	DspmF	1	GCA_000340195.1	Ensembl genomes 39	ftp://ftp.ensemblgenomes.org/pub/release-39/fungi	07/06/18
Eukarya	Fungi	Dikarya	Ascomycota	Pezizomycotina	Dothideomycetes	Capnodiales	Mycosphaerellaceae	Mycosphaerella eumusae	321146	MmseF	1	ASM157823v1	Ensembl genomes 39	ftp://ftp.ensemblgenomes.org/pub/release-39/fungi	07/06/18
Eukarya	Fungi	Dikarya	Ascomycota	Pezizomycotina	Dothideomycetes	Capnodiales	Mycosphaerellaceae	Pseudocercospora fijiensis CIRAD86	383855	PfjsF	1	Mycfi2	Ensembl genomes 39	ftp://ftp.ensemblgenomes.org/pub/release-39/fungi	07/06/18
Eukarya	Fungi	Dikarya	Ascomycota	Pezizomycotina	Dothideomycetes	Capnodiales	Mycosphaerellaceae	Zymoseptoria brevis	1047168	ZbrsF	1	ASM96659v1	Ensembl genomes 39	ftp://ftp.ensemblgenomes.org/pub/release-39/fungi	07/06/18
Eukarya	Fungi	Dikarya	Ascomycota	Pezizomycotina	Dothideomycetes	Capnodiales	NA	Acidomyces richmondensis	245562	ArcsF	1	ASM157207v1	Ensembl genomes 39	ftp://ftp.ensemblgenomes.org/pub/release-39/fungi	07/06/18
Eukarya	Fungi	Dikarya	Ascomycota	Pezizomycotina	Dothideomycetes	Capnodiales	Teratosphaeriaceae	Baudoinia panamericana UAMH 10762	717646	BpnaF	1	Bauco1	Ensembl genomes 39	ftp://ftp.ensemblgenomes.org/pub/release-39/fungi	07/06/18
Eukarya	Fungi	Dikarya	Ascomycota	Pezizomycotina	Dothideomycetes	Dothideales	Saccotheciaceae	Aureobasidium melanogenum CBS 110374	1043003	AmlmF	1	Aureobasidium_pullulans_var._melanogenum_CBS_110374_v1.0	Ensembl genomes 39	ftp://ftp.ensemblgenomes.org/pub/release-39/fungi	07/06/18
Eukarya	Fungi	Dikarya	Ascomycota	Pezizomycotina	Dothideomycetes	Pleosporales	Didymellaceae	Ascochyta rabiei	5454	ArbiF	1	AscRab1.0	Ensembl genomes 39	ftp://ftp.ensemblgenomes.org/pub/release-39/fungi	07/06/18
Eukarya	Fungi	Dikarya	Ascomycota	Pezizomycotina	Dothideomycetes	Pleosporales	Leptosphaeriaceae	Leptosphaeria maculans JN3	985895	LmcsF	0	ASM23037v1	Ensembl genomes 39	ftp://ftp.ensemblgenomes.org/pub/release-39/fungi	07/06/18
Eukarya	Fungi	Dikarya	Ascomycota	Pezizomycotina	Dothideomycetes	Pleosporales	Phaeosphaeriaceae	Parastagonospora nodorum SN15	321614	PndmF	1	ASM14691v1	Ensembl genomes 39	ftp://ftp.ensemblgenomes.org/pub/release-39/fungi	07/06/18
Eukarya	Fungi	Dikarya	Ascomycota	Pezizomycotina	Dothideomycetes	Pleosporales	Pleosporaceae	Alternaria alternata	5599	AltaF	1	Altal1	Ensembl genomes 39	ftp://ftp.ensemblgenomes.org/pub/release-39/fungi	07/06/18
Eukarya	Fungi	Dikarya	Ascomycota	Pezizomycotina	Dothideomycetes	Pleosporales	Pleosporaceae	Pyrenophora tritici-repentis Pt-1C-BFP	426418	PtppF	1	ASM14998v1	Ensembl genomes 39	ftp://ftp.ensemblgenomes.org/pub/release-39/fungi	07/06/18
Eukarya	Fungi	Dikarya	Ascomycota	Pezizomycotina	Dothideomycetes	Pleosporales	Pleosporaceae	Stemphylium lycopersici	183478	SlyiF	1	ASM119154v1	Ensembl genomes 39	ftp://ftp.ensemblgenomes.org/pub/release-39/fungi	07/06/18
Eukarya	Fungi	Dikarya	Ascomycota	Pezizomycotina	Dothideomycetes	Pleosporales	Pleosporaceae	Exserohilum turcica Et28A	671987	StraF	1	Setospaeria_trucica_Et28A_v1.0	Ensembl genomes 39	ftp://ftp.ensemblgenomes.org/pub/release-39/fungi	07/06/18
Eukarya	Fungi	Dikarya	Ascomycota	Pezizomycotina	Dothideomycetes	Venturiales	Sympoventuriaceae	Verruconis gallopava	253628	VglaF	1	O_gall_CBS43764	Ensembl genomes 39	ftp://ftp.ensemblgenomes.org/pub/release-39/fungi	07/06/18
Eukarya	Fungi	Dikarya	Ascomycota	Pezizomycotina	Eurotiomycetes	Chaetothyriales	Cyphellophoraceae	Cyphellophora europaea CBS 101466	1220924	CrpaF	1	Phia_euro_CBS_101466_V1	Ensembl genomes 39	ftp://ftp.ensemblgenomes.org/pub/release-39/fungi	07/06/18
Eukarya	Fungi	Dikarya	Ascomycota	Pezizomycotina	Eurotiomycetes	Chaetothyriales	Herpotrichiellaceae	Cladophialophora bantiana CBS 173.52	1442370	CbnaF	1	Clad_bant_CBS_173_52_V1	Ensembl genomes 39	ftp://ftp.ensemblgenomes.org/pub/release-39/fungi	07/06/18
Eukarya	Fungi	Dikarya	Ascomycota	Pezizomycotina	Eurotiomycetes	Chaetothyriales	Herpotrichiellaceae	Capronia epimyces CBS 606.96	1182542	CpmsF	1	Capr_epim_CBS_606_96_V1	Ensembl genomes 39	ftp://ftp.ensemblgenomes.org/pub/release-39/fungi	07/06/18
Eukarya	Fungi	Dikarya	Ascomycota	Pezizomycotina	Eurotiomycetes	Chaetothyriales	Herpotrichiellaceae	Exophiala aquamarina CBS 119918	1182545	EqmaF	1	Exop_aqua_CBS_119918_V1	Ensembl genomes 39	ftp://ftp.ensemblgenomes.org/pub/release-39/fungi	07/06/18
Eukarya	Fungi	Dikarya	Ascomycota	Pezizomycotina	Eurotiomycetes	Chaetothyriales	Herpotrichiellaceae	Fonsecaea erecta	1367422	FrcaF	1	ASM165198v1	Ensembl genomes 39	ftp://ftp.ensemblgenomes.org/pub/release-39/fungi	07/06/18
Eukarya	Fungi	Dikarya	Ascomycota	Pezizomycotina	Eurotiomycetes	Chaetothyriales	Herpotrichiellaceae	Phialophora americana	5601	PmraF	1	Capr_semi_CBS27337_V1	Ensembl genomes 39	ftp://ftp.ensemblgenomes.org/pub/release-39/fungi	07/06/18
Eukarya	Fungi	Dikarya	Ascomycota	Pezizomycotina	Eurotiomycetes	Eurotiales	Aspergillaceae	Aspergillus aculeatus ATCC 16872	690307	AclsF	1	Aspac1	Ensembl genomes 39	ftp://ftp.ensemblgenomes.org/pub/release-39/fungi	07/06/18
Eukarya	Fungi	Dikarya	Ascomycota	Pezizomycotina	Eurotiomycetes	Eurotiales	Aspergillaceae	Penicillium antarcticum	416450	PntmF	0	ASM207234v1	Ensembl genomes 39	ftp://ftp.ensemblgenomes.org/pub/release-39/fungi	07/06/18
Eukarya	Fungi	Dikarya	Ascomycota	Pezizomycotina	Eurotiomycetes	Eurotiales	Thermoascaceae	Byssochlamys spectabilis No. 5	1356009	BspsF	1	PVAR5_assembly01	Ensembl genomes 39	ftp://ftp.ensemblgenomes.org/pub/release-39/fungi	07/06/18
Eukarya	Fungi	Dikarya	Ascomycota	Pezizomycotina	Eurotiomycetes	Eurotiales	Trichocomaceae	Talaromyces cellulolyticus	1472165	TclsF	0	TcelY94_1.0	Ensembl genomes 39	ftp://ftp.ensemblgenomes.org/pub/release-39/fungi	07/06/18
Eukarya	Fungi	Dikarya	Ascomycota	Pezizomycotina	Eurotiomycetes	Onygenales	Ajellomycetaceae	Blastomyces dermatitidis ATCC 18188	653446	BdrsF	1	BD_ATCC18188_V1	Ensembl genomes 39	ftp://ftp.ensemblgenomes.org/pub/release-39/fungi	07/06/18
Eukarya	Fungi	Dikarya	Ascomycota	Pezizomycotina	Eurotiomycetes	Onygenales	Ajellomycetaceae	Histoplasma capsulatum G186AR	447093	HcpmF	1	ASM15011v1	Ensembl genomes 39	ftp://ftp.ensemblgenomes.org/pub/release-39/fungi	07/06/18
Eukarya	Fungi	Dikarya	Ascomycota	Pezizomycotina	Eurotiomycetes	Onygenales	Arthrodermataceae	Microsporum canis CBS 113480	554155	AoteF	1	ASM15114v1	Ensembl genomes 39	ftp://ftp.ensemblgenomes.org/pub/release-39/fungi	07/06/18
Eukarya	Fungi	Dikarya	Ascomycota	Pezizomycotina	Eurotiomycetes	Onygenales	Arthrodermataceae	Trichophyton benhamiae CBS 112371	663331	TbneF	1	ASM15112v2	Ensembl genomes 39	ftp://ftp.ensemblgenomes.org/pub/release-39/fungi	07/06/18
Eukarya	Fungi	Dikarya	Ascomycota	Pezizomycotina	Eurotiomycetes	Onygenales	NA	Coccidioides posadasii C735 delta SOWgp	222929	CpsiF	1	JCVI-cpa1-1.0	Ensembl genomes 39	ftp://ftp.ensemblgenomes.org/pub/release-39/fungi	07/06/18
Eukarya	Fungi	Dikarya	Ascomycota	Pezizomycotina	Eurotiomycetes	Onygenales	NA	Paracoccidioides brasiliensis	121759	PbrsF	1	ASM171364v1	Ensembl genomes 39	ftp://ftp.ensemblgenomes.org/pub/release-39/fungi	07/06/18
Eukarya	Fungi	Dikarya	Ascomycota	Pezizomycotina	Eurotiomycetes	Onygenales	Onygenaceae	Uncinocarpus reesii 1704	336963	UrsiF	1	ASM351v2	Ensembl genomes 39	ftp://ftp.ensemblgenomes.org/pub/release-39/fungi	07/06/18
Eukarya	Fungi	Dikarya	Ascomycota	Pezizomycotina	Eurotiomycetes	Phaeomoniellales	Phaeomoniellaceae	Phaeomoniella chlamydospora	158046	PchaF	1	UCRPA7V1.0	Ensembl genomes 39	ftp://ftp.ensemblgenomes.org/pub/release-39/fungi	07/06/18
Eukarya	Fungi	Dikarya	Ascomycota	Pezizomycotina	Leotiomycetes	Erysiphales	Erysiphaceae	Blumeria graminis f. sp. hordei DH14	546991	BgrsF	1	EF2	Ensembl genomes 39	ftp://ftp.ensemblgenomes.org/pub/release-39/fungi	07/06/18
Eukarya	Fungi	Dikarya	Ascomycota	Pezizomycotina	Leotiomycetes	Erysiphales	Erysiphaceae	Erysiphe necator	52586	EncrF	1	ASM79871v1	Ensembl genomes 39	ftp://ftp.ensemblgenomes.org/pub/release-39/fungi	07/06/18
Eukarya	Fungi	Dikarya	Ascomycota	Pezizomycotina	Leotiomycetes	Helotiales	Helotiaceae	Glarea lozoyensis 74030	1104152	GlzsF	1	LBAGla_1.0	Ensembl genomes 39	ftp://ftp.ensemblgenomes.org/pub/release-39/fungi	07/06/18
Eukarya	Fungi	Dikarya	Ascomycota	Pezizomycotina	Leotiomycetes	Helotiales	NA	Phialocephala scopiformis	149040	PscsF	1	Phisc1	Ensembl genomes 39	ftp://ftp.ensemblgenomes.org/pub/release-39/fungi	07/06/18
Eukarya	Fungi	Dikarya	Ascomycota	Pezizomycotina	Leotiomycetes	Helotiales	Sclerotiniaceae	Botrytis cinerea B05.10	332648	BcnaF	1	ASM83294v1	Ensembl genomes 39	ftp://ftp.ensemblgenomes.org/pub/release-39/fungi	07/06/18
Eukarya	Fungi	Dikarya	Ascomycota	Pezizomycotina	Leotiomycetes	Helotiales	Sclerotiniaceae	Sclerotinia borealis F-4128	1432307	SbrsF	1	SBOR_1	Ensembl genomes 39	ftp://ftp.ensemblgenomes.org/pub/release-39/fungi	07/06/18
Eukarya	Fungi	Dikarya	Ascomycota	Pezizomycotina	Leotiomycetes	NA	Myxotrichaceae	Oidiodendron maius Zn	913774	OmasF	1	Oidiodendron_maius_Zn_v1.0	Ensembl genomes 39	ftp://ftp.ensemblgenomes.org/pub/release-39/fungi	07/06/18
Eukarya	Fungi	Dikarya	Ascomycota	Pezizomycotina	Leotiomycetes	NA	Pseudeurotiaceae	Pseudogymnoascus destructans	655981	PdssF	1	ASM164126v1	Ensembl genomes 39	ftp://ftp.ensemblgenomes.org/pub/release-39/fungi	07/06/18
Eukarya	Fungi	Dikarya	Ascomycota	Pezizomycotina	Orbiliomycetes	Orbiliales	Orbiliaceae	Arthrobotrys oligospora ATCC 24927	756982	ArolF	1	AOL24927 1.0	NCBI	https://www.ncbi.nlm.nih.gov/genome/10671	21/08/2018
Eukarya	Fungi	Dikarya	Ascomycota	Pezizomycotina	Orbiliomycetes	Orbiliales	Orbiliaceae	Dactylellina haptotyla CBS 200.50	1284197	MohaF	1	MHA_V2	NCBI	https://www.ncbi.nlm.nih.gov/genome/17457	21/08/2018
Eukarya	Fungi	Dikarya	Ascomycota	Pezizomycotina	Pezizomycetes	Pezizales	Pyronemataceae	Pyronema omphalodes CBS 100304	1076935	PmpsF	1	Pcon_v1	Ensembl genomes 39	ftp://ftp.ensemblgenomes.org/pub/release-39/fungi	07/06/18
Eukarya	Fungi	Dikarya	Ascomycota	Pezizomycotina	Pezizomycetes	Pezizales	Tuberaceae	Tuber melanosporum Mel28	656061	TmlmF	1	ASM15164v1	Ensembl genomes 39	ftp://ftp.ensemblgenomes.org/pub/release-39/fungi	07/06/18
Eukarya	Fungi	Dikarya	Ascomycota	Pezizomycotina	Sordariomycetes	Diaporthales	Diaporthaceae	Diaporthe ampelina	1214573	DmpaF	1	UCDDA912v1.0	Ensembl genomes 39	ftp://ftp.ensemblgenomes.org/pub/release-39/fungi	07/06/18
Eukarya	Fungi	Dikarya	Ascomycota	Pezizomycotina	Sordariomycetes	Glomerellales	Plectosphaerellaceae	Verticillium alfalfae VaMs.102	526221	VlfeF	1	ASM15082v1	Ensembl genomes 39	ftp://ftp.ensemblgenomes.org/pub/release-39/fungi	07/06/18
Eukarya	Fungi	Dikarya	Ascomycota	Pezizomycotina	Sordariomycetes	Hypocreales	Clavicipitaceae	Metarhizium acridum CQMa 102	655827	McrmF	1	MetAcr_May2010	Ensembl genomes 39	ftp://ftp.ensemblgenomes.org/pub/release-39/fungi	07/06/18
Eukarya	Fungi	Dikarya	Ascomycota	Pezizomycotina	Sordariomycetes	Hypocreales	Cordycipitaceae	Cordyceps brongniartii RCEF 3172	1081107	CbriF	1	BBO_1.0	Ensembl genomes 39	ftp://ftp.ensemblgenomes.org/pub/release-39/fungi	07/06/18
Eukarya	Fungi	Dikarya	Ascomycota	Pezizomycotina	Sordariomycetes	Hypocreales	Hypocreaceae	Trichoderma gamsii	398673	TgmiF	1	ASM148177v1	Ensembl genomes 39	ftp://ftp.ensemblgenomes.org/pub/release-39/fungi	07/06/18
Eukarya	Fungi	Dikarya	Ascomycota	Pezizomycotina	Sordariomycetes	Hypocreales	NA	Acremonium chrysogenum ATCC 11550	857340	AchmF	1	ASM76926v1	Ensembl genomes 39	ftp://ftp.ensemblgenomes.org/pub/release-39/fungi	07/06/18
Eukarya	Fungi	Dikarya	Ascomycota	Pezizomycotina	Sordariomycetes	Hypocreales	NA	Ustilaginoidea virens	1159556	UvrsF	1	Assembly_for_version_1_of_the_Villosiclava_virens_genome	Ensembl genomes 39	ftp://ftp.ensemblgenomes.org/pub/release-39/fungi	07/06/18
Eukarya	Fungi	Dikarya	Ascomycota	Pezizomycotina	Sordariomycetes	Hypocreales	Nectriaceae	Fusarium culmorum CS7071	1318462	FclmF	1	EF1	Ensembl genomes 39	ftp://ftp.ensemblgenomes.org/pub/release-39/fungi	07/06/18
Eukarya	Fungi	Dikarya	Ascomycota	Pezizomycotina	Sordariomycetes	Hypocreales	Nectriaceae	Neonectria ditissima	78410	NdtaF	1	R0905_v2.0	Ensembl genomes 39	ftp://ftp.ensemblgenomes.org/pub/release-39/fungi	07/06/18
Eukarya	Fungi	Dikarya	Ascomycota	Pezizomycotina	Sordariomycetes	Hypocreales	Ophiocordycipitaceae	Tolypocladium ophioglossoides CBS 100239	1163406	TphsF	0	Tophv1.0	Ensembl genomes 39	ftp://ftp.ensemblgenomes.org/pub/release-39/fungi	07/06/18
Eukarya	Fungi	Dikarya	Ascomycota	Pezizomycotina	Sordariomycetes	Hypocreales	Stachybotryaceae	Stachybotrys chartarum IBT 40288	1283842	SchmF	1	S40288v1	Ensembl genomes 39	ftp://ftp.ensemblgenomes.org/pub/release-39/fungi	07/06/18
Eukarya	Fungi	Dikarya	Ascomycota	Pezizomycotina	Sordariomycetes	Magnaporthales	Magnaporthaceae	Gaeumannomyces tritici R3-111a-1	644352	GtriF	1	Gae_graminis_V2	Ensembl genomes 39	ftp://ftp.ensemblgenomes.org/pub/release-39/fungi	07/06/18
Eukarya	Fungi	Dikarya	Ascomycota	Pezizomycotina	Sordariomycetes	Ophiostomatales	Ophiostomataceae	Grosmannia clavigera kw1407	655863	GclaF	1	Sanger-454-IlluminaPA_2.0	Ensembl genomes 39	ftp://ftp.ensemblgenomes.org/pub/release-39/fungi	07/06/18
Eukarya	Fungi	Dikarya	Ascomycota	Pezizomycotina	Sordariomycetes	Ophiostomatales	Ophiostomataceae	Ophiostoma piceae UAMH 11346	1262450	OpceF	1	Opiceae_UAMHv01	Ensembl genomes 39	ftp://ftp.ensemblgenomes.org/pub/release-39/fungi	07/06/18
Eukarya	Fungi	Dikarya	Ascomycota	Pezizomycotina	Sordariomycetes	Sordariales	Chaetomiaceae	Chaetomium globosum CBS 148.51	306901	CglmF	1	ASM14336v1	Ensembl genomes 39	ftp://ftp.ensemblgenomes.org/pub/release-39/fungi	07/06/18
Eukarya	Fungi	Dikarya	Ascomycota	Pezizomycotina	Sordariomycetes	Sordariales	Chaetomiaceae	Thielavia terrestris NRRL 8126	578455	TtrsF	1	ASM22611v1	Ensembl genomes 39	ftp://ftp.ensemblgenomes.org/pub/release-39/fungi	07/06/18
Eukarya	Fungi	Dikarya	Ascomycota	Pezizomycotina	Sordariomycetes	Sordariales	Lasiosphaeriaceae	Podospora anserina S mat+	515849	PnsaF	1	ASM22654v1	Ensembl genomes 39	ftp://ftp.ensemblgenomes.org/pub/release-39/fungi	07/06/18
Eukarya	Fungi	Dikarya	Ascomycota	Pezizomycotina	Sordariomycetes	Sordariales	Sordariaceae	Sordaria macrospora k-hell	771870	SmcaF	1	ASM18280v2	Ensembl genomes 39	ftp://ftp.ensemblgenomes.org/pub/release-39/fungi	07/06/18
Eukarya	Fungi	Dikarya	Ascomycota	Pezizomycotina	Sordariomycetes	Togniniales	Togniniaceae	Phaeoacremonium minimum UCRPA7	1286976	PmnmF	1	UCRPA7V03	Ensembl genomes 39	ftp://ftp.ensemblgenomes.org/pub/release-39/fungi	07/06/18
Eukarya	Fungi	Dikarya	Ascomycota	Pezizomycotina	Sordariomycetes	Xylariales	Microdochiaceae	Microdochium bolleyi	196109	MbliF	1	Microdochium_bolleyi_v1.0	Ensembl genomes 39	ftp://ftp.ensemblgenomes.org/pub/release-39/fungi	07/06/18
Eukarya	Fungi	Dikarya	Ascomycota	Pezizomycotina	Xylonomycetes	Xylonales	Xylonaceae	Xylona heveae TC161	1328760	XhveF	1	Xylona_heveae_TC161_v1.0	Ensembl genomes 39	ftp://ftp.ensemblgenomes.org/pub/release-39/fungi	07/06/18
Eukarya	Fungi	Dikarya	Ascomycota	Saccharomycotina	Saccharomycetes	Sacharomycetales	Debaryomycetaceae	Babjeviella inositovora NRRL Y-12698	984486	BnsaF	1	Babin1	Ensembl genomes 39	ftp://ftp.ensemblgenomes.org/pub/release-39/fungi	07/06/18
Eukarya	Fungi	Dikarya	Ascomycota	Saccharomycotina	Saccharomycetes	Sacharomycetales	Debaryomycetaceae	Debaryomyces fabryi	58627	DfbiF	1	debFab1.0	Ensembl genomes 39	ftp://ftp.ensemblgenomes.org/pub/release-39/fungi	07/06/18
Eukarya	Fungi	Dikarya	Ascomycota	Saccharomycotina	Saccharomycetes	Sacharomycetales	Debaryomycetaceae	Meyerozyma guilliermondii ATCC 6260	294746	MgliF	1	ASM14942v1	Ensembl genomes 39	ftp://ftp.ensemblgenomes.org/pub/release-39/fungi	07/06/18
Eukarya	Fungi	Dikarya	Ascomycota	Saccharomycotina	Saccharomycetes	Sacharomycetales	Debaryomycetaceae	Scheffersomyces stipitis CBS 6054	322104	SstsF	1	ASM20916v1	Ensembl genomes 39	ftp://ftp.ensemblgenomes.org/pub/release-39/fungi	07/06/18
Eukarya	Fungi	Dikarya	Ascomycota	Saccharomycotina	Saccharomycetes	Sacharomycetales	Dipodascaceae	Yarrowia lipolytica CLIB122	284591	YlpaF	1	GCA_000002525.1	Ensembl genomes 39	ftp://ftp.ensemblgenomes.org/pub/release-39/fungi	07/06/18
Eukarya	Fungi	Dikarya	Ascomycota	Saccharomycotina	Saccharomycetes	Sacharomycetales	Lipomycetaceae	Lipomyces starkeyi NRRL Y-11557	675824	LstiF	1	Lipst1_1	Ensembl genomes 39	ftp://ftp.ensemblgenomes.org/pub/release-39/fungi	07/06/18
Eukarya	Fungi	Dikarya	Ascomycota	Saccharomycotina	Saccharomycetes	Sacharomycetales	Metschnikowiaceae	Clavispora lusitaniae ATCC 42720	306902	ClseF	1	ASM383v1	Ensembl genomes 39	ftp://ftp.ensemblgenomes.org/pub/release-39/fungi	07/06/18
Eukarya	Fungi	Dikarya	Ascomycota	Saccharomycotina	Saccharomycetes	Sacharomycetales	Metschnikowiaceae	Metschnikowia bicuspidata var. bicuspidata NRRL YB-4993	869754	MbcaF	1	Metbi1	Ensembl genomes 39	ftp://ftp.ensemblgenomes.org/pub/release-39/fungi	07/06/18
Eukarya	Fungi	Dikarya	Ascomycota	Saccharomycotina	Saccharomycetes	Sacharomycetales	NA	Kuraishia capsulata CBS 1993	1382522	KcpaF	1	AUH_PRJEB4427_v1	Ensembl genomes 39	ftp://ftp.ensemblgenomes.org/pub/release-39/fungi	07/06/18
Eukarya	Fungi	Dikarya	Ascomycota	Saccharomycotina	Saccharomycetes	Sacharomycetales	NA	Nadsonia fulvescens var. elongata DSM 6958	857566	NflsF	1	Nadfu1	Ensembl genomes 39	ftp://ftp.ensemblgenomes.org/pub/release-39/fungi	07/06/18
Eukarya	Fungi	Dikarya	Ascomycota	Saccharomycotina	Saccharomycetes	Sacharomycetales	Phaffomycetaceae	Cyberlindnera fabianii	36022	CfbiF	1	ASM198330v1	Ensembl genomes 39	ftp://ftp.ensemblgenomes.org/pub/release-39/fungi	07/06/18
Eukarya	Fungi	Dikarya	Ascomycota	Saccharomycotina	Saccharomycetes	Sacharomycetales	Phaffomycetaceae	Wickerhamomyces anomalus NRRL Y-366-8	683960	WnmsF	1	Wican1	Ensembl genomes 39	ftp://ftp.ensemblgenomes.org/pub/release-39/fungi	07/06/18
Eukarya	Fungi	Dikarya	Ascomycota	Saccharomycotina	Saccharomycetes	Sacharomycetales	Saccharomycetaceae	Eremothecium cymbalariae DBVPG#7215	931890	EcyeF	1	ASM23536v1	Ensembl genomes 39	ftp://ftp.ensemblgenomes.org/pub/release-39/fungi	07/06/18
Eukarya	Fungi	Dikarya	Ascomycota	Saccharomycotina	Saccharomycetes	Sacharomycetales	Saccharomycetaceae	Kazachstania africana CBS 2517	1071382	KfraF	2	Ka_CBS2517	Ensembl genomes 39	ftp://ftp.ensemblgenomes.org/pub/release-39/fungi	07/06/18
Eukarya	Fungi	Dikarya	Ascomycota	Saccharomycotina	Saccharomycetes	Sacharomycetales	Saccharomycetaceae	Saccharomyces cerevisiae S288C	559292	ScreF	1	R64-1-1	Ensembl genomes 39	ftp://ftp.ensemblgenomes.org/pub/release-39/fungi	07/06/18
Eukarya	Fungi	Dikarya	Ascomycota	Saccharomycotina	Saccharomycetes	Sacharomycetales	Saccharomycetaceae	Saccharomyces arboricola H-6	1160507	SrbaF	1	SacArb1.0	Ensembl genomes 39	ftp://ftp.ensemblgenomes.org/pub/release-39/fungi	07/06/18
Eukarya	Fungi	Dikarya	Ascomycota	Saccharomycotina	Saccharomycetes	Sacharomycetales	Saccharomycetaceae	Torulaspora delbrueckii	4950	TdliF	1	ASM24337v1	Ensembl genomes 39	ftp://ftp.ensemblgenomes.org/pub/release-39/fungi	07/06/18
Eukarya	Fungi	Dikarya	Ascomycota	Saccharomycotina	Saccharomycetes	Sacharomycetales	Saccharomycetaceae	Zygosaccharomyces bailii ISA1307	1355161	ZbliF	2	Z_bailii_ISA1307_version_3	Ensembl genomes 39	ftp://ftp.ensemblgenomes.org/pub/release-39/fungi	07/06/18
Eukarya	Fungi	Dikarya	Ascomycota	Saccharomycotina	Saccharomycetes	Sacharomycetales	Saccharomycodaceae	Hanseniaspora guilliermondii	56406	HgliF	1	version_1	Ensembl genomes 39	ftp://ftp.ensemblgenomes.org/pub/release-39/fungi	07/06/18
Eukarya	Fungi	Dikarya	Ascomycota	Saccharomycotina	Saccharomycetes	Sacharomycetales	Trichomonascaceae	Sugiyamaella lignohabitans	796027	SlgsF	1	ASM164002v2	Ensembl genomes 39	ftp://ftp.ensemblgenomes.org/pub/release-39/fungi	07/06/18
Eukarya	Fungi	Dikarya	Ascomycota	Saccharomycotina	Saccharomycetes	Sacharomycetales	Trigonopsidaceae	Tortispora caseinolytica NRRL Y-17796	767744	TcsaF	1	Canca1	Ensembl genomes 39	ftp://ftp.ensemblgenomes.org/pub/release-39/fungi	07/06/18
Eukarya	Fungi	Dikarya	Ascomycota	Taphrinomycotina	NA	NA	NA	Saitoella complicata NRRL Y-17804	698492	ScmaF	1	Scomplicata_3.0	Ensembl genomes 39	ftp://ftp.ensemblgenomes.org/pub/release-39/fungi	07/06/18
Eukarya	Fungi	Dikarya	Ascomycota	Taphrinomycotina	Neolectomycetes	Neolectales	Neolectaceae	Neolecta irregularis DAH-3	1198029	NrrsF	1	NeoIirr1.0	Ensembl genomes 39	ftp://ftp.ensemblgenomes.org/pub/release-39/fungi	07/06/18
Eukarya	Fungi	Dikarya	Ascomycota	Taphrinomycotina	Pneumocystidomycetes	Pneumocystidales	Pneumocystidaceae	Pneumocystis jirovecii RU7	1408657	PjriF	1	Pneu_jiro_RU7_V2	Ensembl genomes 39	ftp://ftp.ensemblgenomes.org/pub/release-39/fungi	07/06/18
Eukarya	Fungi	Dikarya	Ascomycota	Taphrinomycotina	Schizosaccharomycetes	Schizosaccharomycetales	Schizosaccharomycetaceae	Schizosaccharomyces japonicus yFS275	402676	SjpsF	1	GCA_000149845.2	Ensembl genomes 39	ftp://ftp.ensemblgenomes.org/pub/release-39/fungi	07/06/18
Eukarya	Fungi	Dikarya	Ascomycota	Taphrinomycotina	Schizosaccharomycetes	Schizosaccharomycetales	Schizosaccharomycetaceae	Schizosaccharomyces pombe	4896	SzpoF	1	ASM294v2	Ensembl genomes 39	ftp://ftp.ensemblgenomes.org/pub/release-39/fungi	21/08/2018
Eukarya	Fungi	Dikarya	Basidiomycota	Agaricomycotina	Agaricomycetes	Agaricales	Amanitaceae	Amanita muscaria Koide BX008	946122	AmsaF	1	Amanita_muscaria_Koide_BX008_v1.0	Ensembl genomes 39	ftp://ftp.ensemblgenomes.org/pub/release-39/fungi	07/06/18
Eukarya	Fungi	Dikarya	Basidiomycota	Agaricomycotina	Agaricomycetes	Agaricales	Marasmiaceae	Moniliophthora perniciosa FA553	554373	MpraF	1	ASM18302v1	Ensembl genomes 39	ftp://ftp.ensemblgenomes.org/pub/release-39/fungi	07/06/18
Eukarya	Fungi	Dikarya	Basidiomycota	Agaricomycotina	Agaricomycetes	Agaricales	Omphalotaceae	Gymnopus luxurians FD-317 M1	944289	GlxsF	1	Gymlu1	Ensembl genomes 39	ftp://ftp.ensemblgenomes.org/pub/release-39/fungi	07/06/18
Eukarya	Fungi	Dikarya	Basidiomycota	Agaricomycotina	Agaricomycetes	Agaricales	Omphalotaceae	Lentinula edodes	5353	LddsF	1	Lened_assembly01	Ensembl genomes 39	ftp://ftp.ensemblgenomes.org/pub/release-39/fungi	07/06/18
Eukarya	Fungi	Dikarya	Basidiomycota	Agaricomycotina	Agaricomycetes	Agaricales	Strophariaceae	Galerina marginata CBS 339.88	685588	GmraF	1	Galma1	Ensembl genomes 39	ftp://ftp.ensemblgenomes.org/pub/release-39/fungi	07/06/18
Eukarya	Fungi	Dikarya	Basidiomycota	Agaricomycotina	Agaricomycetes	Agaricales	Strophariaceae;	Hypholoma sublateritium FD-334 SS-4	945553	HsbmF	1	Hypsu1	Ensembl genomes 39	ftp://ftp.ensemblgenomes.org/pub/release-39/fungi	07/06/18
Eukarya	Fungi	Dikarya	Basidiomycota	Agaricomycotina	Agaricomycetes	Agaricales	Tricholomataceae	Laccaria amethystina LaAM-08-1	1095629	LmtaF	1	Laccaria_amethystina_LaAM-08-1_v1.0	Ensembl genomes 39	ftp://ftp.ensemblgenomes.org/pub/release-39/fungi	07/06/18
Eukarya	Fungi	Dikarya	Basidiomycota	Agaricomycotina	Agaricomycetes	Auriculariales	Exidiaceae	Exidia glandulosa HHB12029	1314781	EglaF	1	Exigl1	Ensembl genomes 39	ftp://ftp.ensemblgenomes.org/pub/release-39/fungi	07/06/18
Eukarya	Fungi	Dikarya	Basidiomycota	Agaricomycotina	Agaricomycetes	Boletales	Coniophoraceae	Coniophora puteana RWD-64-598 SS2	741705	CptaF	0	Conpu1	Ensembl genomes 39	ftp://ftp.ensemblgenomes.org/pub/release-39/fungi	07/06/18
Eukarya	Fungi	Dikarya	Basidiomycota	Agaricomycotina	Agaricomycetes	Boletales	Pisolithaceae	Pisolithus microcarpus 441	765257	PmcsF	1	Pisolithus_microcarpus_441_v1.0	Ensembl genomes 39	ftp://ftp.ensemblgenomes.org/pub/release-39/fungi	07/06/18
Eukarya	Fungi	Dikarya	Basidiomycota	Agaricomycotina	Agaricomycetes	Cantharellales	Botryobasidiaceae	Botryobasidium botryosum FD-172 SS1	930990	BbtmF	1	Botbo1	Ensembl genomes 39	ftp://ftp.ensemblgenomes.org/pub/release-39/fungi	07/06/18
Eukarya	Fungi	Dikarya	Basidiomycota	Agaricomycotina	Agaricomycetes	Polyporales	Laetiporaceae;	Laetiporus sulphureus 93-53	1314785	LslsF	1	Laesu1	Ensembl genomes 39	ftp://ftp.ensemblgenomes.org/pub/release-39/fungi	07/06/18
Eukarya	Fungi	Dikarya	Basidiomycota	Agaricomycotina	Agaricomycetes	Polyporales	Meruliaceae	Phlebia centrifuga	98765	PcnaF	0	ASM191385v1	Ensembl genomes 39	ftp://ftp.ensemblgenomes.org/pub/release-39/fungi	07/06/18
Eukarya	Fungi	Dikarya	Basidiomycota	Agaricomycotina	Agaricomycetes	Polyporales	NA	Fibroporia radiculosa	599839	FrdaF	1	ASM31352v1	Ensembl genomes 39	ftp://ftp.ensemblgenomes.org/pub/release-39/fungi	07/06/18
Eukarya	Fungi	Dikarya	Basidiomycota	Agaricomycotina	Agaricomycetes	Polyporales	Phanerochaetaceae	Phanerochaete carnosa HHB-10118-sp	650164	PcraF	1	Phanerochaete_carnosa_HHB-10118-Sp_v1.0	Ensembl genomes 39	ftp://ftp.ensemblgenomes.org/pub/release-39/fungi	07/06/18
Eukarya	Fungi	Dikarya	Basidiomycota	Agaricomycotina	Agaricomycetes	Russulales	Stereaceae	Stereum hirsutum FP-91666 SS1	721885	ShrmF	0	Stehi1	Ensembl genomes 39	ftp://ftp.ensemblgenomes.org/pub/release-39/fungi	07/06/18
Eukarya	Fungi	Dikarya	Basidiomycota	Agaricomycotina	Agaricomycetes	Sebacinales	Serendipitaceae	Serendipita indica DSM 11827	1109443	SndaF	1	ASM31354v1	Ensembl genomes 39	ftp://ftp.ensemblgenomes.org/pub/release-39/fungi	07/06/18
Eukarya	Fungi	Dikarya	Basidiomycota	Agaricomycotina	Agaricomycetes	Trechisporales	Hydnodontaceae	Sistotremastrum niveocremeum HHB9708	1314777	SnvmF	1	Sisni1	Ensembl genomes 39	ftp://ftp.ensemblgenomes.org/pub/release-39/fungi	07/06/18
Eukarya	Fungi	Dikarya	Basidiomycota	Agaricomycotina	Tremellomycetes	Tremellales	Cryptococcaceae	Cryptococcus amylolentus CBS 6039	1295533	CmysF	1	Cryp_amyl_CBS6039_V3	Ensembl genomes 39	ftp://ftp.ensemblgenomes.org/pub/release-39/fungi	07/06/18
Eukarya	Fungi	Dikarya	Basidiomycota	Agaricomycotina	Tremellomycetes	Trichosporonales	Trichosporonaceae	Trichosporon asahii var. asahii CBS 2479	1186058	TshiF	1	Trichosporon_asahii_1	Ensembl genomes 39	ftp://ftp.ensemblgenomes.org/pub/release-39/fungi	07/06/18
Eukarya	Fungi	Dikarya	Basidiomycota	Pucciniomycotina	Microbotryomycetes	Microbotryales	Microbotryaceae	Microbotryum lychnidis-dioicae p1A1 Lamole	683840	MvlmF	1	GCA_000166175.1	Ensembl genomes 39	ftp://ftp.ensemblgenomes.org/pub/release-39/fungi	07/06/18
Eukarya	Fungi	Dikarya	Basidiomycota	Pucciniomycotina	Microbotryomycetes	Sporidiobolales	Sporidiobolaceae	Rhodotorula graminis WP1	578459	RgrsF	1	Rhoba1_1	Ensembl genomes 39	ftp://ftp.ensemblgenomes.org/pub/release-39/fungi	07/06/18
Eukarya	Fungi	Dikarya	Basidiomycota	Pucciniomycotina	Microbotryomycetes	Sporidiobolales	Sporidiobolaceae	Sporidiobolus salmonicolor	5005	SslrF	1	SPOSA68321A01	Ensembl genomes 39	ftp://ftp.ensemblgenomes.org/pub/release-39/fungi	07/06/18
Eukarya	Fungi	Dikarya	Basidiomycota	Pucciniomycotina	Mixiomycetes	Mixiales	Mixiaceae	Mixia osmundae IAM 14324	764103	MsmeF	1	Mosmundae_2.0	Ensembl genomes 39	ftp://ftp.ensemblgenomes.org/pub/release-39/fungi	07/06/18
Eukarya	Fungi	Dikarya	Basidiomycota	Pucciniomycotina	Pucciniomycetes	Pucciniales	Melampsoraceae	Melampsora larici-populina 98AG31	747676	MlpaF	2	GCA_000204055.1	Ensembl genomes 39	ftp://ftp.ensemblgenomes.org/pub/release-39/fungi	07/06/18
Eukarya	Fungi	Dikarya	Basidiomycota	Pucciniomycotina	Pucciniomycetes	Pucciniales	Pucciniaceae	Puccinia graminis f. sp. tritici CRL 75-36-700-3	418459	PgrsF	1	ASM14992v1	Ensembl genomes 39	ftp://ftp.ensemblgenomes.org/pub/release-39/fungi	07/06/18
Eukarya	Fungi	Dikarya	Basidiomycota	Ustilagomycotina	Exobasidiomycetes	Ceraceosorales	Ceraceosoraceae	Ceraceosorus bombacis	401625	CbmsF	0	Ceraceosorus_bombacis	Ensembl genomes 39	ftp://ftp.ensemblgenomes.org/pub/release-39/fungi	07/06/18
Eukarya	Fungi	Dikarya	Basidiomycota	Ustilagomycotina	Exobasidiomycetes	Georgefischeriales	Tilletiariaceae	Tilletiaria anomala UBC 951	1037660	TnmaF	1	Tilletiaria_anomala_UBC_951_v1.0	Ensembl genomes 39	ftp://ftp.ensemblgenomes.org/pub/release-39/fungi	07/06/18
Eukarya	Fungi	Dikarya	Basidiomycota	Ustilagomycotina	Malasseziomycetes	Malasseziales	Malasseziaceae	Malassezia pachydermatis	77020	MpcsF	1	MalaPachy	Ensembl genomes 39	ftp://ftp.ensemblgenomes.org/pub/release-39/fungi	07/06/18
Eukarya	Fungi	Dikarya	Basidiomycota	Ustilagomycotina	Ustilaginomycetes	Ustilaginales	Ustilaginaceae	Moesziomyces antarcticus	84753	MntsF	1	ASM74776v1	Ensembl genomes 39	ftp://ftp.ensemblgenomes.org/pub/release-39/fungi	07/06/18
Eukarya	Fungi	Dikarya	Basidiomycota	Ustilagomycotina	Ustilaginomycetes	Ustilaginales	Ustilaginaceae	Pseudozyma hubeiensis SY62	1305764	PhbsF	1	ASM40351v1	Ensembl genomes 39	ftp://ftp.ensemblgenomes.org/pub/release-39/fungi	07/06/18
Eukarya	Fungi	Dikarya	Basidiomycota	Ustilagomycotina	Ustilaginomycetes	Ustilaginales	Ustilaginaceae	Sporisorium reilianum SRZ2	999809	SrlmF	1	GCA_000230245.1	Ensembl genomes 39	ftp://ftp.ensemblgenomes.org/pub/release-39/fungi	07/06/18
Eukarya	Fungi	Dikarya	Basidiomycota	Ustilagomycotina	Ustilaginomycetes	Ustilaginales	Ustilaginaceae	Ustilago bromivora	307758	UbraF	1	UBRO_v3	Ensembl genomes 39	ftp://ftp.ensemblgenomes.org/pub/release-39/fungi	07/06/18
Eukarya	Fungi	NA	Blastocladiomycota	NA	Blastocladiomycetes	Blastocladiales	Blastocladiaceae	Allomyces macrogynus ATCC 38327	578462	AmcsF	2	A_macrogynus_V3	Ensembl genomes 39	ftp://ftp.ensemblgenomes.org/pub/release-39/fungi	07/06/18
Eukarya	Fungi	NA	Blastocladiomycota	NA	Blastocladiomycetes	Blastocladiales	Catenariaceae	Catenaria anguillulae	109876	CaanF	1	V2.0	Mycocosm	https://genome.jgi.doe.gov/portal/pages/dynamicOrganismDownload.jsf?organism=Catan2	21/08/2018
Eukarya	Fungi	NA	Chytridiomycota	Na	Chytridiomycetes	Chytridiales	Chytriomycetaceae	Rhizoclosmatium globosum	329046	RhglF	1	V1.0	Mycocosm	https://genome.jgi.doe.gov/portal/Rhihy1/Rhihy1.download.html	21/08/2018
Eukarya	Fungi	NA	Chytridiomycota	NA	Chytridiomycetes	Rhyzophidiales	NA	Batrachochytrium dendrobatidis JAM81	684364	BdnsF	1	v1.0	Ensembl genomes 39	ftp://ftp.ensemblgenomes.org/pub/release-39/fungi	07/06/18
Eukarya	Fungi	NA	Chytridiomycota	NA	Chytridiomycetes	Spizellomycetales	Spizellomycetaceae	Spizellomyces punctatus DAOM BR117	645134	SpnsF	1	S_punctatus_V1	Ensembl genomes 39	ftp://ftp.ensemblgenomes.org/pub/release-39/fungi	07/06/18
Eukarya	Fungi	NA	Chytridiomycota	NA	Monoblepharidomycetes	Monoblepharidales	Gonapodyaceae	Gonapodya prolifera JEL478	1344416	GpraF	1	Ganpr1	Ensembl genomes 39	ftp://ftp.ensemblgenomes.org/pub/release-39/fungi	07/06/18
Eukarya	Fungi	NA	Chytridiomycota	NA	Neocallimastigomycetes	Neocallimastigales	Neocallimastigaceae	Piromyces finnis	1754191	PifiF	2	V3.0	Mycocosm	https://genome.jgi.doe.gov/portal/pages/dynamicOrganismDownload.jsf?organism=Pirfi3	21/08/2018
Eukarya	Fungi	NA	Chytridiomycota	NA	Neocallimastigomycetes	Neocallimastigales	Neocallimastigaceae	Anaeromyces robustus	1754192	AnroF	2	S4 v1.0	NCBI	https://www.ncbi.nlm.nih.gov/genome/54266	21/08/2018
Eukarya	Fungi	NA	Chytridiomycota	NA	Neocallimastigomycetes	Neocallimastigales	Neocallimastigaceae	Neocallimastix californiae	1754190	NecaF	4	G1 v1.0	NCBI	https://www.ncbi.nlm.nih.gov/genome/54271	21/08/2018
Eukarya	Fungi	NA	Cryptomycota	NA	NA	NA	NA	Rozella allomycis CSF55	988480	RllsF	1	Rozella_k41_t100	Ensembl genomes 39	ftp://ftp.ensemblgenomes.org/pub/release-39/fungi	07/06/18
Eukarya	Fungi	NA	Microsporidia	NA	NA	NA	Enterocytozoonidae	Enterocytozoon bieneusi H348	481877	EbniF	1	ASM20948v1	Ensembl genomes 39	ftp://ftp.ensemblgenomes.org/pub/release-39/fungi	07/06/18
Eukarya	Fungi	NA	Microsporidia	NA	NA	Na	NA	Nematocida displodere	1805483	NdseF	1	ASM164239v1	Ensembl genomes 39	ftp://ftp.ensemblgenomes.org/pub/release-39/fungi	07/06/18
Eukarya	Fungi	NA	Microsporidia	NA	NA	NA	Nosematidae	Nosema apis BRL 01	1037528	NapsF	1	NapisBRLv01	Ensembl genomes 39	ftp://ftp.ensemblgenomes.org/pub/release-39/fungi	07/06/18
Eukarya	Fungi	NA	Microsporidia	NA	NA	NA	Unikaryonidae	Encephalitozoon cuniculi EcunIII-L	1355160	EcniF	1	ECIIIL	Ensembl genomes 39	ftp://ftp.ensemblgenomes.org/pub/release-39/fungi	07/06/18
Eukarya	Fungi	NA	Mucoromycota	Glomeromycotina	Glomeromycetes	Glomerales	Glomeraceae	Rhizophagus irregularis DAOM 181602_DAOM 197198	747089	RrrsF	1	Gloin1	Ensembl genomes 39	ftp://ftp.ensemblgenomes.org/pub/release-39/fungi	07/06/18
Eukarya	Fungi	NA	Mucoromycota	Mortierellomycotina	Mortierellomycetes	Mortierellales	Mortierellaceae	Mortierella elongata AG-77	1314771	MlnaF	2	Mortierella_elongata_AG-77_v2.0	Ensembl genomes 39	ftp://ftp.ensemblgenomes.org/pub/release-39/fungi	07/06/18
Eukarya	Fungi	NA	Mucoromycota	Mortierellomycotina	Mortierellomycetes	Mortierellales	Mortierellaceae	Lobosporangium transversale	64571	LotrF	1	V1.0	Mycocosm	https://genome.jgi.doe.gov/portal/pages/dynamicOrganismDownload.jsf?organism=Lobtra1	21/08/2018
Eukarya	Fungi	NA	Mucoromycota	Mucoromycotina	Mucoromycetes	Mucorales	Choanephoraceae	Choanephora cucurbitarum	101091	CccmF	1	ASM168372v1	Ensembl genomes 39	ftp://ftp.ensemblgenomes.org/pub/release-39/fungi	07/06/18
Eukarya	Fungi	NA	Mucoromycota	Mucoromycotina	Mucoromycetes	Mucorales	Cunninghamellaceae	Absidia glauca	4829	AglaF	4	AG_v1	Ensembl genomes 39	ftp://ftp.ensemblgenomes.org/pub/release-39/fungi	07/06/18
Eukarya	Fungi	NA	Mucoromycota	Mucoromycotina	Mucoromycetes	Mucorales	Lichtheimiaceae	Lichtheimia corymbifera JMRC_FSU_9682	1263082	LcraF	2	454Minimus	Ensembl genomes 39	ftp://ftp.ensemblgenomes.org/pub/release-39/fungi	07/06/18
Eukarya	Fungi	NA	Mucoromycota	Mucoromycotina	Mucoromycetes	Mucorales	Mucoraceae	Mucor ambiguus	91626	MmbsF	2	ASM95059v1	Ensembl genomes 39	ftp://ftp.ensemblgenomes.org/pub/release-39/fungi	07/06/18
Eukarya	Fungi	NA	Mucoromycota	Mucoromycotina	Mucoromycetes	Mucorales	Mucoraceae	Parasitella parasitica	35722	PpraF	2	PP.v1	Ensembl genomes 39	ftp://ftp.ensemblgenomes.org/pub/release-39/fungi	07/06/18
Eukarya	Fungi	NA	Mucoromycota	Mucoromycotina	Mucoromycetes	Mucorales	Phycomycetaceae	Phycomyces blakesleeanus NRRL 1555_-_	763407	PblsF	1	Phybl2	Ensembl genomes 39	ftp://ftp.ensemblgenomes.org/pub/release-39/fungi	07/06/18
Eukarya	Fungi	NA	Mucoromycota	Mucoromycotina	Mucoromycetes	Mucorales	Rhizopodaceae	Rhizopus delemar RA 99-880	246409	RdlrF	4	RO3	Ensembl genomes 39	ftp://ftp.ensemblgenomes.org/pub/release-39/fungi	07/06/18
Eukarya	Fungi	NA	Zoopagomycota	Entomophthoromycotina	Basidiobolomycetes	Basidiobolales	Basidiobolaceae	Basidiobolus meristosporus CBS 931.73	1314790	BameF	3	V1.0	Mycocosm	https://genome.jgi.doe.gov/portal/pages/dynamicOrganismDownload.jsf?organism=Basme2finSC	21/08/2018
Eukarya	Fungi	NA	Zoopagomycota	Entomophthoromycotina	Entomophthoromycetes	Entomophthorales	Ancylistaceae	Conidiobolus coronatus NRRL 28638	796925	CocoF	1	V1.0	Mycocosm	https://genome.jgi.doe.gov/portal/pages/dynamicOrganismDownload.jsf?organism=Conco1	21/08/2018
Eukarya	Fungi	NA	Zoopagomycota	Kickxellomycotina	Harpellomycetes	Harpellales	Legeriomycetaceae	Smittium culicis	133412	SmlsF	1	ASM197085v1	NCBI	https://www.ncbi.nlm.nih.gov/genome/52595	21/08/2018
Eukarya	Fungi	NA	Zoopagomycota	Kickxellomycotina	Harpellomycetes	Harpellales	Legeriomycetaceae	Zancudomyces culisetae	1213189	ZacuF	1	ASM196950v1	NCBI	https://www.ncbi.nlm.nih.gov/genome/7542	21/08/2018
Eukarya	Fungi	NA	Zoopagomycota	Kickxellomycotina	Kickxellomycetes	Kickxellales	Kickxellaceae	Coemansia reversa NRRL 1564	763665	CoreF	1	V1.0	Mycocosm	https://genome.jgi.doe.gov/portal/pages/dynamicOrganismDownload.jsf?organism=Coere1	21/08/2018
Eukarya	Fungi	NA	Zoopagomycota	Kickxellomycotina	Kickxellomycetes	Kickxellales	Kickxellaceae	Linderina pennispora	61395	LipeF	1	V1.0	Mycocosm	https://genome.jgi.doe.gov/portal/pages/dynamicOrganismDownload.jsf?organism=Linpe1	21/08/2018
