# Supplementary material for: Fibrillarin evolution through the Tree of Life: Comparative genomics and microsynteny network analyses provide new insights into the evolutionary history of Fibrillarin
Source: PLoS Comput Biol. 2020 Oct 19;16(10):e1008318. doi: 10.1371/journal.pcbi.1008318 (PMC7608942; doi:10.1371/journal.pcbi.1008318)
Supplement: S8 Table — (XLSX) [file pcbi.1008318.s024.xlsx]

## Sheet: S8 Table (Plant)
S8 Table. List of the 153 plant genomes that were analyzed in the search for FIB proteins.
No.	Clade	Clade	Clade	Division	Class	Subclass	Clade	Order	Family	Clade	Subfamily	Tribe	Annotation	Specie	Common name	Abbreviation	Number of FIB proteins	Assembly/Version	Link
1	Embryophyta	Tracheophyta	Spermatophyta	basal Magnoliophyta				Amborellales	Amborellaceae				Basal Magnoliophyta	Amborella trichopoda		atr	2	v1.0	https://phytozome.jgi.doe.gov/pz/portal.html
2	Embryophyta	Tracheophyta	Spermatophyta	Magnoliophyta	Liliopsida	Petrosaviidae		Asparagales	Asparagaceae					Asparagus officinalis	Garden asparagus	Aoff	1	Aspof.v1	https://www.ncbi.nlm.nih.gov/genome/?term=Asparagus+officinalis
3	Embryophyta	Tracheophyta	Spermatophyta	Magnoliophyta	Liliopsida	Petrosaviidae	Commelinids	Arecales	Arecaceae		Arecoideae	Cocoseae		Elaeis guineensis	African oil palm	egu	NA	v2.0
4	Embryophyta	Tracheophyta	Spermatophyta	Magnoliophyta	Liliopsida	Petrosaviidae	Commelinids	Arecales	Arecaceae		Coryphoideae	Phoeniceae		Phoenix dactylifera	Date palm	Pdac	2	CoGe_ID:26252	https://genomevolution.org/coge/OrganismView.pl
5	Embryophyta	Tracheophyta	Spermatophyta	Magnoliophyta	Liliopsida	Petrosaviidae	Commelinids	Poales	Bromeliaceae		Bromelioideae			Ananas comosus	Pineapple	aco	1	v3	https://phytozome.jgi.doe.gov/pz/portal.html
6	Embryophyta	Tracheophyta	Spermatophyta	Magnoliophyta	Liliopsida	Petrosaviidae	Commelinids	Poales	Poaceae	BOP	Bambusoideae	Arundinarieae		Phyllostachys heterocycla	Mao Zhu	phe	NA	v1.0
7	Embryophyta	Tracheophyta	Spermatophyta	Magnoliophyta	Liliopsida	Petrosaviidae	Commelinids	Poales	Poaceae	BOP	Oryzoideae	Oryzeae		Leersia perrieri		lpe	2	Lperr_V1.4	http://plants.ensembl.org/Leersia_perrieri/Info/Index
8	Embryophyta	Tracheophyta	Spermatophyta	Magnoliophyta	Liliopsida	Petrosaviidae	Commelinids	Poales	Poaceae	BOP	Oryzoideae	Oryzeae		Oryza barthii		obar	2	O.barthii_v1	http://plants.ensembl.org/Oryza_barthii/Info/Index
9	Embryophyta	Tracheophyta	Spermatophyta	Magnoliophyta	Liliopsida	Petrosaviidae	Commelinids	Poales	Poaceae	BOP	Oryzoideae	Oryzeae		Oryza glaberrima	African rice	ogl	2	AGI1.1
10	Embryophyta	Tracheophyta	Spermatophyta	Magnoliophyta	Liliopsida	Petrosaviidae	Commelinids	Poales	Poaceae	BOP	Oryzoideae	Oryzeae		Oryza glumaepatula		orgl	2	ALNU02000000	http://plants.ensembl.org/Oryza_glumaepatula/Info/Index
11	Embryophyta	Tracheophyta	Spermatophyta	Magnoliophyta	Liliopsida	Petrosaviidae	Commelinids	Poales	Poaceae	BOP	Oryzoideae	Oryzeae		Oryza meridionalis		omer	2	Oryza_meridionalis_v1.3	http://plants.ensembl.org/Oryza_meridionalis/Info/Index
12	Embryophyta	Tracheophyta	Spermatophyta	Magnoliophyta	Liliopsida	Petrosaviidae	Commelinids	Poales	Poaceae	BOP	Oryzoideae	Oryzeae		Oryza rufipogon	Wild rice	oru	2	OR_W1943	http://plants.ensembl.org/Oryza_rufipogon/Info/Index
13	Embryophyta	Tracheophyta	Spermatophyta	Magnoliophyta	Liliopsida	Petrosaviidae	Commelinids	Poales	Poaceae	BOP	Oryzoideae	Oryzeae		Oryza sativa	Rice	osa	2	v7.0	https://phytozome.jgi.doe.gov/pz/portal.html
14	Embryophyta	Tracheophyta	Spermatophyta	Magnoliophyta	Liliopsida	Petrosaviidae	Commelinids	Poales	Poaceae	BOP	Pooideae	Brachypodieae		Brachypodium distachyon	Stiff Brome	bdi	2	v3.1	https://phytozome.jgi.doe.gov/pz/portal.html
15	Embryophyta	Tracheophyta	Spermatophyta	Magnoliophyta	Liliopsida	Petrosaviidae	Commelinids	Poales	Poaceae	BOP	Pooideae	Triticeae		Aegilops tauschii	Tausch's goatgrass	ata	2	ASM34733v1	http://plants.ensembl.org/Aegilops_tauschii/Info/Index
16	Embryophyta	Tracheophyta	Spermatophyta	Magnoliophyta	Liliopsida	Petrosaviidae	Commelinids	Poales	Poaceae	BOP	Pooideae	Triticeae		Hordeum vulgare	Barley	Horv	2	IBSC_PGSB_r1	http://webblast.ipk-gatersleben.de/barley_ibsc/downloads/?C=S;O=A
17	Embryophyta	Tracheophyta	Spermatophyta	Magnoliophyta	Liliopsida	Petrosaviidae	Commelinids	Poales	Poaceae	BOP	Pooideae	Triticeae		Triticum aestivum	Bread wheat	tae	6	TGACv1	http://plants.ensembl.org/Triticum_aestivum/Info/Index
18	Embryophyta	Tracheophyta	Spermatophyta	Magnoliophyta	Liliopsida	Petrosaviidae	Commelinids	Poales	Poaceae	BOP	Pooideae	Triticeae		Triticum urartu	Red wild einkorn	tur	2	ASM34745v1	http://plants.ensembl.org/Triticum_urartu/Info/Index
19	Embryophyta	Tracheophyta	Spermatophyta	Magnoliophyta	Liliopsida	Petrosaviidae	Commelinids	Poales	Poaceae	PACMAD	Chloridoideae	Cynodonteae		Oropetium thomaeum		oth	1	v1.0	https://phytozome.jgi.doe.gov/pz/portal.html
20	Embryophyta	Tracheophyta	Spermatophyta	Magnoliophyta	Liliopsida	Petrosaviidae	Commelinids	Poales	Poaceae	PACMAD	Panicoideae	Andropogoneae		Miscanthus sinensis	Chinese silvergrass	msin	4	V7.1	https://phytozome.jgi.doe.gov/pz/portal.html
21	Embryophyta	Tracheophyta	Spermatophyta	Magnoliophyta	Liliopsida	Petrosaviidae	Commelinids	Poales	Poaceae	PACMAD	Panicoideae	Andropogoneae		Sorghum bicolor	Sorghum	sbi	2	v3.1	https://phytozome.jgi.doe.gov/pz/portal.html
22	Embryophyta	Tracheophyta	Spermatophyta	Magnoliophyta	Liliopsida	Petrosaviidae	Commelinids	Poales	Poaceae	PACMAD	Panicoideae	Andropogoneae		Zea mays	Maize	zma	1	5b	https://phytozome.jgi.doe.gov/pz/portal.html
23	Embryophyta	Tracheophyta	Spermatophyta	Magnoliophyta	Liliopsida	Petrosaviidae	Commelinids	Poales	Poaceae	PACMAD	Panicoideae	Andropogoneae		Zea mays -V4	Maize	Zmay	2	B73 RefGen_v4	https://www.ncbi.nlm.nih.gov/genome/?term=Zea+mays
24	Embryophyta	Tracheophyta	Spermatophyta	Magnoliophyta	Liliopsida	Petrosaviidae	Commelinids	Poales	Poaceae	PACMAD	Panicoideae	Paniceae		Panicum hallii	Hall's panicgrass	phal	1	v3.1	https://phytozome.jgi.doe.gov/pz/portal.html
25	Embryophyta	Tracheophyta	Spermatophyta	Magnoliophyta	Liliopsida	Petrosaviidae	Commelinids	Poales	Poaceae	PACMAD	Panicoideae	Paniceae		Panicum virgatum	Switchgrass	pvir	4	v4.1	https://phytozome.jgi.doe.gov/pz/portal.html
26	Embryophyta	Tracheophyta	Spermatophyta	Magnoliophyta	Liliopsida	Petrosaviidae	Commelinids	Poales	Poaceae	PACMAD	Panicoideae	Paniceae		Setaria italica	Foxtail millet	sit	1	v2.2	https://phytozome.jgi.doe.gov/pz/portal.html
27	Embryophyta	Tracheophyta	Spermatophyta	Magnoliophyta	Liliopsida	Petrosaviidae	Commelinids	Zingiberales	Musaceae					Musa acuminata	Dwarf banana	mac	1	v2.0	http://banana-genome-hub.southgreen.fr/download
28	Embryophyta	Tracheophyta	Spermatophyta	Magnoliophyta	Liliopsida	Petrosaviidae		Asparagales	Orchidaceae		Epidendroideae	Malaxideae		Dendrobium catenatum		Dcat	2	ASM160598v1	https://www.ncbi.nlm.nih.gov/genome/?term=Dendrobium+catenatum
29	Embryophyta	Tracheophyta	Spermatophyta	Magnoliophyta	Liliopsida	Petrosaviidae		Asparagales	Orchidaceae		Epidendroideae	Malaxideae		Dendrobium officinale		deno	2	PRJNA382192	https://www.ncbi.nlm.nih.gov/genome/31795?genome_assembly_id=272777
30	Embryophyta	Tracheophyta	Spermatophyta	Magnoliophyta	Liliopsida	Petrosaviidae		Asparagales	Orchidaceae		Epidendroideae	Vandeae		Phalaenopsis equestris		peq	1	v5.0
31	Embryophyta	Tracheophyta	Spermatophyta	Magnoliophyta	Liliopsida	Petrosaviidae		Dioscoreales	Dioscoreaceae					Dioscorea rotundata	White Guinea yam	disr	1	TDr96_F1	http://plants.ensembl.org/Dioscorea_rotundata/Info/Index
32	Embryophyta	Tracheophyta	Spermatophyta	Magnoliophyta	Liliopsida	Petrosaviidae		Pandanales	Velloziaceae					Xerophyta viscosa		Xvis	2	ASM207613v1	https://www.ncbi.nlm.nih.gov/genome/?term=Xerophyta+viscosa
33	Embryophyta	Tracheophyta	Spermatophyta	Magnoliophyta	Liliopsida			Alismatales	Araceae		Lemnoideae	Lemneae		Lemna minor		lmi	3	CoGe_ID:27408	https://genomevolution.org/coge/OrganismView.pl
34	Embryophyta	Tracheophyta	Spermatophyta	Magnoliophyta	Liliopsida			Alismatales	Araceae		Lemnoideae			Spirodela polyrhiza	Great duckweed	spo	1	v2	https://phytozome.jgi.doe.gov/pz/portal.html
35	Embryophyta	Tracheophyta	Spermatophyta	Magnoliophyta	Liliopsida			Alismatales	Zosteraceae					Zostera marina	Common eelgrass	zom	1	v2.2	https://phytozome.jgi.doe.gov/pz/portal.html
36	Embryophyta	Tracheophyta	Spermatophyta	Magnoliophyta	Magnoliopsida	Asterids	Campanulids	Apiales	Apiaceae		Apioideae	Scandiceae		Daucus carota	Carrot	dca	2	v2.0	https://phytozome.jgi.doe.gov/pz/portal.html
37	Embryophyta	Tracheophyta	Spermatophyta	Magnoliophyta	Magnoliopsida	Asterids	Campanulids	Asterales	Asteraceae		Asteroideae	Heliantheae		Helianthus annuus	Common sunflower	hel	2	v1.0
38	Embryophyta	Tracheophyta	Spermatophyta	Magnoliophyta	Magnoliopsida	Asterids	Campanulids	Asterales	Asteraceae		Carduoideae	Cynareae		Cynara cardunculus	Cynara cardunculus var. Scolymus	cync	2	2C	https://www.ncbi.nlm.nih.gov/genome/11286?genome_assembly_id=372115
39	Embryophyta	Tracheophyta	Spermatophyta	Magnoliophyta	Magnoliopsida	Asterids	Campanulids	Asterales	Asteraceae		Cichorioideae	Cichorieae		Lactuca sativa	Lettuce	lac	2	CoGe_ID:28333	https://genomevolution.org/coge/OrganismView.pl
40	Embryophyta	Tracheophyta	Spermatophyta	Magnoliophyta	Magnoliopsida	Asterids	Lamiids	Gentianales	Rubiaceae		Ixoroideae	Coffeeae		Coffea canephora	Robusta coffee	coc	1	—	http://coffee-genome.org/download
41	Embryophyta	Tracheophyta	Spermatophyta	Magnoliophyta	Magnoliopsida	Asterids	Lamiids	Lamiales	Lamiaceae		Nepetoideae	Mentheae		Salvia splendens		sspl	3	PRJNA422035	http://gigadb.org/dataset/100463
42	Embryophyta	Tracheophyta	Spermatophyta	Magnoliophyta	Magnoliopsida	Asterids	Lamiids	Lamiales	Lentibulariaceae					Utricularia gibba	Humped bladderwort	ugi	1	CoGe_ID:25895	https://genomevolution.org/coge/OrganismView.pl
43	Embryophyta	Tracheophyta	Spermatophyta	Magnoliophyta	Magnoliopsida	Asterids	Lamiids	Lamiales	Oleaceae			Oleeae		Fraxinus excelsior	ash tree	frax	2	V4 BATG-0.5	http://www.ashgenome.org/
44	Embryophyta	Tracheophyta	Spermatophyta	Magnoliophyta	Magnoliopsida	Asterids	Lamiids	Lamiales	Oleaceae			Oleeae		Olea europaea var. Sylvestris	Wild olive	olea	2	v1.0	https://phytozome.jgi.doe.gov/pz/portal.html
45	Embryophyta	Tracheophyta	Spermatophyta	Magnoliophyta	Magnoliopsida	Asterids	Lamiids	Lamiales	Pedaliaceae					Sesamum indicum	Sesame	sin	1	v1.0	www.ocri-genomics.org/Sinbase/login.htm
46	Embryophyta	Tracheophyta	Spermatophyta	Magnoliophyta	Magnoliopsida	Asterids	Lamiids	Lamiales	Phrymaceae					Mimulus guttatus	Spotted monkey flower	mgu	3	v2.0	https://phytozome.jgi.doe.gov/pz/portal.html
47	Embryophyta	Tracheophyta	Spermatophyta	Magnoliophyta	Magnoliopsida	Asterids	Lamiids	Lamiales	Phrymaceae					Mimulus luteus		mlut	4	vv1.1, id22656	https://genomevolution.org/coge/GenomeInfo.pl?gid=22656
48	Embryophyta	Tracheophyta	Spermatophyta	Magnoliophyta	Magnoliopsida	Asterids	Lamiids	Solanales	Convolvulaceae			Ipomoeeae		Ipomoea nil	Japanese morning glory	Inil	3	Asagao_1.1
49	Embryophyta	Tracheophyta	Spermatophyta	Magnoliophyta	Magnoliopsida	Asterids	Lamiids	Solanales	Solanaceae		Nicotianoideae	Nicotianeae		Nicotiana attenuata	Coyote tobacco	Natt	3	NIATTr2	https://www.ncbi.nlm.nih.gov/genome/?term=Nicotiana+attenuata
50	Embryophyta	Tracheophyta	Spermatophyta	Magnoliophyta	Magnoliopsida	Asterids	Lamiids	Solanales	Solanaceae		Nicotianoideae	Nicotianeae		Nicotiana benthamiana		nbe	4	v0.4.4	ftp://ftp.solgenomics.net/genomes/Nicotiana_benthamiana/annotation/Niben044/
51	Embryophyta	Tracheophyta	Spermatophyta	Magnoliophyta	Magnoliopsida	Asterids	Lamiids	Solanales	Solanaceae		Nicotianoideae	Nicotianeae		Nicotiana sylvestris	Wood tobacco	Nsyl	2	Nsyl	https://www.ncbi.nlm.nih.gov/genome/?term=Nicotiana+sylvestris
52	Embryophyta	Tracheophyta	Spermatophyta	Magnoliophyta	Magnoliopsida	Asterids	Lamiids	Solanales	Solanaceae		Nicotianoideae	Nicotianeae		Nicotiana tomentosiformis		Ntom	2	Ntom_v01	https://www.ncbi.nlm.nih.gov/genome/?term=Nicotiana+tomentosiformis
53	Embryophyta	Tracheophyta	Spermatophyta	Magnoliophyta	Magnoliopsida	Asterids	Lamiids	Solanales	Solanaceae		Petunioideae			Petunia axillaris		pax	2	v1.62
54	Embryophyta	Tracheophyta	Spermatophyta	Magnoliophyta	Magnoliopsida	Asterids	Lamiids	Solanales	Solanaceae		Solanoideae	Capsiceae		Capsicum annuum	Chili pepper	can	1	Capsicum.annuum.L_Zunla-1_v2.0
55	Embryophyta	Tracheophyta	Spermatophyta	Magnoliophyta	Magnoliopsida	Asterids	Lamiids	Solanales	Solanaceae		Solanoideae	Capsiceae		Capsicum baccatum	Ají amarillo	cbac	2	PBC81	https://www.ncbi.nlm.nih.gov/genome/56712?genome_assembly_id=351863
56	Embryophyta	Tracheophyta	Spermatophyta	Magnoliophyta	Magnoliopsida	Asterids	Lamiids	Solanales	Solanaceae		Solanoideae	Capsiceae		Capsicum chinense	Habanero pepper	cchi	2	PI159236	https://www.ncbi.nlm.nih.gov/genome/45488?genome_assembly_id=351861
57	Embryophyta	Tracheophyta	Spermatophyta	Magnoliophyta	Magnoliopsida	Asterids	Lamiids	Solanales	Solanaceae		Solanoideae	Solaneae		Solanum lycopersicum	Tomato	sly	1	iTAGv2.3	https://phytozome.jgi.doe.gov/pz/portal.html
58	Embryophyta	Tracheophyta	Spermatophyta	Magnoliophyta	Magnoliopsida	Asterids	Lamiids	Solanales	Solanaceae		Solanoideae	Solaneae		Solanum melongena	Eggplant	sme	NA	v2.5.1	http://eggplant.kazusa.or.jp/
59	Embryophyta	Tracheophyta	Spermatophyta	Magnoliophyta	Magnoliopsida	Asterids	Lamiids	Solanales	Solanaceae		Solanoideae	Solaneae		Solanum pennellii	Wild tomato	spe	1	v2.0	www.plabipd.de/project_spenn/start.ep
60	Embryophyta	Tracheophyta	Spermatophyta	Magnoliophyta	Magnoliopsida	Asterids	Lamiids	Solanales	Solanaceae		Solanoideae	Solaneae		Solanum tuberosum	Potato	stu	3	v3.4	https://phytozome.jgi.doe.gov/pz/portal.html
61	Embryophyta	Tracheophyta	Spermatophyta	Magnoliophyta	Magnoliopsida	Asterids		Ericales	Actinidiaceae					Actinidia chinensis	Kiwifruit	ach	2	AHRD	ftp://bioinfo.bti.cornell.edu/pub/kiwifruit/
62	Embryophyta	Tracheophyta	Spermatophyta	Magnoliophyta	Magnoliopsida	Caryophyllidae		Caryophyllales	Amaranthaceae					Amaranthus hypochondriacus	Grain Amaranth	Ahyp	2	v2.1	https://phytozome.jgi.doe.gov/pz/portal.html
63	Embryophyta	Tracheophyta	Spermatophyta	Magnoliophyta	Magnoliopsida	Caryophyllidae		Caryophyllales	Chenopodiaceae		Betoideae		Basal eudicot	Beta vulgaris	Common beet	bvu	2	RefBeet-1.2	bvseq.molgen.mpg.de/Genome/Download/RefBeet-1.2/
64	Embryophyta	Tracheophyta	Spermatophyta	Magnoliophyta	Magnoliopsida	Caryophyllidae		Caryophyllales	Chenopodiaceae		Chenopodioideae	Anserineae		Spinacia oleracea	Spinach	sol	1	v1.0	bvseq.molgen.mpg.de/Genome/Download/Spinach/
65	Embryophyta	Tracheophyta	Spermatophyta	Magnoliophyta	Magnoliopsida	Caryophyllidae		Caryophyllales	Chenopodiaceae		Chenopodioideae	Chenopodieae		Chenopodium quinoa	Quinoa	Cqui	2	v1.0	https://phytozome.jgi.doe.gov/pz/portal.html
66	Embryophyta	Tracheophyta	Spermatophyta	Magnoliophyta	Magnoliopsida	Rosids	Fabids	Cucurbitales	Cucurbitaceae		Cucurbitoideae	Benincaseae		Citrullus lanatus	Watermelon	cla	2	v1	www.icugi.org/cgi-bin/ICuGI/misc/download.cgi
67	Embryophyta	Tracheophyta	Spermatophyta	Magnoliophyta	Magnoliopsida	Rosids	Fabids	Cucurbitales	Cucurbitaceae		Cucurbitoideae	Benincaseae		Cucumis melo	Muskmelon	cme	2	CoGe_ID:28219	https://genomevolution.org/coge/OrganismView.pl
68	Embryophyta	Tracheophyta	Spermatophyta	Magnoliophyta	Magnoliopsida	Rosids	Fabids	Cucurbitales	Cucurbitaceae		Cucurbitoideae	Benincaseae		Cucumis sativus	Cucumber	csa	2	v1.0	https://phytozome.jgi.doe.gov/pz/portal.html
69	Embryophyta	Tracheophyta	Spermatophyta	Magnoliophyta	Magnoliopsida	Rosids	Fabids	Cucurbitales	Cucurbitaceae			Siraitieae		Siraitia grosvenorii	monk frui	sgro	2	PRJEB23465; PRJEB23466; PRJEB25737	http://gigadb.org/dataset/100452
70	Embryophyta	Tracheophyta	Spermatophyta	Magnoliophyta	Magnoliopsida	Rosids	Fabids	Fabales	Fabaceae		Papilionoideae	Cicereae		Cicer arietinum	Chickpea	car	1	v2.0	https://legumeinfo.org/download
71	Embryophyta	Tracheophyta	Spermatophyta	Magnoliophyta	Magnoliopsida	Rosids	Fabids	Fabales	Fabaceae		Papilionoideae	Dalbergieae		Arachis duranensis		adu	2	v14167	https://peanutbase.org/files/genomes/Arachis_duranensis/annotation/maker/
72	Embryophyta	Tracheophyta	Spermatophyta	Magnoliophyta	Magnoliopsida	Rosids	Fabids	Fabales	Fabaceae		Papilionoideae	Dalbergieae		Arachis ipaensis		aipa	3	Araip1.0	https://peanutbase.org/data/public/Arachis_ipaensis/K30076.gnm1.ann1.syn1.S8s4/
73	Embryophyta	Tracheophyta	Spermatophyta	Magnoliophyta	Magnoliopsida	Rosids	Fabids	Fabales	Fabaceae		Papilionoideae	Dalbergieae		Arachis monticola		amon	2	PRJNA430760	http://gigadb.org/dataset/view/id/100453
74	Embryophyta	Tracheophyta	Spermatophyta	Magnoliophyta	Magnoliopsida	Rosids	Fabids	Fabales	Fabaceae		Papilionoideae	Genisteae		Lupinus angustifolius	Narrow-leaved blue lupine	Lang	2	LupAngTanjil_v1.0	https://www.ncbi.nlm.nih.gov/genome/?term=Lupinus+angustifolius
75	Embryophyta	Tracheophyta	Spermatophyta	Magnoliophyta	Magnoliopsida	Rosids	Fabids	Fabales	Fabaceae		Papilionoideae	Loteae		Lotus japonicus		lja	2	v3.0	ftp://ftp.kazusa.or.jp/pub/lotus/lotus_r3.0/
76	Embryophyta	Tracheophyta	Spermatophyta	Magnoliophyta	Magnoliopsida	Rosids	Fabids	Fabales	Fabaceae		Papilionoideae	Phaseoleae		Cajanus cajan	Pigeon pea	cca	2	v5.0	http://gigadb.org/dataset/100028
77	Embryophyta	Tracheophyta	Spermatophyta	Magnoliophyta	Magnoliopsida	Rosids	Fabids	Fabales	Fabaceae		Papilionoideae	Phaseoleae		Glycine max	Soybean	gma	4	Wm82.a2.v1	https://phytozome.jgi.doe.gov/pz/portal.html
78	Embryophyta	Tracheophyta	Spermatophyta	Magnoliophyta	Magnoliopsida	Rosids	Fabids	Fabales	Fabaceae		Papilionoideae	Phaseoleae		Phaseolus vulgaris	Common bean	pvu	2	v1.0	https://phytozome.jgi.doe.gov/pz/portal.html
79	Embryophyta	Tracheophyta	Spermatophyta	Magnoliophyta	Magnoliopsida	Rosids	Fabids	Fabales	Fabaceae		Papilionoideae	Phaseoleae		Vigna angularis/Phaseolus angularis	Adzuki bean	van	2	v3.0	https://legumeinfo.org/home
80	Embryophyta	Tracheophyta	Spermatophyta	Magnoliophyta	Magnoliopsida	Rosids	Fabids	Fabales	Fabaceae		Papilionoideae	Phaseoleae		Vigna radiata	Mung bean	vra	1	ver6	https://legumeinfo.org/home
81	Embryophyta	Tracheophyta	Spermatophyta	Magnoliophyta	Magnoliopsida	Rosids	Fabids	Fabales	Fabaceae		Papilionoideae	Thermopsideae		Ammopiptanthus nanus	desert shrub	amna	1	PRJNA413722	http://gigadb.org/dataset/100466
82	Embryophyta	Tracheophyta	Spermatophyta	Magnoliophyta	Magnoliopsida	Rosids	Fabids	Fabales	Fabaceae		Papilionoideae	Trifolieae		Medicago truncatula	Barrel medic	mtr	2	Mt4.0v1	https://phytozome.jgi.doe.gov/pz/portal.html
83	Embryophyta	Tracheophyta	Spermatophyta	Magnoliophyta	Magnoliopsida	Rosids	Fabids	Fabales	Fabaceae		Papilionoideae	Trifolieae		Trifolium pratense	Red clover	tpr	5	v2	https://phytozome.jgi.doe.gov/pz/portal.html
84	Embryophyta	Tracheophyta	Spermatophyta	Magnoliophyta	Magnoliopsida	Rosids	Fabids	Fagales	Betulaceae					Betula pendula	Silver birch	Bpen	1	Bpev01	https://genomevolution.org/coge/OrganismView.pl
85	Embryophyta	Tracheophyta	Spermatophyta	Magnoliophyta	Magnoliopsida	Rosids	Fabids	Fagales	Fagaceae					Castanea mollissima	Chinese chestnut	cmo	2	v1.1	https://www.hardwoodgenomics.org/chinese-chestnut-genome#genomedownloads
86	Embryophyta	Tracheophyta	Spermatophyta	Magnoliophyta	Magnoliopsida	Rosids	Fabids	Fagales	Juglandaceae					Juglans regia	English walnut	jre	2	wgs.5d	https://www.hardwoodgenomics.org/english-walnut-genome
87	Embryophyta	Tracheophyta	Spermatophyta	Magnoliophyta	Magnoliopsida	Rosids	Fabids	Malpighiales	Euphorbiaceae		Acalyphoideae	Acalypheae		Ricinus communis	Castor Bean	rco	2	v0.1	https://phytozome.jgi.doe.gov/pz/portal.html
88	Embryophyta	Tracheophyta	Spermatophyta	Magnoliophyta	Magnoliopsida	Rosids	Fabids	Malpighiales	Euphorbiaceae		Crotonoideae	Jatropheae		Jatropha curcas		jcu	2	v4.5	www.kazusa.or.jp/jatropha/
89	Embryophyta	Tracheophyta	Spermatophyta	Magnoliophyta	Magnoliopsida	Rosids	Fabids	Malpighiales	Euphorbiaceae		Crotonoideae	Manihoteae		Manihot esculenta	Cassava	mes	2	v6.1	https://phytozome.jgi.doe.gov/pz/portal.html
90	Embryophyta	Tracheophyta	Spermatophyta	Magnoliophyta	Magnoliopsida	Rosids	Fabids	Malpighiales	Euphorbiaceae		Crotonoideae	Micrandreae		Hevea brasiliensis	rubber tree	hbra	3	PRJNA394253	https://www.ncbi.nlm.nih.gov/genome/503?genome_assembly_id=276723
91	Embryophyta	Tracheophyta	Spermatophyta	Magnoliophyta	Magnoliopsida	Rosids	Fabids	Malpighiales	Linaceae					Linum usitatissimum	Flax	lus	4	v1.0	https://phytozome.jgi.doe.gov/pz/portal.html
92	Embryophyta	Tracheophyta	Spermatophyta	Magnoliophyta	Magnoliopsida	Rosids	Fabids	Malpighiales	Salicaceae			Salicaceae		Populus trichocarpa	Black cottonwood	ptr	3	v3.0	https://phytozome.jgi.doe.gov/pz/portal.html
93	Embryophyta	Tracheophyta	Spermatophyta	Magnoliophyta	Magnoliopsida	Rosids	Fabids	Malpighiales	Salicaceae			Saliceae		Salix purpurea	Purple osier willow	salp	4	v1.0	https://phytozome.jgi.doe.gov/pz/portal.html
94	Embryophyta	Tracheophyta	Spermatophyta	Magnoliophyta	Magnoliopsida	Rosids	Fabids	Rosales	Cannabaceae					Humulus lupulus	European hop	hlu	1	v1.1	http://hopbase.cgrb.oregonstate.edu/resources
95	Embryophyta	Tracheophyta	Spermatophyta	Magnoliophyta	Magnoliopsida	Rosids	Fabids	Rosales	Moraceae			Moreae		Morus notabilis		Mnot	NA	ASM41409v2	https://www.ncbi.nlm.nih.gov/genome/?term=Morus+notabilis
96	Embryophyta	Tracheophyta	Spermatophyta	Magnoliophyta	Magnoliopsida	Rosids	Fabids	Rosales	Rhamnaceae			Paliureae		Ziziphus jujuba	Common jujube	Zjuj	2	ZizJuj_1.1	https://www.ncbi.nlm.nih.gov/genome/?term=Ziziphus+jujuba
97	Embryophyta	Tracheophyta	Spermatophyta	Magnoliophyta	Magnoliopsida	Rosids	Fabids	Rosales	Rosaceae		Maloideae	Amygdaleae		Prunus mume	Japanese apricot	pmu	2	—	ftp://climb.genomics.cn/pub/10.5524/100001_101000/100084/
98	Embryophyta	Tracheophyta	Spermatophyta	Magnoliophyta	Magnoliopsida	Rosids	Fabids	Rosales	Rosaceae		Maloideae	Amygdaleae		Prunus persica	Peach	ppe	2	v2.1	https://phytozome.jgi.doe.gov/pz/portal.html
99	Embryophyta	Tracheophyta	Spermatophyta	Magnoliophyta	Magnoliopsida	Rosids	Fabids	Rosales	Rosaceae		Maloideae	Maleae		Malus domestica	Apple	mdo	3	v3.0.a1	https://www.rosaceae.org/analysis/162
100	Embryophyta	Tracheophyta	Spermatophyta	Magnoliophyta	Magnoliopsida	Rosids	Fabids	Rosales	Rosaceae		Maloideae	Maleae		Pyrus x bretschneideri	Chinese white pear	pbr	1	v121010	http://gigadb.org/dataset/100083
101	Embryophyta	Tracheophyta	Spermatophyta	Magnoliophyta	Magnoliopsida	Rosids	Fabids	Rosales	Rosaceae		Rosoideae	Potentilleae		Fragaria vesca	Wild strawberry	fve	2	v1.1	https://phytozome.jgi.doe.gov/pz/portal.html
102	Embryophyta	Tracheophyta	Spermatophyta	Magnoliophyta	Magnoliopsida	Rosids	Fabids	Rosales	Rosaceae		Rosoideae			Rosa chinensis	Rosa chinensis cultivar:Old Blush	rchi	2	PRJNA438537	https://www.ncbi.nlm.nih.gov/genome/11715?genome_assembly_id=366730
103	Embryophyta	Tracheophyta	Spermatophyta	Magnoliophyta	Magnoliopsida	Rosids	Fabids	Rosales	Rosaceae		Rosoideae			Rubus occidentalis	Black raspberry	roc	2	v1.0
104	Embryophyta	Tracheophyta	Spermatophyta	Magnoliophyta	Magnoliopsida	Rosids	Malvids	Brassicales	Brassicaceae			Aethionemeae		Aethionema arabicum		aar	2	CoGe_ID:23428	https://genomevolution.org/coge/OrganismView.pl
105	Embryophyta	Tracheophyta	Spermatophyta	Magnoliophyta	Magnoliopsida	Rosids	Malvids	Brassicales	Brassicaceae			Arabideae		Arabis alpina	Gray rockcress	Alp	3	CoGe_ID:34640	https://genomevolution.org/coge/OrganismView.pl
106	Embryophyta	Tracheophyta	Spermatophyta	Magnoliophyta	Magnoliopsida	Rosids	Malvids	Brassicales	Brassicaceae			Brassiceae		Brassica napus	Rape	bnp	11	v5	www.genoscope.cns.fr/brassicanapus/data/
107	Embryophyta	Tracheophyta	Spermatophyta	Magnoliophyta	Magnoliopsida	Rosids	Malvids	Brassicales	Brassicaceae			Brassiceae		Brassica oleracea	Wild cabbage	bol	5	v2.1	http://plants.ensembl.org/Brassica_oleracea/Info/Index
108	Embryophyta	Tracheophyta	Spermatophyta	Magnoliophyta	Magnoliopsida	Rosids	Malvids	Brassicales	Brassicaceae			Brassiceae		Brassica rapa	Field mustard	bra	4	v1.3	https://phytozome.jgi.doe.gov/pz/portal.html
109	Embryophyta	Tracheophyta	Spermatophyta	Magnoliophyta	Magnoliopsida	Rosids	Malvids	Brassicales	Brassicaceae			Brassiceae		Raphanus raphanistrum	Wild radish	rra	4	CoGe_ID:25862	https://genomevolution.org/coge/OrganismView.pl
110	Embryophyta	Tracheophyta	Spermatophyta	Magnoliophyta	Magnoliopsida	Rosids	Malvids	Brassicales	Brassicaceae			Camelineae		Arabidopsis lyrata		Alyr	3	v2.1	https://phytozome.jgi.doe.gov/pz/portal.html
111	Embryophyta	Tracheophyta	Spermatophyta	Magnoliophyta	Magnoliopsida	Rosids	Malvids	Brassicales	Brassicaceae			Camelineae		Arabidopsis thaliana	Thale cress	ath	3	TAIR10	https://phytozome.jgi.doe.gov/pz/portal.html
112	Embryophyta	Tracheophyta	Spermatophyta	Magnoliophyta	Magnoliopsida	Rosids	Malvids	Brassicales	Brassicaceae			Camelineae		Camelina sativa	False flax	Csat	9	Cs	https://www.ncbi.nlm.nih.gov/genome/?term=Camelina+sativa
113	Embryophyta	Tracheophyta	Spermatophyta	Magnoliophyta	Magnoliopsida	Rosids	Malvids	Brassicales	Brassicaceae			Cardamineae		Leavenworthia alabamica		lal	2		http://brassicadb.org/brad/
114	Embryophyta	Tracheophyta	Spermatophyta	Magnoliophyta	Magnoliopsida	Rosids	Malvids	Brassicales	Brassicaceae			Eutremeae		Thellungiella halophila/Eutrema halophilum	Salt cress	thh	4	173	http://brassicadb.org/brad/
115	Embryophyta	Tracheophyta	Spermatophyta	Magnoliophyta	Magnoliopsida	Rosids	Malvids	Brassicales	Brassicaceae			Eutremeae		Thellungiella salsuginea/Eutrema salsugineum		tsa	3	v1.0	http://brassicadb.org/brad/
116	Embryophyta	Tracheophyta	Spermatophyta	Magnoliophyta	Magnoliopsida	Rosids	Malvids	Brassicales	Brassicaceae			Sisymbrieae		Sisymbrium irio	London rocket	sir	2
117	Embryophyta	Tracheophyta	Spermatophyta	Magnoliophyta	Magnoliopsida	Rosids	Malvids	Brassicales	Brassicaceae					Boechera stricta	Canada rockcress	Bost	3	v1.2	https://phytozome.jgi.doe.gov/pz/portal.html
118	Embryophyta	Tracheophyta	Spermatophyta	Magnoliophyta	Magnoliopsida	Rosids	Malvids	Brassicales	Brassicaceae					Capsella grandiflora		cgr	3	v1.1	https://phytozome.jgi.doe.gov/pz/portal.html
119	Embryophyta	Tracheophyta	Spermatophyta	Magnoliophyta	Magnoliopsida	Rosids	Malvids	Brassicales	Brassicaceae					Capsella rubella	Pink shepherd's-purse	cru	3	v1.0	https://phytozome.jgi.doe.gov/pz/portal.html
120	Embryophyta	Tracheophyta	Spermatophyta	Magnoliophyta	Magnoliopsida	Rosids	Malvids	Brassicales	Brassicaceae					Schrenkiella parvula		spa	2	v7.0
121	Embryophyta	Tracheophyta	Spermatophyta	Magnoliophyta	Magnoliopsida	Rosids	Malvids	Brassicales	Caricaceae					Carica papaya	Papaya	cpa	1	ASGPBv0.4	https://phytozome.jgi.doe.gov/pz/portal.html
122	Embryophyta	Tracheophyta	Spermatophyta	Magnoliophyta	Magnoliopsida	Rosids	Malvids	Brassicales	Cleomaceae					Cleome gynandra	Spider plant	cgy	3	CoGe_ID:23319	https://genomevolution.org/coge/OrganismView.pl
123	Embryophyta	Tracheophyta	Spermatophyta	Magnoliophyta	Magnoliopsida	Rosids	Malvids	Brassicales	Cleomaceae					Tarenaya hassleriana	Spiny spiderflower	tha	3	CoGe_ID:23455	https://genomevolution.org/coge/OrganismView.pl
124	Embryophyta	Tracheophyta	Spermatophyta	Magnoliophyta	Magnoliopsida	Rosids	Malvids	Malvales	Malvaceae		Bombacoideae			Bombax ceiba	red silk cotton tree	bcei	3	PRJNA429932	http://gigadb.org/dataset/view/id/100445
125	Embryophyta	Tracheophyta	Spermatophyta	Magnoliophyta	Magnoliopsida	Rosids	Malvids	Malvales	Malvaceae		Byttnerioideae			Theobroma cacao	Cacao	tca	NA	v1.1	https://phytozome.jgi.doe.gov/pz/portal.html
126	Embryophyta	Tracheophyta	Spermatophyta	Magnoliophyta	Magnoliopsida	Rosids	Malvids	Malvales	Malvaceae		Grewioideae	Apeibeae		Corchorus capsularis	White jute	corc	2	CCACVL1_1.0	http://plants.ensembl.org/Corchorus_capsularis/Info/Index
127	Embryophyta	Tracheophyta	Spermatophyta	Magnoliophyta	Magnoliopsida	Rosids	Malvids	Malvales	Malvaceae		Malvoideae			Gossypium raimondii	Cotton	gra	3	v2.1	https://phytozome.jgi.doe.gov/pz/portal.html
128	Embryophyta	Tracheophyta	Spermatophyta	Magnoliophyta	Magnoliopsida	Rosids	Malvids	Myrtales	Myrtaceae		Myrtoideae	Eucalypteae		Eucalyptus grandis	Flooded gum	egr	1	v2.0	https://phytozome.jgi.doe.gov/pz/portal.html
129	Embryophyta	Tracheophyta	Spermatophyta	Magnoliophyta	Magnoliopsida	Rosids	Malvids	Sapindales	Rutaceae		Aurantioideae			Citrus clementina	Clementine	ccle	1	V1.0	https://phytozome.jgi.doe.gov/pz/portal.html
130	Embryophyta	Tracheophyta	Spermatophyta	Magnoliophyta	Magnoliopsida	Rosids	Malvids	Sapindales	Rutaceae		Aurantioideae			Citrus sinensis	Sweet orange	csi	1	v1.1	https://phytozome.jgi.doe.gov/pz/portal.html
131	Embryophyta	Tracheophyta	Spermatophyta	Magnoliophyta	Magnoliopsida	Rosids	Malvids	Sapindales	Anacardiaceae					Anacardium occidentale	Cashew tree	aocc	3	V0.9	https://phytozome.jgi.doe.gov/pz/portal.html
132	Embryophyta	Tracheophyta	Spermatophyta	Magnoliophyta	Magnoliopsida	Rosids		Vitales	Vitaceae				Basal Rosid	Vitis vinifera	Wine grape	vvi	1	Genoscope.12X	https://phytozome.jgi.doe.gov/pz/portal.html
133	Embryophyta	Tracheophyta	Spermatophyta	Magnoliophyta	Magnoliopsida			Ranunculales	Ranunculaceae		Isopyroideae	Isopyreae	Early-diverging eudicotyledons	Aquilegia coerulea	Colorado blue columbine	aqc	2	V3.1	https://phytozome.jgi.doe.gov/pz/portal.html
134	Embryophyta	Tracheophyta	Spermatophyta	Magnoliophyta	Magnoliopsida			Saxifragales	Crassulaceae					Kalanchoe fedtschenkoi	diploid Kalanchoe	kafe	5	V1.1	https://phytozome.jgi.doe.gov/pz/portal.html
135	Embryophyta	Tracheophyta	Spermatophyta	Magnoliophyta	Magnoliopsida			Saxifragales	Crassulaceae					Kalanchoe laxiflora	Milky widow's thrill	kala	4	V1.1	https://phytozome.jgi.doe.gov/pz/portal.html
136	Embryophyta	Tracheophyta	Spermatophyta	Magnoliophyta	Magnoliopsida (basal)			Proteales	Nelumbonaceae				Early-diverging eudicotyledons	Nelumbo nucifera	Sacred Lotus	nnu	2	—	http://lotus-db.wbgcas.cn/
137	Embryophyta	Tracheophyta	Spermatophyta	Pinophyta	Pinopsida	Pinidae		Pinales	Pinaceae					Picea abies	Norway spruce	pica	1	V1.0	ftp://plantgenie.org/Data/ConGenIE/
138	Embryophyta	Tracheophyta		Lycopodiophyta	Lycopodiopsida			Selaginellales	Selaginellaceae					Selaginella moellendorffii	Spikemoss	smoe	1	v1.0	https://phytozome.jgi.doe.gov/pz/portal.html
139	Embryophyta			Bryophyta	Bryopsida	Funariidae		Funariales	Funariaceae					Physcomitrella patens	Moss	ppat	6	v3.3	https://phytozome.jgi.doe.gov/pz/portal.html
140	Embryophyta			Bryophyta	Sphagnopsida			Sphagnales	Sphagnaceae					Sphagnum fallax	Bog moss	sfal	1	v0.5	https://phytozome.jgi.doe.gov/pz/portal.html
141	Embryophyta			Marchantiophyta	Marchantiopsida			Marchantiales	Marchantiaceae					Marchantia polymorpha	Common liverwort	mpol	1	V3.1	https://phytozome.jgi.doe.gov/pz/portal.html
142	Viridiplantae			Chlorophyta	Chlorophyceae			Chlamydomonadales	Chlamydomonadaceae					Chlamydomonas reinhardtii		crei	1	V5.5	https://phytozome.jgi.doe.gov/pz/portal.html
143	Viridiplantae			Chlorophyta	Trebouxiophyceae			Trebouxiophyceae incertae sedis	Coccomyxaceae					Coccomyxa subellipsoidea		csub	1	C-169 v2.0	https://phytozome.jgi.doe.gov/pz/portal.html
144	Viridiplantae			Chlorophyta	Chlorophyceae			Chlamydomonadales	Dunaliellaceae					Dunaliella salina	Dunaliella TEODORESCO	duns	1	V1.0	https://phytozome.jgi.doe.gov/pz/portal.html
145	Viridiplantae			Chlorophyta	Chlorophyceae			Chlamydomonadales	Volvocaceae					Volvox carteri	Volvox	vcar	1	v2.1	https://phytozome.jgi.doe.gov/pz/portal.html
146	Viridiplantae			Chlorophyta	Chlorophyceae			Sphaeropleales	Chromochloridaceae					Chromochloris zofingiensis		czof	1	V5.2.3.2	https://phytozome.jgi.doe.gov/pz/portal.html
147	Viridiplantae			Chlorophyta	Mamiellophyceae			Mamiellales	Bathycoccaceae					Bathycoccus prasinos		bapr	1	RCC 1105	https://www.ncbi.nlm.nih.gov/genome/12309?genome_assembly_id=323984
148	Viridiplantae			Chlorophyta	Mamiellophyceae			Mamiellales	Bathycoccaceae					Ostreococcus lucimarinus		oluc	1	v2.0	https://phytozome.jgi.doe.gov/pz/portal.html
149	Viridiplantae			Chlorophyta	Mamiellophyceae			Mamiellales	Bathycoccaceae					Ostreococcus tauri		otau	1	RCC4221	https://www.ncbi.nlm.nih.gov/genome/373?genome_assembly_id=352933
150	Viridiplantae			Chlorophyta	Mamiellophyceae			Mamiellales	Mamiellaceae					Micromonas pusilla		mipu	1	CCMP1545 v3.0	https://phytozome.jgi.doe.gov/pz/portal.html
151	Viridiplantae			Chlorophyta	Trebouxiophyceae			Trebouxiales	Botryococcaceae					Botryococcus braunii	Showa strain	bobr	1	V2.1	https://phytozome.jgi.doe.gov/pz/portal.html
152	Viridiplantae			Rhodophyta	Bangiophyceae			Bangiales	Bangiaceae					Porphyra umbilicalis	Laver	pumb	NA	v1.5	https://phytozome.jgi.doe.gov/pz/portal.html
153	Viridiplantae			Rhodophyta	Cyanidiophyceae			Cyanidiales	Galdieriaceae					Galdieria sulphuraria		gals	1	ASM34128v1	http://plants.ensembl.org/Galdieria_sulphuraria/Info/Index
154	Viridiplantae			Rhodophyta	Florideophyceae	Rhodymeniophycidae		Gigartinales	Gigartinaceae					Chondrus_crispus.ASM35022v2.39	Irish moss or carrageen moss	chcr	1	ASM35022v2	http://plants.ensembl.org/Chondrus_crispus/Info/Index
