# Supplementary material for: Fibrillarin evolution through the Tree of Life: Comparative genomics and microsynteny network analyses provide new insights into the evolutionary history of Fibrillarin
Source: PLoS Comput Biol. 2020 Oct 19;16(10):e1008318. doi: 10.1371/journal.pcbi.1008318 (PMC7608942; doi:10.1371/journal.pcbi.1008318)
Supplement: S9 Table — (XLSX) [file pcbi.1008318.s025.xlsx]

## Sheet: S9 Table (Animals)
S9 Table. List of the 257 animal genomes that were analyzed in the search for FIB proteins.
No.	Phylum	Subphylum	Class	Clade	Order	Family	Species	scaffolds	genome size	Common name	Number of FIB proteins	Abbreviation	Source	Assembly/Version	Link
1	Porifera		Demospongiae		Haplosclerida	Niphatidae	Amphimedon queenslandica	13398	166		1	AqueAI	NCBI	GCA_000090795.1 v1.0	https://www.ncbi.nlm.nih.gov/genome/2698
2	Placozoa		(unranked)		(unranked)	Trichoplacidae	Trichoplax	1128	94		1	TricAI	NCBI	TrispH2_1.0	https://www.ncbi.nlm.nih.gov/genome/71274
3	Orthonectida		(unranked)		(unranked)	Rhopaluridae	Intoshia linei	3520	41		1	IlinAI	NCBI	IntLin1.0	https://www.ncbi.nlm.nih.gov/genome/44847
4	Cnidaria		Anthozoa		Scleractinia	Merulinidae	Orbicella faveolata	1933	485		1	OfavAI	NCBI	ofav_dov_v1	https://www.ncbi.nlm.nih.gov/genome/13173?genome_assembly_id=311351
5	Cnidaria		Anthozoa		Scleractinia	Acroporidae	Acropora digitifera	2421	447		NA	AdigAI	NCBI	Adig_1.1	https://www.ncbi.nlm.nih.gov/genome/10529
6	Cnidaria		Anthozoa		Scleractinia	Pocilloporidae	Pocillopora damicornis	4393	234		1	PdamAI	NCBI	GCA_003704095.1 ASM370409v1	https://www.ncbi.nlm.nih.gov/genome/22550
7	Cnidaria		Anthozoa		Scleractinia	Pocilloporidae	Stylophora pistillata	5688	400		1	SpisAI	NCBI	Stylophora pistillata v1	https://www.ncbi.nlm.nih.gov/genome/12040
8	Cnidaria		Anthozoa		Actiniaria	Aiptasiidae	Exaiptasia pallida	4312	256		1	EpalAI	NCBI	Aiptasia genome 1.1	https://www.ncbi.nlm.nih.gov/genome/40858
9	Cnidaria		Anthozoa		Actiniaria	Edwardsiidae	Nematostella vectensis	10804	356		1	NvecAI	NCBI	GCA_000209225.1 ASM20922v1	https://www.ncbi.nlm.nih.gov/genome/23031?genome_assembly_id=353399
10	Cnidaria		Hydrozoa		Anthoathecata	Hydridae	Hydra vulgaris	20916	852		2	HvulAI	NCBI	Hydra_RP_1.0	https://www.ncbi.nlm.nih.gov/genome/12836?genome_assembly_id=28720
11	Echinodermata		Asteroidea		Valvatida	Acanthasteridae	Acanthaster planci	1766	383		1	AplaAI	NCBI	OKI-Apl_1.0	https://www.ncbi.nlm.nih.gov/genome/7870?genome_assembly_id=301786
12	Hemichordata		Enteropneusta		(unranked)	Harrimaniidae	Saccoglossus kowalevskii	54120	775		1	SkowAI	NCBI	Skow_1.1	https://www.ncbi.nlm.nih.gov/genome/359
13	Mollusca		Cephalopoda		Octopoda	Octopodidae	Octopus bimaculoides	151674	2338		2	ObimAI	NCBI	Octopus_bimaculoides_v2_0	https://www.ncbi.nlm.nih.gov/genome/41501
14	Mollusca		Bivalvia		Ostreoida	Ostreidae	Crassostrea gigas	236	647		1	CgigAI	NCBI	oyster_v9	https://www.ncbi.nlm.nih.gov/genome/10758
15	Mollusca		Bivalvia		Ostreoida	Ostreidae	Crassostrea virginica	11	684		2	CvirAI	NCBI	C_virginica-3.0	https://www.ncbi.nlm.nih.gov/genome/398
16	Mollusca		Gastropoda		(unranked)	Lottiidae	Lottia gigantea	4469	359		1	LgigAI	NCBI	Helro1	https://www.ncbi.nlm.nih.gov/genome/15113
17	Mollusca		Gastropoda		Architaenioglossa	Ampullariidae	Pomacea canaliculata	24	440		2	PcanAI	NCBI	GCA_003073045.1 ASM307304v1	https://www.ncbi.nlm.nih.gov/genome/12730
18	Mollusca		Gastropoda	Panpulmonata	(unranked)	Planorbidae	Biomphalaria glabrata	331401	916		2	BglaAI	NCBI	GCA_000457365.1 ASM45736v1	https://www.ncbi.nlm.nih.gov/genome/357
19	Mollusca		Gastropoda		Aplysiida	Aplysiidae	Aplysia californica	4332	927		1	AcalAI	NCBI	AplCal3.0	https://www.ncbi.nlm.nih.gov/genome/443
20	Brachiopoda		Lingulata		Lingulida	Lingulidae	Lingula anatina	2678	406		2	LanaAI	NCBI	LinAna2.0	https://www.ncbi.nlm.nih.gov/genome/38582
21	Annelida		Clitellata		Hirudinida	Glossiphoniidae	Helobdella robusta	1991	235		1	HrobAI	NCBI	Helobdella robusta v1.0	https://www.ncbi.nlm.nih.gov/genome/15112
22	Nematoda		Chromadorea		Rhabditida	Rhabditidae	Caenorhabditis elegans	7	100		1	celeA	NCBI	WBcel235	https://www.ensembl.org/info/data/ftp/index.html
23	Tardigrada		Eutardigrada		Parachela	Ramazzottiidae	Ramazzottius varieornatus	200	55		1	RvarAI	NCBI	Rvar_4.0	https://www.ncbi.nlm.nih.gov/genome/46574
24	Tardigrada		Eutardigrada		Parachela	Hypsibiidae	Hypsibius dujardini	1421	104		1	HdujAI	NCBI	nHd_3.1	https://www.ncbi.nlm.nih.gov/genome/768
25	Arthropoda		Merostomata		Xiphosura	Limulidae	Limulus polyphemus	286793	1828		3	LpolAI	NCBI	Limulus_polyphemus-2.1.2	https://www.ncbi.nlm.nih.gov/genome/7870?genome_assembly_id=301786
26	Arthropoda		Insecta		Hymenoptera	Formicidae	Atta colombica	1550	291		1	AcolAI	NCBI	Acol1.0	https://www.ncbi.nlm.nih.gov/genome/44113
27	Arthropoda		Insecta		Hymenoptera	Formicidae	Ooceraea biroi	139	223		1	ObirAI	NCBI	Obir_v5.4	https://www.ncbi.nlm.nih.gov/genome/55526?genome_assembly_id=413370
28	Arthropoda		Insecta		Hymenoptera	Formicidae	Acromyrmex echinatior	4339	295		1	AechAI	NCBI	Aech_3.9	https://www.ncbi.nlm.nih.gov/genome/3519
29	Arthropoda		Insecta		Hymenoptera	Pteromalidae	Nasonia vitripennis	444	297		1	NvitAI	NCBI	Nvit_2.1	https://www.ncbi.nlm.nih.gov/genome/449
30	Arthropoda		Insecta		Hymenoptera	Apidae	Bombus terrestris	5678	248		1	BterAI	NCBI	Bter_1.0	https://www.ncbi.nlm.nih.gov/genome/2739
31	Arthropoda		Insecta		Hymenoptera	Apidae	Apis mellifera	177	225		2	apisA	NCBI	DH4	https://www.ncbi.nlm.nih.gov/genome/48?genome_assembly_id=22683
32	Arthropoda		Insecta		Diptera	Culicidae	Aedes albopictus	2197	2538		2	AalbAI	NCBI	canu_80X_arrow2.2	https://www.ncbi.nlm.nih.gov/genome/45?genome_assembly_id=304150
33	Arthropoda		Insecta		Diptera	Culicidae	Aedes aegypti	2310	1278		1	aedA	NCBI	LVP_AGWG	https://www.ncbi.nlm.nih.gov/genome/44?genome_assembly_id=322291
34	Arthropoda		Insecta		Diptera	Culicidae	Anopheles gambiae	8000	293		1	AgamAI	NCBI	AgamP3	https://www.ncbi.nlm.nih.gov/genome/46?genome_assembly_id=22679
35	Arthropoda		Insecta		Diptera	Drosophilidae	Drosophila melanogaster	6	120		2	drosA	NCBI	BDGP6	https://www.ensembl.org/info/data/ftp/index.html
36	Arthropoda		Insecta		Diptera	Drosophilidae	Drosophila busckii	6	118		2	DbusAI	NCBI	GCA_001277935.1 ASM127793v1	https://www.ncbi.nlm.nih.gov/genome/38276?genome_assembly_id=247096
37	Arthropoda		Insecta		Diptera	Drosophilidae	Drosophila miranda	6	136		2	DmirAI	NCBI	DroMir_2.2	https://www.ncbi.nlm.nih.gov/genome/10915?genome_assembly_id=39885
38	Arthropoda		Insecta		Diptera	Drosophilidae	Drosophila pseudoobscura	70	163		2	DpseAI	NCBI	Dpse_3.0	https://www.ncbi.nlm.nih.gov/genome/219?genome_assembly_id=28566
39	Arthropoda		Insecta		Diptera	Drosophilidae	Drosophila simulans	216	146		2	DsimAI	NCBI	GCA_000754195.3 ASM75419v2	https://www.ncbi.nlm.nih.gov/genome/200?genome_assembly_id=324781
40	Arthropoda		Insecta		Diptera	Drosophilidae	Drosophila yakuba	8123	165		2	DyakAI	NCBI	dyak_caf1	https://www.ncbi.nlm.nih.gov/genome/148
41	Arthropoda		Insecta		Diptera	Tephritidae	Zeugodacus cucurbitae	5572	374		1	ZcucAI	NCBI	GCA_000806345.1 ASM80634v1	https://www.ncbi.nlm.nih.gov/genome/11807
42	Arthropoda		Insecta		Lepidoptera	Noctuidae	Spodoptera litura	3598	438		1	SlitAI	NCBI	GCA_002706865.1 ASM270686v1	https://www.ncbi.nlm.nih.gov/genome/14271
43	Arthropoda		Insecta		Lepidoptera	Noctuidae	Trichoplusia ni	1031	368		1	TrniAI	NCBI	tn1	https://www.ncbi.nlm.nih.gov/genome/18285
44	Arthropoda		Insecta		Lepidoptera	Nymphalidae	Vanessa tameamea	1558	357		1	VtamAI	NCBI	GCA_002938995.1 ASM293899v1	https://www.ncbi.nlm.nih.gov/genome/67260
45	Arthropoda		Insecta		Lepidoptera	Nymphalidae	Danaus plexippus	4115	248		1	DpleAI	NCBI	Dpv3	https://www.ncbi.nlm.nih.gov/genome/11702
46	Arthropoda		Insecta		Coleoptera	Tenebrionidae	Tribolium castaneum	2149	165		1	TcasAI	NCBI	Tcas5.2	https://www.ncbi.nlm.nih.gov/genome/216
47	Arthropoda		Arachnida		Araneae	Theridiidae	Parasteatoda tepidariorum	16533	1445		1	PtepAI	NCBI	Ptep_2.0	https://www.ncbi.nlm.nih.gov/genome/13270
48	Arthropoda		Arachnida		Ixodida	Ixodidae	Ixodes scapularis	6476	2081		NA	IscaAI	NCBI	JCVI_ISG_i3_1.0	https://www.ncbi.nlm.nih.gov/genome/523?genome_assembly_id=29876
49	Arthropoda		Arachnida		Scorpiones	Buthidae	Centruroides sculpturatus	8338	925		1	CscuAI	NCBI	Cexi_2.0
50	Arthropoda		Arachnida		Sarcoptiformes	Sarcoptidae	Sarcoptes scabiei	18860	56		NA	SscaAI	NCBI	SarSca1.0	https://www.ncbi.nlm.nih.gov/genome/36095
51	Arthropoda		Arachnida		Sarcoptiformes	Pyroglyphidae	Dermatophagoides pteronyssinus	1323	70		3	DpteAI	NCBI	GCA_001901225.2 ASM190122v2	https://www.ncbi.nlm.nih.gov/genome/8901?genome_assembly_id=322054
52	Arthropoda		Arachnida		Mesostigmata	Phytoseiidae	Galendromus occidentalis	2211	151		1	GoccAI	NCBI	Mocc_1.0	https://www.ncbi.nlm.nih.gov/genome/3487
53	Arthropoda		Arachnida		Mesostigmata	Varroidae	Varroa destructor	1426	368		1	VdesAI	NCBI	Vdes_3.0	https://www.ncbi.nlm.nih.gov/genome/937?genome_assembly_id=335323
54	Arthropoda		Arachnida		Mesostigmata	Varroidae	Varroa jacobsoni	4881	365		1	VjabAI	NCBI	vjacob_1.0	https://www.ncbi.nlm.nih.gov/genome/62339
55	Arthropoda		Arachnida		Trombidiformes	Tetranychidae	Tetranychus urticae	641	90		1	TurtAI	NCBI	GCA_000239435.1 ASM23943v1	https://www.ncbi.nlm.nih.gov/genome/2710
56	Arthropoda	Crustacea	Hexanauplia		Calanoida	Temoridae	Eurytemora affinis	6171	389		1	EaffAI	NCBI	Eaff_2.0	https://www.ncbi.nlm.nih.gov/genome/17731
57	Arthropoda	Crustacea	Malacostraca		Decapoda	Penaeidae	Penaeus vannamei	4683	1663		1	PvanAI	NCBI	GCA_003789085.1 ASM378908v1	https://www.ncbi.nlm.nih.gov/genome/10710?genome_assembly_id=422001
58	Arthropoda	Crustacea	Malacostraca		Amphipoda	Hyalellidae	Hyalella azteca	18000	550		1	HaztAI	NCBI	Hazt_2.0	https://www.ncbi.nlm.nih.gov/genome/16496
59	Chordata		Leptocardii		Amphioxiformes	Branchiostomidae	Branchiostoma belcheri	2308	426		1	BbelAI	NCBI	Haploidv18h27	https://www.ncbi.nlm.nih.gov/genome/12187?genome_assembly_id=274138
60	Chordata		Appendicularia		Copelata	Oikopleuridae	Oikopleura dioica	1260	70		2	OdioAI	NCBI	GCA_000209535.1 ASM20953v1	https://www.ncbi.nlm.nih.gov/genome/368?genome_assembly_id=28741
61	Chordata		Ascidiacea		Enterogona	Cionidae	Ciona intestinalis	1280	115		1	cintA	NCBI	KH	https://www.ensembl.org/info/data/ftp/index.html
62	Chordata		Ascidiacea		Enterogona	Cionidae	Ciona savignyi	34009	587		1	cisaA	NCBI	CSAV 2.0	https://www.ensembl.org/info/data/ftp/index.html
63	Chordata		Cephalaspidomorphi		Petromyzontiformes	Petromyzontidae	Petromyzon marinus			Lamprey	1	petrA	Ensembl	Pmarinus_7.0	https://www.ensembl.org/info/data/ftp/index.html
64	Chordata		Actinopterygii		Beloniformes	Adrianichthyidae	Oryzias latipes			Medaka	1	olatA	Ensembl	HdrR	https://www.ensembl.org/info/data/ftp/index.html
65	Chordata		Actinopterygii		Characiformes	Characidae	Astyanax mexicanus			Cave fish	NA	asmeA	Ensembl	AstMex102	https://www.ensembl.org/info/data/ftp/index.html
66	Chordata		Actinopterygii		Cypriniformes	Cyprinidae	Danio rerio			Zebrafish	1	daniA	Ensembl	GRCz11	https://www.ensembl.org/info/data/ftp/index.html
67	Chordata		Actinopterygii		Cypriniformes	Cyprinidae	Cyprinus carpio			common carp	NA	cypcA	NCBI	PRJNA352247	https://www.ncbi.nlm.nih.gov/genome/10839?genome_assembly_id=291130
68	Chordata		Actinopterygii		Cyprinodontiformes	Nothobranchiidae	Nothobranchius furzeri			turquoise killifish	1	nofuA	NCBI	GRZ	https://www.ncbi.nlm.nih.gov/genome/2642?genome_assembly_id=262376
69	Chordata		Actinopterygii		Cyprinodontiformes	Poeciliidae	Poecilia formosa			Amazon molly	1	pofoA	Ensembl	Poecilia_formosa-5.1.2	https://www.ensembl.org/info/data/ftp/index.html
70	Chordata		Actinopterygii		Cyprinodontiformes	Poeciliidae	Xiphophorus maculatus			Platyfish	1	xmacA	Ensembl	Xipmac4.4.2	https://www.ensembl.org/info/data/ftp/index.html
71	Chordata		Actinopterygii		Cyprinodontiformes	Poeciliidae	Poecilia reticulata			guppy	1	pretA	NCBI	Guanapo	https://www.ncbi.nlm.nih.gov/genome/23338?genome_assembly_id=59145
72	Chordata		Actinopterygii		Esociformes	Esocidae	Esox lucius			northern pike	1	esoxA	NCBI	CL-BC-CA-002	https://www.ncbi.nlm.nih.gov/genome/22932?genome_assembly_id=304128
73	Chordata		Actinopterygii		Gadiformes	Gadidae	Gadus morhua			Cod	1	gaduA	Ensembl	gadMor1	https://www.ensembl.org/info/data/ftp/index.html
74	Chordata		Actinopterygii		Gasterosteiformes	Gasterosteidae	Gasterosteus aculeatus			Stickleback	2	gacuA	Ensembl	BROAD S1	https://www.ensembl.org/info/data/ftp/index.html
75	Chordata		Actinopterygii		Lepisosteiformes	Lepisosteidae	Lepisosteus oculatus			Spotted gar	NA	lepiA	Ensembl	LepOcu1	https://www.ensembl.org/info/data/ftp/index.html
76	Chordata		Actinopterygii		Perciformes	Channidae	Channa argus				1	cargA	GigaDB	SRP078899	http://gigadb.org/dataset/100279
77	Chordata		Actinopterygii		Perciformes	Cichlidae	Oreochromis niloticus			Tilapia	1	onilA	Ensembl	Orenil1.0	https://www.ensembl.org/info/data/ftp/index.html
78	Chordata		Actinopterygii		Perciformes	Cichlidae	Maylandia zebra			zebra mbuna	1	mzebA	NCBI	#2_Kocher and #3_Kocher	https://www.ncbi.nlm.nih.gov/genome/2640?genome_assembly_id=373122
79	Chordata		Actinopterygii		Perciformes	Osphronemidae	Betta splendens			Siamese fighting fish	2	betA	GigaDB	PRJNA416843	http://gigadb.org/dataset/100433
80	Chordata		Actinopterygii		Perciformes	Pomacentridae	Amphiprion ocellaris			clownfish	1	aocA	GigaDB	PRJNA407816; GCA_000090795.1 v1.0	https://www.ncbi.nlm.nih.gov/genome/2698
81	Chordata		Actinopterygii		Pleuronectiformes	Cynoglossidae	Cynoglossus semilaevis			tongue sole	1	cyseA	NCBI	Cse_v1.0	https://www.ncbi.nlm.nih.gov/genome/11788?genome_assembly_id=50672
82	Chordata		Actinopterygii		Salmoniformes	Salmonidae	Salmo salar			Atlantic salmon	2	ssalA	NCBI	Sally	https://www.ncbi.nlm.nih.gov/genome/369?genome_assembly_id=248466
83	Chordata		Actinopterygii		Salmoniformes	Salmonidae	Oncorhynchus kisutch			coho salmon	2	onkiA	NCBI	150728-3	https://www.ncbi.nlm.nih.gov/genome/13127?genome_assembly_id=309046
84	Chordata		Actinopterygii		Salmoniformes	Salmonidae	Oncorhynchus mykiss			rainbow trout	2	onmyA	NCBI	Swanson	https://www.ncbi.nlm.nih.gov/genome/196?genome_assembly_id=319782
85	Chordata		Actinopterygii		Salmoniformes	Salmonidae	Oncorhynchus tshawytscha			Chinook salmon	3	ontsA	NCBI	Chilliwack Hatchery Individual DE9421	https://www.ncbi.nlm.nih.gov/genome/13133?genome_assembly_id=360171
86	Chordata		Actinopterygii		Salmoniformes	Salmonidae	Salvelinus alpinus			Arctic char	2	salpA	NCBI	IW2-2015	https://www.ncbi.nlm.nih.gov/genome/12179?genome_assembly_id=364173
87	Chordata		Actinopterygii		Siluriformes	Ictaluridae	Ictalurus punctatus			channel catfish	1	icpuA	NCBI	PRJNA327588	https://www.ncbi.nlm.nih.gov/genome/198?genome_assembly_id=278174
88	Chordata		Actinopterygii		Synbranchiformes	Synbranchidae	Monopterus albus				NA	malbA	GigaDB	PRJNA183073	http://gigadb.org/dataset/100435
89	Chordata		Actinopterygii		Tetraodontiformes	Molidae	Mola mola			ocean sunfish	NA	molA	GigaDB	PRJNA305960	http://gigadb.org/dataset/view/id/100214
90	Chordata		Actinopterygii		Tetraodontiformes	Tetraodontidae	Takifugu rubripes			Fugu	1	trubA	Ensembl	FUGU 4.0	https://www.ensembl.org/info/data/ftp/index.html
91	Chordata		Actinopterygii		Tetraodontiformes	Tetraodontidae	Tetraodon nigroviridis			Tetraodon	1	tnigA	Ensembl	TETRAODON 8.0	https://www.ensembl.org/info/data/ftp/index.html
92	Chordata		Sarcopterygii		Coelacanthiformes	Latimeriidae	Latimeria chalumnae			Coelacanth	1	latiA	Ensembl	LatCha1	https://www.ensembl.org/info/data/ftp/index.html
93	Chordata		Amphibia		Anura	Dicroglossidae	Nanorana parkeri			High Himalaya frog; mountain slow frog	1	nanA	NCBI	BGI_ZX_2015	https://www.ncbi.nlm.nih.gov/genome/36384?genome_assembly_id=225628
94	Chordata		Amphibia		Anura	Pipidae	Xenopus tropicalis			tropical clawed frog	1	xtroA	Ensembl	JGI 4.2	https://www.ensembl.org/info/data/ftp/index.html
95	Chordata		Amphibia		Anura	Pipidae	Xenopus laevis			African clawed frog	2	xlaeA	NCBI	J	https://www.ncbi.nlm.nih.gov/genome/81?genome_assembly_id=280472
96	Chordata		Amphibia		Anura	Ranidae	Rana catesbeiana			American bullfrog	1	ranA	NCBI	Bruno	https://www.ncbi.nlm.nih.gov/genome/23031?genome_assembly_id=353399
97	Chordata		Aves		Accipitriformes	Accipitridae	Haliaeetus leucocephalus			Bald Eagle	1	hleA	GigaDB	PRJNA237821	http://gigadb.org/dataset/101040
98	Chordata		Aves		Accipitriformes	Accipitridae	Haliaeetus albicilla			White tailed eagle	NA	halA	GigaDB	PRJNA212896	http://gigadb.org/dataset/101027
99	Chordata		Aves		Accipitriformes	Cathartidae	Cathartes aura			Turkey Vulture	NA	cvuA	GigaDB	PRJNA212890	http://gigadb.org/dataset/101021
100	Chordata		Aves		Anseriformes	Anatidae	Anas platyrhynchos			Duck	NA	aplaA	Ensembl	BGI_duck_1.0	https://www.ensembl.org/info/data/ftp/index.html
101	Chordata		Aves		Apodiformes	Apodidae	Chaetura pelagica			Chimney Swift	NA	chpA	GigaDB	PRJNA202089	http://gigadb.org/dataset/101005
102	Chordata		Aves		Bucerotiformes	Bucerotidae	Buceros rhinoceros silvestris			Javan Rhinoceros Hornbill	NA	brhA	GigaDB	PRJNA212887	http://gigadb.org/dataset/101018
103	Chordata		Aves		Caprimulgiformes	Caprimulgidae	Antrostomus carolinensis			Chuck-will's-widow	NA	ancA	GigaDB	PRJNA212888	http://gigadb.org/dataset/101019
104	Chordata		Aves		Cariamiformes	Cariamidae	Cariama cristata			Red-legged Seriema	NA	ccrA	GigaDB	PRJNA212889	http://gigadb.org/dataset/101020
105	Chordata		Aves		Charadriiformes	Charadriidae	Charadrius vociferus			Killdeer	NA	chvA	GigaDB	PRJNA212867	http://gigadb.org/dataset/101007
106	Chordata		Aves		Coliiformes	Coliidae	Colius striatus			Speckled Mousebird	NA	cosA	GigaDB	PRJNA212892	http://gigadb.org/dataset/101023
107	Chordata		Aves		Columbiformes	Columbidae	Columba livia			domestic pigeon	NA	cliA	GigaDB	PRJNA167554	http://gigadb.org/dataset/100007
108	Chordata		Aves		Coraciiformes	Meropidae	Merops nubicus			Northern Carmine Bee-eater	NA	mnuA	GigaDB	PRJNA212898	http://gigadb.org/dataset/101029
109	Chordata		Aves		Cuculiformes	Cuculidae	Cuculus canorus			Common Cuckoo	NA	cucA	GigaDB	PRJNA212869	http://gigadb.org/dataset/101009
110	Chordata		Aves		Euripygyformes	Eurypygidae	Eurypyga helias			Sunbittern	NA	eurA	GigaDB	PRJNA212893	http://gigadb.org/dataset/101024
111	Chordata		Aves		Falconiformes	Falconidae	Falco peregrinus			peregrine falcon	1	falA	GigaDB	PRJNA159791	http://gigadb.org/dataset/101006
112	Chordata		Aves		Galliformes	Numididae	Numida meleagris			helmeted guineafowl	NA	numeA	NCBI	19003	https://www.ncbi.nlm.nih.gov/genome/14094?genome_assembly_id=319607
113	Chordata		Aves		Galliformes	Phasianidae	Gallus gallus			Chicken	NA	gallA	Ensembl	Gallus_gallus-5.0	https://www.ensembl.org/info/data/ftp/index.html
114	Chordata		Aves		Galliformes	Phasianidae	Meleagris gallopavo			Turkey	NA	mgalA	Ensembl	Turkey_2.01	https://www.ensembl.org/info/data/ftp/index.html
115	Chordata		Aves		Galliformes	Phasianidae	Coturnix japonica			Japanese quail	NA	cojaA	GigaDB	PRJNA339911	http://gigadb.org/dataset/100441
116	Chordata		Aves		Galliformes	Phasianidae	Syrmaticus mikado			Mikado pheasant	NA	smikA	GigaDB	PRJNA389983	http://gigadb.org/dataset/100431
117	Chordata		Aves		Gaviiformes	Gaviidae	Gavia stellata			Red-throated Loon	NA	gstA	GigaDB	PRJNA212895	http://gigadb.org/dataset/101026
118	Chordata		Aves		Gruiformes	Gruidae	Balearica regulorum gibbericeps			Grey Crowned Crane	NA	breA	GigaDB	PRJNA212879	http://gigadb.org/dataset/101017
119	Chordata		Aves		Gruiformes	Otididae	Chlamydotis macqueenii			Macqueen's Bustard	NA	cmaA	GigaDB	PRJNA212891	http://gigadb.org/dataset/101022
120	Chordata		Aves		Leptosomiformes	Leptosomidae	Leptosomus discolor			Cuckoo Roller	NA	ldiA	GigaDB	PRJNA212897	http://gigadb.org/dataset/101028
121	Chordata		Aves		Mesitornithiformes	Mesitornithidae	Mesitornis unicolor			Brown Mesite	NA	mesA	GigaDB	PRJNA212899	http://gigadb.org/dataset/101030
122	Chordata		Aves		Musophagiformes	Musophagidae	Tauraco erythrolophus			Red-crested Turaco	NA	tauA	GigaDB	PRJNA212908	http://gigadb.org/dataset/101038
123	Chordata		Aves		Opisthocomiformes	Opisthocomidae	Opisthocomus hoazin			Hoatzin	NA	ohoA	GigaDB	PRJNA212873	http://gigadb.org/dataset/101011
124	Chordata		Aves		Passeriformes	Acanthisittidae	Acanthisitta chloris			Rifleman	NA	achA	GigaDB	PRJNA212877	http://gigadb.org/dataset/101015
125	Chordata		Aves		Passeriformes	Corvidae	Corvus brachyrhynchos			American Crow	NA	cbrA	GigaDB	PRJNA212867	http://gigadb.org/dataset/101008
126	Chordata		Aves		Passeriformes	Estrildidae	Taeniopygia guttata			Zebra Finch	NA	tgutA	Ensembl	TaeGut3.2.4	https://www.ensembl.org/info/data/ftp/index.html
127	Chordata		Aves		Passeriformes	Muscicapidae	Ficedula albicollis			Flycatcher	NA	ficeA	Ensembl	FicAlb_1.4	https://www.ensembl.org/info/data/ftp/index.html
128	Chordata		Aves		Passeriformes	Paridae	Parus major			Great Tit	NA	paruA	NCBI	Abel	https://www.ncbi.nlm.nih.gov/genome/12863?genome_assembly_id=293373
129	Chordata		Aves		Passeriformes	Pipridae	Manacus vitellinus			Golden-collared Manakin	NA	mviA	GigaDB	PRJNA212872	http://gigadb.org/dataset/101010
130	Chordata		Aves		Passeriformes	Thraupidae	Geospiza fortis			Medium Ground Finch	1	gfoA	GigaDB	PRJNA156703	http://gigadb.org/dataset/100040
131	Chordata		Aves		Pelecaniformes	Ardeidae	Egretta garzetta			Little Egret	NA	egaA	GigaDB	PRJNA232959	http://gigadb.org/dataset/101002
132	Chordata		Aves		Pelecaniformes	Pelecanidae	Pelecanus crispus			Dalmatian Pelican	NA	pcrA	GigaDB	PRJNA212901	http://gigadb.org/dataset/101032
133	Chordata		Aves		Pelecaniformes	Threskiornithidae	Nipponia nippon			Crested Ibis	NA	nipA	GigaDB	PRJNA232572	http://gigadb.org/dataset/101003
134	Chordata		Aves		Phaethontiformes	Phaethontidae	Phaethon lepturus			White-tailed Tropicbird	NA	phlA	GigaDB	PRJNA212902	http://gigadb.org/dataset/101033
135	Chordata		Aves		Phoenicopteriformes	Phoenicopteridae	Phoenicopterus ruber ruber			Caribbean Flamingo	NA	pruA	GigaDB	PRJNA212904	http://gigadb.org/dataset/101035
136	Chordata		Aves		Piciformes	Picidae	Picoides pubescens			Downy Woodpecker	NA	picA	GigaDB	PRJNA212874	http://gigadb.org/dataset/101012
137	Chordata		Aves		Podicipediformes	Podicipedidae	Podiceps cristatus			Great Crested Grebe	NA	pocA	GigaDB	PRJNA212905	http://gigadb.org/dataset/101036
138	Chordata		Aves		Procellariiformes	Procellariidae	Fulmarus glacialis			Northern Fulmar	NA	fulA	GigaDB	PRJNA212894	http://gigadb.org/dataset/101025
139	Chordata		Aves		Psittaciformes	Nestoridae	Nestor notabilis			Kea	NA	nnoA	GigaDB	PRJNA212900	http://gigadb.org/dataset/101031
140	Chordata		Aves		Psittaciformes	Psittaculidae	Melopsittacus undulatus			Australian Parakeet	NA	munA	GigaDB	ENA: ERP002324 & ENA: ERS222880	http://gigadb.org/dataset/view/id/100059
141	Chordata		Aves		Pteroclidiformes	Pteroclididae	Pterocles gutturalis			Yellow-throated Sandgrouse	NA	pteA	GigaDB	PRJNA212906	http://gigadb.org/dataset/101037
142	Chordata		Aves		Sphenisciformes	Spheniscidae	Pygoscelis adeliae			Adelie penguin	NA	pygA	GigaDB	David Lambert & BGI	http://gigadb.org/dataset/100006
143	Chordata		Aves		Sphenisciformes	Spheniscidae	Aptenodytes forsteri			Emperor penguin	NA	afoA	GigaDB	PRJNA235982	http://gigadb.org/dataset/100005
144	Chordata		Aves		Strigiformes	Tytonidae	Tyto alba			Barn Owl	NA	tytA	GigaDB	PRJNA212909	http://gigadb.org/dataset/101039
145	Chordata		Aves		Struthioniformes	Struthionidae	Struthio camelus australis			Southern Ostrich	1	strA	GigaDB	PRJNA212875	http://gigadb.org/dataset/101013
146	Chordata		Aves		Suliformes	Phalacrocoracidae	Phalacrocorax carbo			Great Cormorant	NA	phcA	GigaDB	PRJNA212903	http://gigadb.org/dataset/101034
147	Chordata		Aves		Tinamiformes	Tinamidae	Tinamus guttatus			White-throated Tinamou	1	tinA	GigaDB	PRJNA212876	http://gigadb.org/dataset/101014
148	Chordata		Aves		Trochiliformes	Trochilidae	Calypte anna			Anna's Hummingbird	NA	calA	GigaDB	PRJNA212866	http://gigadb.org/dataset/101004
149	Chordata		Aves		Trogoniformes	Trogonidae	Apaloderma vittatum			Bar-tailed trogon	NA	aviA	GigaDB	PRJNA212878	http://gigadb.org/dataset/101016
150	Chordata		Reptilia		Squamata	Agamidae	Pogona vitticeps			Australian dragon lizard	1	PvitA	GigaDB	PRJEB5206	http://gigadb.org/dataset/100166
151	Chordata		Reptilia		Squamata	Colubridae	Thamnophis sirtalis			common garter snake	NA	thaA	NCBI	EDBJR-23777	https://www.ncbi.nlm.nih.gov/genome/16688?genome_assembly_id=245767
152	Chordata		Reptilia		Squamata	Dactyloidae	Anolis carolinensis			Anole lizard	1	acarA	Ensembl	AnoCar2.0	https://www.ensembl.org/info/data/ftp/index.html
153	Chordata		Reptilia		Squamata	Gekkonidae	Gekko japonicus				1	gekA	NCBI	JY-2015	https://www.ncbi.nlm.nih.gov/genome/40475?genome_assembly_id=258716
154	Chordata		Reptilia		Squamata	Pythonidae	Python bivittatus			Burmese python	1	pytA	NCBI	EDBJR-23777	https://www.ncbi.nlm.nih.gov/genome/17893?genome_assembly_id=48432
155	Chordata		Reptilia		Squamata	Viperidae	Protobothrops mucrosquamatus			Brown Spotted Pitviper, Taiwanese Habu	1	proA	NCBI	PMUCROS	https://www.ncbi.nlm.nih.gov/genome/18192?genome_assembly_id=280649
156	Chordata		Reptilia		Testudines	Cheloniidae	Chelonia mydas			green sea turtle	1	cheA	NCBI	PRJNA234097	https://www.ncbi.nlm.nih.gov/genome/13308?genome_assembly_id=41032
157	Chordata		Reptilia		Testudines	Emydidae	Chrysemys picta bellii			western painted turtle	1	cpicA	NCBI	RCT428	https://www.ncbi.nlm.nih.gov/genome/12107?genome_assembly_id=55048
158	Chordata		Reptilia		Testudines	Emydidae	Terrapene mexicana triunguis			Three-toed box turtle	1	terA	NCBI	Mauimua-1	https://www.ncbi.nlm.nih.gov/genome/67039?genome_assembly_id=409553
159	Chordata		Reptilia		Testudines	Trionychidae	Pelodiscus sinensis			Chinese softshell turtle	1	peloA	Ensembl	PelSin_1.0	https://www.ensembl.org/info/data/ftp/index.html
160	Chordata		Sauropsida		Crocodilia	Alligatoridae	Alligator mississippiensis			American alligator	1	allA	NCBI	PRJNA221578	https://www.ncbi.nlm.nih.gov/genome/13409?genome_assembly_id=295217
161	Chordata		Sauropsida		Crocodilia	Crocodylidae	Crocodylus porosus			Australian saltwater crocodile	NA	croA	NCBI	Cpor-Errol PRJNA357059	https://www.ncbi.nlm.nih.gov/genome/13505?genome_assembly_id=281979
162	Chordata		Mammalia	Xenarthra	Cingulata	Dasypodidae	Dasypus novemcinctus			Nine-banded armadillo	2	DnovA	NCBI	Dasnov3.0	https://www.ncbi.nlm.nih.gov/genome/?term=Dasypus+novemcinctus
163	Chordata		Mammalia	Metatheria	Dasyuromorphia	Dasyuridae	Sarcophilus harrisii			Tasmanian devil	1	SharA	NCBI	Devil_ref v7.0	http://www.ncbi.nlm.nih.gov/genome/?term=Sarcophilus+harrisii
164	Chordata		Mammalia	Metatheria	Didelphimorphia	Didelphidae	Monodelphis domestica			gray short-tailed opossum	1	modoA	NCBI	PRJNA12561	https://www.ncbi.nlm.nih.gov/genome/220?genome_assembly_id=28569
165	Chordata		Mammalia	Prototheria	Monotremata	Ornithorhynchidae	Ornithorhynchus anatinus			Platypus	1	OanaA	NCBI	Ornithorhynchus_anatinus-5.0.1	http://www.ncbi.nlm.nih.gov/genome/?term=Ornithorhynchus+anatinus
166	Chordata		Mammalia	Afrotheria	Afrosoricida	Chrysochloridae	Chrysochloris asiatica			Cape golden mole	2	CasiA	NCBI	ChrAsi1.0	https://www.ncbi.nlm.nih.gov/genome/?term=chrysochloris+asiatica
167	Chordata		Mammalia	Afrotheria	Afrosoricida	Tenrecidae	Echinops telfairi			Small Madagascar hedgehog	1	EtelA	NCBI	EchTel2.0	https://www.ncbi.nlm.nih.gov/genome/?term=Echinops+telfairi
168	Chordata		Mammalia	Afrotheria	Macroscelidea	Macroscelididae	Elephantulus edwardii			Cape elephant shrew	1	EedwA	NCBI	EleEdw1.0	https://www.ncbi.nlm.nih.gov/genome/?term=Elephantulus+edwardii
169	Chordata		Mammalia	Afrotheria	Proboscidea	Elephantidae	Loxodonta africana			African savanna elephant	2	LafrA	NCBI	Loxafr3.0	https://www.ncbi.nlm.nih.gov/genome/?term=Loxodonta+africana
170	Chordata		Mammalia	Afrotheria	Sirenia	Trichechidae	Trichechus manatus latirostris			Florida manatee	2	TmanA	NCBI	TriManLat1.0	https://www.ncbi.nlm.nih.gov/genome/?term=Trichechus+manatus+latirostris
171	Chordata		Mammalia	Afrotheria	Tubulidentata	Orycteropodidae	Orycteropus afer afer			Aardvark	2	OafeA	NCBI	OryAfe1.0	https://www.ncbi.nlm.nih.gov/genome/11840?genome_assembly_id=40291
172	Chordata		Mammalia	Euarchontoglires	Dermoptera	Cynocephalidae	Galeopterus variegatus			Sunda flying lemur	2	GvarA	NCBI	G_variegatus-3.0.2	https://www.ncbi.nlm.nih.gov/genome/?term=Galeopterus+variegatus
173	Chordata		Mammalia	Euarchontoglires	Lagomorpha	Leporidae	Oryctolagus cuniculus			Rabbit	2	OcunA	NCBI	OryCun2.0	https://www.ncbi.nlm.nih.gov/genome/?term=Oryctolagus+cuniculus
174	Chordata		Mammalia	Euarchontoglires	Lagomorpha	Ochotonidae	Ochotona princeps			American pika	2	OpriA	NCBI	OchPri3.0	https://www.ncbi.nlm.nih.gov/genome/?term=Ochotona+princeps
175	Chordata		Mammalia	Euarchontoglires	Primates	Aotidae	Aotus nancymaae			Ma's night monkey	2	AnanA	NCBI	Anan_2.0	https://www.ncbi.nlm.nih.gov/genome/?term=Aotus+nancymaae
176	Chordata		Mammalia	Euarchontoglires	Primates	Callitrichidae	Callithrix jacchus			White-tufted-ear marmoset	2	CjacA	NCBI	Callithrix jacchus-3.2	https://www.ncbi.nlm.nih.gov/genome/?term=Callithrix+jacchus
177	Chordata		Mammalia	Euarchontoglires	Primates	Cebidae	Saimiri boliviensis boliviensis			Bolivian squirrel monkey	2	SbolA	NCBI	SaiBol1.0	https://www.ncbi.nlm.nih.gov/genome/?term=Saimiri+boliviensis+boliviensis
178	Chordata		Mammalia	Euarchontoglires	Primates	Cebidae	Cebus capucinus imitator			Capuchin	2	cecaA	Ensembl	Cebus_imitator-1.0	https://www.ensembl.org/info/data/ftp/index.html
179	Chordata		Mammalia	Euarchontoglires	Primates	Cercopithecidae	Macaca nemestrina			Pig-tailed macaque	2	MnemA	NCBI	Mnem_1.0	https://www.ncbi.nlm.nih.gov/genome/?term=Macaca+nemestrina
180	Chordata		Mammalia	Euarchontoglires	Primates	Cercopithecidae	Macaca mulatta			Rhesus monkey	2	MmulA	NCBI	Mmul_8.0.1	https://www.ncbi.nlm.nih.gov/genome/?term=Macaca+mulatta
181	Chordata		Mammalia	Euarchontoglires	Primates	Cercopithecidae	Macaca fascicularis			Crab-eating macaque	2	MfasA	NCBI	Macaca_fascicularis_5.0	https://www.ncbi.nlm.nih.gov/genome/?term=Macaca+fascicularis
182	Chordata		Mammalia	Euarchontoglires	Primates	Cercopithecidae	Chlorocebus sabaeus			Green monkey	2	CsabA	NCBI	Chlorocebus_sabeus 1.1	https://www.ncbi.nlm.nih.gov/genome/?term=Chlorocebus+sabaeus
183	Chordata		Mammalia	Euarchontoglires	Primates	Cercopithecidae	Mandrillus leucophaeus			Drill	2	MleuA	NCBI	Mleu.le_1.0	https://www.ncbi.nlm.nih.gov/genome/?term=Mandrillus+leucophaeus
184	Chordata		Mammalia	Euarchontoglires	Primates	Cercopithecidae	Papio anubis			Olive baboon	2	PanuA	NCBI	Panu_3.0	https://www.ncbi.nlm.nih.gov/genome/?term=Papio+anubis
185	Chordata		Mammalia	Euarchontoglires	Primates	Cercopithecidae	Cercocebus atys			Sooty mangabey	2	CatyA	NCBI	Caty_1.0	https://www.ncbi.nlm.nih.gov/genome/?term=Cercocebus+atys
186	Chordata		Mammalia	Euarchontoglires	Primates	Cercopithecidae	Colobus angolensis palliatus			Angolan colobus	2	CangA	NCBI	Cang.pa_1.0	https://www.ncbi.nlm.nih.gov/genome/?term=Colobus+angolensis+palliatus
187	Chordata		Mammalia	Euarchontoglires	Primates	Cercopithecidae	Rhinopithecus bieti			Black snub-nosed monkey	2	RbieA	NCBI	ASM169854v1	https://www.ncbi.nlm.nih.gov/genome/?term=Rhinopithecus+bieti
188	Chordata		Mammalia	Euarchontoglires	Primates	Cheirogaleidae	Microcebus murinus			Gray mouse lemur	2	MmurA	NCBI	Mmur_3.0	https://www.ncbi.nlm.nih.gov/genome/?term=Microcebus+murinus
189	Chordata		Mammalia	Euarchontoglires	Primates	Galagidae	Otolemur garnettii			Small-eared galago	2	OgarA	NCBI	OtoGar3	https://www.ncbi.nlm.nih.gov/genome/?term=Otolemur+garnettii
190	Chordata		Mammalia	Euarchontoglires	Primates	Hominidae	Homo sapiens			Human	2	HsapA	ENSEMBL	GRCh38.p12	https://www.ensembl.org/info/data/ftp/index.html
191	Chordata		Mammalia	Euarchontoglires	Primates	Hominidae	Pan paniscus			Pygmy chimpanzee	2	PpanA	NCBI	panpan1.1	https://www.ncbi.nlm.nih.gov/genome/?term=Pan+paniscus
192	Chordata		Mammalia	Euarchontoglires	Primates	Hominidae	Gorilla gorilla gorilla			Western gorilla	2	GgorA	NCBI	gorGor4	https://www.ncbi.nlm.nih.gov/genome/?term=Gorilla+gorilla+gorilla
193	Chordata		Mammalia	Euarchontoglires	Primates	Hominidae	Pongo abelii			Sumatran orangutan	1	PabeA	NCBI	P_pygmaeus_2.0.2	https://www.ncbi.nlm.nih.gov/genome/?term=Pongo+abelii
194	Chordata		Mammalia	Euarchontoglires	Primates	Hominidae	Pan troglodytes			Chimpanzee	3	ptroA	Ensembl	Pan_tro_3.0	https://www.ensembl.org/info/data/ftp/index.html
195	Chordata		Mammalia	Euarchontoglires	Primates	Hylobatidae	Nomascus leucogenys			Northern white-cheeked gibbon	2	NleuA	NCBI	Nleu_3.0	https://www.ncbi.nlm.nih.gov/genome/?term=Nomascus+leucogenys
196	Chordata		Mammalia	Euarchontoglires	Primates	Indriidae	Propithecus coquereli			Coquerel's sifaka	2	PcoqA	NCBI	Pcoq_1.0	https://www.ncbi.nlm.nih.gov/genome/?term=Propithecus+coquereli
197	Chordata		Mammalia	Euarchontoglires	Primates	Tarsiidae	Carlito syrichta			Philippine tarsier	2	CsyrA	NCBI	Tarsius_syrichta-2.0.1	https://www.ncbi.nlm.nih.gov/genome/?term=Carlito+syrichta
198	Chordata		Mammalia	Euarchontoglires	Rodentia	Bathyergidae	Fukomys damarensis			Damara mole-rat	2	FdamA	NCBI	DMR_v1.0	https://www.ncbi.nlm.nih.gov/genome/?term=Fukomys+damarensis
199	Chordata		Mammalia	Euarchontoglires	Rodentia	Bathyergidae	Heterocephalus glaber			Naked mole-rat	2	HglaA	NCBI	HetGla_female_1.0	https://www.ncbi.nlm.nih.gov/genome/?term=Heterocephalus+glaber
200	Chordata		Mammalia	Euarchontoglires	Rodentia	Caviidae	Cavia porcellus			Domestic guinea pig	2	CporA	NCBI	Cavpor3.0	https://www.ncbi.nlm.nih.gov/genome/?term=Cavia+porcellus
201	Chordata		Mammalia	Euarchontoglires	Rodentia	Chinchillidae	Chinchilla lanigera			Long-tailed chinchilla	2	ClanA	NCBI	ChiLan1.0	https://www.ncbi.nlm.nih.gov/genome/?term=Chinchilla+lanigera
202	Chordata		Mammalia	Euarchontoglires	Rodentia	Cricetidae	Mesocricetus auratus			Golden hamster	2	MaurA	NCBI	MesAur1.0	https://www.ncbi.nlm.nih.gov/genome/?term=Mesocricetus+auratus
203	Chordata		Mammalia	Euarchontoglires	Rodentia	Cricetidae	Cricetulus griseus			Chinese hamster	1	CgriA	NCBI	CriGri_1.0	https://www.ncbi.nlm.nih.gov/genome/?term=Cricetulus+griseus
204	Chordata		Mammalia	Euarchontoglires	Rodentia	Cricetidae	Peromyscus maniculatus bairdii			North American deer mouse	2	PmanA	NCBI	Pman_1.0	https://www.ncbi.nlm.nih.gov/genome/?term=Peromyscus+maniculatus+bairdii
205	Chordata		Mammalia	Euarchontoglires	Rodentia	Cricetidae	Microtus ochrogaster			Prairie vole	2	MochA	NCBI	MicOch1.0	https://www.ncbi.nlm.nih.gov/genome/?term=Microtus+ochrogaster
206	Chordata		Mammalia	Euarchontoglires	Rodentia	Dipodidae	Jaculus jaculus			Lesser Egyptian jerboa	2	JjacA	NCBI	JacJac1.0	https://www.ncbi.nlm.nih.gov/genome/?term=Jaculus+jaculus
207	Chordata		Mammalia	Euarchontoglires	Rodentia	Heteromyidae	Dipodomys ordii			Ord's kangaroo rat	1	DordA	NCBI	Dord_2.0	https://www.ncbi.nlm.nih.gov/genome/?term=Dipodomys+ordii
208	Chordata		Mammalia	Euarchontoglires	Rodentia	Muridae	Mus musculus			House mouse	2	MmusA	NCBI	GRCm38.p6	https://www.ncbi.nlm.nih.gov/genome/?term=Mus+musculus
209	Chordata		Mammalia	Euarchontoglires	Rodentia	Muridae	Rattus norvegicus			Rat	2	rattA	Ensembl	Rnor_6.0	https://www.ensembl.org/info/data/ftp/index.html
210	Chordata		Mammalia	Euarchontoglires	Rodentia	Muridae	Mus pahari			Shrew mouse	3	mpahA	Ensembl	PAHARI_EIJ_v1.1	https://www.ensembl.org/info/data/ftp/index.html
211	Chordata		Mammalia	Euarchontoglires	Rodentia	Sciuridae	Marmota marmota marmota			European marmot	2	MmarA	NCBI	marMar2.1	https://www.ncbi.nlm.nih.gov/genome/?term=Marmota+marmota+marmota
212	Chordata		Mammalia	Euarchontoglires	Rodentia	Sciuridae	Ictidomys tridecemlineatus			Squirrel	2	ictiA	Ensembl	SpeTri2.0	https://www.ensembl.org/info/data/ftp/index.html
213	Chordata		Mammalia	Euarchontoglires	Rodentia	Spalacidae	Nannospalax galili			Upper Galilee mountains blind mole rat	2	NgalA	NCBI	S.galili_v1.0	https://www.ncbi.nlm.nih.gov/genome/?term=Nannospalax+galili
214	Chordata		Mammalia	Euarchontoglires	Scandentia	Tupaiidae	Tupaia chinensis			Chinese tree shrew	2	TchiA	NCBI	TupChi_1.0	https://www.ncbi.nlm.nih.gov/genome/?term=Tupaia+chinensis
215	Chordata		Mammalia	Laurasiatheria	Artiodactyla	Balaenopteridae	Balaenoptera acutorostrata scammoni			Minke whale	2	BacuA	NCBI	BalAcu1.0	https://www.ncbi.nlm.nih.gov/genome/?term=Balaenoptera+acutorostrata+scammoni
216	Chordata		Mammalia	Laurasiatheria	Artiodactyla	Bovidae	Bos mutus			Wild yak	2	BmutA	NCBI	BosGru_v2.0	http://www.ncbi.nlm.nih.gov/genome/?term=Bos+mutus
217	Chordata		Mammalia	Laurasiatheria	Artiodactyla	Bovidae	Bos indicus			Zebu cattle	2	BindA	NCBI	Bos_indicus_1.0	http://www.ncbi.nlm.nih.gov/genome/?term=Bos+indicus
218	Chordata		Mammalia	Laurasiatheria	Artiodactyla	Bovidae	Bubalus bubalis			Water buffalo	2	BbubA	NCBI	UMD_CASPUR_WB_2.0	http://www.ncbi.nlm.nih.gov/genome/?term=Bubalus+bubalis
219	Chordata		Mammalia	Laurasiatheria	Artiodactyla	Bovidae	Bison bison bison			American bison	2	BbisA	NCBI	Bison_UMD1.0	https://www.ncbi.nlm.nih.gov/genome/?term=Bison+bison+bison
220	Chordata		Mammalia	Laurasiatheria	Artiodactyla	Bovidae	Ovis aries			Sheep	1	OariA	NCBI	Oar_v4.0	https://www.ncbi.nlm.nih.gov/genome/?term=Ovis+aries
221	Chordata		Mammalia	Laurasiatheria	Artiodactyla	Bovidae	Capra hircus			Goat	2	ChirA	NCBI	ARS1	https://www.ncbi.nlm.nih.gov/genome/?term=Capra+hircus
222	Chordata		Mammalia	Laurasiatheria	Artiodactyla	Bovidae	Bos taurus			Cow	2	btauA	Ensembl	UMD3.1	https://www.ensembl.org/info/data/ftp/index.html
223	Chordata		Mammalia	Laurasiatheria	Artiodactyla	Camelidae	Camelus ferus			Wild Bactrian camel	2	CferA	NCBI	CB1	https://www.ncbi.nlm.nih.gov/genome/?term=Camelus+ferus
224	Chordata		Mammalia	Laurasiatheria	Artiodactyla	Camelidae	Camelus dromedarius			Arabian camel	2	CdroA	NCBI	PRJNA234474_Ca_dromedarius_V1.0	https://www.ncbi.nlm.nih.gov/genome/?term=Camelus+dromedarius
225	Chordata		Mammalia	Laurasiatheria	Artiodactyla	Camelidae	Camelus bactrianus			Bactrian camel	2	CbacA	NCBI	Ca_bactrianus_MBC_1.0	https://www.ncbi.nlm.nih.gov/genome/?term=Camelus+bactrianus
226	Chordata		Mammalia	Laurasiatheria	Artiodactyla	Camelidae	Vicugna pacos			Alpaca	3	VpacA	NCBI	Vicugna_pacos-2.0.2	https://www.ncbi.nlm.nih.gov/genome/?term=Vicugna+pacos
227	Chordata		Mammalia	Laurasiatheria	Artiodactyla	Moschidae	Moschus berezovskii			forest musk deer	2	mberA	GigaDB	PRJNA317652	http://gigadb.org/dataset/100411
228	Chordata		Mammalia	Laurasiatheria	Artiodactyla	Suidae	Sus scrofa			Pig	2	SscrA	NCBI	Sscrofa11.1	https://www.ncbi.nlm.nih.gov/genome/?term=Sus+scrofa
229	Chordata		Mammalia	Laurasiatheria	Carnivora	Canidae	Canis lupus familiaris			Dog	2	ClupA	NCBI	CanFam3.1	https://www.ncbi.nlm.nih.gov/genome/?term=Canis+lupus+familiaris
230	Chordata		Mammalia	Laurasiatheria	Carnivora	Felidae	Panthera tigris altaica			Tiger	2	PtigA	NCBI	PanTig1.0	https://www.ncbi.nlm.nih.gov/genome/?term=Panthera+tigris+altaica
231	Chordata		Mammalia	Laurasiatheria	Carnivora	Felidae	Panthera pardus			Leopard	2	PparA	NCBI	PanPar1.0	https://www.ncbi.nlm.nih.gov/genome/?term=Panthera+pardus
232	Chordata		Mammalia	Laurasiatheria	Carnivora	Felidae	Acinonyx jubatus			Cheetah	2	AjubA	NCBI	aciJub1	https://www.ncbi.nlm.nih.gov/genome/?term=Acinonyx+jubatus
233	Chordata		Mammalia	Laurasiatheria	Carnivora	Felidae	Felis catus			Domestic cat	2	FcatA	NCBI	Felis_catus_9.0	https://www.ncbi.nlm.nih.gov/genome/?term=Felis+catus
234	Chordata		Mammalia	Laurasiatheria	Carnivora	Mustelidae	Mustela putorius furo			Ferret	1	mputA	Ensembl	MusPutFur1.0	https://www.ensembl.org/info/data/ftp/index.html
235	Chordata		Mammalia	Laurasiatheria	Carnivora	Odobenidae	Odobenus rosmarus divergens			Pacific walrus	2	OrosA	NCBI	Oros_1.0	https://www.ncbi.nlm.nih.gov/genome/?term=Odobenus+rosmarus+divergens
236	Chordata		Mammalia	Laurasiatheria	Carnivora	Phocidae	Leptonychotes weddellii			Weddell seal	3	LwedA	NCBI	LepWed1.0	https://www.ncbi.nlm.nih.gov/genome/?term=Leptonychotes+weddellii
237	Chordata		Mammalia	Laurasiatheria	Carnivora	Ursidae	Ursus maritimus			Polar bear	2	UmarA	NCBI	UrsMar_1.0	https://www.ncbi.nlm.nih.gov/genome/?term=Ursus+maritimus
238	Chordata		Mammalia	Laurasiatheria	Carnivora	Ursidae	Ailuropoda melanoleuca			Giant panda	2	AmelA	NCBI	AilMel_1.0	https://www.ncbi.nlm.nih.gov/genome/?term=Ailuropoda+melanoleuca
239	Chordata		Mammalia	Laurasiatheria	Cetacea	Delphinidae	Orcinus orca			Killer whale	2	OorcA	NCBI	Oorc_1.1	https://www.ncbi.nlm.nih.gov/genome/?term=Orcinus+orca
240	Chordata		Mammalia	Laurasiatheria	Cetacea	Delphinidae	Tursiops truncatus			Bottlenose dolphin	2	TtruA	NCBI	NIST Tur_tru v1	https://www.ncbi.nlm.nih.gov/genome/?term=Tursiops+truncatus
241	Chordata		Mammalia	Laurasiatheria	Cetacea	Iniidae	Lipotes vexillifer			Yangtze River dolphin	2	LvexA	NCBI	Lipotes_vexillifer_v1	https://www.ncbi.nlm.nih.gov/genome/?term=Lipotes+vexillifer
242	Chordata		Mammalia	Laurasiatheria	Cetacea	Physeteridae	Physeter catodon			Sperm whale	2	PcatA	NCBI	Physeter_macrocephalus-2.0.2	https://www.ncbi.nlm.nih.gov/genome/?term=Physeter+catodon
243	Chordata		Mammalia	Laurasiatheria	Chiroptera	Hipposideridae	Hipposideros armiger			Great roundleaf bat	2	HarmA	NCBI	ASM189008v1	https://www.ncbi.nlm.nih.gov/genome/?term=Hipposideros+armiger
244	Chordata		Mammalia	Laurasiatheria	Chiroptera	Pteropodidae	Pteropus vampyrus			Large flying fox	2	PvamA	NCBI	Pvam_2.0	https://www.ncbi.nlm.nih.gov/genome/?term=Pteropus+vampyrus
245	Chordata		Mammalia	Laurasiatheria	Chiroptera	Pteropodidae	Pteropus alecto			Black flying fox	2	PaleA	NCBI	ASM32557v1	https://www.ncbi.nlm.nih.gov/genome/?term=Pteropus+alecto
246	Chordata		Mammalia	Laurasiatheria	Chiroptera	Rhinolophidae	Rhinolophus sinicus			Chinese rufous horseshoe bat	4	RsinA	NCBI	ASM188883v1	https://www.ncbi.nlm.nih.gov/genome/?term=Rhinolophus+sinicus
247	Chordata		Mammalia	Laurasiatheria	Chiroptera	Vespertilionidae	Myotis davidii			David's myotis	2	MdavA	NCBI	ASM32734v1	https://www.ncbi.nlm.nih.gov/genome/?term=Myotis+davidii
248	Chordata		Mammalia	Laurasiatheria	Chiroptera	Vespertilionidae	Myotis brandtii			Brandt's bat	2	MbraA	NCBI	ASM41265v1	https://www.ncbi.nlm.nih.gov/genome/?term=Myotis+brandtii
249	Chordata		Mammalia	Laurasiatheria	Chiroptera	Vespertilionidae	Myotis lucifugus			Little brown bat	2	MlucA	NCBI	Myoluc2.0	https://www.ncbi.nlm.nih.gov/genome/?term=Myotis+lucifugus
250	Chordata		Mammalia	Laurasiatheria	Chiroptera	Vespertilionidae	Miniopterus natalensis			Natal long-fingered bat	2	MnatA	NCBI	Mnat.v1	https://www.ncbi.nlm.nih.gov/genome/?term=Miniopterus+natalensis
251	Chordata		Mammalia	Laurasiatheria	Chiroptera	Vespertilionidae	Eptesicus fuscus			Big brown bat	2	EfusA	NCBI	EptFus1.0	https://www.ncbi.nlm.nih.gov/genome/?term=Eptesicus+fuscus
252	Chordata		Mammalia	Laurasiatheria	Erinaceomorpha	Erinaceidae	Erinaceus europaeus			Western European hedgehog	3	EeurA	NCBI	EriEur2.0	https://www.ncbi.nlm.nih.gov/genome/?term=Erinaceus+europaeus
253	Chordata		Mammalia	Laurasiatheria	Perissodactyla	Equidae	Equus przewalskii			Przewalski's horse	2	EprzA	NCBI	Burgud	https://www.ncbi.nlm.nih.gov/genome/?term=Equus+przewalskii
254	Chordata		Mammalia	Laurasiatheria	Perissodactyla	Equidae	Equus caballus			Horse	2	EcabA	NCBI	EquCab2.0	https://www.ncbi.nlm.nih.gov/genome/?term=Equus+caballus
255	Chordata		Mammalia	Laurasiatheria	Perissodactyla	Equidae	Equus asinus			Ass	2	EasiA	NCBI	ASM130575v1	https://www.ncbi.nlm.nih.gov/genome/?term=Equus+asinus
256	Chordata		Mammalia	Laurasiatheria	Perissodactyla	Rhinocerotidae	Ceratotherium simum simum			Southern white rhinoceros	2	CsimA	NCBI	CerSimSim1.0	https://www.ncbi.nlm.nih.gov/genome/?term=Ceratotherium+simum+simum
257	Chordata		Mammals	Laurasiatheria	Pholidota	Manidae	Manis javanica			Malayan pangolin	2	MjavA	NCBI	ManJav1.0	https://www.ncbi.nlm.nih.gov/genome/?term=Manis+javanica
