# Supplementary material for: Fibrillarin evolution through the Tree of Life: Comparative genomics and microsynteny network analyses provide new insights into the evolutionary history of Fibrillarin
Source: PLoS Comput Biol. 2020 Oct 19;16(10):e1008318. doi: 10.1371/journal.pcbi.1008318 (PMC7608942; doi:10.1371/journal.pcbi.1008318)
Supplement: S11 Table — This network was formed by all pairwise syntenic genes (Node1-Node2) found by MCScanX software. (XLSX) [file pcbi.1008318.s027.xlsx]

## Sheet: S11 Table (SynNet Fungi)
S11 Table. Microsynteny Network of the FIB proteins found in the fungal genomes. This network was formed by all pairwise syntenic genes (Node1-Node2) found by MCScanX software.
Total nodes: 97; Total edges: 239.
Block Index	Score	Node 1	Node 2	Positions
AchmF_CbriF115-6b	348	AchmF_KFH40609	CbriF_OAA45243	7AchmFscaffold183&CbriFScf_9
AchmF_CglmF67-2b	285	AchmF_KFH40609	CglmF_EAQ86046	6AchmFscaffold183&CglmFCH408033
AchmF_FclmF110-7b	546	AchmF_KFH40609	FclmF_FCUL_01961.1-mRNA-1	11AchmFscaffold183&FclmF1
AchmF_McrmF122-6b	495	AchmF_KFH40609	McrmF_EFY85384	10AchmFscaffold183&McrmFScf_110
AchmF_NdtaF126-6b	496	AchmF_KFH40609	NdtaF_KPM43564	10AchmFscaffold183&NdtaFcontig_31
AchmF_PnsaF61-2b	293	AchmF_KFH40609	PnsaF_CAP73855	6AchmFscaffold183&PnsaFCU640366
AchmF_SchmF103-6b	497	AchmF_KFH40609	SchmF_KFA78119	10AchmFscaffold183&SchmFscaffold810
AchmF_TgmiF128-6b	394	AchmF_KFH40609	TgmiF_KUE99984	8AchmFscaffold183&TgmiFScaffolds0030.1
AchmF_TtrsF74-2b	288	AchmF_KFH40609	TtrsF_AEO63247	6AchmFscaffold183&TtrsF1
AchmF_UvrsF117-2b	298	AchmF_KFH40609	UvrsF_KDB17395	6AchmFscaffold183&UvrsFSca_7
AchmF_VlfeF87-7b	400	AchmF_KFH40609	VlfeF_EEY23262	8AchmFscaffold183&VlfeFDS985228
AclsF_AoteF30-2b	582	AclsF_OJK04388	AoteF_EEQ33758	12AclsFASPACscaffold_1&AoteFDS995706
AclsF_BdrsF15-3b	415	AclsF_OJK04388	BdrsF_EGE80826	9AclsFASPACscaffold_1&BdrsFsupercont1.17
AclsF_CbriF4-0b	258	AclsF_OJK04388	CbriF_OAA45243	6AclsFASPACscaffold_1&CbriFScf_9
AclsF_CpsiF29-2b	280	AclsF_OJK04388	CpsiF_EER26840	6AclsFASPACscaffold_1&CpsiFgcontig_1105601051743
AclsF_FclmF0-0b	335	AclsF_OJK04388	FclmF_FCUL_01961.1-mRNA-1	8AclsFASPACscaffold_1&FclmF1
AclsF_HcpmF17-3b	705	AclsF_OJK04388	HcpmF_EEH09780	15AclsFASPACscaffold_1&HcpmFsupercont2.2
AclsF_NdtaF1-0b	274	AclsF_OJK04388	NdtaF_KPM43564	6AclsFASPACscaffold_1&NdtaFcontig_31
AclsF_TbneF25-2b	345	AclsF_OJK04388	TbneF_EFE31197	7AclsFASPACscaffold_1&TbneFcontig01106.0
AmcsF5-567b	31963	AmcsF_KNE55021	AmcsF_KNE56685	644AmcsFsupercont3.1&AmcsFsupercont3.3
AoteF_BdrsF200-8b	828	AoteF_EEQ33758	BdrsF_EGE80826	17AoteFDS995706&BdrsFsupercont1.17
AoteF_BspsF255-5b	298	AoteF_EEQ33758	BspsF_GAD98272	6AoteFDS995706&BspsFPVAR5_00049_3.
AoteF_CpmsF91-4b	323	AoteF_EEQ33758	CpmsF_EXJ90094	8AoteFDS995706&CpmsFaczIQ-supercont1.2
AoteF_CpsiF176-9b	764	AoteF_EEQ33758	CpsiF_EER26840	16AoteFDS995706&CpsiFgcontig_1105601051743
AoteF_HcpmF178-8b	967	AoteF_EEQ33758	HcpmF_EEH09780	20AoteFDS995706&HcpmFsupercont2.2
AoteF_PbrsF218-6b	345	AoteF_EEQ33758	PbrsF_ODH26943	7AoteFDS995706&PbrsFsupercont1.170
AoteF_TbneF65-81b	4408	AoteF_EEQ33758	TbneF_EFE31197	89AoteFDS995706&TbneFcontig01106.0
AoteF_UrsiF161-6b	438	AoteF_EEQ33758	UrsiF_EEP77977	9AoteFDS995706&UrsiFCH476615
ArcsF_BpnaF114-5b	297	ArcsF_KXL41885	BpnaF_EMC92328	6ArcsF5WFSArich_Contig_05124&BpnaFBAUCOscaffold_13
BbtmF_FrdaF2-3b	263	BbtmF_KDQ16237	FrdaF_CCM00494	6BbtmFBOTBOscaffold_13&FrdaFHE796987
BbtmF_SnvmF11-8b	421	BbtmF_KDQ16237	SnvmF_KZS99112	9BbtmFBOTBOscaffold_13&SnvmFSISNIscaffold_1
BcnaF_PtppF3-7b	309	BcnaF_Bcin10g04550.1	PtppF_EDU43497	8BcnaF10&PtppFDS231628
BcnaF_SbrsF68-2b	550	BcnaF_Bcin10g04550.1	SbrsF_ESZ91154	11BcnaF10&SbrsFscaffold00225
BdrsF_CpsiF69-2b	564	BdrsF_EGE80826	CpsiF_EER26840	12BdrsFsupercont1.17&CpsiFgcontig_1105601051743
BdrsF_HcpmF51-15b	7863	BdrsF_EGE80826	HcpmF_EEH09780	160BdrsFsupercont1.17&HcpmFsupercont2.2
BdrsF_PbrsF94-0b	786	BdrsF_EGE80826	PbrsF_ODH26943	16BdrsFsupercont1.17&PbrsFsupercont1.170
BdrsF_TbneF66-4b	636	BdrsF_EGE80826	TbneF_EFE31197	13BdrsFsupercont1.17&TbneFcontig01106.0
BdrsF_UrsiF61-2b	376	BdrsF_EGE80826	UrsiF_EEP77977	8BdrsFsupercont1.17&UrsiFCH476615
BnsaF_EcyeF34-1b	313	BnsaF_ODQ79859	EcyeF_AET40026	7BnsaFBABINscaffold_6&EcyeF5
BpnaF_CglmF1-2b	264	BpnaF_EMC92328	CglmF_EAQ86046	6BpnaFBAUCOscaffold_13&CglmFCH408033
BpnaF_CpsiF17-6b	287	BpnaF_EMC92328	CpsiF_EER26840	8BpnaFBAUCOscaffold_13&CpsiFgcontig_1105601051743
BpnaF_TtrsF1-2b	258	BpnaF_EMC92328	TtrsF_AEO63247	6BpnaFBAUCOscaffold_13&TtrsF1
BspsF_CpsiF233-5b	299	BspsF_GAD98272	CpsiF_EER26840	6BspsFPVAR5_00049_3.&CpsiFgcontig_1105601051743
BspsF_TbneF236-5b	298	BspsF_GAD98272	TbneF_EFE31197	6BspsFPVAR5_00049_3.&TbneFcontig01106.0
CbnaF_CpmsF95-3b	338	CbnaF_KIW90010	CpmsF_EXJ90094	7CbnaFsupercont1.15&CpmsFaczIQ-supercont1.2
CbnaF_CrpaF96-2b	323	CbnaF_KIW90010	CrpaF_ETN46848	7CbnaFsupercont1.15&CrpaFsupercont1.1
CbnaF_FrcaF35-133b	8184	CbnaF_KIW90010	FrcaF_OAP56110	166CbnaFsupercont1.15&FrcaFScaff9
CbnaF_PmraF100-65b	5528	CbnaF_KIW90010	PmraF_KIW70537	115CbnaFsupercont1.15&PmraFsupercont1.2
CbriF_FclmF312-24b	1226	CbriF_OAA45243	FclmF_FCUL_01961.1-mRNA-1	25CbriFScf_9&FclmF1
CbriF_McrmF338-18b	945	CbriF_OAA45243	McrmF_EFY85384	19CbriFScf_9&McrmFScf_110
CbriF_NdtaF364-21b	1092	CbriF_OAA45243	NdtaF_KPM43564	22CbriFScf_9&NdtaFcontig_31
CbriF_PmnmF174-15b	753	CbriF_OAA45243	PmnmF_EON96096	16CbriFScf_9&PmnmFPA7_03_scaffold_592
CbriF_SchmF349-6b	348	CbriF_OAA45243	SchmF_KFA78119	7CbriFScf_9&SchmFscaffold810
CbriF_TgmiF351-5b	299	CbriF_OAA45243	TgmiF_KUE99984	6CbriFScf_9&TgmiFScaffolds0030.1
CbriF_TtrsF235-8b	429	CbriF_OAA45243	TtrsF_AEO63247	9CbriFScf_9&TtrsF1
CbriF_VlfeF276-17b	859	CbriF_OAA45243	VlfeF_EEY23262	18CbriFScf_9&VlfeFDS985228
CfbiF_WnmsF94-9b	546	CfbiF_ONH68807	WnmsF_ODQ58298	11CfbiFBON22_Sc02&WnmsFWICANscaffold_5
CglmF_DmpaF191-1b	386	CglmF_EAQ86046	DmpaF_KKY30536	8CglmFCH408033&DmpaFDA_912_scaffold_v01_474
CglmF_FclmF162-3b	336	CglmF_EAQ86046	FclmF_FCUL_01961.1-mRNA-1	7CglmFCH408033&FclmF1
CglmF_FclmF166-3b	1036	CglmF_EAQ86046	FclmF_FCUL_01961.1-mRNA-1	22CglmFCH408033&FclmF1
CglmF_MbliF177-5b	519	CglmF_EAQ86046	MbliF_KXJ92823	11CglmFCH408033&MbliFMicbo1qcscaffold_4
CglmF_McrmF178-3b	369	CglmF_EAQ86046	McrmF_EFY85384	8CglmFCH408033&McrmFScf_110
CglmF_McrmF180-3b	285	CglmF_EAQ86046	McrmF_EFY85384	6CglmFCH408033&McrmFScf_110
CglmF_NdtaF173-3b	337	CglmF_EAQ86046	NdtaF_KPM43564	7CglmFCH408033&NdtaFcontig_31
CglmF_NdtaF175-3b	762	CglmF_EAQ86046	NdtaF_KPM43564	16CglmFCH408033&NdtaFcontig_31
CglmF_PmnmF242-16b	944	CglmF_EAQ86046	PmnmF_EON96096	20CglmFCH408033&PmnmFPA7_03_scaffold_592
CglmF_PnsaF284-15b	1181	CglmF_EAQ86046	PnsaF_CAP73855	24CglmFCH408033&PnsaFCU640366
CglmF_SchmF160-2b	776	CglmF_EAQ86046	SchmF_KFA78119	16CglmFCH408033&SchmFscaffold810
CglmF_TgmiF160-1b	312	CglmF_EAQ86046	TgmiF_KUE99984	8CglmFCH408033&TgmiFScaffolds0030.1
CglmF_TgmiF161-4b	277	CglmF_EAQ86046	TgmiF_KUE99984	6CglmFCH408033&TgmiFScaffolds0030.1
CglmF_TtrsF56-314b	29490	CglmF_EAQ86046	TtrsF_AEO63247	601CglmFCH408033&TtrsF1
CglmF_UvrsF167-2b	283	CglmF_EAQ86046	UvrsF_KDB17395	6CglmFCH408033&UvrsFSca_7
CglmF_VlfeF222-8b	719	CglmF_EAQ86046	VlfeF_EEY23262	16CglmFCH408033&VlfeFDS985228
ClseF_DfbiF181-5b	647	ClseF_EEQ39622	DfbiF_KRZ99527	13ClseFCH408079&DfbiFcontig00137
ClseF_MbcaF55-45b	3537	ClseF_EEQ39622	MbcaF_OBA24489	71ClseFCH408079&MbcaFMETBIscaffold_1
ClseF_MgliF177-6b	688	ClseF_EEQ39622	MgliF_EDK41376	14ClseFCH408079&MgliFCH408161
ClseF_SstsF160-7b	532	ClseF_EEQ39622	SstsF_EAZ63671	11ClseFCH408079&SstsF1
CoreF_LipeF150-13b	785	CoreF_79726	LipeF_320081	16CoreFscaffold_4&LipeFscaffold_1
CpmsF_CrpaF83-5b	429	CpmsF_EXJ90094	CrpaF_ETN46848	9CpmsFaczIQ-supercont1.2&CrpaFsupercont1.1
CpmsF_EqmaF149-10b	1856	CpmsF_EXJ90094	EqmaF_KEF53244	39CpmsFaczIQ-supercont1.2&EqmaFaczIA-supercont1.14
CpsiF_HcpmF79-5b	673	CpsiF_EER26840	HcpmF_EEH09780	15CpsiFgcontig_1105601051743&HcpmFsupercont2.2
CpsiF_PbrsF150-0b	346	CpsiF_EER26840	PbrsF_ODH26943	7CpsiFgcontig_1105601051743&PbrsFsupercont1.170
CpsiF_StraF47-8b	382	CpsiF_EER26840	StraF_EOA85412	9CpsiFgcontig_1105601051743&StraFSETTUscaffold_3
CpsiF_TbneF127-2b	592	CpsiF_EER26840	TbneF_EFE31197	12CpsiFgcontig_1105601051743&TbneFcontig01106.0
CpsiF_UrsiF22-9b	3695	CpsiF_EER26840	UrsiF_EEP77977	75CpsiFgcontig_1105601051743&UrsiFCH476615
CpsiF_XhveF130-1b	255	CpsiF_EER26840	XhveF_KZF19727	6CpsiFgcontig_1105601051743&XhveFL228scaffold_12
CrpaF_EqmaF1-2b	394	CrpaF_ETN46848	EqmaF_KEF53244	8CrpaFsupercont1.1&EqmaFaczIA-supercont1.14
CrpaF_FrcaF46-2b	321	CrpaF_ETN46848	FrcaF_OAP56110	7CrpaFsupercont1.1&FrcaFScaff9
CrpaF_PmraF9-2b	363	CrpaF_ETN46848	PmraF_KIW70537	8CrpaFsupercont1.1&PmraFsupercont1.2
DcraF_MphaF430-2b	545	DcraF_OJD30107	MphaF_EKG12529	11DcraFscaffold66&MphaFcontig00448
DfbiF_MbcaF237-6b	597	DfbiF_KRZ99527	MbcaF_OBA24489	12DfbiFcontig00137&MbcaFMETBIscaffold_1
DfbiF_MgliF193-7b	643	DfbiF_KRZ99527	MgliF_EDK41376	13DfbiFcontig00137&MgliFCH408161
DfbiF_SstsF252-3b	447	DfbiF_KRZ99527	SstsF_EAZ63671	9DfbiFcontig00137&SstsF1
DmpaF_GclaF143-1b	436	DmpaF_KKY30536	GclaF_EFX01262	9DmpaFDA_912_scaffold_v01_474&GclaFGCSC_167
DmpaF_GtriF172-1b	376	DmpaF_KKY30536	GtriF_EJT71244	8DmpaFDA_912_scaffold_v01_474&GtriFsupercont2.6
DmpaF_OpceF140-1b	386	DmpaF_KKY30536	OpceF_EPE09690	8DmpaFDA_912_scaffold_v01_474&OpceFKE148147
DmpaF_SmcaF179-0b	395	DmpaF_KKY30536	SmcaF_CCC09983	8DmpaFDA_912_scaffold_v01_474&SmcaF2.11
DmpaF_TgmiF110-0b	384	DmpaF_KKY30536	TgmiF_KUE99984	8DmpaFDA_912_scaffold_v01_474&TgmiFScaffolds0030.1
DmpaF_TtrsF196-1b	422	DmpaF_KKY30536	TtrsF_AEO63247	9DmpaFDA_912_scaffold_v01_474&TtrsF1
DmpaF_VlfeF130-2b	291	DmpaF_KKY30536	VlfeF_EEY23262	6DmpaFDA_912_scaffold_v01_474&VlfeFDS985228
EbniF_EcniF6-5b	447	EbniF_EED44440	EcniF_KMV65234	10EbniFctg01_168&EcniFCH10_ECIII-L
EcniF_NapsF12-0b	292	EcniF_KMV65234	NapsF_EQB61672	6EcniFCH10_ECIII-L&NapsFscf7180000046826
EcyeF_HgliF62-4b	275	EcyeF_AET40026	HgliF_SGZ39330	6EcyeF5&HgliFHGUI_contig_021
EcyeF_KfraF157-13b	1206	EcyeF_AET40026	KfraF_CCF57084	25EcyeF5&KfraF3
EcyeF_KfraF171-22b	1536	EcyeF_AET40026	KfraF_CCF58831	33EcyeF5&KfraF6
EcyeF_ScreF145-9b	1197	EcyeF_AET40026	ScreF_YDL014W	25EcyeF5&ScreFIV
EcyeF_SrbaF109-7b	852	EcyeF_AET40026	SrbaF_EJS44334	18EcyeF5&SrbaFIV
EcyeF_TdliF114-21b	1145	EcyeF_AET40026	TdliF_CCE92021	23EcyeF5&TdliF4
EcyeF_ZbliF249-15b	874	EcyeF_AET40026	ZbliF_CDH10351	18EcyeF5&ZbliFZBAI_A_scaffold_024
EcyeF_ZbliF295-15b	873	EcyeF_AET40026	ZbliF_CDH16205	18EcyeF5&ZbliFZBAI_B_scaffold_047
EglaF_FrdaF29-5b	430	EglaF_KZV87392	FrdaF_CCM00494	9EglaFEXIGLscaffold_246&FrdaFHE796987
EglaF_LslsF47-2b	283	EglaF_KZV87392	LslsF_KZT09682	6EglaFEXIGLscaffold_246&LslsFLAESUscaffold_7
FclmF_MbliF43-1b	270	FclmF_FCUL_01961.1-mRNA-1	MbliF_KXJ92823	6FclmF1&MbliFMicbo1qcscaffold_4
FclmF_McrmF89-6b	1239	FclmF_FCUL_01961.1-mRNA-1	McrmF_EFY85384	25FclmF1&McrmFScf_110
FclmF_NdtaF84-17b	1983	FclmF_FCUL_01961.1-mRNA-1	NdtaF_KPM43564	40FclmF1&NdtaFcontig_31
FclmF_PmnmF74-0b	323	FclmF_FCUL_01961.1-mRNA-1	PmnmF_EON96096	7FclmF1&PmnmFPA7_03_scaffold_592
FclmF_PnsaF66-6b	472	FclmF_FCUL_01961.1-mRNA-1	PnsaF_CAP73855	10FclmF1&PnsaFCU640366
FclmF_SchmF96-17b	1190	FclmF_FCUL_01961.1-mRNA-1	SchmF_KFA78119	24FclmF1&SchmFscaffold810
FclmF_TgmiF42-2b	443	FclmF_FCUL_01961.1-mRNA-1	TgmiF_KUE99984	9FclmF1&TgmiFScaffolds0030.1
FclmF_TtrsF0-18b	1290	FclmF_FCUL_01961.1-mRNA-1	TtrsF_AEO63247	27FclmF1&TtrsF1
FclmF_UvrsF84-6b	419	FclmF_FCUL_01961.1-mRNA-1	UvrsF_KDB17395	9FclmF1&UvrsFSca_7
FclmF_VlfeF106-6b	1092	FclmF_FCUL_01961.1-mRNA-1	VlfeF_EEY23262	24FclmF1&VlfeFDS985228
FrcaF_PmraF316-19b	3772	FrcaF_OAP56110	PmraF_KIW70537	77FrcaFScaff9&PmraFsupercont1.2
FrdaF_LslsF111-9b	863	FrdaF_CCM00494	LslsF_KZT09682	18FrdaFHE796987&LslsFLAESUscaffold_7
GclaF_GtriF190-10b	687	GclaF_EFX01262	GtriF_EJT71244	15GclaFGCSC_167&GtriFsupercont2.6
GclaF_OpceF238-15b	2032	GclaF_EFX01262	OpceF_EPE09690	41GclaFGCSC_167&OpceFKE148147
GclaF_PmnmF191-0b	929	GclaF_EFX01262	PmnmF_EON96096	19GclaFGCSC_167&PmnmFPA7_03_scaffold_592
GclaF_PnsaF190-7b	541	GclaF_EFX01262	PnsaF_CAP73855	11GclaFGCSC_167&PnsaFCU640366
GclaF_SmcaF160-10b	585	GclaF_EFX01262	SmcaF_CCC09983	12GclaFGCSC_167&SmcaF2.11
GclaF_TgmiF103-10b	856	GclaF_EFX01262	TgmiF_KUE99984	19GclaFGCSC_167&TgmiFScaffolds0030.1
GmraF_LmtaF147-4b	281	GmraF_KDR69290	LmtaF_KIJ98705	6GmraFGALMAscaffold_37&LmtaFK443scaffold_128
GmraF_SnvmF105-2b	261	GmraF_KDR69290	SnvmF_KZS99112	7GmraFGALMAscaffold_37&SnvmFSISNIscaffold_1
GtriF_McrmF183-2b	340	GtriF_EJT71244	McrmF_EFY85384	7GtriFsupercont2.6&McrmFScf_110
GtriF_NdtaF179-1b	292	GtriF_EJT71244	NdtaF_KPM43564	6GtriFsupercont2.6&NdtaFcontig_31
GtriF_OpceF246-9b	672	GtriF_EJT71244	OpceF_EPE09690	14GtriFsupercont2.6&OpceFKE148147
GtriF_PnsaF276-4b	422	GtriF_EJT71244	PnsaF_CAP73855	9GtriFsupercont2.6&PnsaFCU640366
GtriF_SchmF183-1b	290	GtriF_EJT71244	SchmF_KFA78119	6GtriFsupercont2.6&SchmFscaffold810
GtriF_SmcaF262-6b	376	GtriF_EJT71244	SmcaF_CCC09983	8GtriFsupercont2.6&SmcaF2.11
GtriF_TgmiF184-8b	381	GtriF_EJT71244	TgmiF_KUE99984	9GtriFsupercont2.6&TgmiFScaffolds0030.1
HcpmF_PbrsF136-0b	843	HcpmF_EEH09780	PbrsF_ODH26943	17HcpmFsupercont2.2&PbrsFsupercont1.170
HcpmF_TbneF110-4b	639	HcpmF_EEH09780	TbneF_EFE31197	13HcpmFsupercont2.2&TbneFcontig01106.0
HcpmF_UrsiF76-2b	381	HcpmF_EEH09780	UrsiF_EEP77977	8HcpmFsupercont2.2&UrsiFCH476615
HsbmF_LmtaF105-2b	307	HsbmF_KJA24152	LmtaF_KIJ98705	7HsbmFscaffold_21&LmtaFK443scaffold_128
HsbmF_SnvmF76-1b	270	HsbmF_KJA24152	SnvmF_KZS99112	6HsbmFscaffold_21&SnvmFSISNIscaffold_1
KcpaF_WnmsF74-1b	538	KcpaF_CDK28881	WnmsF_ODQ58298	11KcpaFHG793130&WnmsFWICANscaffold_5
KfraF11-6b	561	KfraF_CCF57084	KfraF_CCF58831	12KfraF3&KfraF6
KfraF_ScreF129-15b	1155	KfraF_CCF57084	ScreF_YDL014W	25KfraF3&ScreFIV
KfraF_ScreF216-16b	1161	KfraF_CCF58831	ScreF_YDL014W	24KfraF6&ScreFIV
KfraF_SrbaF96-11b	881	KfraF_CCF57084	SrbaF_EJS44334	19KfraF3&SrbaFIV
KfraF_SrbaF160-13b	938	KfraF_CCF58831	SrbaF_EJS44334	20KfraF6&SrbaFIV
KfraF_TdliF113-24b	3544	KfraF_CCF57084	TdliF_CCE92021	74KfraF3&TdliF4
KfraF_TdliF181-19b	1256	KfraF_CCF58831	TdliF_CCE92021	26KfraF6&TdliF4
KfraF_ZbliF258-4b	750	KfraF_CCF57084	ZbliF_CDH10351	16KfraF3&ZbliFZBAI_A_scaffold_024
KfraF_ZbliF306-4b	751	KfraF_CCF57084	ZbliF_CDH16205	16KfraF3&ZbliFZBAI_B_scaffold_047
KfraF_ZbliF434-9b	812	KfraF_CCF58831	ZbliF_CDH10351	17KfraF6&ZbliFZBAI_A_scaffold_024
KfraF_ZbliF469-9b	811	KfraF_CCF58831	ZbliF_CDH16205	17KfraF6&ZbliFZBAI_B_scaffold_047
LmtaF_LslsF37-1b	278	LmtaF_KIJ98705	LslsF_KZT09682	6LmtaFK443scaffold_128&LslsFLAESUscaffold_7
LotrF_MlnaF520-1b	360	LotrF_213442	MlnaF_OAQ25561	8LotrFscaffold_65&MlnaFK457scaffold_67
LslsF_PcraF241-1b	912	LslsF_KZT09682	PcraF_EKM55120	20LslsFLAESUscaffold_7&PcraFPHACAscaffold_5
MbcaF_MgliF78-7b	768	MbcaF_OBA24489	MgliF_EDK41376	16MbcaFMETBIscaffold_1&MgliFCH408161
MbcaF_SstsF12-7b	532	MbcaF_OBA24489	SstsF_EAZ63671	11MbcaFMETBIscaffold_1&SstsF1
MbliF_PmnmF161-1b	425	MbliF_KXJ92823	PmnmF_EON96096	9MbliFMicbo1qcscaffold_4&PmnmFPA7_03_scaffold_592
MbliF_PnsaF157-1b	335	MbliF_KXJ92823	PnsaF_CAP73855	7MbliFMicbo1qcscaffold_4&PnsaFCU640366
MbliF_TgmiF126-9b	680	MbliF_KXJ92823	TgmiF_KUE99984	15MbliFMicbo1qcscaffold_4&TgmiFScaffolds0030.1
MbliF_TtrsF162-4b	473	MbliF_KXJ92823	TtrsF_AEO63247	10MbliFMicbo1qcscaffold_4&TtrsF1
MbliF_VlfeF169-0b	276	MbliF_KXJ92823	VlfeF_EEY23262	6MbliFMicbo1qcscaffold_4&VlfeFDS985228
McrmF_NdtaF323-18b	1344	McrmF_EFY85384	NdtaF_KPM43564	27McrmFScf_110&NdtaFcontig_31
McrmF_PmnmF195-1b	288	McrmF_EFY85384	PmnmF_EON96096	6McrmFScf_110&PmnmFPA7_03_scaffold_592
McrmF_PnsaF211-3b	379	McrmF_EFY85384	PnsaF_CAP73855	8McrmFScf_110&PnsaFCU640366
McrmF_SchmF301-6b	746	McrmF_EFY85384	SchmF_KFA78119	15McrmFScf_110&SchmFscaffold810
McrmF_TgmiF319-5b	348	McrmF_EFY85384	TgmiF_KUE99984	7McrmFScf_110&TgmiFScaffolds0030.1
McrmF_TtrsF239-2b	285	McrmF_EFY85384	TtrsF_AEO63247	6McrmFScf_110&TtrsF1
McrmF_TtrsF240-8b	620	McrmF_EFY85384	TtrsF_AEO63247	13McrmFScf_110&TtrsF1
McrmF_UvrsF290-2b	494	McrmF_EFY85384	UvrsF_KDB17395	10McrmFScf_110&UvrsFSca_7
McrmF_VlfeF280-9b	532	McrmF_EFY85384	VlfeF_EEY23262	11McrmFScf_110&VlfeFDS985228
MgliF_SstsF262-11b	724	MgliF_EDK41376	SstsF_EAZ63671	15MgliFCH408161&SstsF1
MmbsF_PpraF237-5b	849	MmbsF_GAN05061	PpraF_CEP11150	17MmbsFscf_mam1_v10081&PpraFscf_15694
MmbsF_PpraF437-4b	498	MmbsF_GAN08735	PpraF_CEP17375	10MmbsFscf_mam1_v10220&PpraFscf_44482
MmbsF_RdlrF21-0b	348	MmbsF_GAN05061	RdlrF_EIE77154	7MmbsFscf_mam1_v10081&RdlrFCH476732
MmbsF_RdlrF22-0b	446	MmbsF_GAN05061	RdlrF_EIE86364	9MmbsFscf_mam1_v10081&RdlrFCH476739
MmseF_PfjsF105-8b	989	MmseF_KXS96553	PfjsF_EME85704	20MmseFscaffold171&PfjsFMYCFIscaffold_2
MntsF_PhbsF45-23b	1989	MntsF_GAK66110	PhbsF_GAC92468	40MntsFscaffold_v10011&PhbsFPHS1.
MntsF_SrlmF40-116b	8623	MntsF_GAK66110	SrlmF_CBQ68416	174MntsFscaffold_v10011&SrlmF10
MntsF_UbraF27-136b	9588	MntsF_GAK66110	UbraF_SAM84517	193MntsFscaffold_v10011&UbraFXIV
NdtaF_OpceF97-4b	294	NdtaF_KPM43564	OpceF_EPE09690	6NdtaFcontig_31&OpceFKE148147
NdtaF_PmnmF121-1b	268	NdtaF_KPM43564	PmnmF_EON96096	6NdtaFcontig_31&PmnmFPA7_03_scaffold_592
NdtaF_PnsaF119-6b	476	NdtaF_KPM43564	PnsaF_CAP73855	10NdtaFcontig_31&PnsaFCU640366
NdtaF_SchmF223-19b	1294	NdtaF_KPM43564	SchmF_KFA78119	26NdtaFcontig_31&SchmFscaffold810
NdtaF_TgmiF222-2b	447	NdtaF_KPM43564	TgmiF_KUE99984	9NdtaFcontig_31&TgmiFScaffolds0030.1
NdtaF_TtrsF149-11b	966	NdtaF_KPM43564	TtrsF_AEO63247	20NdtaFcontig_31&TtrsF1
NdtaF_UvrsF200-6b	444	NdtaF_KPM43564	UvrsF_KDB17395	9NdtaFcontig_31&UvrsFSca_7
NdtaF_VlfeF170-1b	614	NdtaF_KPM43564	VlfeF_EEY23262	13NdtaFcontig_31&VlfeFDS985228
OpceF_SchmF41-4b	295	OpceF_EPE09690	SchmF_KFA78119	6OpceFKE148147&SchmFscaffold810
OpceF_SmcaF48-3b	662	OpceF_EPE09690	SmcaF_CCC09983	14OpceFKE148147&SmcaF2.11
PbrsF_TbneF71-0b	345	PbrsF_ODH26943	TbneF_EFE31197	7PbrsFsupercont1.170&TbneFcontig01106.0
PbrsF_UrsiF72-0b	293	PbrsF_ODH26943	UrsiF_EEP77977	6PbrsFsupercont1.170&UrsiFCH476615
PhbsF_SrlmF0-18b	2143	PhbsF_GAC92468	SrlmF_CBQ68416	43PhbsFPHS1.&SrlmF10
PhbsF_UbraF0-17b	2039	PhbsF_GAC92468	UbraF_SAM84517	41PhbsFPHS1.&UbraFXIV
PjriF_XhveF6-1b	258	PjriF_KTW29129	XhveF_KZF19727	6PjriFsupercont1.10&XhveFL228scaffold_12
PmnmF_PnsaF277-11b	621	PmnmF_EON96096	PnsaF_CAP73855	13PmnmFPA7_03_scaffold_592&PnsaFCU640366
PmnmF_SmcaF253-2b	278	PmnmF_EON96096	SmcaF_CCC09983	6PmnmFPA7_03_scaffold_592&SmcaF2.11
PmnmF_TgmiF176-5b	288	PmnmF_EON96096	TgmiF_KUE99984	6PmnmFPA7_03_scaffold_592&TgmiFScaffolds0030.1
PmnmF_TtrsF299-8b	568	PmnmF_EON96096	TtrsF_AEO63247	12PmnmFPA7_03_scaffold_592&TtrsF1
PmnmF_VlfeF235-3b	270	PmnmF_EON96096	VlfeF_EEY23262	6PmnmFPA7_03_scaffold_592&VlfeFDS985228
PnsaF_SchmF200-6b	436	PnsaF_CAP73855	SchmF_KFA78119	9PnsaFCU640366&SchmFscaffold810
PnsaF_SmcaF381-8b	468	PnsaF_CAP73855	SmcaF_CCC09983	10PnsaFCU640366&SmcaF2.11
PnsaF_TgmiF179-1b	336	PnsaF_CAP73855	TgmiF_KUE99984	7PnsaFCU640366&TgmiFScaffolds0030.1
PnsaF_TtrsF320-9b	1375	PnsaF_CAP73855	TtrsF_AEO63247	28PnsaFCU640366&TtrsF1
PnsaF_UvrsF177-2b	268	PnsaF_CAP73855	UvrsF_KDB17395	6PnsaFCU640366&UvrsFSca_7
PpraF_RdlrF8-6b	349	PpraF_CEP11150	RdlrF_EIE77154	7PpraFscf_15694&RdlrFCH476732
PpraF_RdlrF10-7b	399	PpraF_CEP11150	RdlrF_EIE86364	8PpraFscf_15694&RdlrFCH476739
PtppF_SlyiF421-4b	396	PtppF_EDU43497	SlyiF_KNG44451	8PtppFDS231628&SlyiFscaffold264
PtppF_StraF434-5b	790	PtppF_EDU43497	StraF_EOA85412	16PtppFDS231628&StraFSETTUscaffold_3
RdlrF27-0b	298	RdlrF_EIE77154	RdlrF_EIE86364	6RdlrFCH476732&RdlrFCH476739
RgrsF_SslrF64-13b	727	RgrsF_KPV72846	SslrF_CEQ40780	17RgrsFRHOBAscaffold_13&SslrFscaff008
SchmF_TgmiF244-2b	445	SchmF_KFA78119	TgmiF_KUE99984	9SchmFscaffold810&TgmiFScaffolds0030.1
SchmF_TtrsF190-12b	730	SchmF_KFA78119	TtrsF_AEO63247	15SchmFscaffold810&TtrsF1
SchmF_UvrsF226-6b	445	SchmF_KFA78119	UvrsF_KDB17395	9SchmFscaffold810&UvrsFSca_7
SchmF_VlfeF202-2b	431	SchmF_KFA78119	VlfeF_EEY23262	9SchmFscaffold810&VlfeFDS985228
ScreF_SrbaF10-142b	10894	ScreF_YDL014W	SrbaF_EJS44334	221ScreFIV&SrbaFIV
ScreF_TdliF40-23b	1320	ScreF_YDL014W	TdliF_CCE92021	27ScreFIV&TdliF4
ScreF_ZbliF86-8b	618	ScreF_YDL014W	ZbliF_CDH10351	13ScreFIV&ZbliFZBAI_A_scaffold_024
ScreF_ZbliF136-8b	618	ScreF_YDL014W	ZbliF_CDH16205	13ScreFIV&ZbliFZBAI_B_scaffold_047
SjpsF_SzpoF50-1b	744	SjpsF_EEB05918	SzpoF_SPBC2D10.10c.1	15SjpsFsupercont5.1&SzpoFII
SlyiF_StraF185-3b	448	SlyiF_KNG44451	StraF_EOA85412	9SlyiFscaffold264&StraFSETTUscaffold_3
SmcaF_TgmiF26-15b	775	SmcaF_CCC09983	TgmiF_KUE99984	16SmcaF2.11&TgmiFScaffolds0030.1
SrbaF_TdliF31-17b	2136	SrbaF_EJS44334	TdliF_CCE92021	45SrbaFIV&TdliF4
SrbaF_ZbliF57-8b	643	SrbaF_EJS44334	ZbliF_CDH10351	14SrbaFIV&ZbliFZBAI_A_scaffold_024
SrbaF_ZbliF93-8b	645	SrbaF_EJS44334	ZbliF_CDH16205	14SrbaFIV&ZbliFZBAI_B_scaffold_047
SrlmF_UbraF10-118b	8984	SrlmF_CBQ68416	UbraF_SAM84517	181SrlmF10&UbraFXIV
SslrF_UbraF4-0b	283	SslrF_CEQ40780	UbraF_SAM84517	8SslrFscaff008&UbraFXIV
TbneF_UrsiF138-2b	437	TbneF_EFE31197	UrsiF_EEP77977	9TbneFcontig01106.0&UrsiFCH476615
TdliF_ZbliF144-30b	2355	TdliF_CCE92021	ZbliF_CDH10351	48TdliF4&ZbliFZBAI_A_scaffold_024
TdliF_ZbliF176-31b	2406	TdliF_CCE92021	ZbliF_CDH16205	49TdliF4&ZbliFZBAI_B_scaffold_047
TgmiF_VlfeF138-0b	300	TgmiF_KUE99984	VlfeF_EEY23262	6TgmiFScaffolds0030.1&VlfeFDS985228
TtrsF_UvrsF46-3b	285	TtrsF_AEO63247	UvrsF_KDB17395	6TtrsF1&UvrsFSca_7
TtrsF_VlfeF76-7b	463	TtrsF_AEO63247	VlfeF_EEY23262	11TtrsF1&VlfeFDS985228
UrsiF_XhveF10-1b	250	UrsiF_EEP77977	XhveF_KZF19727	6UrsiFCH476615&XhveFL228scaffold_12
ZbliF47-100b	9738	ZbliF_CDH10351	ZbliF_CDH16205	195ZbliFZBAI_A_scaffold_024&ZbliFZBAI_B_scaffold_047
