# Supplementary material for: Fibrillarin evolution through the Tree of Life: Comparative genomics and microsynteny network analyses provide new insights into the evolutionary history of Fibrillarin
Source: PLoS Comput Biol. 2020 Oct 19;16(10):e1008318. doi: 10.1371/journal.pcbi.1008318 (PMC7608942; doi:10.1371/journal.pcbi.1008318)
Supplement: S12 Table — (XLSX) [file pcbi.1008318.s028.xlsx]

## Sheet: S12 Table (Fungi communities)
S12 Table. Fungi Microsynteny communities found at k-clique=3 by Cfinder.
Communities:	F-1	F-2	F-3	F-4	F-5	F-6	F-7	F-8	F-9
Taxonomic group:	Euromycetidae	Chaetothyriales	Mucorineae	Ustilaginaceae	Saccharomycetales	Sordariomycetes	Saccharomycetaceae	Agaricomycetes	Pleosporaceae
Number of nodes:	10	6	4	4	5	21	8	3	3	64
Number of edges:	31	10	6	6	10	107	28	3	3	204
	AclsF_OJK04388	CbnaF_KIW90010	MmbsF_GAN05061	MntsF_GAK66110	ClseF_EEQ39622	AchmF_KFH40609	EcyeF_AET40026	EglaF_KZV87392	PtppF_EDU43497
	AoteF_EEQ33758	CpmsF_EXJ90094	PpraF_CEP11150	PhbsF_GAC92468	DfbiF_KRZ99527	AclsF_OJK04388	KfraF_CCF57084	FrdaF_CCM00494	SlyiF_KNG44451
	BdrsF_EGE80826	CrpaF_ETN46848	RdlrF_EIE77154	SrlmF_CBQ68416	MbcaF_OBA24489	BpnaF_EMC92328	KfraF_CCF58831	LslsF_KZT09682	StraF_EOA85412
	BspsF_GAD98272	EqmaF_KEF53244	RdlrF_EIE86364	UbraF_SAM84517	MgliF_EDK41376	CbriF_OAA45243	ScreF_YDL014W
	CpsiF_EER26840	FrcaF_OAP56110			SstsF_EAZ63671	CglmF_EAQ86046	SrbaF_EJS44334
	HcpmF_EEH09780	PmraF_KIW70537				DmpaF_KKY30536	TdliF_CCE92021
	PbrsF_ODH26943					FclmF_FCUL_01961.1-mRNA-1	ZbliF_CDH10351
	TbneF_EFE31197					GclaF_EFX01262	ZbliF_CDH16205
	UrsiF_EEP77977					GtriF_EJT71244
	XhveF_KZF19727					MbliF_KXJ92823
						McrmF_EFY85384
						NdtaF_KPM43564
						OpceF_EPE09690
						PmnmF_EON96096
						PnsaF_CAP73855
						SchmF_KFA78119
						SmcaF_CCC09983
						TgmiF_KUE99984
						TtrsF_AEO63247
						UvrsF_KDB17395
						VlfeF_EEY23262
