# Supplementary material for: Fibrillarin evolution through the Tree of Life: Comparative genomics and microsynteny network analyses provide new insights into the evolutionary history of Fibrillarin
Source: PLoS Comput Biol. 2020 Oct 19;16(10):e1008318. doi: 10.1371/journal.pcbi.1008318 (PMC7608942; doi:10.1371/journal.pcbi.1008318)
Supplement: S13 Table — (XLSX) [file pcbi.1008318.s029.xlsx]

## Sheet: S13 Table (Fungi SynNet Blocks)
S13 Table. All edges found at k-clique=3 for the protein-coding genes within the Fungi FIB syntenic blocks.
Node1	Node2	Original Fibrillarin Network
AclsF_OJK04376	BdrsF_EGE80844	F1
AclsF_OJK04376	HcpmF_EEH09795	F1
BdrsF_EGE80844	HcpmF_EEH09795	F1
BdrsF_EGE80844	PbrsF_ODH26956	F1
HcpmF_EEH09795	PbrsF_ODH26956	F1
AclsF_OJK04393	AoteF_EEQ33765	F1
AclsF_OJK04393	TbneF_EFE31190	F1
AoteF_EEQ33765	TbneF_EFE31190	F1
AoteF_EEQ33765	BdrsF_EGE80810	F1
AoteF_EEQ33765	HcpmF_EEH09768	F1
TbneF_EFE31190	BdrsF_EGE80810	F1
TbneF_EFE31190	HcpmF_EEH09768	F1
BdrsF_EGE80810	HcpmF_EEH09768	F1
AclsF_OJK04397	BdrsF_EGE80808	F1
AclsF_OJK04397	HcpmF_EEH09766	F1
BdrsF_EGE80808	HcpmF_EEH09766	F1
AclsF_OJK04403	AoteF_EEQ33775	F1
AclsF_OJK04403	HcpmF_EEH09751	F1
AoteF_EEQ33775	HcpmF_EEH09751	F1
AoteF_EEQ33771	BdrsF_EGE80802	F1
AoteF_EEQ33771	HcpmF_EEH09761	F1
BdrsF_EGE80802	HcpmF_EEH09761	F1
AoteF_EEQ33772	BdrsF_EGE80800	F1
AoteF_EEQ33772	HcpmF_EEH09759	F1
BdrsF_EGE80800	HcpmF_EEH09759	F1
BdrsF_EGE80839	HcpmF_EEH09792	F1
BdrsF_EGE80839	PbrsF_ODH26954	F1
HcpmF_EEH09792	PbrsF_ODH26954	F1
BdrsF_EGE80843	HcpmF_EEH09794	F1
BdrsF_EGE80843	PbrsF_ODH26955	F1
HcpmF_EEH09794	PbrsF_ODH26955	F1
BdrsF_EGE80846	HcpmF_EEH09797	F1
BdrsF_EGE80846	PbrsF_ODH26958	F1
HcpmF_EEH09797	PbrsF_ODH26958	F1
BdrsF_EGE80847	HcpmF_EEH09798	F1
BdrsF_EGE80847	PbrsF_ODH26959	F1
HcpmF_EEH09798	PbrsF_ODH26959	F1
BdrsF_EGE80849	HcpmF_EEH09800	F1
BdrsF_EGE80849	PbrsF_ODH26960	F1
HcpmF_EEH09800	PbrsF_ODH26960	F1
BdrsF_EGE80850	HcpmF_EEH09801	F1
BdrsF_EGE80850	PbrsF_ODH26961	F1
HcpmF_EEH09801	PbrsF_ODH26961	F1
BdrsF_EGE80851	HcpmF_EEH09802	F1
BdrsF_EGE80851	PbrsF_ODH26962	F1
HcpmF_EEH09802	PbrsF_ODH26962	F1
BdrsF_EGE80855	CpsiF_EER26865	F1
BdrsF_EGE80855	HcpmF_EEH09806	F1
CpsiF_EER26865	HcpmF_EEH09806	F1
AclsF_OJK04396	BdrsF_EGE80809	F1
AclsF_OJK04396	CpsiF_EER26838	F1
AclsF_OJK04396	HcpmF_EEH09767	F1
BdrsF_EGE80809	CpsiF_EER26838	F1
BdrsF_EGE80809	HcpmF_EEH09767	F1
BdrsF_EGE80809	UrsiF_EEP77975	F1
CpsiF_EER26838	HcpmF_EEH09767	F1
CpsiF_EER26838	AoteF_EEQ33764	F1
CpsiF_EER26838	TbneF_EFE31191	F1
CpsiF_EER26838	UrsiF_EEP77975	F1
CpsiF_EER26838	XhveF_KZF19720	F1
HcpmF_EEH09767	UrsiF_EEP77975	F1
AoteF_EEQ33764	TbneF_EFE31191	F1
AoteF_EEQ33764	UrsiF_EEP77975	F1
TbneF_EFE31191	UrsiF_EEP77975	F1
UrsiF_EEP77975	XhveF_KZF19720	F1
AclsF_OJK04388	AoteF_EEQ33758	F1
AclsF_OJK04388	BdrsF_EGE80826	F1
AclsF_OJK04388	CpsiF_EER26840	F1
AclsF_OJK04388	HcpmF_EEH09780	F1
AclsF_OJK04388	TbneF_EFE31197	F1
AoteF_EEQ33758	BdrsF_EGE80826	F1
AoteF_EEQ33758	CpsiF_EER26840	F1
AoteF_EEQ33758	HcpmF_EEH09780	F1
AoteF_EEQ33758	TbneF_EFE31197	F1
AoteF_EEQ33758	BspsF_GAD98272	F1
AoteF_EEQ33758	PbrsF_ODH26943	F1
AoteF_EEQ33758	UrsiF_EEP77977	F1
BdrsF_EGE80826	CpsiF_EER26840	F1
BdrsF_EGE80826	HcpmF_EEH09780	F1
BdrsF_EGE80826	TbneF_EFE31197	F1
BdrsF_EGE80826	PbrsF_ODH26943	F1
BdrsF_EGE80826	UrsiF_EEP77977	F1
CpsiF_EER26840	HcpmF_EEH09780	F1
CpsiF_EER26840	TbneF_EFE31197	F1
CpsiF_EER26840	BspsF_GAD98272	F1
CpsiF_EER26840	PbrsF_ODH26943	F1
CpsiF_EER26840	UrsiF_EEP77977	F1
CpsiF_EER26840	XhveF_KZF19727	F1
HcpmF_EEH09780	TbneF_EFE31197	F1
HcpmF_EEH09780	PbrsF_ODH26943	F1
HcpmF_EEH09780	UrsiF_EEP77977	F1
TbneF_EFE31197	BspsF_GAD98272	F1
TbneF_EFE31197	PbrsF_ODH26943	F1
TbneF_EFE31197	UrsiF_EEP77977	F1
PbrsF_ODH26943	UrsiF_EEP77977	F1
UrsiF_EEP77977	XhveF_KZF19727	F1
CpsiF_EER26857	UrsiF_EEP77995	F1
CpsiF_EER26857	XhveF_KZF19732	F1
UrsiF_EEP77995	XhveF_KZF19732	F1
CpsiF_EER26873	UrsiF_EEP78015	F1
CpsiF_EER26873	XhveF_KZF19734	F1
UrsiF_EEP78015	XhveF_KZF19734	F1
CpsiF_EER26874	UrsiF_EEP78016	F1
CpsiF_EER26874	XhveF_KZF19735	F1
UrsiF_EEP78016	XhveF_KZF19735	F1
CpsiF_EER26883	UrsiF_EEP78025	F1
CpsiF_EER26883	XhveF_KZF19740	F1
UrsiF_EEP78025	XhveF_KZF19740	F1
AclsF_OJK04389	AoteF_EEQ33759	F1
AclsF_OJK04389	CpsiF_EER26839	F1
AclsF_OJK04389	TbneF_EFE31196	F1
AoteF_EEQ33759	CpsiF_EER26839	F1
AoteF_EEQ33759	TbneF_EFE31196	F1
AoteF_EEQ33759	BdrsF_EGE80821	F1
AoteF_EEQ33759	HcpmF_EEH09775	F1
AoteF_EEQ33759	UrsiF_EEP77976	F1
CpsiF_EER26839	TbneF_EFE31196	F1
CpsiF_EER26839	BdrsF_EGE80821	F1
CpsiF_EER26839	HcpmF_EEH09775	F1
CpsiF_EER26839	UrsiF_EEP77976	F1
TbneF_EFE31196	BdrsF_EGE80821	F1
TbneF_EFE31196	HcpmF_EEH09775	F1
TbneF_EFE31196	UrsiF_EEP77976	F1
BdrsF_EGE80821	HcpmF_EEH09775	F1
BdrsF_EGE80821	UrsiF_EEP77976	F1
HcpmF_EEH09775	UrsiF_EEP77976	F1
AclsF_OJK04391	AoteF_EEQ33761	F1
AclsF_OJK04391	BdrsF_EGE80819	F1
AclsF_OJK04391	HcpmF_EEH09773	F1
AclsF_OJK04391	TbneF_EFE31194	F1
AoteF_EEQ33761	BdrsF_EGE80819	F1
AoteF_EEQ33761	HcpmF_EEH09773	F1
AoteF_EEQ33761	TbneF_EFE31194	F1
BdrsF_EGE80819	TbneF_EFE31194	F1
HcpmF_EEH09773	TbneF_EFE31194	F1
AoteF_EEQ33746	CpsiF_EER26851	F1
AoteF_EEQ33746	TbneF_EFE31209	F1
AoteF_EEQ33746	UrsiF_EEP77989	F1
CpsiF_EER26851	TbneF_EFE31209	F1
CpsiF_EER26851	UrsiF_EEP77989	F1
TbneF_EFE31209	UrsiF_EEP77989	F1
PbrsF_ODH26948	BdrsF_EGE80832	F1
PbrsF_ODH26948	CpsiF_EER26846	F1
PbrsF_ODH26948	HcpmF_EEH09785	F1
PbrsF_ODH26948	TbneF_EFE31204	F1
PbrsF_ODH26948	UrsiF_EEP77985	F1
AoteF_EEQ33751	BdrsF_EGE80832	F1
AoteF_EEQ33751	BspsF_GAD98267	F1
AoteF_EEQ33751	CpsiF_EER26846	F1
AoteF_EEQ33751	HcpmF_EEH09785	F1
AoteF_EEQ33751	TbneF_EFE31204	F1
AoteF_EEQ33751	UrsiF_EEP77985	F1
BdrsF_EGE80832	CpsiF_EER26846	F1
BdrsF_EGE80832	HcpmF_EEH09785	F1
BdrsF_EGE80832	TbneF_EFE31204	F1
BdrsF_EGE80832	UrsiF_EEP77985	F1
BspsF_GAD98267	CpsiF_EER26846	F1
BspsF_GAD98267	TbneF_EFE31204	F1
CpsiF_EER26846	HcpmF_EEH09785	F1
CpsiF_EER26846	TbneF_EFE31204	F1
CpsiF_EER26846	UrsiF_EEP77985	F1
HcpmF_EEH09785	TbneF_EFE31204	F1
HcpmF_EEH09785	UrsiF_EEP77985	F1
TbneF_EFE31204	UrsiF_EEP77985	F1
AoteF_EEQ33752	BdrsF_EGE80831	F1
AoteF_EEQ33752	BspsF_GAD98268	F1
AoteF_EEQ33752	CpsiF_EER26845	F1
AoteF_EEQ33752	HcpmF_EEH09784	F1
AoteF_EEQ33752	TbneF_EFE31203	F1
BdrsF_EGE80831	CpsiF_EER26845	F1
BdrsF_EGE80831	HcpmF_EEH09784	F1
BdrsF_EGE80831	TbneF_EFE31203	F1
BspsF_GAD98268	CpsiF_EER26845	F1
BspsF_GAD98268	TbneF_EFE31203	F1
CpsiF_EER26845	HcpmF_EEH09784	F1
CpsiF_EER26845	TbneF_EFE31203	F1
HcpmF_EEH09784	TbneF_EFE31203	F1
AoteF_EEQ33752	PbrsF_ODH26947	F1
AoteF_EEQ33752	UrsiF_EEP77984	F1
PbrsF_ODH26947	UrsiF_EEP77984	F1
PbrsF_ODH26947	BdrsF_EGE80830	F1
PbrsF_ODH26947	CpsiF_EER26844	F1
PbrsF_ODH26947	HcpmF_EEH09783	F1
PbrsF_ODH26947	TbneF_EFE31202	F1
UrsiF_EEP77984	BdrsF_EGE80830	F1
UrsiF_EEP77984	CpsiF_EER26844	F1
UrsiF_EEP77984	HcpmF_EEH09783	F1
UrsiF_EEP77984	TbneF_EFE31202	F1
AoteF_EEQ33753	BdrsF_EGE80830	F1
AoteF_EEQ33753	BspsF_GAD98269	F1
AoteF_EEQ33753	CpsiF_EER26844	F1
AoteF_EEQ33753	HcpmF_EEH09783	F1
AoteF_EEQ33753	TbneF_EFE31202	F1
BdrsF_EGE80830	CpsiF_EER26844	F1
BdrsF_EGE80830	HcpmF_EEH09783	F1
BdrsF_EGE80830	TbneF_EFE31202	F1
BspsF_GAD98269	CpsiF_EER26844	F1
BspsF_GAD98269	TbneF_EFE31202	F1
CpsiF_EER26844	HcpmF_EEH09783	F1
CpsiF_EER26844	TbneF_EFE31202	F1
HcpmF_EEH09783	TbneF_EFE31202	F1
AclsF_OJK04386	AoteF_EEQ33754	F1
AclsF_OJK04386	BdrsF_EGE80829	F1
AclsF_OJK04386	CpsiF_EER26842	F1
AclsF_OJK04386	HcpmF_EEH09782	F1
AclsF_OJK04386	TbneF_EFE31201	F1
AoteF_EEQ33754	BdrsF_EGE80829	F1
AoteF_EEQ33754	HcpmF_EEH09782	F1
AoteF_EEQ33754	TbneF_EFE31201	F1
AoteF_EEQ33754	BspsF_GAD98270	F1
AoteF_EEQ33754	PbrsF_ODH26946	F1
BdrsF_EGE80829	CpsiF_EER26842	F1
BdrsF_EGE80829	HcpmF_EEH09782	F1
BdrsF_EGE80829	TbneF_EFE31201	F1
BdrsF_EGE80829	PbrsF_ODH26946	F1
BdrsF_EGE80829	UrsiF_EEP77978	F1
CpsiF_EER26842	HcpmF_EEH09782	F1
CpsiF_EER26842	PbrsF_ODH26946	F1
CpsiF_EER26842	UrsiF_EEP77978	F1
HcpmF_EEH09782	TbneF_EFE31201	F1
HcpmF_EEH09782	PbrsF_ODH26946	F1
HcpmF_EEH09782	UrsiF_EEP77978	F1
TbneF_EFE31201	BspsF_GAD98270	F1
TbneF_EFE31201	PbrsF_ODH26946	F1
PbrsF_ODH26946	UrsiF_EEP77978	F1
AoteF_EEQ33755	CpsiF_EER26843	F1
AoteF_EEQ33755	TbneF_EFE31200	F1
AoteF_EEQ33755	UrsiF_EEP77980	F1
CpsiF_EER26843	TbneF_EFE31200	F1
CpsiF_EER26843	UrsiF_EEP77980	F1
TbneF_EFE31200	UrsiF_EEP77980	F1
AclsF_OJK04387	AoteF_EEQ33757	F1
AclsF_OJK04387	BdrsF_EGE80827	F1
AclsF_OJK04387	CpsiF_EER26841	F1
AclsF_OJK04387	HcpmF_EEH09781	F1
AclsF_OJK04387	TbneF_EFE31198	F1
AoteF_EEQ33757	BdrsF_EGE80827	F1
AoteF_EEQ33757	CpsiF_EER26841	F1
AoteF_EEQ33757	HcpmF_EEH09781	F1
AoteF_EEQ33757	TbneF_EFE31198	F1
AoteF_EEQ33757	BspsF_GAD98271	F1
AoteF_EEQ33757	PbrsF_ODH26944	F1
BdrsF_EGE80827	CpsiF_EER26841	F1
BdrsF_EGE80827	HcpmF_EEH09781	F1
BdrsF_EGE80827	TbneF_EFE31198	F1
BdrsF_EGE80827	PbrsF_ODH26944	F1
CpsiF_EER26841	HcpmF_EEH09781	F1
CpsiF_EER26841	TbneF_EFE31198	F1
CpsiF_EER26841	BspsF_GAD98271	F1
CpsiF_EER26841	PbrsF_ODH26944	F1
HcpmF_EEH09781	TbneF_EFE31198	F1
HcpmF_EEH09781	PbrsF_ODH26944	F1
TbneF_EFE31198	BspsF_GAD98271	F1
TbneF_EFE31198	PbrsF_ODH26944	F1
AclsF_OJK04390	AoteF_EEQ33760	F1
AclsF_OJK04390	BdrsF_EGE80820	F1
AclsF_OJK04390	HcpmF_EEH09774	F1
AclsF_OJK04390	TbneF_EFE31195	F1
AoteF_EEQ33760	BdrsF_EGE80820	F1
AoteF_EEQ33760	HcpmF_EEH09774	F1
AoteF_EEQ33760	TbneF_EFE31195	F1
BdrsF_EGE80820	HcpmF_EEH09774	F1
BdrsF_EGE80820	TbneF_EFE31195	F1
HcpmF_EEH09774	TbneF_EFE31195	F1
AoteF_EEQ33749	BdrsF_EGE80833	F1
AoteF_EEQ33749	CpsiF_EER26847	F1
AoteF_EEQ33749	HcpmF_EEH09786	F1
AoteF_EEQ33749	TbneF_EFE31206	F1
BdrsF_EGE80833	CpsiF_EER26847	F1
BdrsF_EGE80833	HcpmF_EEH09786	F1
BdrsF_EGE80833	TbneF_EFE31206	F1
CpsiF_EER26847	HcpmF_EEH09786	F1
CpsiF_EER26847	TbneF_EFE31206	F1
HcpmF_EEH09786	TbneF_EFE31206	F1
AoteF_EEQ33747	BdrsF_EGE80835	F1
AoteF_EEQ33747	CpsiF_EER26849	F1
AoteF_EEQ33747	HcpmF_EEH09788	F1
AoteF_EEQ33747	PbrsF_ODH26950	F1
AoteF_EEQ33747	TbneF_EFE31208	F1
AoteF_EEQ33747	UrsiF_EEP77987	F1
BdrsF_EGE80835	CpsiF_EER26849	F1
BdrsF_EGE80835	HcpmF_EEH09788	F1
BdrsF_EGE80835	PbrsF_ODH26950	F1
BdrsF_EGE80835	TbneF_EFE31208	F1
BdrsF_EGE80835	UrsiF_EEP77987	F1
CpsiF_EER26849	HcpmF_EEH09788	F1
CpsiF_EER26849	PbrsF_ODH26950	F1
CpsiF_EER26849	TbneF_EFE31208	F1
CpsiF_EER26849	UrsiF_EEP77987	F1
HcpmF_EEH09788	PbrsF_ODH26950	F1
HcpmF_EEH09788	TbneF_EFE31208	F1
HcpmF_EEH09788	UrsiF_EEP77987	F1
PbrsF_ODH26950	TbneF_EFE31208	F1
PbrsF_ODH26950	UrsiF_EEP77987	F1
TbneF_EFE31208	UrsiF_EEP77987	F1
AoteF_EEQ33748	BdrsF_EGE80834	F1
AoteF_EEQ33748	CpsiF_EER26848	F1
AoteF_EEQ33748	HcpmF_EEH09787	F1
AoteF_EEQ33748	PbrsF_ODH26949	F1
AoteF_EEQ33748	TbneF_EFE31207	F1
AoteF_EEQ33748	UrsiF_EEP77986	F1
BdrsF_EGE80834	CpsiF_EER26848	F1
BdrsF_EGE80834	HcpmF_EEH09787	F1
BdrsF_EGE80834	PbrsF_ODH26949	F1
BdrsF_EGE80834	TbneF_EFE31207	F1
BdrsF_EGE80834	UrsiF_EEP77986	F1
CpsiF_EER26848	HcpmF_EEH09787	F1
CpsiF_EER26848	PbrsF_ODH26949	F1
CpsiF_EER26848	TbneF_EFE31207	F1
CpsiF_EER26848	UrsiF_EEP77986	F1
HcpmF_EEH09787	PbrsF_ODH26949	F1
HcpmF_EEH09787	TbneF_EFE31207	F1
HcpmF_EEH09787	UrsiF_EEP77986	F1
PbrsF_ODH26949	TbneF_EFE31207	F1
PbrsF_ODH26949	UrsiF_EEP77986	F1
TbneF_EFE31207	UrsiF_EEP77986	F1
CbnaF_KIW89915	FrcaF_OAP56199	F2
CbnaF_KIW89915	PmraF_KIW70448	F2
FrcaF_OAP56199	PmraF_KIW70448	F2
CbnaF_KIW89916	FrcaF_OAP56198	F2
CbnaF_KIW89916	PmraF_KIW70449	F2
FrcaF_OAP56198	PmraF_KIW70449	F2
CbnaF_KIW89917	FrcaF_OAP56197	F2
CbnaF_KIW89917	PmraF_KIW70451	F2
FrcaF_OAP56197	PmraF_KIW70451	F2
CbnaF_KIW89918	FrcaF_OAP56196	F2
CbnaF_KIW89918	PmraF_KIW70452	F2
FrcaF_OAP56196	PmraF_KIW70452	F2
CbnaF_KIW89919	FrcaF_OAP56195	F2
CbnaF_KIW89919	PmraF_KIW70453	F2
FrcaF_OAP56195	PmraF_KIW70453	F2
CbnaF_KIW89920	FrcaF_OAP56194	F2
CbnaF_KIW89920	PmraF_KIW70454	F2
FrcaF_OAP56194	PmraF_KIW70454	F2
CbnaF_KIW89921	FrcaF_OAP56193	F2
CbnaF_KIW89921	PmraF_KIW70455	F2
FrcaF_OAP56193	PmraF_KIW70455	F2
CbnaF_KIW89928	FrcaF_OAP56192	F2
CbnaF_KIW89928	PmraF_KIW70456	F2
FrcaF_OAP56192	PmraF_KIW70456	F2
CbnaF_KIW89929	FrcaF_OAP56191	F2
CbnaF_KIW89929	PmraF_KIW70457	F2
FrcaF_OAP56191	PmraF_KIW70457	F2
CbnaF_KIW89930	FrcaF_OAP56190	F2
CbnaF_KIW89930	PmraF_KIW70458	F2
FrcaF_OAP56190	PmraF_KIW70458	F2
CbnaF_KIW89931	FrcaF_OAP56189	F2
CbnaF_KIW89931	PmraF_KIW70459	F2
FrcaF_OAP56189	PmraF_KIW70459	F2
CbnaF_KIW89932	FrcaF_OAP56188	F2
CbnaF_KIW89932	PmraF_KIW70460	F2
FrcaF_OAP56188	PmraF_KIW70460	F2
CbnaF_KIW89933	FrcaF_OAP56187	F2
CbnaF_KIW89933	PmraF_KIW70461	F2
FrcaF_OAP56187	PmraF_KIW70461	F2
CbnaF_KIW89937	FrcaF_OAP56185	F2
CbnaF_KIW89937	PmraF_KIW70473	F2
FrcaF_OAP56185	PmraF_KIW70473	F2
CbnaF_KIW89939	FrcaF_OAP56184	F2
CbnaF_KIW89939	PmraF_KIW70476	F2
FrcaF_OAP56184	PmraF_KIW70476	F2
CbnaF_KIW89940	FrcaF_OAP56183	F2
CbnaF_KIW89940	PmraF_KIW70477	F2
FrcaF_OAP56183	PmraF_KIW70477	F2
CbnaF_KIW89941	FrcaF_OAP56182	F2
CbnaF_KIW89941	PmraF_KIW70478	F2
FrcaF_OAP56182	PmraF_KIW70478	F2
CbnaF_KIW89943	FrcaF_OAP56180	F2
CbnaF_KIW89943	PmraF_KIW70479	F2
FrcaF_OAP56180	PmraF_KIW70479	F2
CbnaF_KIW89945	FrcaF_OAP56178	F2
CbnaF_KIW89945	PmraF_KIW70481	F2
FrcaF_OAP56178	PmraF_KIW70481	F2
CbnaF_KIW89954	FrcaF_OAP56168	F2
CbnaF_KIW89954	PmraF_KIW70483	F2
FrcaF_OAP56168	PmraF_KIW70483	F2
CbnaF_KIW89955	FrcaF_OAP56167	F2
CbnaF_KIW89955	PmraF_KIW70484	F2
FrcaF_OAP56167	PmraF_KIW70484	F2
CbnaF_KIW89956	FrcaF_OAP56166	F2
CbnaF_KIW89956	PmraF_KIW70485	F2
FrcaF_OAP56166	PmraF_KIW70485	F2
CbnaF_KIW89959	FrcaF_OAP56163	F2
CbnaF_KIW89959	PmraF_KIW70486	F2
FrcaF_OAP56163	PmraF_KIW70486	F2
CbnaF_KIW89960	FrcaF_OAP56162	F2
CbnaF_KIW89960	PmraF_KIW70488	F2
FrcaF_OAP56162	PmraF_KIW70488	F2
CbnaF_KIW89961	FrcaF_OAP56161	F2
CbnaF_KIW89961	PmraF_KIW70490	F2
FrcaF_OAP56161	PmraF_KIW70490	F2
CbnaF_KIW89962	FrcaF_OAP56160	F2
CbnaF_KIW89962	PmraF_KIW70491	F2
FrcaF_OAP56160	PmraF_KIW70491	F2
CbnaF_KIW89963	FrcaF_OAP56159	F2
CbnaF_KIW89963	PmraF_KIW70492	F2
FrcaF_OAP56159	PmraF_KIW70492	F2
CbnaF_KIW89964	FrcaF_OAP56158	F2
CbnaF_KIW89964	PmraF_KIW70494	F2
FrcaF_OAP56158	PmraF_KIW70494	F2
CbnaF_KIW89966	FrcaF_OAP56157	F2
CbnaF_KIW89966	PmraF_KIW70499	F2
FrcaF_OAP56157	PmraF_KIW70499	F2
CbnaF_KIW89967	FrcaF_OAP56156	F2
CbnaF_KIW89967	PmraF_KIW70500	F2
FrcaF_OAP56156	PmraF_KIW70500	F2
CbnaF_KIW89968	FrcaF_OAP56155	F2
CbnaF_KIW89968	PmraF_KIW70501	F2
FrcaF_OAP56155	PmraF_KIW70501	F2
CbnaF_KIW89969	FrcaF_OAP56154	F2
CbnaF_KIW89969	PmraF_KIW70503	F2
FrcaF_OAP56154	PmraF_KIW70503	F2
CbnaF_KIW89970	FrcaF_OAP56153	F2
CbnaF_KIW89970	PmraF_KIW70504	F2
FrcaF_OAP56153	PmraF_KIW70504	F2
CbnaF_KIW89971	FrcaF_OAP56152	F2
CbnaF_KIW89971	PmraF_KIW70505	F2
FrcaF_OAP56152	PmraF_KIW70505	F2
CbnaF_KIW89972	FrcaF_OAP56151	F2
CbnaF_KIW89972	PmraF_KIW70506	F2
FrcaF_OAP56151	PmraF_KIW70506	F2
CbnaF_KIW89973	FrcaF_OAP56150	F2
CbnaF_KIW89973	PmraF_KIW70507	F2
FrcaF_OAP56150	PmraF_KIW70507	F2
CbnaF_KIW89974	FrcaF_OAP56149	F2
CbnaF_KIW89974	PmraF_KIW70508	F2
FrcaF_OAP56149	PmraF_KIW70508	F2
CbnaF_KIW89987	FrcaF_OAP56140	F2
CbnaF_KIW89987	PmraF_KIW70509	F2
FrcaF_OAP56140	PmraF_KIW70509	F2
CbnaF_KIW89988	FrcaF_OAP56139	F2
CbnaF_KIW89988	PmraF_KIW70510	F2
FrcaF_OAP56139	PmraF_KIW70510	F2
CbnaF_KIW89989	FrcaF_OAP56138	F2
CbnaF_KIW89989	PmraF_KIW70511	F2
FrcaF_OAP56138	PmraF_KIW70511	F2
CbnaF_KIW89990	FrcaF_OAP56137	F2
CbnaF_KIW89990	PmraF_KIW70512	F2
FrcaF_OAP56137	PmraF_KIW70512	F2
CbnaF_KIW89991	FrcaF_OAP56136	F2
CbnaF_KIW89991	PmraF_KIW70513	F2
FrcaF_OAP56136	PmraF_KIW70513	F2
CbnaF_KIW89993	FrcaF_OAP56135	F2
CbnaF_KIW89993	PmraF_KIW70514	F2
FrcaF_OAP56135	PmraF_KIW70514	F2
CbnaF_KIW89994	FrcaF_OAP56134	F2
CbnaF_KIW89994	PmraF_KIW70515	F2
FrcaF_OAP56134	PmraF_KIW70515	F2
CbnaF_KIW89995	FrcaF_OAP56133	F2
CbnaF_KIW89995	PmraF_KIW70516	F2
FrcaF_OAP56133	PmraF_KIW70516	F2
CbnaF_KIW89996	FrcaF_OAP56132	F2
CbnaF_KIW89996	PmraF_KIW70517	F2
FrcaF_OAP56132	PmraF_KIW70517	F2
CbnaF_KIW89997	FrcaF_OAP56131	F2
CbnaF_KIW89997	PmraF_KIW70518	F2
FrcaF_OAP56131	PmraF_KIW70518	F2
CbnaF_KIW89998	FrcaF_OAP56130	F2
CbnaF_KIW89998	PmraF_KIW70519	F2
FrcaF_OAP56130	PmraF_KIW70519	F2
CbnaF_KIW89999	FrcaF_OAP56129	F2
CbnaF_KIW89999	PmraF_KIW70520	F2
FrcaF_OAP56129	PmraF_KIW70520	F2
CbnaF_KIW90000	FrcaF_OAP56128	F2
CbnaF_KIW90000	PmraF_KIW70521	F2
FrcaF_OAP56128	PmraF_KIW70521	F2
CbnaF_KIW90001	FrcaF_OAP56127	F2
CbnaF_KIW90001	PmraF_KIW70522	F2
FrcaF_OAP56127	PmraF_KIW70522	F2
CbnaF_KIW90002	FrcaF_OAP56126	F2
CbnaF_KIW90002	PmraF_KIW70523	F2
FrcaF_OAP56126	PmraF_KIW70523	F2
CbnaF_KIW90005	FrcaF_OAP56125	F2
CbnaF_KIW90005	PmraF_KIW70524	F2
FrcaF_OAP56125	PmraF_KIW70524	F2
CbnaF_KIW90006	FrcaF_OAP56122	F2
CbnaF_KIW90006	PmraF_KIW70528	F2
FrcaF_OAP56122	PmraF_KIW70528	F2
CbnaF_KIW90007	FrcaF_OAP56121	F2
CbnaF_KIW90007	PmraF_KIW70529	F2
FrcaF_OAP56121	PmraF_KIW70529	F2
CbnaF_KIW90013	CpmsF_EXJ90092	F2
CbnaF_KIW90013	CrpaF_ETN46851	F2
CbnaF_KIW90013	PmraF_KIW70541	F2
CpmsF_EXJ90092	CrpaF_ETN46851	F2
CpmsF_EXJ90092	EqmaF_KEF53246	F2
CrpaF_ETN46851	PmraF_KIW70541	F2
CrpaF_ETN46851	EqmaF_KEF53246	F2
CbnaF_KIW90014	CpmsF_EXJ90091	F2
CbnaF_KIW90014	CrpaF_ETN46855	F2
CbnaF_KIW90014	FrcaF_OAP56107	F2
CpmsF_EXJ90091	CrpaF_ETN46855	F2
CpmsF_EXJ90091	EqmaF_KEF53247	F2
CrpaF_ETN46855	FrcaF_OAP56107	F2
CrpaF_ETN46855	EqmaF_KEF53247	F2
CbnaF_KIW90015	FrcaF_OAP56106	F2
CbnaF_KIW90015	PmraF_KIW70543	F2
FrcaF_OAP56106	PmraF_KIW70543	F2
CbnaF_KIW90016	FrcaF_OAP56105	F2
CbnaF_KIW90016	PmraF_KIW70546	F2
FrcaF_OAP56105	PmraF_KIW70546	F2
CbnaF_KIW90017	FrcaF_OAP56104	F2
CbnaF_KIW90017	PmraF_KIW70547	F2
FrcaF_OAP56104	PmraF_KIW70547	F2
CbnaF_KIW90029	FrcaF_OAP56092	F2
CbnaF_KIW90029	PmraF_KIW70550	F2
FrcaF_OAP56092	PmraF_KIW70550	F2
CbnaF_KIW90030	FrcaF_OAP56091	F2
CbnaF_KIW90030	PmraF_KIW70551	F2
FrcaF_OAP56091	PmraF_KIW70551	F2
CbnaF_KIW90031	FrcaF_OAP56090	F2
CbnaF_KIW90031	PmraF_KIW70552	F2
FrcaF_OAP56090	PmraF_KIW70552	F2
CbnaF_KIW90032	FrcaF_OAP56089	F2
CbnaF_KIW90032	PmraF_KIW70553	F2
FrcaF_OAP56089	PmraF_KIW70553	F2
CbnaF_KIW90033	FrcaF_OAP56088	F2
CbnaF_KIW90033	PmraF_KIW70554	F2
FrcaF_OAP56088	PmraF_KIW70554	F2
CbnaF_KIW90038	CrpaF_ETN46857	F2
CbnaF_KIW90038	FrcaF_OAP56084	F2
CbnaF_KIW90038	PmraF_KIW70555	F2
CrpaF_ETN46857	FrcaF_OAP56084	F2
FrcaF_OAP56084	PmraF_KIW70555	F2
CbnaF_KIW90039	FrcaF_OAP56082	F2
CbnaF_KIW90039	PmraF_KIW70556	F2
FrcaF_OAP56082	PmraF_KIW70556	F2
CbnaF_KIW90040	FrcaF_OAP56081	F2
CbnaF_KIW90040	PmraF_KIW70557	F2
FrcaF_OAP56081	PmraF_KIW70557	F2
CbnaF_KIW90041	FrcaF_OAP56080	F2
CbnaF_KIW90041	PmraF_KIW70558	F2
FrcaF_OAP56080	PmraF_KIW70558	F2
CbnaF_KIW90043	FrcaF_OAP56079	F2
CbnaF_KIW90043	PmraF_KIW70559	F2
FrcaF_OAP56079	PmraF_KIW70559	F2
CbnaF_KIW90044	FrcaF_OAP56078	F2
CbnaF_KIW90044	PmraF_KIW70560	F2
FrcaF_OAP56078	PmraF_KIW70560	F2
CbnaF_KIW90045	FrcaF_OAP56077	F2
CbnaF_KIW90045	PmraF_KIW70561	F2
FrcaF_OAP56077	PmraF_KIW70561	F2
CbnaF_KIW90047	FrcaF_OAP56075	F2
CbnaF_KIW90047	PmraF_KIW70563	F2
FrcaF_OAP56075	PmraF_KIW70563	F2
CbnaF_KIW90048	FrcaF_OAP56074	F2
CbnaF_KIW90048	PmraF_KIW70564	F2
FrcaF_OAP56074	PmraF_KIW70564	F2
CbnaF_KIW90049	FrcaF_OAP56073	F2
CbnaF_KIW90049	PmraF_KIW70566	F2
FrcaF_OAP56073	PmraF_KIW70566	F2
CpmsF_EXJ90086	CrpaF_ETN46858	F2
CpmsF_EXJ90086	EqmaF_KEF53251	F2
CrpaF_ETN46858	EqmaF_KEF53251	F2
CrpaF_ETN46857	CpmsF_EXJ90087	F2
CrpaF_ETN46857	EqmaF_KEF53250	F2
CpmsF_EXJ90087	EqmaF_KEF53250	F2
CpmsF_EXJ90090	CrpaF_ETN46856	F2
CpmsF_EXJ90090	EqmaF_KEF53248	F2
CrpaF_ETN46856	EqmaF_KEF53248	F2
CbnaF_KIW90010	CpmsF_EXJ90094	F2
CbnaF_KIW90010	CrpaF_ETN46848	F2
CbnaF_KIW90010	FrcaF_OAP56110	F2
CbnaF_KIW90010	PmraF_KIW70537	F2
CpmsF_EXJ90094	CrpaF_ETN46848	F2
CpmsF_EXJ90094	EqmaF_KEF53244	F2
CrpaF_ETN46848	FrcaF_OAP56110	F2
CrpaF_ETN46848	PmraF_KIW70537	F2
CrpaF_ETN46848	EqmaF_KEF53244	F2
FrcaF_OAP56110	PmraF_KIW70537	F2
CbnaF_KIW90009	CpmsF_EXJ90095	F2
CbnaF_KIW90009	CrpaF_ETN46847	F2
CbnaF_KIW90009	FrcaF_OAP56111	F2
CbnaF_KIW90009	PmraF_KIW70536	F2
CpmsF_EXJ90095	CrpaF_ETN46847	F2
CpmsF_EXJ90095	EqmaF_KEF53243	F2
CrpaF_ETN46847	FrcaF_OAP56111	F2
CrpaF_ETN46847	PmraF_KIW70536	F2
CrpaF_ETN46847	EqmaF_KEF53243	F2
FrcaF_OAP56111	PmraF_KIW70536	F2
CbnaF_KIW90008	CpmsF_EXJ90096	F2
CbnaF_KIW90008	CrpaF_ETN46846	F2
CbnaF_KIW90008	FrcaF_OAP56112	F2
CbnaF_KIW90008	PmraF_KIW70535	F2
CpmsF_EXJ90096	CrpaF_ETN46846	F2
CpmsF_EXJ90096	EqmaF_KEF53242	F2
CrpaF_ETN46846	FrcaF_OAP56112	F2
CrpaF_ETN46846	PmraF_KIW70535	F2
CrpaF_ETN46846	EqmaF_KEF53242	F2
FrcaF_OAP56112	PmraF_KIW70535	F2
CbnaF_KIW90012	CrpaF_ETN46850	F2
CbnaF_KIW90012	FrcaF_OAP56108	F2
CbnaF_KIW90012	PmraF_KIW70538	F2
CrpaF_ETN46850	FrcaF_OAP56108	F2
CrpaF_ETN46850	PmraF_KIW70538	F2
FrcaF_OAP56108	PmraF_KIW70538	F2
MmbsF_GAN05062	PpraF_CEP11149	F3
MmbsF_GAN05062	RdlrF_EIE77155	F3
PpraF_CEP11149	RdlrF_EIE77155	F3
MmbsF_GAN05065	PpraF_CEP11146	F3
MmbsF_GAN05065	RdlrF_EIE86361	F3
PpraF_CEP11146	RdlrF_EIE86361	F3
MmbsF_GAN05070	PpraF_CEP11142	F3
MmbsF_GAN05070	RdlrF_EIE86357	F3
PpraF_CEP11142	RdlrF_EIE86357	F3
MmbsF_GAN05061	PpraF_CEP11150	F3
MmbsF_GAN05061	RdlrF_EIE77154	F3
MmbsF_GAN05061	RdlrF_EIE86364	F3
PpraF_CEP11150	RdlrF_EIE77154	F3
PpraF_CEP11150	RdlrF_EIE86364	F3
RdlrF_EIE77154	RdlrF_EIE86364	F3
MmbsF_GAN05063	PpraF_CEP11148	F3
MmbsF_GAN05063	RdlrF_EIE77156	F3
MmbsF_GAN05063	RdlrF_EIE86363	F3
PpraF_CEP11148	RdlrF_EIE77156	F3
PpraF_CEP11148	RdlrF_EIE86363	F3
RdlrF_EIE77156	RdlrF_EIE86363	F3
MmbsF_GAN05064	PpraF_CEP11147	F3
MmbsF_GAN05064	RdlrF_EIE77157	F3
MmbsF_GAN05064	RdlrF_EIE86362	F3
PpraF_CEP11147	RdlrF_EIE77157	F3
PpraF_CEP11147	RdlrF_EIE86362	F3
RdlrF_EIE77157	RdlrF_EIE86362	F3
MmbsF_GAN05066	PpraF_CEP11145	F3
MmbsF_GAN05066	RdlrF_EIE77158	F3
MmbsF_GAN05066	RdlrF_EIE86360	F3
PpraF_CEP11145	RdlrF_EIE77158	F3
PpraF_CEP11145	RdlrF_EIE86360	F3
RdlrF_EIE77158	RdlrF_EIE86360	F3
MmbsF_GAN05068	PpraF_CEP11144	F3
MmbsF_GAN05068	RdlrF_EIE77159	F3
MmbsF_GAN05068	RdlrF_EIE86359	F3
PpraF_CEP11144	RdlrF_EIE77159	F3
PpraF_CEP11144	RdlrF_EIE86359	F3
RdlrF_EIE77159	RdlrF_EIE86359	F3
MmbsF_GAN05069	PpraF_CEP11143	F3
MmbsF_GAN05069	RdlrF_EIE77160	F3
MmbsF_GAN05069	RdlrF_EIE86358	F3
PpraF_CEP11143	RdlrF_EIE77160	F3
PpraF_CEP11143	RdlrF_EIE86358	F3
RdlrF_EIE77160	RdlrF_EIE86358	F3
MntsF_GAK65945	SrlmF_CBQ68252	F4
MntsF_GAK65945	UbraF_SAM84341	F4
SrlmF_CBQ68252	UbraF_SAM84341	F4
MntsF_GAK65946	SrlmF_CBQ68253	F4
MntsF_GAK65946	UbraF_SAM84342	F4
SrlmF_CBQ68253	UbraF_SAM84342	F4
MntsF_GAK65947	SrlmF_CBQ68254	F4
MntsF_GAK65947	UbraF_SAM84343	F4
SrlmF_CBQ68254	UbraF_SAM84343	F4
MntsF_GAK65948	SrlmF_CBQ68255	F4
MntsF_GAK65948	UbraF_SAM84344	F4
SrlmF_CBQ68255	UbraF_SAM84344	F4
MntsF_GAK65950	SrlmF_CBQ68259	F4
MntsF_GAK65950	UbraF_SAM84345	F4
SrlmF_CBQ68259	UbraF_SAM84345	F4
MntsF_GAK65951	SrlmF_CBQ68260	F4
MntsF_GAK65951	UbraF_SAM84346	F4
SrlmF_CBQ68260	UbraF_SAM84346	F4
MntsF_GAK65952	SrlmF_CBQ68261	F4
MntsF_GAK65952	UbraF_SAM84347	F4
SrlmF_CBQ68261	UbraF_SAM84347	F4
MntsF_GAK65953	SrlmF_CBQ68262	F4
MntsF_GAK65953	UbraF_SAM84348	F4
SrlmF_CBQ68262	UbraF_SAM84348	F4
MntsF_GAK65954	SrlmF_CBQ68263	F4
MntsF_GAK65954	UbraF_SAM84349	F4
SrlmF_CBQ68263	UbraF_SAM84349	F4
MntsF_GAK65955	SrlmF_CBQ68264	F4
MntsF_GAK65955	UbraF_SAM84352	F4
SrlmF_CBQ68264	UbraF_SAM84352	F4
MntsF_GAK65956	SrlmF_CBQ68265	F4
MntsF_GAK65956	UbraF_SAM84353	F4
SrlmF_CBQ68265	UbraF_SAM84353	F4
MntsF_GAK65957	SrlmF_CBQ68266	F4
MntsF_GAK65957	UbraF_SAM84354	F4
SrlmF_CBQ68266	UbraF_SAM84354	F4
MntsF_GAK65958	SrlmF_CBQ68267	F4
MntsF_GAK65958	UbraF_SAM84355	F4
SrlmF_CBQ68267	UbraF_SAM84355	F4
MntsF_GAK65959	SrlmF_CBQ68268	F4
MntsF_GAK65959	UbraF_SAM84356	F4
SrlmF_CBQ68268	UbraF_SAM84356	F4
MntsF_GAK65960	SrlmF_CBQ68269	F4
MntsF_GAK65960	UbraF_SAM84357	F4
SrlmF_CBQ68269	UbraF_SAM84357	F4
MntsF_GAK65963	SrlmF_CBQ68271	F4
MntsF_GAK65963	UbraF_SAM84362	F4
SrlmF_CBQ68271	UbraF_SAM84362	F4
MntsF_GAK65966	SrlmF_CBQ68275	F4
MntsF_GAK65966	UbraF_SAM84366	F4
SrlmF_CBQ68275	UbraF_SAM84366	F4
MntsF_GAK65967	SrlmF_CBQ68276	F4
MntsF_GAK65967	UbraF_SAM84367	F4
SrlmF_CBQ68276	UbraF_SAM84367	F4
MntsF_GAK65968	SrlmF_CBQ68277	F4
MntsF_GAK65968	UbraF_SAM84368	F4
SrlmF_CBQ68277	UbraF_SAM84368	F4
MntsF_GAK65969	SrlmF_CBQ68278	F4
MntsF_GAK65969	UbraF_SAM84369	F4
SrlmF_CBQ68278	UbraF_SAM84369	F4
MntsF_GAK65970	SrlmF_CBQ68279	F4
MntsF_GAK65970	UbraF_SAM84370	F4
SrlmF_CBQ68279	UbraF_SAM84370	F4
MntsF_GAK65971	SrlmF_CBQ68280	F4
MntsF_GAK65971	UbraF_SAM84371	F4
SrlmF_CBQ68280	UbraF_SAM84371	F4
MntsF_GAK65972	SrlmF_CBQ68281	F4
MntsF_GAK65972	UbraF_SAM84372	F4
SrlmF_CBQ68281	UbraF_SAM84372	F4
MntsF_GAK65973	SrlmF_CBQ68282	F4
MntsF_GAK65973	UbraF_SAM84373	F4
SrlmF_CBQ68282	UbraF_SAM84373	F4
MntsF_GAK65974	SrlmF_CBQ68283	F4
MntsF_GAK65974	UbraF_SAM84374	F4
SrlmF_CBQ68283	UbraF_SAM84374	F4
MntsF_GAK65975	SrlmF_CBQ68284	F4
MntsF_GAK65975	UbraF_SAM84375	F4
SrlmF_CBQ68284	UbraF_SAM84375	F4
MntsF_GAK65976	SrlmF_CBQ68285	F4
MntsF_GAK65976	UbraF_SAM84376	F4
SrlmF_CBQ68285	UbraF_SAM84376	F4
MntsF_GAK65977	SrlmF_CBQ68286	F4
MntsF_GAK65977	UbraF_SAM84377	F4
SrlmF_CBQ68286	UbraF_SAM84377	F4
MntsF_GAK65978	SrlmF_CBQ68287	F4
MntsF_GAK65978	UbraF_SAM84378	F4
SrlmF_CBQ68287	UbraF_SAM84378	F4
MntsF_GAK65980	SrlmF_CBQ68289	F4
MntsF_GAK65980	UbraF_SAM84380	F4
SrlmF_CBQ68289	UbraF_SAM84380	F4
MntsF_GAK65981	SrlmF_CBQ68290	F4
MntsF_GAK65981	UbraF_SAM84381	F4
SrlmF_CBQ68290	UbraF_SAM84381	F4
MntsF_GAK65982	SrlmF_CBQ68291	F4
MntsF_GAK65982	UbraF_SAM84383	F4
SrlmF_CBQ68291	UbraF_SAM84383	F4
MntsF_GAK65984	SrlmF_CBQ68293	F4
MntsF_GAK65984	UbraF_SAM84384	F4
SrlmF_CBQ68293	UbraF_SAM84384	F4
MntsF_GAK65985	SrlmF_CBQ68294	F4
MntsF_GAK65985	UbraF_SAM84385	F4
SrlmF_CBQ68294	UbraF_SAM84385	F4
MntsF_GAK65986	SrlmF_CBQ68295	F4
MntsF_GAK65986	UbraF_SAM84386	F4
SrlmF_CBQ68295	UbraF_SAM84386	F4
MntsF_GAK65987	SrlmF_CBQ68296	F4
MntsF_GAK65987	UbraF_SAM84387	F4
SrlmF_CBQ68296	UbraF_SAM84387	F4
MntsF_GAK65988	SrlmF_CBQ68297	F4
MntsF_GAK65988	UbraF_SAM84388	F4
SrlmF_CBQ68297	UbraF_SAM84388	F4
MntsF_GAK65989	SrlmF_CBQ68298	F4
MntsF_GAK65989	UbraF_SAM84389	F4
SrlmF_CBQ68298	UbraF_SAM84389	F4
MntsF_GAK65998	SrlmF_CBQ68308	F4
MntsF_GAK65998	UbraF_SAM84401	F4
SrlmF_CBQ68308	UbraF_SAM84401	F4
MntsF_GAK66007	SrlmF_CBQ68317	F4
MntsF_GAK66007	UbraF_SAM84413	F4
SrlmF_CBQ68317	UbraF_SAM84413	F4
MntsF_GAK66023	SrlmF_CBQ68325	F4
MntsF_GAK66023	UbraF_SAM84426	F4
SrlmF_CBQ68325	UbraF_SAM84426	F4
MntsF_GAK66024	SrlmF_CBQ68326	F4
MntsF_GAK66024	UbraF_SAM84427	F4
SrlmF_CBQ68326	UbraF_SAM84427	F4
MntsF_GAK66025	SrlmF_CBQ68327	F4
MntsF_GAK66025	UbraF_SAM84428	F4
SrlmF_CBQ68327	UbraF_SAM84428	F4
MntsF_GAK66026	SrlmF_CBQ68328	F4
MntsF_GAK66026	UbraF_SAM84429	F4
SrlmF_CBQ68328	UbraF_SAM84429	F4
MntsF_GAK66027	SrlmF_CBQ68329	F4
MntsF_GAK66027	UbraF_SAM84430	F4
SrlmF_CBQ68329	UbraF_SAM84430	F4
MntsF_GAK66028	SrlmF_CBQ68330	F4
MntsF_GAK66028	UbraF_SAM84431	F4
SrlmF_CBQ68330	UbraF_SAM84431	F4
MntsF_GAK66029	SrlmF_CBQ68331	F4
MntsF_GAK66029	UbraF_SAM84432	F4
SrlmF_CBQ68331	UbraF_SAM84432	F4
MntsF_GAK66030	SrlmF_CBQ68332	F4
MntsF_GAK66030	UbraF_SAM84433	F4
SrlmF_CBQ68332	UbraF_SAM84433	F4
MntsF_GAK66031	SrlmF_CBQ68333	F4
MntsF_GAK66031	UbraF_SAM84434	F4
SrlmF_CBQ68333	UbraF_SAM84434	F4
MntsF_GAK66032	SrlmF_CBQ68334	F4
MntsF_GAK66032	UbraF_SAM84435	F4
SrlmF_CBQ68334	UbraF_SAM84435	F4
MntsF_GAK66033	SrlmF_CBQ68335	F4
MntsF_GAK66033	UbraF_SAM84436	F4
SrlmF_CBQ68335	UbraF_SAM84436	F4
MntsF_GAK66034	SrlmF_CBQ68336	F4
MntsF_GAK66034	UbraF_SAM84437	F4
SrlmF_CBQ68336	UbraF_SAM84437	F4
MntsF_GAK66035	SrlmF_CBQ68337	F4
MntsF_GAK66035	UbraF_SAM84438	F4
SrlmF_CBQ68337	UbraF_SAM84438	F4
MntsF_GAK66037	SrlmF_CBQ68339	F4
MntsF_GAK66037	UbraF_SAM84441	F4
SrlmF_CBQ68339	UbraF_SAM84441	F4
MntsF_GAK66038	SrlmF_CBQ68340	F4
MntsF_GAK66038	UbraF_SAM84442	F4
SrlmF_CBQ68340	UbraF_SAM84442	F4
MntsF_GAK66039	SrlmF_CBQ68341	F4
MntsF_GAK66039	UbraF_SAM84443	F4
SrlmF_CBQ68341	UbraF_SAM84443	F4
MntsF_GAK66041	SrlmF_CBQ68343	F4
MntsF_GAK66041	UbraF_SAM84445	F4
SrlmF_CBQ68343	UbraF_SAM84445	F4
MntsF_GAK66042	SrlmF_CBQ68344	F4
MntsF_GAK66042	UbraF_SAM84446	F4
SrlmF_CBQ68344	UbraF_SAM84446	F4
MntsF_GAK66043	SrlmF_CBQ68345	F4
MntsF_GAK66043	UbraF_SAM84447	F4
SrlmF_CBQ68345	UbraF_SAM84447	F4
MntsF_GAK66044	SrlmF_CBQ68346	F4
MntsF_GAK66044	UbraF_SAM84448	F4
SrlmF_CBQ68346	UbraF_SAM84448	F4
MntsF_GAK66045	SrlmF_CBQ68347	F4
MntsF_GAK66045	UbraF_SAM84449	F4
SrlmF_CBQ68347	UbraF_SAM84449	F4
MntsF_GAK66046	SrlmF_CBQ68348	F4
MntsF_GAK66046	UbraF_SAM84450	F4
SrlmF_CBQ68348	UbraF_SAM84450	F4
MntsF_GAK66047	SrlmF_CBQ68349	F4
MntsF_GAK66047	UbraF_SAM84451	F4
SrlmF_CBQ68349	UbraF_SAM84451	F4
MntsF_GAK66048	SrlmF_CBQ68350	F4
MntsF_GAK66048	UbraF_SAM84452	F4
SrlmF_CBQ68350	UbraF_SAM84452	F4
MntsF_GAK66049	SrlmF_CBQ68351	F4
MntsF_GAK66049	UbraF_SAM84454	F4
SrlmF_CBQ68351	UbraF_SAM84454	F4
MntsF_GAK66050	SrlmF_CBQ68352	F4
MntsF_GAK66050	UbraF_SAM84455	F4
SrlmF_CBQ68352	UbraF_SAM84455	F4
MntsF_GAK66057	SrlmF_CBQ68366	F4
MntsF_GAK66057	UbraF_SAM84466	F4
SrlmF_CBQ68366	UbraF_SAM84466	F4
MntsF_GAK66058	SrlmF_CBQ68367	F4
MntsF_GAK66058	UbraF_SAM84467	F4
SrlmF_CBQ68367	UbraF_SAM84467	F4
MntsF_GAK66059	SrlmF_CBQ68368	F4
MntsF_GAK66059	UbraF_SAM84468	F4
SrlmF_CBQ68368	UbraF_SAM84468	F4
MntsF_GAK66061	SrlmF_CBQ68369	F4
MntsF_GAK66061	UbraF_SAM84469	F4
SrlmF_CBQ68369	UbraF_SAM84469	F4
MntsF_GAK66062	SrlmF_CBQ68370	F4
MntsF_GAK66062	UbraF_SAM84470	F4
SrlmF_CBQ68370	UbraF_SAM84470	F4
MntsF_GAK66063	SrlmF_CBQ68371	F4
MntsF_GAK66063	UbraF_SAM84471	F4
SrlmF_CBQ68371	UbraF_SAM84471	F4
MntsF_GAK66065	SrlmF_CBQ68372	F4
MntsF_GAK66065	UbraF_SAM84472	F4
SrlmF_CBQ68372	UbraF_SAM84472	F4
MntsF_GAK66066	SrlmF_CBQ68373	F4
MntsF_GAK66066	UbraF_SAM84473	F4
SrlmF_CBQ68373	UbraF_SAM84473	F4
MntsF_GAK66067	SrlmF_CBQ68374	F4
MntsF_GAK66067	UbraF_SAM84474	F4
SrlmF_CBQ68374	UbraF_SAM84474	F4
MntsF_GAK66068	SrlmF_CBQ68375	F4
MntsF_GAK66068	UbraF_SAM84475	F4
SrlmF_CBQ68375	UbraF_SAM84475	F4
MntsF_GAK66069	SrlmF_CBQ68376	F4
MntsF_GAK66069	UbraF_SAM84476	F4
SrlmF_CBQ68376	UbraF_SAM84476	F4
MntsF_GAK66070	SrlmF_CBQ68377	F4
MntsF_GAK66070	UbraF_SAM84477	F4
SrlmF_CBQ68377	UbraF_SAM84477	F4
MntsF_GAK66071	SrlmF_CBQ68378	F4
MntsF_GAK66071	UbraF_SAM84478	F4
SrlmF_CBQ68378	UbraF_SAM84478	F4
MntsF_GAK66073	SrlmF_CBQ68379	F4
MntsF_GAK66073	UbraF_SAM84479	F4
SrlmF_CBQ68379	UbraF_SAM84479	F4
MntsF_GAK66074	SrlmF_CBQ68380	F4
MntsF_GAK66074	UbraF_SAM84480	F4
SrlmF_CBQ68380	UbraF_SAM84480	F4
MntsF_GAK66075	SrlmF_CBQ68381	F4
MntsF_GAK66075	UbraF_SAM84481	F4
SrlmF_CBQ68381	UbraF_SAM84481	F4
MntsF_GAK66076	SrlmF_CBQ68382	F4
MntsF_GAK66076	UbraF_SAM84483	F4
SrlmF_CBQ68382	UbraF_SAM84483	F4
MntsF_GAK66077	SrlmF_CBQ68383	F4
MntsF_GAK66077	UbraF_SAM84484	F4
SrlmF_CBQ68383	UbraF_SAM84484	F4
MntsF_GAK66078	SrlmF_CBQ68386	F4
MntsF_GAK66078	UbraF_SAM84485	F4
SrlmF_CBQ68386	UbraF_SAM84485	F4
MntsF_GAK66079	SrlmF_CBQ68387	F4
MntsF_GAK66079	UbraF_SAM84486	F4
SrlmF_CBQ68387	UbraF_SAM84486	F4
MntsF_GAK66080	SrlmF_CBQ68389	F4
MntsF_GAK66080	UbraF_SAM84487	F4
SrlmF_CBQ68389	UbraF_SAM84487	F4
MntsF_GAK66081	SrlmF_CBQ68390	F4
MntsF_GAK66081	UbraF_SAM84488	F4
SrlmF_CBQ68390	UbraF_SAM84488	F4
MntsF_GAK66113	PhbsF_GAC92465	F4
MntsF_GAK66113	SrlmF_CBQ68419	F4
MntsF_GAK66113	UbraF_SAM84520	F4
PhbsF_GAC92465	SrlmF_CBQ68419	F4
PhbsF_GAC92465	UbraF_SAM84520	F4
MntsF_GAK66130	SrlmF_CBQ68435	F4
MntsF_GAK66130	UbraF_SAM84537	F4
SrlmF_CBQ68435	UbraF_SAM84537	F4
MntsF_GAK66132	SrlmF_CBQ68436	F4
MntsF_GAK66132	UbraF_SAM84538	F4
SrlmF_CBQ68436	UbraF_SAM84538	F4
MntsF_GAK66133	SrlmF_CBQ68437	F4
MntsF_GAK66133	UbraF_SAM84539	F4
SrlmF_CBQ68437	UbraF_SAM84539	F4
MntsF_GAK66134	SrlmF_CBQ68438	F4
MntsF_GAK66134	UbraF_SAM84540	F4
SrlmF_CBQ68438	UbraF_SAM84540	F4
MntsF_GAK66135	SrlmF_CBQ68439	F4
MntsF_GAK66135	UbraF_SAM84541	F4
SrlmF_CBQ68439	UbraF_SAM84541	F4
MntsF_GAK66136	SrlmF_CBQ68440	F4
MntsF_GAK66136	UbraF_SAM84542	F4
SrlmF_CBQ68440	UbraF_SAM84542	F4
MntsF_GAK66137	SrlmF_CBQ68441	F4
MntsF_GAK66137	UbraF_SAM84543	F4
SrlmF_CBQ68441	UbraF_SAM84543	F4
MntsF_GAK66138	SrlmF_CBQ68442	F4
MntsF_GAK66138	UbraF_SAM84544	F4
SrlmF_CBQ68442	UbraF_SAM84544	F4
MntsF_GAK66139	SrlmF_CBQ68443	F4
MntsF_GAK66139	UbraF_SAM84545	F4
SrlmF_CBQ68443	UbraF_SAM84545	F4
MntsF_GAK66140	SrlmF_CBQ68444	F4
MntsF_GAK66140	UbraF_SAM84546	F4
SrlmF_CBQ68444	UbraF_SAM84546	F4
MntsF_GAK66141	SrlmF_CBQ68445	F4
MntsF_GAK66141	UbraF_SAM84547	F4
SrlmF_CBQ68445	UbraF_SAM84547	F4
MntsF_GAK66142	SrlmF_CBQ68446	F4
MntsF_GAK66142	UbraF_SAM84548	F4
SrlmF_CBQ68446	UbraF_SAM84548	F4
MntsF_GAK66143	SrlmF_CBQ68447	F4
MntsF_GAK66143	UbraF_SAM84549	F4
SrlmF_CBQ68447	UbraF_SAM84549	F4
MntsF_GAK66144	SrlmF_CBQ68448	F4
MntsF_GAK66144	UbraF_SAM84550	F4
SrlmF_CBQ68448	UbraF_SAM84550	F4
MntsF_GAK66145	SrlmF_CBQ68450	F4
MntsF_GAK66145	UbraF_SAM84552	F4
SrlmF_CBQ68450	UbraF_SAM84552	F4
MntsF_GAK66146	SrlmF_CBQ68451	F4
MntsF_GAK66146	UbraF_SAM84553	F4
SrlmF_CBQ68451	UbraF_SAM84553	F4
MntsF_GAK66147	SrlmF_CBQ68452	F4
MntsF_GAK66147	UbraF_SAM84554	F4
SrlmF_CBQ68452	UbraF_SAM84554	F4
MntsF_GAK66148	SrlmF_CBQ68454	F4
MntsF_GAK66148	UbraF_SAM84556	F4
SrlmF_CBQ68454	UbraF_SAM84556	F4
MntsF_GAK66149	SrlmF_CBQ68455	F4
MntsF_GAK66149	UbraF_SAM84557	F4
SrlmF_CBQ68455	UbraF_SAM84557	F4
MntsF_GAK66150	SrlmF_CBQ68456	F4
MntsF_GAK66150	UbraF_SAM84558	F4
SrlmF_CBQ68456	UbraF_SAM84558	F4
MntsF_GAK66151	SrlmF_CBQ68457	F4
MntsF_GAK66151	UbraF_SAM84559	F4
SrlmF_CBQ68457	UbraF_SAM84559	F4
MntsF_GAK66152	SrlmF_CBQ68458	F4
MntsF_GAK66152	UbraF_SAM84561	F4
SrlmF_CBQ68458	UbraF_SAM84561	F4
MntsF_GAK66153	SrlmF_CBQ68459	F4
MntsF_GAK66153	UbraF_SAM84562	F4
SrlmF_CBQ68459	UbraF_SAM84562	F4
MntsF_GAK66154	SrlmF_CBQ68460	F4
MntsF_GAK66154	UbraF_SAM84564	F4
SrlmF_CBQ68460	UbraF_SAM84564	F4
MntsF_GAK66155	SrlmF_CBQ68461	F4
MntsF_GAK66155	UbraF_SAM84565	F4
SrlmF_CBQ68461	UbraF_SAM84565	F4
MntsF_GAK66156	SrlmF_CBQ68462	F4
MntsF_GAK66156	UbraF_SAM84566	F4
SrlmF_CBQ68462	UbraF_SAM84566	F4
MntsF_GAK66158	SrlmF_CBQ68463	F4
MntsF_GAK66158	UbraF_SAM84567	F4
SrlmF_CBQ68463	UbraF_SAM84567	F4
MntsF_GAK66160	SrlmF_CBQ68464	F4
MntsF_GAK66160	UbraF_SAM84568	F4
SrlmF_CBQ68464	UbraF_SAM84568	F4
MntsF_GAK66161	SrlmF_CBQ68465	F4
MntsF_GAK66161	UbraF_SAM84569	F4
SrlmF_CBQ68465	UbraF_SAM84569	F4
MntsF_GAK66162	SrlmF_CBQ68466	F4
MntsF_GAK66162	UbraF_SAM84570	F4
SrlmF_CBQ68466	UbraF_SAM84570	F4
MntsF_GAK66163	SrlmF_CBQ68467	F4
MntsF_GAK66163	UbraF_SAM84572	F4
SrlmF_CBQ68467	UbraF_SAM84572	F4
MntsF_GAK66164	SrlmF_CBQ68468	F4
MntsF_GAK66164	UbraF_SAM84574	F4
SrlmF_CBQ68468	UbraF_SAM84574	F4
MntsF_GAK66165	SrlmF_CBQ68469	F4
MntsF_GAK66165	UbraF_SAM84575	F4
SrlmF_CBQ68469	UbraF_SAM84575	F4
MntsF_GAK66166	SrlmF_CBQ68470	F4
MntsF_GAK66166	UbraF_SAM84576	F4
SrlmF_CBQ68470	UbraF_SAM84576	F4
MntsF_GAK66167	SrlmF_CBQ68471	F4
MntsF_GAK66167	UbraF_SAM84577	F4
SrlmF_CBQ68471	UbraF_SAM84577	F4
MntsF_GAK66168	SrlmF_CBQ68472	F4
MntsF_GAK66168	UbraF_SAM84578	F4
SrlmF_CBQ68472	UbraF_SAM84578	F4
MntsF_GAK66169	SrlmF_CBQ68473	F4
MntsF_GAK66169	UbraF_SAM84579	F4
SrlmF_CBQ68473	UbraF_SAM84579	F4
MntsF_GAK66170	SrlmF_CBQ68474	F4
MntsF_GAK66170	UbraF_SAM84581	F4
SrlmF_CBQ68474	UbraF_SAM84581	F4
PhbsF_GAC92453	SrlmF_CBQ68429	F4
PhbsF_GAC92453	UbraF_SAM84531	F4
SrlmF_CBQ68429	UbraF_SAM84531	F4
MntsF_GAK66082	PhbsF_GAC92496	F4
MntsF_GAK66082	SrlmF_CBQ68391	F4
MntsF_GAK66082	UbraF_SAM84489	F4
PhbsF_GAC92496	SrlmF_CBQ68391	F4
PhbsF_GAC92496	UbraF_SAM84489	F4
SrlmF_CBQ68391	UbraF_SAM84489	F4
MntsF_GAK66083	PhbsF_GAC92495	F4
MntsF_GAK66083	SrlmF_CBQ68392	F4
MntsF_GAK66083	UbraF_SAM84490	F4
PhbsF_GAC92495	SrlmF_CBQ68392	F4
PhbsF_GAC92495	UbraF_SAM84490	F4
SrlmF_CBQ68392	UbraF_SAM84490	F4
MntsF_GAK66084	PhbsF_GAC92494	F4
MntsF_GAK66084	SrlmF_CBQ68393	F4
MntsF_GAK66084	UbraF_SAM84491	F4
PhbsF_GAC92494	SrlmF_CBQ68393	F4
PhbsF_GAC92494	UbraF_SAM84491	F4
SrlmF_CBQ68393	UbraF_SAM84491	F4
MntsF_GAK66085	PhbsF_GAC92493	F4
MntsF_GAK66085	SrlmF_CBQ68394	F4
MntsF_GAK66085	UbraF_SAM84492	F4
PhbsF_GAC92493	SrlmF_CBQ68394	F4
PhbsF_GAC92493	UbraF_SAM84492	F4
SrlmF_CBQ68394	UbraF_SAM84492	F4
MntsF_GAK66086	PhbsF_GAC92492	F4
MntsF_GAK66086	SrlmF_CBQ68395	F4
MntsF_GAK66086	UbraF_SAM84494	F4
PhbsF_GAC92492	SrlmF_CBQ68395	F4
PhbsF_GAC92492	UbraF_SAM84494	F4
SrlmF_CBQ68395	UbraF_SAM84494	F4
MntsF_GAK66087	PhbsF_GAC92491	F4
MntsF_GAK66087	SrlmF_CBQ68396	F4
MntsF_GAK66087	UbraF_SAM84496	F4
PhbsF_GAC92491	SrlmF_CBQ68396	F4
PhbsF_GAC92491	UbraF_SAM84496	F4
SrlmF_CBQ68396	UbraF_SAM84496	F4
MntsF_GAK66088	PhbsF_GAC92490	F4
MntsF_GAK66088	SrlmF_CBQ68397	F4
MntsF_GAK66088	UbraF_SAM84497	F4
PhbsF_GAC92490	SrlmF_CBQ68397	F4
PhbsF_GAC92490	UbraF_SAM84497	F4
SrlmF_CBQ68397	UbraF_SAM84497	F4
MntsF_GAK66089	PhbsF_GAC92489	F4
MntsF_GAK66089	SrlmF_CBQ68398	F4
MntsF_GAK66089	UbraF_SAM84498	F4
PhbsF_GAC92489	SrlmF_CBQ68398	F4
PhbsF_GAC92489	UbraF_SAM84498	F4
SrlmF_CBQ68398	UbraF_SAM84498	F4
MntsF_GAK66090	PhbsF_GAC92487	F4
MntsF_GAK66090	SrlmF_CBQ68399	F4
MntsF_GAK66090	UbraF_SAM84499	F4
PhbsF_GAC92487	SrlmF_CBQ68399	F4
PhbsF_GAC92487	UbraF_SAM84499	F4
SrlmF_CBQ68399	UbraF_SAM84499	F4
MntsF_GAK66091	PhbsF_GAC92486	F4
MntsF_GAK66091	SrlmF_CBQ68400	F4
MntsF_GAK66091	UbraF_SAM84500	F4
PhbsF_GAC92486	SrlmF_CBQ68400	F4
PhbsF_GAC92486	UbraF_SAM84500	F4
SrlmF_CBQ68400	UbraF_SAM84500	F4
MntsF_GAK66092	PhbsF_GAC92485	F4
MntsF_GAK66092	SrlmF_CBQ68401	F4
MntsF_GAK66092	UbraF_SAM84501	F4
PhbsF_GAC92485	SrlmF_CBQ68401	F4
PhbsF_GAC92485	UbraF_SAM84501	F4
SrlmF_CBQ68401	UbraF_SAM84501	F4
MntsF_GAK66095	PhbsF_GAC92483	F4
MntsF_GAK66095	SrlmF_CBQ68404	F4
MntsF_GAK66095	UbraF_SAM84503	F4
PhbsF_GAC92483	SrlmF_CBQ68404	F4
PhbsF_GAC92483	UbraF_SAM84503	F4
SrlmF_CBQ68404	UbraF_SAM84503	F4
MntsF_GAK66096	PhbsF_GAC92482	F4
MntsF_GAK66096	SrlmF_CBQ68405	F4
MntsF_GAK66096	UbraF_SAM84504	F4
PhbsF_GAC92482	SrlmF_CBQ68405	F4
PhbsF_GAC92482	UbraF_SAM84504	F4
SrlmF_CBQ68405	UbraF_SAM84504	F4
MntsF_GAK66097	PhbsF_GAC92481	F4
MntsF_GAK66097	SrlmF_CBQ68406	F4
MntsF_GAK66097	UbraF_SAM84505	F4
PhbsF_GAC92481	SrlmF_CBQ68406	F4
PhbsF_GAC92481	UbraF_SAM84505	F4
SrlmF_CBQ68406	UbraF_SAM84505	F4
MntsF_GAK66098	PhbsF_GAC92480	F4
MntsF_GAK66098	SrlmF_CBQ68407	F4
MntsF_GAK66098	UbraF_SAM84506	F4
PhbsF_GAC92480	SrlmF_CBQ68407	F4
PhbsF_GAC92480	UbraF_SAM84506	F4
SrlmF_CBQ68407	UbraF_SAM84506	F4
MntsF_GAK66099	PhbsF_GAC92479	F4
MntsF_GAK66099	SrlmF_CBQ68408	F4
MntsF_GAK66099	UbraF_SAM84507	F4
PhbsF_GAC92479	SrlmF_CBQ68408	F4
PhbsF_GAC92479	UbraF_SAM84507	F4
SrlmF_CBQ68408	UbraF_SAM84507	F4
MntsF_GAK66101	PhbsF_GAC92477	F4
MntsF_GAK66101	SrlmF_CBQ68409	F4
MntsF_GAK66101	UbraF_SAM84508	F4
PhbsF_GAC92477	SrlmF_CBQ68409	F4
PhbsF_GAC92477	UbraF_SAM84508	F4
SrlmF_CBQ68409	UbraF_SAM84508	F4
MntsF_GAK66102	PhbsF_GAC92476	F4
MntsF_GAK66102	SrlmF_CBQ68410	F4
MntsF_GAK66102	UbraF_SAM84510	F4
PhbsF_GAC92476	SrlmF_CBQ68410	F4
PhbsF_GAC92476	UbraF_SAM84510	F4
SrlmF_CBQ68410	UbraF_SAM84510	F4
MntsF_GAK66103	PhbsF_GAC92475	F4
MntsF_GAK66103	SrlmF_CBQ68411	F4
MntsF_GAK66103	UbraF_SAM84511	F4
PhbsF_GAC92475	SrlmF_CBQ68411	F4
PhbsF_GAC92475	UbraF_SAM84511	F4
SrlmF_CBQ68411	UbraF_SAM84511	F4
MntsF_GAK66105	PhbsF_GAC92472	F4
MntsF_GAK66105	SrlmF_CBQ68412	F4
MntsF_GAK66105	UbraF_SAM84512	F4
PhbsF_GAC92472	SrlmF_CBQ68412	F4
PhbsF_GAC92472	UbraF_SAM84512	F4
SrlmF_CBQ68412	UbraF_SAM84512	F4
MntsF_GAK66106	PhbsF_GAC92471	F4
MntsF_GAK66106	SrlmF_CBQ68413	F4
MntsF_GAK66106	UbraF_SAM84513	F4
PhbsF_GAC92471	SrlmF_CBQ68413	F4
PhbsF_GAC92471	UbraF_SAM84513	F4
SrlmF_CBQ68413	UbraF_SAM84513	F4
MntsF_GAK66107	PhbsF_GAC92470	F4
MntsF_GAK66107	SrlmF_CBQ68414	F4
MntsF_GAK66107	UbraF_SAM84515	F4
PhbsF_GAC92470	SrlmF_CBQ68414	F4
PhbsF_GAC92470	UbraF_SAM84515	F4
SrlmF_CBQ68414	UbraF_SAM84515	F4
MntsF_GAK66108	PhbsF_GAC92469	F4
MntsF_GAK66108	SrlmF_CBQ68415	F4
MntsF_GAK66108	UbraF_SAM84516	F4
PhbsF_GAC92469	SrlmF_CBQ68415	F4
PhbsF_GAC92469	UbraF_SAM84516	F4
SrlmF_CBQ68415	UbraF_SAM84516	F4
MntsF_GAK66110	PhbsF_GAC92468	F4
MntsF_GAK66110	SrlmF_CBQ68416	F4
MntsF_GAK66110	UbraF_SAM84517	F4
PhbsF_GAC92468	SrlmF_CBQ68416	F4
PhbsF_GAC92468	UbraF_SAM84517	F4
SrlmF_CBQ68416	UbraF_SAM84517	F4
MntsF_GAK66111	PhbsF_GAC92467	F4
MntsF_GAK66111	SrlmF_CBQ68417	F4
MntsF_GAK66111	UbraF_SAM84518	F4
PhbsF_GAC92467	SrlmF_CBQ68417	F4
PhbsF_GAC92467	UbraF_SAM84518	F4
SrlmF_CBQ68417	UbraF_SAM84518	F4
MntsF_GAK66112	PhbsF_GAC92466	F4
MntsF_GAK66112	SrlmF_CBQ68418	F4
MntsF_GAK66112	UbraF_SAM84519	F4
PhbsF_GAC92466	SrlmF_CBQ68418	F4
PhbsF_GAC92466	UbraF_SAM84519	F4
SrlmF_CBQ68418	UbraF_SAM84519	F4
MntsF_GAK66115	PhbsF_GAC92462	F4
MntsF_GAK66115	SrlmF_CBQ68420	F4
MntsF_GAK66115	UbraF_SAM84521	F4
PhbsF_GAC92462	SrlmF_CBQ68420	F4
PhbsF_GAC92462	UbraF_SAM84521	F4
SrlmF_CBQ68420	UbraF_SAM84521	F4
MntsF_GAK66116	PhbsF_GAC92461	F4
MntsF_GAK66116	SrlmF_CBQ68421	F4
MntsF_GAK66116	UbraF_SAM84522	F4
PhbsF_GAC92461	SrlmF_CBQ68421	F4
PhbsF_GAC92461	UbraF_SAM84522	F4
SrlmF_CBQ68421	UbraF_SAM84522	F4
MntsF_GAK66117	PhbsF_GAC92460	F4
MntsF_GAK66117	SrlmF_CBQ68422	F4
MntsF_GAK66117	UbraF_SAM84523	F4
PhbsF_GAC92460	SrlmF_CBQ68422	F4
PhbsF_GAC92460	UbraF_SAM84523	F4
SrlmF_CBQ68422	UbraF_SAM84523	F4
MntsF_GAK66118	PhbsF_GAC92459	F4
MntsF_GAK66118	SrlmF_CBQ68423	F4
MntsF_GAK66118	UbraF_SAM84524	F4
PhbsF_GAC92459	SrlmF_CBQ68423	F4
PhbsF_GAC92459	UbraF_SAM84524	F4
SrlmF_CBQ68423	UbraF_SAM84524	F4
MntsF_GAK66119	PhbsF_GAC92458	F4
MntsF_GAK66119	SrlmF_CBQ68424	F4
MntsF_GAK66119	UbraF_SAM84526	F4
PhbsF_GAC92458	SrlmF_CBQ68424	F4
PhbsF_GAC92458	UbraF_SAM84526	F4
SrlmF_CBQ68424	UbraF_SAM84526	F4
MntsF_GAK66120	PhbsF_GAC92457	F4
MntsF_GAK66120	SrlmF_CBQ68425	F4
MntsF_GAK66120	UbraF_SAM84527	F4
PhbsF_GAC92457	SrlmF_CBQ68425	F4
PhbsF_GAC92457	UbraF_SAM84527	F4
SrlmF_CBQ68425	UbraF_SAM84527	F4
MntsF_GAK66121	PhbsF_GAC92456	F4
MntsF_GAK66121	SrlmF_CBQ68426	F4
MntsF_GAK66121	UbraF_SAM84528	F4
PhbsF_GAC92456	SrlmF_CBQ68426	F4
PhbsF_GAC92456	UbraF_SAM84528	F4
SrlmF_CBQ68426	UbraF_SAM84528	F4
MntsF_GAK66122	PhbsF_GAC92455	F4
MntsF_GAK66122	SrlmF_CBQ68427	F4
MntsF_GAK66122	UbraF_SAM84529	F4
PhbsF_GAC92455	SrlmF_CBQ68427	F4
PhbsF_GAC92455	UbraF_SAM84529	F4
SrlmF_CBQ68427	UbraF_SAM84529	F4
MntsF_GAK66123	PhbsF_GAC92454	F4
MntsF_GAK66123	SrlmF_CBQ68428	F4
MntsF_GAK66123	UbraF_SAM84530	F4
PhbsF_GAC92454	SrlmF_CBQ68428	F4
PhbsF_GAC92454	UbraF_SAM84530	F4
SrlmF_CBQ68428	UbraF_SAM84530	F4
MntsF_GAK66125	PhbsF_GAC92452	F4
MntsF_GAK66125	SrlmF_CBQ68430	F4
MntsF_GAK66125	UbraF_SAM84532	F4
PhbsF_GAC92452	SrlmF_CBQ68430	F4
PhbsF_GAC92452	UbraF_SAM84532	F4
SrlmF_CBQ68430	UbraF_SAM84532	F4
MntsF_GAK66126	PhbsF_GAC92451	F4
MntsF_GAK66126	SrlmF_CBQ68431	F4
MntsF_GAK66126	UbraF_SAM84533	F4
PhbsF_GAC92451	SrlmF_CBQ68431	F4
PhbsF_GAC92451	UbraF_SAM84533	F4
SrlmF_CBQ68431	UbraF_SAM84533	F4
MntsF_GAK66127	PhbsF_GAC92450	F4
MntsF_GAK66127	SrlmF_CBQ68432	F4
MntsF_GAK66127	UbraF_SAM84534	F4
PhbsF_GAC92450	SrlmF_CBQ68432	F4
PhbsF_GAC92450	UbraF_SAM84534	F4
SrlmF_CBQ68432	UbraF_SAM84534	F4
MntsF_GAK66129	PhbsF_GAC92448	F4
MntsF_GAK66129	SrlmF_CBQ68434	F4
MntsF_GAK66129	UbraF_SAM84536	F4
PhbsF_GAC92448	SrlmF_CBQ68434	F4
PhbsF_GAC92448	UbraF_SAM84536	F4
SrlmF_CBQ68434	UbraF_SAM84536	F4
ClseF_EEQ39601	MbcaF_OBA24467	F5
ClseF_EEQ39601	SstsF_EAZ63678	F5
MbcaF_OBA24467	SstsF_EAZ63678	F5
ClseF_EEQ39616	MbcaF_OBA24483	F5
ClseF_EEQ39616	MgliF_EDK41366	F5
ClseF_EEQ39616	SstsF_EAZ63262	F5
MbcaF_OBA24483	MgliF_EDK41366	F5
MbcaF_OBA24483	SstsF_EAZ63262	F5
ClseF_EEQ39617	DfbiF_KRZ99532	F5
ClseF_EEQ39617	MbcaF_OBA24484	F5
ClseF_EEQ39617	MgliF_EDK41369	F5
ClseF_EEQ39617	SstsF_EAZ63673	F5
DfbiF_KRZ99532	MbcaF_OBA24484	F5
DfbiF_KRZ99532	MgliF_EDK41369	F5
DfbiF_KRZ99532	SstsF_EAZ63673	F5
MbcaF_OBA24484	SstsF_EAZ63673	F5
MbcaF_OBA24484	MgliF_EDK41370	F5
SstsF_EAZ63673	MgliF_EDK41370	F5
ClseF_EEQ39624	DfbiF_KRZ99526	F5
ClseF_EEQ39624	MbcaF_OBA24490	F5
DfbiF_KRZ99526	MbcaF_OBA24490	F5
DfbiF_KRZ99526	MgliF_EDK41377	F5
MbcaF_OBA24490	MgliF_EDK41377	F5
ClseF_EEQ39631	MbcaF_OBA24497	F5
ClseF_EEQ39631	MgliF_EDK41389	F5
MbcaF_OBA24497	MgliF_EDK41389	F5
ClseF_EEQ39632	MbcaF_OBA24498	F5
ClseF_EEQ39632	MgliF_EDK41390	F5
MbcaF_OBA24498	MgliF_EDK41390	F5
ClseF_EEQ39629	DfbiF_KRZ99519	F5
ClseF_EEQ39629	MbcaF_OBA24494	F5
ClseF_EEQ39629	MgliF_EDK41387	F5
DfbiF_KRZ99519	MbcaF_OBA24494	F5
DfbiF_KRZ99519	MgliF_EDK41387	F5
MbcaF_OBA24494	MgliF_EDK41387	F5
ClseF_EEQ39630	DfbiF_KRZ99518	F5
ClseF_EEQ39630	MbcaF_OBA24495	F5
ClseF_EEQ39630	MgliF_EDK41388	F5
DfbiF_KRZ99518	MbcaF_OBA24495	F5
DfbiF_KRZ99518	MgliF_EDK41388	F5
MbcaF_OBA24495	MgliF_EDK41388	F5
ClseF_EEQ39618	DfbiF_KRZ99531	F5
ClseF_EEQ39618	MbcaF_OBA24485	F5
ClseF_EEQ39618	MgliF_EDK41372	F5
ClseF_EEQ39618	SstsF_EAZ63672	F5
DfbiF_KRZ99531	MbcaF_OBA24485	F5
DfbiF_KRZ99531	MgliF_EDK41372	F5
DfbiF_KRZ99531	SstsF_EAZ63672	F5
MbcaF_OBA24485	MgliF_EDK41372	F5
MbcaF_OBA24485	SstsF_EAZ63672	F5
MgliF_EDK41372	SstsF_EAZ63672	F5
ClseF_EEQ39619	DfbiF_KRZ99530	F5
ClseF_EEQ39619	MbcaF_OBA24486	F5
ClseF_EEQ39619	MgliF_EDK41373	F5
ClseF_EEQ39619	SstsF_EAZ63260	F5
DfbiF_KRZ99530	MbcaF_OBA24486	F5
DfbiF_KRZ99530	MgliF_EDK41373	F5
DfbiF_KRZ99530	SstsF_EAZ63260	F5
MbcaF_OBA24486	MgliF_EDK41373	F5
MbcaF_OBA24486	SstsF_EAZ63260	F5
MgliF_EDK41373	SstsF_EAZ63260	F5
ClseF_EEQ39620	DfbiF_KRZ99529	F5
ClseF_EEQ39620	MbcaF_OBA24487	F5
ClseF_EEQ39620	MgliF_EDK41374	F5
ClseF_EEQ39620	SstsF_EAZ63259	F5
DfbiF_KRZ99529	MbcaF_OBA24487	F5
DfbiF_KRZ99529	MgliF_EDK41374	F5
DfbiF_KRZ99529	SstsF_EAZ63259	F5
MbcaF_OBA24487	MgliF_EDK41374	F5
MbcaF_OBA24487	SstsF_EAZ63259	F5
MgliF_EDK41374	SstsF_EAZ63259	F5
ClseF_EEQ39621	DfbiF_KRZ99528	F5
ClseF_EEQ39621	MbcaF_OBA24488	F5
ClseF_EEQ39621	MgliF_EDK41375	F5
ClseF_EEQ39621	SstsF_EAZ63258	F5
DfbiF_KRZ99528	MbcaF_OBA24488	F5
DfbiF_KRZ99528	MgliF_EDK41375	F5
DfbiF_KRZ99528	SstsF_EAZ63258	F5
MbcaF_OBA24488	MgliF_EDK41375	F5
MbcaF_OBA24488	SstsF_EAZ63258	F5
MgliF_EDK41375	SstsF_EAZ63258	F5
ClseF_EEQ39622	DfbiF_KRZ99527	F5
ClseF_EEQ39622	MbcaF_OBA24489	F5
ClseF_EEQ39622	MgliF_EDK41376	F5
ClseF_EEQ39622	SstsF_EAZ63671	F5
DfbiF_KRZ99527	MbcaF_OBA24489	F5
DfbiF_KRZ99527	MgliF_EDK41376	F5
DfbiF_KRZ99527	SstsF_EAZ63671	F5
MbcaF_OBA24489	MgliF_EDK41376	F5
MbcaF_OBA24489	SstsF_EAZ63671	F5
MgliF_EDK41376	SstsF_EAZ63671	F5
ClseF_EEQ39625	DfbiF_KRZ99525	F5
ClseF_EEQ39625	MbcaF_OBA24491	F5
ClseF_EEQ39625	MgliF_EDK41378	F5
ClseF_EEQ39625	SstsF_EAZ63257	F5
DfbiF_KRZ99525	MbcaF_OBA24491	F5
DfbiF_KRZ99525	MgliF_EDK41378	F5
DfbiF_KRZ99525	SstsF_EAZ63257	F5
MbcaF_OBA24491	MgliF_EDK41378	F5
MbcaF_OBA24491	SstsF_EAZ63257	F5
MgliF_EDK41378	SstsF_EAZ63257	F5
ClseF_EEQ39626	DfbiF_KRZ99524	F5
ClseF_EEQ39626	MbcaF_OBA24492	F5
ClseF_EEQ39626	MgliF_EDK41379	F5
ClseF_EEQ39626	SstsF_EAZ63256	F5
DfbiF_KRZ99524	MbcaF_OBA24492	F5
DfbiF_KRZ99524	MgliF_EDK41379	F5
DfbiF_KRZ99524	SstsF_EAZ63256	F5
MbcaF_OBA24492	MgliF_EDK41379	F5
MbcaF_OBA24492	SstsF_EAZ63256	F5
MgliF_EDK41379	SstsF_EAZ63256	F5
ClseF_EEQ39627	DfbiF_KRZ99523	F5
ClseF_EEQ39627	MbcaF_OBA24493	F5
ClseF_EEQ39627	MgliF_EDK41381	F5
ClseF_EEQ39627	SstsF_EAZ63670	F5
DfbiF_KRZ99523	MbcaF_OBA24493	F5
DfbiF_KRZ99523	MgliF_EDK41381	F5
DfbiF_KRZ99523	SstsF_EAZ63670	F5
MbcaF_OBA24493	MgliF_EDK41381	F5
MbcaF_OBA24493	SstsF_EAZ63670	F5
MgliF_EDK41381	SstsF_EAZ63670	F5
AchmF_KFH40604	FclmF_FCUL_01967.1-mRNA-1	F6
AchmF_KFH40604	VlfeF_EEY23256	F6
FclmF_FCUL_01967.1-mRNA-1	VlfeF_EEY23256	F6
AclsF_OJK04417	FclmF_FCUL_01982.1-mRNA-1	F6
AclsF_OJK04417	NdtaF_KPM43573	F6
FclmF_FCUL_01982.1-mRNA-1	NdtaF_KPM43573	F6
FclmF_FCUL_01982.1-mRNA-1	CbriF_OAA45220	F6
FclmF_FCUL_01982.1-mRNA-1	McrmF_EFY85366	F6
FclmF_FCUL_01982.1-mRNA-1	TtrsF_AEO63274	F6
FclmF_FCUL_01982.1-mRNA-1	CglmF_EAQ86025	F6
NdtaF_KPM43573	CbriF_OAA45220	F6
NdtaF_KPM43573	McrmF_EFY85366	F6
NdtaF_KPM43573	TtrsF_AEO63274	F6
NdtaF_KPM43573	CglmF_EAQ86025	F6
CbriF_OAA45220	McrmF_EFY85366	F6
CbriF_OAA45220	TtrsF_AEO63274	F6
McrmF_EFY85366	TtrsF_AEO63274	F6
McrmF_EFY85366	CglmF_EAQ86025	F6
AchmF_KFH40600	CglmF_EAQ86059	F6
AchmF_KFH40600	FclmF_FCUL_01955.1-mRNA-1	F6
AchmF_KFH40600	McrmF_EFY85389	F6
AchmF_KFH40600	NdtaF_KPM43561	F6
AchmF_KFH40600	PnsaF_CAP73850	F6
AchmF_KFH40600	SchmF_KFA78102	F6
AchmF_KFH40600	TtrsF_AEO63237	F6
AchmF_KFH40600	UvrsF_KDB17398	F6
CglmF_EAQ86059	FclmF_FCUL_01955.1-mRNA-1	F6
CglmF_EAQ86059	McrmF_EFY85389	F6
CglmF_EAQ86059	NdtaF_KPM43561	F6
CglmF_EAQ86059	PnsaF_CAP73850	F6
CglmF_EAQ86059	SchmF_KFA78102	F6
CglmF_EAQ86059	TtrsF_AEO63237	F6
CglmF_EAQ86059	UvrsF_KDB17398	F6
CglmF_EAQ86059	BpnaF_EMC92315	F6
CglmF_EAQ86059	DmpaF_KKY30541	F6
FclmF_FCUL_01955.1-mRNA-1	McrmF_EFY85389	F6
FclmF_FCUL_01955.1-mRNA-1	NdtaF_KPM43561	F6
FclmF_FCUL_01955.1-mRNA-1	PnsaF_CAP73850	F6
FclmF_FCUL_01955.1-mRNA-1	SchmF_KFA78102	F6
FclmF_FCUL_01955.1-mRNA-1	TtrsF_AEO63237	F6
FclmF_FCUL_01955.1-mRNA-1	UvrsF_KDB17398	F6
McrmF_EFY85389	NdtaF_KPM43561	F6
McrmF_EFY85389	PnsaF_CAP73850	F6
McrmF_EFY85389	SchmF_KFA78102	F6
McrmF_EFY85389	TtrsF_AEO63237	F6
McrmF_EFY85389	UvrsF_KDB17398	F6
NdtaF_KPM43561	PnsaF_CAP73850	F6
NdtaF_KPM43561	SchmF_KFA78102	F6
NdtaF_KPM43561	TtrsF_AEO63237	F6
NdtaF_KPM43561	UvrsF_KDB17398	F6
PnsaF_CAP73850	SchmF_KFA78102	F6
PnsaF_CAP73850	TtrsF_AEO63237	F6
PnsaF_CAP73850	UvrsF_KDB17398	F6
SchmF_KFA78102	TtrsF_AEO63237	F6
SchmF_KFA78102	UvrsF_KDB17398	F6
TtrsF_AEO63237	UvrsF_KDB17398	F6
TtrsF_AEO63237	BpnaF_EMC92315	F6
TtrsF_AEO63237	DmpaF_KKY30541	F6
AchmF_KFH40609	CbriF_OAA45243	F6
AchmF_KFH40609	CglmF_EAQ86046	F6
AchmF_KFH40609	FclmF_FCUL_01961.1-mRNA-1	F6
AchmF_KFH40609	McrmF_EFY85384	F6
AchmF_KFH40609	NdtaF_KPM43564	F6
AchmF_KFH40609	PnsaF_CAP73855	F6
AchmF_KFH40609	SchmF_KFA78119	F6
AchmF_KFH40609	TgmiF_KUE99984	F6
AchmF_KFH40609	TtrsF_AEO63247	F6
AchmF_KFH40609	UvrsF_KDB17395	F6
AchmF_KFH40609	VlfeF_EEY23262	F6
CbriF_OAA45243	FclmF_FCUL_01961.1-mRNA-1	F6
CbriF_OAA45243	McrmF_EFY85384	F6
CbriF_OAA45243	NdtaF_KPM43564	F6
CbriF_OAA45243	SchmF_KFA78119	F6
CbriF_OAA45243	TgmiF_KUE99984	F6
CbriF_OAA45243	TtrsF_AEO63247	F6
CbriF_OAA45243	VlfeF_EEY23262	F6
CbriF_OAA45243	AclsF_OJK04388	F6
CbriF_OAA45243	PmnmF_EON96096	F6
CglmF_EAQ86046	FclmF_FCUL_01961.1-mRNA-1	F6
CglmF_EAQ86046	McrmF_EFY85384	F6
CglmF_EAQ86046	NdtaF_KPM43564	F6
CglmF_EAQ86046	PnsaF_CAP73855	F6
CglmF_EAQ86046	SchmF_KFA78119	F6
CglmF_EAQ86046	TgmiF_KUE99984	F6
CglmF_EAQ86046	TtrsF_AEO63247	F6
CglmF_EAQ86046	UvrsF_KDB17395	F6
CglmF_EAQ86046	VlfeF_EEY23262	F6
CglmF_EAQ86046	BpnaF_EMC92328	F6
CglmF_EAQ86046	PmnmF_EON96096	F6
CglmF_EAQ86046	DmpaF_KKY30536	F6
CglmF_EAQ86046	MbliF_KXJ92823	F6
FclmF_FCUL_01961.1-mRNA-1	McrmF_EFY85384	F6
FclmF_FCUL_01961.1-mRNA-1	NdtaF_KPM43564	F6
FclmF_FCUL_01961.1-mRNA-1	PnsaF_CAP73855	F6
FclmF_FCUL_01961.1-mRNA-1	SchmF_KFA78119	F6
FclmF_FCUL_01961.1-mRNA-1	TgmiF_KUE99984	F6
FclmF_FCUL_01961.1-mRNA-1	TtrsF_AEO63247	F6
FclmF_FCUL_01961.1-mRNA-1	UvrsF_KDB17395	F6
FclmF_FCUL_01961.1-mRNA-1	VlfeF_EEY23262	F6
FclmF_FCUL_01961.1-mRNA-1	AclsF_OJK04388	F6
FclmF_FCUL_01961.1-mRNA-1	PmnmF_EON96096	F6
FclmF_FCUL_01961.1-mRNA-1	MbliF_KXJ92823	F6
McrmF_EFY85384	NdtaF_KPM43564	F6
McrmF_EFY85384	PnsaF_CAP73855	F6
McrmF_EFY85384	SchmF_KFA78119	F6
McrmF_EFY85384	TgmiF_KUE99984	F6
McrmF_EFY85384	TtrsF_AEO63247	F6
McrmF_EFY85384	UvrsF_KDB17395	F6
McrmF_EFY85384	VlfeF_EEY23262	F6
McrmF_EFY85384	PmnmF_EON96096	F6
McrmF_EFY85384	GtriF_EJT71244	F6
NdtaF_KPM43564	PnsaF_CAP73855	F6
NdtaF_KPM43564	SchmF_KFA78119	F6
NdtaF_KPM43564	TgmiF_KUE99984	F6
NdtaF_KPM43564	TtrsF_AEO63247	F6
NdtaF_KPM43564	UvrsF_KDB17395	F6
NdtaF_KPM43564	VlfeF_EEY23262	F6
NdtaF_KPM43564	AclsF_OJK04388	F6
NdtaF_KPM43564	PmnmF_EON96096	F6
NdtaF_KPM43564	GtriF_EJT71244	F6
NdtaF_KPM43564	OpceF_EPE09690	F6
PnsaF_CAP73855	SchmF_KFA78119	F6
PnsaF_CAP73855	TgmiF_KUE99984	F6
PnsaF_CAP73855	TtrsF_AEO63247	F6
PnsaF_CAP73855	UvrsF_KDB17395	F6
PnsaF_CAP73855	PmnmF_EON96096	F6
PnsaF_CAP73855	MbliF_KXJ92823	F6
PnsaF_CAP73855	GclaF_EFX01262	F6
PnsaF_CAP73855	GtriF_EJT71244	F6
PnsaF_CAP73855	SmcaF_CCC09983	F6
SchmF_KFA78119	TgmiF_KUE99984	F6
SchmF_KFA78119	TtrsF_AEO63247	F6
SchmF_KFA78119	UvrsF_KDB17395	F6
SchmF_KFA78119	VlfeF_EEY23262	F6
SchmF_KFA78119	GtriF_EJT71244	F6
SchmF_KFA78119	OpceF_EPE09690	F6
TgmiF_KUE99984	VlfeF_EEY23262	F6
TgmiF_KUE99984	PmnmF_EON96096	F6
TgmiF_KUE99984	DmpaF_KKY30536	F6
TgmiF_KUE99984	MbliF_KXJ92823	F6
TgmiF_KUE99984	GclaF_EFX01262	F6
TgmiF_KUE99984	GtriF_EJT71244	F6
TgmiF_KUE99984	SmcaF_CCC09983	F6
TtrsF_AEO63247	UvrsF_KDB17395	F6
TtrsF_AEO63247	VlfeF_EEY23262	F6
TtrsF_AEO63247	BpnaF_EMC92328	F6
TtrsF_AEO63247	PmnmF_EON96096	F6
TtrsF_AEO63247	DmpaF_KKY30536	F6
TtrsF_AEO63247	MbliF_KXJ92823	F6
VlfeF_EEY23262	PmnmF_EON96096	F6
VlfeF_EEY23262	DmpaF_KKY30536	F6
VlfeF_EEY23262	MbliF_KXJ92823	F6
PmnmF_EON96096	MbliF_KXJ92823	F6
PmnmF_EON96096	GclaF_EFX01262	F6
PmnmF_EON96096	SmcaF_CCC09983	F6
DmpaF_KKY30536	GclaF_EFX01262	F6
DmpaF_KKY30536	GtriF_EJT71244	F6
DmpaF_KKY30536	OpceF_EPE09690	F6
DmpaF_KKY30536	SmcaF_CCC09983	F6
GclaF_EFX01262	GtriF_EJT71244	F6
GclaF_EFX01262	OpceF_EPE09690	F6
GclaF_EFX01262	SmcaF_CCC09983	F6
GtriF_EJT71244	OpceF_EPE09690	F6
GtriF_EJT71244	SmcaF_CCC09983	F6
OpceF_EPE09690	SmcaF_CCC09983	F6
AchmF_KFH40599	CbriF_OAA45237	F6
AchmF_KFH40599	CglmF_EAQ86040	F6
AchmF_KFH40599	FclmF_FCUL_01966.1-mRNA-1	F6
AchmF_KFH40599	McrmF_EFY85379	F6
AchmF_KFH40599	NdtaF_KPM43540	F6
AchmF_KFH40599	PnsaF_CAP73861	F6
AchmF_KFH40599	SchmF_KFA78099	F6
AchmF_KFH40599	TgmiF_KUE99989	F6
AchmF_KFH40599	TtrsF_AEO63253	F6
AchmF_KFH40599	VlfeF_EEY23257	F6
CbriF_OAA45237	FclmF_FCUL_01966.1-mRNA-1	F6
CbriF_OAA45237	McrmF_EFY85379	F6
CbriF_OAA45237	NdtaF_KPM43540	F6
CbriF_OAA45237	SchmF_KFA78099	F6
CbriF_OAA45237	TgmiF_KUE99989	F6
CbriF_OAA45237	VlfeF_EEY23257	F6
CbriF_OAA45237	AclsF_OJK04391	F6
CbriF_OAA45237	PmnmF_EON96104	F6
CglmF_EAQ86040	FclmF_FCUL_01966.1-mRNA-1	F6
CglmF_EAQ86040	McrmF_EFY85379	F6
CglmF_EAQ86040	NdtaF_KPM43540	F6
CglmF_EAQ86040	PnsaF_CAP73861	F6
CglmF_EAQ86040	SchmF_KFA78099	F6
CglmF_EAQ86040	TtrsF_AEO63253	F6
CglmF_EAQ86040	VlfeF_EEY23257	F6
CglmF_EAQ86040	BpnaF_EMC92336	F6
CglmF_EAQ86040	PmnmF_EON96104	F6
CglmF_EAQ86040	MbliF_KXJ92829	F6
FclmF_FCUL_01966.1-mRNA-1	McrmF_EFY85379	F6
FclmF_FCUL_01966.1-mRNA-1	NdtaF_KPM43540	F6
FclmF_FCUL_01966.1-mRNA-1	PnsaF_CAP73861	F6
FclmF_FCUL_01966.1-mRNA-1	SchmF_KFA78099	F6
FclmF_FCUL_01966.1-mRNA-1	TgmiF_KUE99989	F6
FclmF_FCUL_01966.1-mRNA-1	TtrsF_AEO63253	F6
FclmF_FCUL_01966.1-mRNA-1	VlfeF_EEY23257	F6
FclmF_FCUL_01966.1-mRNA-1	AclsF_OJK04391	F6
FclmF_FCUL_01966.1-mRNA-1	PmnmF_EON96104	F6
McrmF_EFY85379	NdtaF_KPM43540	F6
McrmF_EFY85379	PnsaF_CAP73861	F6
McrmF_EFY85379	SchmF_KFA78099	F6
McrmF_EFY85379	TgmiF_KUE99989	F6
McrmF_EFY85379	VlfeF_EEY23257	F6
NdtaF_KPM43540	PnsaF_CAP73861	F6
NdtaF_KPM43540	SchmF_KFA78099	F6
NdtaF_KPM43540	TgmiF_KUE99989	F6
NdtaF_KPM43540	TtrsF_AEO63253	F6
NdtaF_KPM43540	VlfeF_EEY23257	F6
NdtaF_KPM43540	AclsF_OJK04391	F6
NdtaF_KPM43540	PmnmF_EON96104	F6
PnsaF_CAP73861	SchmF_KFA78099	F6
PnsaF_CAP73861	TtrsF_AEO63253	F6
PnsaF_CAP73861	PmnmF_EON96104	F6
PnsaF_CAP73861	MbliF_KXJ92829	F6
SchmF_KFA78099	TgmiF_KUE99989	F6
SchmF_KFA78099	TtrsF_AEO63253	F6
SchmF_KFA78099	VlfeF_EEY23257	F6
TgmiF_KUE99989	VlfeF_EEY23257	F6
TtrsF_AEO63253	VlfeF_EEY23257	F6
TtrsF_AEO63253	BpnaF_EMC92336	F6
TtrsF_AEO63253	PmnmF_EON96104	F6
TtrsF_AEO63253	MbliF_KXJ92829	F6
PmnmF_EON96104	MbliF_KXJ92829	F6
BpnaF_EMC92337	CglmF_EAQ86039	F6
BpnaF_EMC92337	TtrsF_AEO63255	F6
CglmF_EAQ86039	TtrsF_AEO63255	F6
CglmF_EAQ86039	MbliF_KXJ92830	F6
CglmF_EAQ86039	PmnmF_EON96138	F6
CglmF_EAQ86039	PnsaF_CAP73862	F6
TtrsF_AEO63255	MbliF_KXJ92830	F6
TtrsF_AEO63255	PmnmF_EON96138	F6
TtrsF_AEO63255	PnsaF_CAP73862	F6
MbliF_KXJ92830	PmnmF_EON96138	F6
MbliF_KXJ92830	PnsaF_CAP73862	F6
PmnmF_EON96138	PnsaF_CAP73862	F6
AchmF_KFH40603	CbriF_OAA45239	F6
AchmF_KFH40603	FclmF_FCUL_01964.1-mRNA-1	F6
AchmF_KFH40603	McrmF_EFY85381	F6
AchmF_KFH40603	NdtaF_KPM43542	F6
AchmF_KFH40603	SchmF_KFA78114	F6
AchmF_KFH40603	TgmiF_KUE99987	F6
AchmF_KFH40603	UvrsF_KDB17393	F6
AchmF_KFH40603	VlfeF_EEY23259	F6
CbriF_OAA45239	FclmF_FCUL_01964.1-mRNA-1	F6
CbriF_OAA45239	McrmF_EFY85381	F6
CbriF_OAA45239	NdtaF_KPM43542	F6
CbriF_OAA45239	SchmF_KFA78114	F6
CbriF_OAA45239	TgmiF_KUE99987	F6
CbriF_OAA45239	VlfeF_EEY23259	F6
CbriF_OAA45239	AclsF_OJK04389	F6
CbriF_OAA45239	TtrsF_AEO63256	F6
FclmF_FCUL_01964.1-mRNA-1	McrmF_EFY85381	F6
FclmF_FCUL_01964.1-mRNA-1	NdtaF_KPM43542	F6
FclmF_FCUL_01964.1-mRNA-1	SchmF_KFA78114	F6
FclmF_FCUL_01964.1-mRNA-1	TgmiF_KUE99987	F6
FclmF_FCUL_01964.1-mRNA-1	UvrsF_KDB17393	F6
FclmF_FCUL_01964.1-mRNA-1	VlfeF_EEY23259	F6
FclmF_FCUL_01964.1-mRNA-1	AclsF_OJK04389	F6
McrmF_EFY85381	NdtaF_KPM43542	F6
McrmF_EFY85381	SchmF_KFA78114	F6
McrmF_EFY85381	TgmiF_KUE99987	F6
McrmF_EFY85381	UvrsF_KDB17393	F6
McrmF_EFY85381	VlfeF_EEY23259	F6
McrmF_EFY85381	TtrsF_AEO63256	F6
NdtaF_KPM43542	SchmF_KFA78114	F6
NdtaF_KPM43542	TgmiF_KUE99987	F6
NdtaF_KPM43542	UvrsF_KDB17393	F6
NdtaF_KPM43542	VlfeF_EEY23259	F6
NdtaF_KPM43542	AclsF_OJK04389	F6
SchmF_KFA78114	TgmiF_KUE99987	F6
SchmF_KFA78114	UvrsF_KDB17393	F6
SchmF_KFA78114	VlfeF_EEY23259	F6
TgmiF_KUE99987	VlfeF_EEY23259	F6
UvrsF_KDB17393	CglmF_EAQ86038	F6
UvrsF_KDB17393	TtrsF_AEO63256	F6
UvrsF_KDB17393	PnsaF_CAP73863	F6
BpnaF_EMC92338	CglmF_EAQ86038	F6
BpnaF_EMC92338	TtrsF_AEO63256	F6
CglmF_EAQ86038	TtrsF_AEO63256	F6
CglmF_EAQ86038	MbliF_KXJ92831	F6
CglmF_EAQ86038	PmnmF_EON96170	F6
CglmF_EAQ86038	PnsaF_CAP73863	F6
TtrsF_AEO63256	MbliF_KXJ92831	F6
TtrsF_AEO63256	PmnmF_EON96170	F6
TtrsF_AEO63256	PnsaF_CAP73863	F6
MbliF_KXJ92831	PmnmF_EON96170	F6
MbliF_KXJ92831	PnsaF_CAP73863	F6
PmnmF_EON96170	PnsaF_CAP73863	F6
CbriF_OAA45201	FclmF_FCUL_02005.1-mRNA-1	F6
CbriF_OAA45201	VlfeF_EEY23212	F6
FclmF_FCUL_02005.1-mRNA-1	VlfeF_EEY23212	F6
CbriF_OAA45203	FclmF_FCUL_02004.1-mRNA-1	F6
CbriF_OAA45203	VlfeF_EEY23214	F6
FclmF_FCUL_02004.1-mRNA-1	VlfeF_EEY23214	F6
CbriF_OAA45212	FclmF_FCUL_01991.1-mRNA-1	F6
CbriF_OAA45212	PmnmF_EON96161	F6
FclmF_FCUL_01991.1-mRNA-1	PmnmF_EON96161	F6
CbriF_OAA45218	FclmF_FCUL_01984.1-mRNA-1	F6
CbriF_OAA45218	NdtaF_KPM43548	F6
FclmF_FCUL_01984.1-mRNA-1	NdtaF_KPM43548	F6
CbriF_OAA45224	McrmF_EFY85370	F6
CbriF_OAA45224	NdtaF_KPM43569	F6
McrmF_EFY85370	NdtaF_KPM43569	F6
McrmF_EFY85370	FclmF_FCUL_01978.1-mRNA-1	F6
NdtaF_KPM43569	FclmF_FCUL_01978.1-mRNA-1	F6
CglmF_EAQ86023	PmnmF_EON96134	F6
CglmF_EAQ86023	PnsaF_CAP73875	F6
PmnmF_EON96134	PnsaF_CAP73875	F6
CglmF_EAQ86025	PmnmF_EON96174	F6
CglmF_EAQ86025	PnsaF_CAP73873	F6
PmnmF_EON96174	PnsaF_CAP73873	F6
CglmF_EAQ86033	PnsaF_CAP73867	F6
CglmF_EAQ86033	TtrsF_AEO63260	F6
PnsaF_CAP73867	TtrsF_AEO63260	F6
CglmF_EAQ86035	PnsaF_CAP73866	F6
CglmF_EAQ86035	TtrsF_AEO63259	F6
PnsaF_CAP73866	TtrsF_AEO63259	F6
CglmF_EAQ86036	PnsaF_CAP73865	F6
CglmF_EAQ86036	TtrsF_AEO63258	F6
PnsaF_CAP73865	TtrsF_AEO63258	F6
CglmF_EAQ86037	PnsaF_CAP73864	F6
CglmF_EAQ86037	TtrsF_AEO63257	F6
PnsaF_CAP73864	TtrsF_AEO63257	F6
CglmF_EAQ86050	PmnmF_EON96154	F6
CglmF_EAQ86050	TtrsF_AEO63245	F6
PmnmF_EON96154	TtrsF_AEO63245	F6
CbriF_OAA45234	FclmF_FCUL_01971.1-mRNA-1	F6
CbriF_OAA45234	McrmF_EFY85377	F6
CbriF_OAA45234	NdtaF_KPM43537	F6
CbriF_OAA45234	VlfeF_EEY23252	F6
FclmF_FCUL_01971.1-mRNA-1	McrmF_EFY85377	F6
FclmF_FCUL_01971.1-mRNA-1	NdtaF_KPM43537	F6
FclmF_FCUL_01971.1-mRNA-1	VlfeF_EEY23252	F6
FclmF_FCUL_01971.1-mRNA-1	CglmF_EAQ86052	F6
McrmF_EFY85377	NdtaF_KPM43537	F6
McrmF_EFY85377	VlfeF_EEY23252	F6
McrmF_EFY85377	CglmF_EAQ86052	F6
McrmF_EFY85377	TtrsF_AEO63243	F6
NdtaF_KPM43537	VlfeF_EEY23252	F6
NdtaF_KPM43537	CglmF_EAQ86052	F6
NdtaF_KPM43537	TgmiF_KUE99990	F6
CglmF_EAQ86052	TgmiF_KUE99990	F6
CglmF_EAQ86052	TtrsF_AEO63243	F6
CglmF_EAQ86055	PnsaF_CAP73854	F6
CglmF_EAQ86055	TtrsF_AEO63241	F6
PnsaF_CAP73854	TtrsF_AEO63241	F6
CglmF_EAQ86056	DmpaF_KKY30539	F6
CglmF_EAQ86056	MbliF_KXJ92821	F6
CglmF_EAQ86056	PnsaF_CAP73853	F6
CglmF_EAQ86056	TtrsF_AEO63240	F6
DmpaF_KKY30539	TtrsF_AEO63240	F6
MbliF_KXJ92821	TtrsF_AEO63240	F6
PnsaF_CAP73853	TtrsF_AEO63240	F6
CglmF_EAQ86070	FclmF_FCUL_01938.1-mRNA-1	F6
CglmF_EAQ86070	MbliF_KXJ92817	F6
CglmF_EAQ86070	SchmF_KFA78100	F6
CglmF_EAQ86070	TtrsF_AEO63227	F6
FclmF_FCUL_01938.1-mRNA-1	SchmF_KFA78100	F6
FclmF_FCUL_01938.1-mRNA-1	TtrsF_AEO63227	F6
FclmF_FCUL_01938.1-mRNA-1	NdtaF_KPM43554	F6
MbliF_KXJ92817	TtrsF_AEO63227	F6
SchmF_KFA78100	TtrsF_AEO63227	F6
SchmF_KFA78100	NdtaF_KPM43554	F6
CglmF_EAQ86071	NdtaF_KPM43553	F6
CglmF_EAQ86071	SchmF_KFA78098	F6
NdtaF_KPM43553	SchmF_KFA78098	F6
NdtaF_KPM43553	FclmF_FCUL_01937.1-mRNA-1	F6
SchmF_KFA78098	FclmF_FCUL_01937.1-mRNA-1	F6
CglmF_EAQ86074	FclmF_FCUL_01933.1-mRNA-1	F6
CglmF_EAQ86074	TtrsF_AEO63223	F6
FclmF_FCUL_01933.1-mRNA-1	TtrsF_AEO63223	F6
CglmF_EAQ86076	FclmF_FCUL_01932.1-mRNA-1	F6
CglmF_EAQ86076	TtrsF_AEO63222	F6
FclmF_FCUL_01932.1-mRNA-1	TtrsF_AEO63222	F6
CglmF_EAQ86078	MbliF_KXJ92814	F6
CglmF_EAQ86078	TtrsF_AEO63221	F6
MbliF_KXJ92814	TtrsF_AEO63221	F6
CglmF_EAQ86093	FclmF_FCUL_01928.1-mRNA-1	F6
CglmF_EAQ86093	TtrsF_AEO63208	F6
FclmF_FCUL_01928.1-mRNA-1	TtrsF_AEO63208	F6
CglmF_EAQ86111	TtrsF_AEO63187	F6
CglmF_EAQ86111	VlfeF_EEY23292	F6
TtrsF_AEO63187	VlfeF_EEY23292	F6
FclmF_FCUL_01958.1-mRNA-1	SchmF_KFA78103	F6
FclmF_FCUL_01958.1-mRNA-1	TgmiF_KUE99983	F6
SchmF_KFA78103	TgmiF_KUE99983	F6
SchmF_KFA78103	NdtaF_KPM43563	F6
TgmiF_KUE99983	NdtaF_KPM43563	F6
CglmF_EAQ86051	FclmF_FCUL_01970.1-mRNA-1	F6
CglmF_EAQ86051	NdtaF_KPM43538	F6
FclmF_FCUL_01970.1-mRNA-1	NdtaF_KPM43538	F6
FclmF_FCUL_01970.1-mRNA-1	VlfeF_EEY23253	F6
NdtaF_KPM43538	VlfeF_EEY23253	F6
McrmF_EFY85369	FclmF_FCUL_01979.1-mRNA-1	F6
McrmF_EFY85369	NdtaF_KPM43570	F6
FclmF_FCUL_01979.1-mRNA-1	NdtaF_KPM43570	F6
NdtaF_KPM43549	FclmF_FCUL_01988.1-mRNA-1	F6
NdtaF_KPM43549	VlfeF_EEY23221	F6
FclmF_FCUL_01988.1-mRNA-1	VlfeF_EEY23221	F6
GclaF_EFX01036	OpceF_EPE09702	F6
GclaF_EFX01036	SmcaF_CCC09975	F6
GclaF_EFX01036	TgmiF_KUE99997	F6
OpceF_EPE09702	SmcaF_CCC09975	F6
SmcaF_CCC09975	TgmiF_KUE99997	F6
GclaF_EFX01165	GtriF_EJT71237	F6
GclaF_EFX01165	OpceF_EPE09695	F6
GtriF_EJT71237	OpceF_EPE09695	F6
GclaF_EFX01195	OpceF_EPE09707	F6
GclaF_EFX01195	SmcaF_CCC09964	F6
GclaF_EFX01195	TgmiF_KUF00018	F6
OpceF_EPE09707	SmcaF_CCC09964	F6
SmcaF_CCC09964	TgmiF_KUF00018	F6
GclaF_EFX01276	GtriF_EJT71234	F6
GclaF_EFX01276	OpceF_EPE09697	F6
GtriF_EJT71234	OpceF_EPE09697	F6
GclaF_EFX01414	OpceF_EPE09688	F6
GclaF_EFX01414	SmcaF_CCC09984	F6
OpceF_EPE09688	SmcaF_CCC09984	F6
OpceF_EPE09688	GtriF_EJT71249	F6
SmcaF_CCC09984	GtriF_EJT71249	F6
FclmF_FCUL_01954.1-mRNA-1	CglmF_EAQ86044	F6
FclmF_FCUL_01954.1-mRNA-1	NdtaF_KPM43555	F6
FclmF_FCUL_01954.1-mRNA-1	SchmF_KFA78113	F6
FclmF_FCUL_01954.1-mRNA-1	VlfeF_EEY23267	F6
CglmF_EAQ86044	McrmF_EFY85392	F6
CglmF_EAQ86044	NdtaF_KPM43555	F6
CglmF_EAQ86044	PmnmF_EON96127	F6
CglmF_EAQ86044	PnsaF_CAP73857	F6
CglmF_EAQ86044	TgmiF_KUE99998	F6
CglmF_EAQ86044	TtrsF_AEO63249	F6
McrmF_EFY85392	NdtaF_KPM43555	F6
McrmF_EFY85392	PmnmF_EON96127	F6
McrmF_EFY85392	TtrsF_AEO63249	F6
McrmF_EFY85392	SchmF_KFA78113	F6
McrmF_EFY85392	VlfeF_EEY23267	F6
McrmF_EFY85392	GtriF_EJT71251	F6
McrmF_EFY85392	UvrsF_KDB17400	F6
NdtaF_KPM43555	SchmF_KFA78113	F6
NdtaF_KPM43555	VlfeF_EEY23267	F6
NdtaF_KPM43555	GtriF_EJT71251	F6
NdtaF_KPM43555	OpceF_EPE09686	F6
NdtaF_KPM43555	UvrsF_KDB17400	F6
PmnmF_EON96127	PnsaF_CAP73857	F6
PmnmF_EON96127	TgmiF_KUE99998	F6
PmnmF_EON96127	TtrsF_AEO63249	F6
PmnmF_EON96127	GclaF_EFX01516	F6
PmnmF_EON96127	SmcaF_CCC09981	F6
PnsaF_CAP73857	TgmiF_KUE99998	F6
PnsaF_CAP73857	TtrsF_AEO63249	F6
PnsaF_CAP73857	GclaF_EFX01516	F6
PnsaF_CAP73857	GtriF_EJT71251	F6
PnsaF_CAP73857	SmcaF_CCC09981	F6
SchmF_KFA78113	VlfeF_EEY23267	F6
SchmF_KFA78113	GtriF_EJT71251	F6
SchmF_KFA78113	OpceF_EPE09686	F6
SchmF_KFA78113	UvrsF_KDB17400	F6
GclaF_EFX01516	GtriF_EJT71251	F6
GclaF_EFX01516	OpceF_EPE09686	F6
GtriF_EJT71251	OpceF_EPE09686	F6
AchmF_KFH40608	CbriF_OAA45238	F6
AchmF_KFH40608	FclmF_FCUL_01965.1-mRNA-1	F6
AchmF_KFH40608	McrmF_EFY85380	F6
AchmF_KFH40608	NdtaF_KPM43541	F6
AchmF_KFH40608	SchmF_KFA78111	F6
AchmF_KFH40608	TgmiF_KUE99988	F6
AchmF_KFH40608	VlfeF_EEY23258	F6
CbriF_OAA45238	FclmF_FCUL_01965.1-mRNA-1	F6
CbriF_OAA45238	McrmF_EFY85380	F6
CbriF_OAA45238	NdtaF_KPM43541	F6
CbriF_OAA45238	SchmF_KFA78111	F6
CbriF_OAA45238	TgmiF_KUE99988	F6
CbriF_OAA45238	VlfeF_EEY23258	F6
CbriF_OAA45238	AclsF_OJK04390	F6
FclmF_FCUL_01965.1-mRNA-1	McrmF_EFY85380	F6
FclmF_FCUL_01965.1-mRNA-1	NdtaF_KPM43541	F6
FclmF_FCUL_01965.1-mRNA-1	SchmF_KFA78111	F6
FclmF_FCUL_01965.1-mRNA-1	TgmiF_KUE99988	F6
FclmF_FCUL_01965.1-mRNA-1	VlfeF_EEY23258	F6
FclmF_FCUL_01965.1-mRNA-1	AclsF_OJK04390	F6
McrmF_EFY85380	NdtaF_KPM43541	F6
McrmF_EFY85380	SchmF_KFA78111	F6
McrmF_EFY85380	TgmiF_KUE99988	F6
McrmF_EFY85380	VlfeF_EEY23258	F6
NdtaF_KPM43541	SchmF_KFA78111	F6
NdtaF_KPM43541	TgmiF_KUE99988	F6
NdtaF_KPM43541	VlfeF_EEY23258	F6
NdtaF_KPM43541	AclsF_OJK04390	F6
SchmF_KFA78111	TgmiF_KUE99988	F6
SchmF_KFA78111	VlfeF_EEY23258	F6
TgmiF_KUE99988	VlfeF_EEY23258	F6
AclsF_OJK04406	CbriF_OAA45229	F6
AclsF_OJK04406	FclmF_FCUL_01973.1-mRNA-1	F6
AclsF_OJK04406	NdtaF_KPM43545	F6
CbriF_OAA45229	FclmF_FCUL_01973.1-mRNA-1	F6
CbriF_OAA45229	NdtaF_KPM43545	F6
CbriF_OAA45229	McrmF_EFY85375	F6
FclmF_FCUL_01973.1-mRNA-1	NdtaF_KPM43545	F6
FclmF_FCUL_01973.1-mRNA-1	McrmF_EFY85375	F6
NdtaF_KPM43545	McrmF_EFY85375	F6
CbriF_OAA45228	FclmF_FCUL_01974.1-mRNA-1	F6
CbriF_OAA45228	McrmF_EFY85374	F6
CbriF_OAA45228	NdtaF_KPM43565	F6
FclmF_FCUL_01974.1-mRNA-1	McrmF_EFY85374	F6
FclmF_FCUL_01974.1-mRNA-1	NdtaF_KPM43565	F6
McrmF_EFY85374	NdtaF_KPM43565	F6
CglmF_EAQ86024	PmnmF_EON96141	F6
CglmF_EAQ86024	PnsaF_CAP73874	F6
PmnmF_EON96141	PnsaF_CAP73874	F6
CglmF_EAQ86041	FclmF_FCUL_01952.1-mRNA-1	F6
CglmF_EAQ86041	McrmF_EFY85395	F6
CglmF_EAQ86041	NdtaF_KPM43535	F6
CglmF_EAQ86041	PmnmF_EON96169	F6
CglmF_EAQ86041	PnsaF_CAP73860	F6
CglmF_EAQ86041	TgmiF_KUF00002	F6
CglmF_EAQ86041	TtrsF_AEO63252	F6
FclmF_FCUL_01952.1-mRNA-1	McrmF_EFY85395	F6
FclmF_FCUL_01952.1-mRNA-1	NdtaF_KPM43535	F6
FclmF_FCUL_01952.1-mRNA-1	SchmF_KFA78101	F6
FclmF_FCUL_01952.1-mRNA-1	UvrsF_KDB17404	F6
McrmF_EFY85395	NdtaF_KPM43535	F6
McrmF_EFY85395	PmnmF_EON96169	F6
McrmF_EFY85395	TtrsF_AEO63252	F6
McrmF_EFY85395	SchmF_KFA78101	F6
McrmF_EFY85395	UvrsF_KDB17404	F6
McrmF_EFY85395	GtriF_EJT71256	F6
NdtaF_KPM43535	SchmF_KFA78101	F6
NdtaF_KPM43535	UvrsF_KDB17404	F6
NdtaF_KPM43535	GtriF_EJT71256	F6
NdtaF_KPM43535	OpceF_EPE09683	F6
PmnmF_EON96169	PnsaF_CAP73860	F6
PmnmF_EON96169	TgmiF_KUF00002	F6
PmnmF_EON96169	TtrsF_AEO63252	F6
PmnmF_EON96169	GclaF_EFX01272	F6
PnsaF_CAP73860	TgmiF_KUF00002	F6
PnsaF_CAP73860	TtrsF_AEO63252	F6
PnsaF_CAP73860	GclaF_EFX01272	F6
PnsaF_CAP73860	GtriF_EJT71256	F6
SchmF_KFA78101	UvrsF_KDB17404	F6
SchmF_KFA78101	GtriF_EJT71256	F6
SchmF_KFA78101	OpceF_EPE09683	F6
GclaF_EFX01272	GtriF_EJT71256	F6
GclaF_EFX01272	OpceF_EPE09683	F6
GtriF_EJT71256	OpceF_EPE09683	F6
CglmF_EAQ86043	DmpaF_KKY30534	F6
CglmF_EAQ86043	FclmF_FCUL_01953.1-mRNA-1	F6
CglmF_EAQ86043	MbliF_KXJ92827	F6
CglmF_EAQ86043	McrmF_EFY85393	F6
CglmF_EAQ86043	NdtaF_KPM43558	F6
CglmF_EAQ86043	PmnmF_EON96137	F6
CglmF_EAQ86043	PnsaF_CAP73858	F6
CglmF_EAQ86043	TgmiF_KUE99999	F6
CglmF_EAQ86043	TtrsF_AEO63250	F6
DmpaF_KKY30534	TtrsF_AEO63250	F6
DmpaF_KKY30534	GclaF_EFX01118	F6
DmpaF_KKY30534	GtriF_EJT71252	F6
DmpaF_KKY30534	OpceF_EPE09685	F6
FclmF_FCUL_01953.1-mRNA-1	McrmF_EFY85393	F6
FclmF_FCUL_01953.1-mRNA-1	NdtaF_KPM43558	F6
FclmF_FCUL_01953.1-mRNA-1	SchmF_KFA78104	F6
FclmF_FCUL_01953.1-mRNA-1	UvrsF_KDB17401	F6
MbliF_KXJ92827	PnsaF_CAP73858	F6
MbliF_KXJ92827	TtrsF_AEO63250	F6
McrmF_EFY85393	NdtaF_KPM43558	F6
McrmF_EFY85393	PmnmF_EON96137	F6
McrmF_EFY85393	TtrsF_AEO63250	F6
McrmF_EFY85393	GtriF_EJT71252	F6
McrmF_EFY85393	SchmF_KFA78104	F6
McrmF_EFY85393	UvrsF_KDB17401	F6
NdtaF_KPM43558	GtriF_EJT71252	F6
NdtaF_KPM43558	OpceF_EPE09685	F6
NdtaF_KPM43558	SchmF_KFA78104	F6
NdtaF_KPM43558	UvrsF_KDB17401	F6
PmnmF_EON96137	PnsaF_CAP73858	F6
PmnmF_EON96137	TgmiF_KUE99999	F6
PmnmF_EON96137	TtrsF_AEO63250	F6
PmnmF_EON96137	GclaF_EFX01118	F6
PnsaF_CAP73858	TgmiF_KUE99999	F6
PnsaF_CAP73858	TtrsF_AEO63250	F6
PnsaF_CAP73858	GclaF_EFX01118	F6
PnsaF_CAP73858	GtriF_EJT71252	F6
GclaF_EFX01118	GtriF_EJT71252	F6
GclaF_EFX01118	OpceF_EPE09685	F6
GtriF_EJT71252	OpceF_EPE09685	F6
GtriF_EJT71252	SchmF_KFA78104	F6
OpceF_EPE09685	SchmF_KFA78104	F6
SchmF_KFA78104	UvrsF_KDB17401	F6
AchmF_KFH40605	CbriF_OAA45235	F6
AchmF_KFH40605	FclmF_FCUL_01968.1-mRNA-1	F6
AchmF_KFH40605	McrmF_EFY85378	F6
AchmF_KFH40605	NdtaF_KPM43539	F6
AchmF_KFH40605	SchmF_KFA78115	F6
AchmF_KFH40605	TgmiF_KUE99994	F6
AchmF_KFH40605	VlfeF_EEY23255	F6
CbriF_OAA45235	FclmF_FCUL_01968.1-mRNA-1	F6
CbriF_OAA45235	McrmF_EFY85378	F6
CbriF_OAA45235	NdtaF_KPM43539	F6
CbriF_OAA45235	SchmF_KFA78115	F6
CbriF_OAA45235	VlfeF_EEY23255	F6
FclmF_FCUL_01968.1-mRNA-1	McrmF_EFY85378	F6
FclmF_FCUL_01968.1-mRNA-1	NdtaF_KPM43539	F6
FclmF_FCUL_01968.1-mRNA-1	SchmF_KFA78115	F6
FclmF_FCUL_01968.1-mRNA-1	TgmiF_KUE99994	F6
FclmF_FCUL_01968.1-mRNA-1	VlfeF_EEY23255	F6
McrmF_EFY85378	NdtaF_KPM43539	F6
McrmF_EFY85378	SchmF_KFA78115	F6
McrmF_EFY85378	VlfeF_EEY23255	F6
McrmF_EFY85378	CglmF_EAQ86049	F6
McrmF_EFY85378	PmnmF_EON96150	F6
McrmF_EFY85378	TtrsF_AEO63246	F6
NdtaF_KPM43539	SchmF_KFA78115	F6
NdtaF_KPM43539	VlfeF_EEY23255	F6
NdtaF_KPM43539	CglmF_EAQ86049	F6
[truncated: 1,154 more rows]
