# Supplementary material for: Fibrillarin evolution through the Tree of Life: Comparative genomics and microsynteny network analyses provide new insights into the evolutionary history of Fibrillarin
Source: PLoS Comput Biol. 2020 Oct 19;16(10):e1008318. doi: 10.1371/journal.pcbi.1008318 (PMC7608942; doi:10.1371/journal.pcbi.1008318)
Supplement: S14 Table — Annotations were made with Blas2GO against the refseq collection of fungal protein sequences. (XLSX) [file pcbi.1008318.s030.xlsx]

## Sheet: S14 Table
S14 Table. Total number of proteins (nodes) found in the same syntenic blocks as fungal FIB homologues. Annotations were made with Blas2GO against the refseq collection of fungal protein sequences
Species	Id	Original FIB Community	Block communities	Number in block communities	Label	GO terms	GO_names	Enzyme_code	Enzyme_code_name	InterPro_results	InterPro_GO	Color
AclsF	AclsF_OJK04397	F1	F1_003	3	hypothetical protein ASPACDRAFT_74012	F:GO:0003674	F:molecular_function			Coil (COILS); IPR006577 (SMART); G3DSA:3.10.20.90 (GENE3D); G3DSA:3.40.30.10 (GENE3D); G3DSA:1.10.8.10 (GENE3D); PF14555 (PFAM); IPR001012 (PFAM); mobidb-lite (MOBIDB_LITE); mobidb-lite (MOBIDB_LITE); mobidb-lite (MOBIDB_LITE); mobidb-lite (MOBIDB_LITE); mobidb-lite (MOBIDB_LITE); PTHR23322 (PANTHER); PTHR23322:SF1 (PANTHER); IPR001012 (PROSITE_PROFILES); cd14273 (CDD); IPR009060 (SUPERFAMILY); I…	F:GO:0005515	#667937
AclsF	AclsF_OJK04403	F1	F1_004	3	hypothetical protein ASPACDRAFT_37962	C:GO:0005622; P:GO:0006810	C:intracellular; P:transport			IPR008942 (G3DSA:1.25.40.GENE3D); IPR004152 (PFAM); mobidb-lite (MOBIDB_LITE); mobidb-lite (MOBIDB_LITE); mobidb-lite (MOBIDB_LITE); mobidb-lite (MOBIDB_LITE); mobidb-lite (MOBIDB_LITE); mobidb-lite (MOBIDB_LITE); PTHR13856:SF101 (PANTHER); PTHR13856 (PANTHER); IPR004152 (PROSITE_PROFILES); cd12930 (CDD); IPR008942 (SUPERFAMILY); SSF89009 (SUPERFAMILY)	C:GO:0005622; P:GO:0006886	#667937
AoteF	AoteF_EEQ33771	F1	F1_005	3	xylitol dehydrogenase	F:GO:0016491; F:GO:0043167	F:oxidoreductase activity; F:ion binding			G3DSA:3.40.50.720 (GENE3D); IPR013154 (PFAM); G3DSA:3.90.180.10 (GENE3D); mobidb-lite (MOBIDB_LITE); PTHR43161 (PANTHER); IPR011032 (SUPERFAMILY)	P:GO:0055114	#667937
AoteF	AoteF_EEQ33772	F1	F1_006	3	C6 zinc finger domain-containing protein	F:GO:0003677; C:GO:0005634; P:GO:0009058; F:GO:0016491; P:GO:0034641; F:GO:0043167	F:DNA binding; C:nucleus; P:biosynthetic process; F:oxidoreductase activity; P:cellular nitrogen compound metabolic process; F:ion binding			IPR002347 (PRINTS); IPR002347 (PRINTS); IPR007219 (SMART); G3DSA:3.40.50.720 (GENE3D); IPR007219 (PFAM); PF13561 (PFAM); mobidb-lite (MOBIDB_LITE); mobidb-lite (MOBIDB_LITE); mobidb-lite (MOBIDB_LITE); mobidb-lite (MOBIDB_LITE); mobidb-lite (MOBIDB_LITE); PTHR31644 (PANTHER); PTHR31644:SF1 (PANTHER); cd05233 (CDD); cd12148 (CDD); IPR036291 (SUPERFAMILY)	F:GO:0003677; C:GO:0005634; P:GO:0006351; F:GO:0008270	#667937
AoteF	AoteF_EEQ33775	F1	F1_004	3	conserved hypothetical protein	C:GO:0005622; P:GO:0006810	C:intracellular; P:transport			IPR008942 (G3DSA:1.25.40.GENE3D); IPR004152 (PFAM); mobidb-lite (MOBIDB_LITE); mobidb-lite (MOBIDB_LITE); mobidb-lite (MOBIDB_LITE); mobidb-lite (MOBIDB_LITE); PTHR13856:SF101 (PANTHER); PTHR13856 (PANTHER); SSF89009 (SUPERFAMILY); IPR008942 (SUPERFAMILY)	C:GO:0005622; P:GO:0006886	#667937
BdrsF	BdrsF_EGE80800	F1	F1_006	3	C6 transcription factor	F:GO:0003677; F:GO:0003700; C:GO:0005634; P:GO:0009058; P:GO:0034641; F:GO:0043167	F:DNA binding; F:DNA-binding transcription factor activity; C:nucleus; P:biosynthetic process; P:cellular nitrogen compound metabolic process; F:ion binding			IPR007219 (SMART); IPR001138 (SMART); IPR007219 (PFAM); IPR001138 (PFAM); IPR036864 (G3DSA:4.10.240.GENE3D); mobidb-lite (MOBIDB_LITE); mobidb-lite (MOBIDB_LITE); mobidb-lite (MOBIDB_LITE); mobidb-lite (MOBIDB_LITE); mobidb-lite (MOBIDB_LITE); mobidb-lite (MOBIDB_LITE); mobidb-lite (MOBIDB_LITE); PTHR31644:SF1 (PANTHER); PTHR31644 (PANTHER); PTHR31644:SF1 (PANTHER); PTHR31644 (PANTHER); IPR001138…	F:GO:0000981; F:GO:0003677; C:GO:0005634; P:GO:0006351; P:GO:0006355; F:GO:0008270	#667937
BdrsF	BdrsF_EGE80802	F1	F1_005	3	zinc-dependent alcohol dehydrogenase	F:GO:0016491; F:GO:0043167	F:oxidoreductase activity; F:ion binding			IPR013154 (PFAM); G3DSA:3.90.180.10 (GENE3D); IPR013149 (PFAM); G3DSA:3.40.50.720 (GENE3D); PTHR43161:SF7 (PANTHER); PTHR43161 (PANTHER); cd05285 (CDD); IPR011032 (SUPERFAMILY); IPR036291 (SUPERFAMILY)	P:GO:0055114	#667937
BdrsF	BdrsF_EGE80808	F1	F1_003	3	UBX domain-containing protein	F:GO:0003674	F:molecular_function			Coil (COILS); IPR006577 (SMART); G3DSA:1.10.8.10 (GENE3D); G3DSA:3.10.20.90 (GENE3D); IPR001012 (PFAM); PF14555 (PFAM); G3DSA:3.40.30.10 (GENE3D); mobidb-lite (MOBIDB_LITE); mobidb-lite (MOBIDB_LITE); PTHR23322:SF1 (PANTHER); PTHR23322 (PANTHER); IPR001012 (PROSITE_PROFILES); cd14273 (CDD); IPR036249 (SUPERFAMILY); IPR009060 (SUPERFAMILY); IPR029071 (SUPERFAMILY)	F:GO:0005515	#667937
BdrsF	BdrsF_EGE80839	F1	F1_007	3	mannosyl-oligosaccharide alpha-1,2-mannosidase	C:GO:0005575; P:GO:0005975; F:GO:0016798; F:GO:0043167	C:cellular_component; P:carbohydrate metabolic process; F:hydrolase activity, acting on glycosyl bonds; F:ion binding	EC:3.2.1.113; EC:3.2.1.24	Mannosyl-oligosaccharide 1,2-alpha-mannosidase; Alpha-mannosidase	IPR001382 (PRINTS); IPR001382 (PFAM); IPR012341 (G3DSA:1.50.10.GENE3D); PTHR11742 (PANTHER); PTHR11742:SF45 (PANTHER); IPR036026 (SUPERFAMILY)	F:GO:0003824; F:GO:0004571; F:GO:0005509; C:GO:0016020	#667937
BdrsF	BdrsF_EGE80843	F1	F1_008	3	histidinol dehydrogenase	P:GO:0006520; P:GO:0009058; F:GO:0016491; F:GO:0016810; P:GO:0034641; F:GO:0043167	P:cellular amino acid metabolic process; P:biosynthetic process; F:oxidoreductase activity; F:hydrolase activity, acting on carbon-nitrogen (but not peptide) bonds; P:cellular nitrogen compound metabolic process; F:ion binding	EC:1.1.1.23; EC:3.6.1.31; EC:3.5.4.19	Histidinol dehydrogenase; Phosphoribosyl-ATP diphosphatase; Phosphoribosyl-AMP cyclohydrolase	IPR012131 (PRINTS); IPR002496 (PFAM); IPR008179 (TIGRFAM); G3DSA:3.40.50.1980 (GENE3D); IPR012131 (PFAM); G3DSA:3.40.50.1980 (GENE3D); IPR038019 (G3DSA:3.10.20.GENE3D); IPR016298 (PIRSF); IPR012131 (TIGRFAM); G3DSA:1.10.287.1080 (GENE3D); IPR021130 (PFAM); mobidb-lite (MOBIDB_LITE); mobidb-lite (MOBIDB_LITE); IPR012131 (PANTHER); PTHR21256:SF2 (PANTHER); IPR002496 (PRODOM); IPR012131 (HAMAP); IPR…	P:GO:0000105; F:GO:0004399; F:GO:0004635; F:GO:0004636; F:GO:0008270; F:GO:0016491; F:GO:0051287; P:GO:0055114	#667937
BdrsF	BdrsF_EGE80846	F1	F1_009	3	conserved hypothetical protein	C:GO:0005739	C:mitochondrion			Coil (COILS); IPR013892 (PFAM); mobidb-lite (MOBIDB_LITE); mobidb-lite (MOBIDB_LITE); mobidb-lite (MOBIDB_LITE); IPR013892 (PANTHER); PTHR22977:SF5 (PANTHER)	no GO terms	#667937
BdrsF	BdrsF_EGE80847	F1	F1_010	3	transcription initiation factor TFIID	C:GO:0005840; F:GO:0008135	C:ribosome; F:translation factor activity, RNA binding			IPR009072 (G3DSA:1.10.20.GENE3D); IPR003162 (PFAM); mobidb-lite (MOBIDB_LITE); mobidb-lite (MOBIDB_LITE); mobidb-lite (MOBIDB_LITE); mobidb-lite (MOBIDB_LITE); mobidb-lite (MOBIDB_LITE); mobidb-lite (MOBIDB_LITE); mobidb-lite (MOBIDB_LITE); PTHR12595 (PANTHER); PTHR12595:SF6 (PANTHER); IPR003162 (CDD); IPR009072 (SUPERFAMILY)	P:GO:0006352; F:GO:0046982	#667937
BdrsF	BdrsF_EGE80849	F1	F1_011	3	fibronectin type III domain-containing protein	F:GO:0003674	F:molecular_function			Coil (COILS); Coil (COILS); Coil (COILS); IPR003961 (SMART); IPR013783 (G3DSA:2.60.40.GENE3D); IPR003961 (PFAM); mobidb-lite (MOBIDB_LITE); mobidb-lite (MOBIDB_LITE); mobidb-lite (MOBIDB_LITE); mobidb-lite (MOBIDB_LITE); mobidb-lite (MOBIDB_LITE); mobidb-lite (MOBIDB_LITE); mobidb-lite (MOBIDB_LITE); mobidb-lite (MOBIDB_LITE); mobidb-lite (MOBIDB_LITE); mobidb-lite (MOBIDB_LITE); mobidb-lite (MOB…	F:GO:0005515	#667937
BdrsF	BdrsF_EGE80850	F1	F1_012	3	hypothetical protein PAAG_05399	P:GO:0006399; F:GO:0016779; F:GO:0043167	P:tRNA metabolic process; F:nucleotidyltransferase activity; F:ion binding			IPR007537 (PIRSF); IPR024956 (PFAM); IPR025845 (PFAM); IPR038469 (G3DSA:3.30.70.GENE3D); IPR007537 (PANTHER); PTHR12729:SF6 (PANTHER)	F:GO:0000287; P:GO:0006400; F:GO:0008193	#667937
BdrsF	BdrsF_EGE80851	F1	F1_013	3	conserved hypothetical protein					Coil (COILS); Coil (COILS); Coil (COILS); mobidb-lite (MOBIDB_LITE); mobidb-lite (MOBIDB_LITE); mobidb-lite (MOBIDB_LITE); mobidb-lite (MOBIDB_LITE); mobidb-lite (MOBIDB_LITE); mobidb-lite (MOBIDB_LITE); mobidb-lite (MOBIDB_LITE); PTHR23149 (PANTHER); PTHR23149:SF19 (PANTHER)	no GO terms	#667937
BdrsF	BdrsF_EGE80855	F1	F1_014	3	methyltransferase LaeA					PF13489 (PFAM); G3DSA:3.40.50.150 (GENE3D); mobidb-lite (MOBIDB_LITE); PTHR43464:SF18 (PANTHER); PTHR43464 (PANTHER); cd02440 (CDD); IPR029063 (SUPERFAMILY); TMhelix (TMHMM); TMhelix (TMHMM)	no GO terms	#667937
CpsiF	CpsiF_EER26857	F1	F1_017	3	Importin-beta N-terminal domain containing protein	C:GO:0005622; P:GO:0006810; F:GO:0019899	C:intracellular; P:transport; F:enzyme binding			IPR001494 (SMART); IPR001494 (PFAM); IPR011989 (G3DSA:1.25.10.GENE3D); PF13513 (PFAM); PTHR10527 (PANTHER); PTHR10527:SF1 (PANTHER); IPR021133 (PROSITE_PROFILES); IPR001494 (PROSITE_PROFILES); IPR016024 (SUPERFAMILY)	P:GO:0006886; F:GO:0008536	#667937
CpsiF	CpsiF_EER26865	F1	F1_014	3	methyltransferase, putative	F:GO:0008168	F:methyltransferase activity			PF13489 (PFAM); G3DSA:3.40.50.150 (GENE3D); PTHR43591 (PANTHER); PTHR43591:SF12 (PANTHER); cd02440 (CDD); IPR029063 (SUPERFAMILY)	no GO terms	#667937
CpsiF	CpsiF_EER26873	F1	F1_018	3	Adaptor complexes medium subunit family protein	C:GO:0005794; P:GO:0016192; C:GO:0031410; C:GO:0032991	C:Golgi apparatus; P:vesicle-mediated transport; C:cytoplasmic vesicle; C:protein-containing complex			Coil (COILS); IPR022775 (PFAM); G3DSA:3.30.450.60 (GENE3D); IPR028565 (PFAM); G3DSA:2.60.40.1170 (GENE3D); G3DSA:2.60.40.1170 (GENE3D); mobidb-lite (MOBIDB_LITE); PTHR10121:SF0 (PANTHER); IPR027059 (PANTHER); IPR028565 (PROSITE_PROFILES); cd09254 (CDD); IPR036168 (SUPERFAMILY); IPR011012 (SUPERFAMILY)	P:GO:0006890; C:GO:0030126	#667937
CpsiF	CpsiF_EER26874	F1	F1_019	3	hypothetical protein CPC735_010510					IPR018822 (PFAM); mobidb-lite (MOBIDB_LITE); mobidb-lite (MOBIDB_LITE); mobidb-lite (MOBIDB_LITE); mobidb-lite (MOBIDB_LITE); mobidb-lite (MOBIDB_LITE); mobidb-lite (MOBIDB_LITE); mobidb-lite (MOBIDB_LITE); mobidb-lite (MOBIDB_LITE); mobidb-lite (MOBIDB_LITE); mobidb-lite (MOBIDB_LITE); mobidb-lite (MOBIDB_LITE); mobidb-lite (MOBIDB_LITE); mobidb-lite (MOBIDB_LITE); mobidb-lite (MOBIDB_LITE); mob…	no GO terms	#667937
CpsiF	CpsiF_EER26883	F1	F1_020	3	Ubiquitin carboxyl-terminal hydrolase, family 1	C:GO:0005622; P:GO:0006464; F:GO:0008233; P:GO:0009056	C:intracellular; P:cellular protein modification process; F:peptidase activity; P:catabolic process	EC:3.4.19.12	Ubiquitinyl hydrolase 1	IPR001578 (PRINTS); IPR001578 (PFAM); IPR017390 (PIRSF); IPR036959 (G3DSA:3.40.532.GENE3D); PTHR10589:SF16 (PANTHER); IPR001578 (PANTHER); IPR001578 (PANTHER); PTHR10589:SF16 (PANTHER); cd09617 (CDD); IPR038765 (SUPERFAMILY)	F:GO:0004843; C:GO:0005622; P:GO:0006511; P:GO:0016579	#667937
HcpmF	HcpmF_EEH09751	F1	F1_004	3	conserved hypothetical protein	C:GO:0005622; P:GO:0006810	C:intracellular; P:transport			IPR008942 (G3DSA:1.25.40.GENE3D); IPR004152 (PFAM); mobidb-lite (MOBIDB_LITE); mobidb-lite (MOBIDB_LITE); mobidb-lite (MOBIDB_LITE); mobidb-lite (MOBIDB_LITE); mobidb-lite (MOBIDB_LITE); mobidb-lite (MOBIDB_LITE); mobidb-lite (MOBIDB_LITE); PTHR13856 (PANTHER); PTHR13856:SF101 (PANTHER); IPR004152 (PROSITE_PROFILES); cd12930 (CDD); IPR008942 (SUPERFAMILY); SSF89009 (SUPERFAMILY)	C:GO:0005622; P:GO:0006886	#667937
HcpmF	HcpmF_EEH09759	F1	F1_006	3	conserved hypothetical protein	F:GO:0003677; F:GO:0003700; C:GO:0005634; P:GO:0009058; P:GO:0034641; F:GO:0043167	F:DNA binding; F:DNA-binding transcription factor activity; C:nucleus; P:biosynthetic process; P:cellular nitrogen compound metabolic process; F:ion binding			IPR001138 (SMART); IPR001138 (PFAM); IPR036864 (G3DSA:4.10.240.GENE3D); IPR007219 (PFAM); mobidb-lite (MOBIDB_LITE); mobidb-lite (MOBIDB_LITE); mobidb-lite (MOBIDB_LITE); mobidb-lite (MOBIDB_LITE); mobidb-lite (MOBIDB_LITE); mobidb-lite (MOBIDB_LITE); mobidb-lite (MOBIDB_LITE); PTHR31644:SF1 (PANTHER); PTHR31644 (PANTHER); PTHR31644:SF1 (PANTHER); PTHR31644 (PANTHER); IPR001138 (PROSITE_PROFILES)…	F:GO:0000981; F:GO:0003677; C:GO:0005634; P:GO:0006351; P:GO:0006355; F:GO:0008270	#667937
HcpmF	HcpmF_EEH09761	F1	F1_005	3	hypothetical protein HCAG_02323	F:GO:0016491; F:GO:0043167	F:oxidoreductase activity; F:ion binding			IPR013149 (PFAM); IPR013154 (PFAM); G3DSA:3.40.50.720 (GENE3D); G3DSA:3.90.180.10 (GENE3D); PTHR43161 (PANTHER); PTHR43161:SF7 (PANTHER); cd05285 (CDD); IPR036291 (SUPERFAMILY); IPR011032 (SUPERFAMILY)	P:GO:0055114	#667937
HcpmF	HcpmF_EEH09766	F1	F1_003	3	conserved hypothetical protein	F:GO:0003674	F:molecular_function			Coil (COILS); IPR006577 (SMART); IPR001012 (SMART); IPR001012 (PFAM); PF14555 (PFAM); G3DSA:3.40.30.10 (GENE3D); G3DSA:3.10.20.90 (GENE3D); G3DSA:1.10.8.10 (GENE3D); mobidb-lite (MOBIDB_LITE); mobidb-lite (MOBIDB_LITE); mobidb-lite (MOBIDB_LITE); mobidb-lite (MOBIDB_LITE); mobidb-lite (MOBIDB_LITE); PTHR23322 (PANTHER); PTHR23322:SF1 (PANTHER); IPR001012 (PROSITE_PROFILES); cd14273 (CDD); IPR0362…	F:GO:0005515	#667937
HcpmF	HcpmF_EEH09792	F1	F1_007	3	mannosyl-oligosaccharide alpha-1,2-mannosidase precursor	C:GO:0005575; P:GO:0005975; F:GO:0016798; F:GO:0043167	C:cellular_component; P:carbohydrate metabolic process; F:hydrolase activity, acting on glycosyl bonds; F:ion binding	EC:3.2.1.113; EC:3.2.1.24	Mannosyl-oligosaccharide 1,2-alpha-mannosidase; Alpha-mannosidase	IPR001382 (PRINTS); IPR012341 (G3DSA:1.50.10.GENE3D); IPR001382 (PFAM); PTHR11742:SF45 (PANTHER); PTHR11742 (PANTHER); IPR036026 (SUPERFAMILY)	F:GO:0003824; F:GO:0004571; F:GO:0005509; C:GO:0016020	#667937
HcpmF	HcpmF_EEH09794	F1	F1_008	3	histidinol dehydrogenase	P:GO:0006520; P:GO:0009058; F:GO:0016491; F:GO:0016810; P:GO:0034641; F:GO:0043167	P:cellular amino acid metabolic process; P:biosynthetic process; F:oxidoreductase activity; F:hydrolase activity, acting on carbon-nitrogen (but not peptide) bonds; P:cellular nitrogen compound metabolic process; F:ion binding	EC:1.1.1.23; EC:3.6.1.31; EC:3.5.4.19	Histidinol dehydrogenase; Phosphoribosyl-ATP diphosphatase; Phosphoribosyl-AMP cyclohydrolase	IPR012131 (PRINTS); IPR008179 (TIGRFAM); G3DSA:3.40.50.1980 (GENE3D); G3DSA:3.40.50.1980 (GENE3D); IPR038019 (G3DSA:3.10.20.GENE3D); IPR002496 (PFAM); IPR012131 (TIGRFAM); IPR016298 (PIRSF); IPR012131 (PFAM); G3DSA:1.10.287.1080 (GENE3D); IPR021130 (PFAM); PTHR21256:SF2 (PANTHER); IPR012131 (PANTHER); IPR002496 (PRODOM); IPR012131 (HAMAP); IPR012131 (CDD); cd11546 (CDD); SSF101386 (SUPERFAMILY); …	P:GO:0000105; F:GO:0004399; F:GO:0004635; F:GO:0004636; F:GO:0008270; F:GO:0016491; F:GO:0051287; P:GO:0055114	#667937
HcpmF	HcpmF_EEH09797	F1	F1_009	3	predicted protein	C:GO:0005739	C:mitochondrion			Coil (COILS); IPR013892 (PFAM); mobidb-lite (MOBIDB_LITE); mobidb-lite (MOBIDB_LITE); mobidb-lite (MOBIDB_LITE); mobidb-lite (MOBIDB_LITE); IPR013892 (PANTHER); PTHR22977:SF5 (PANTHER)	no GO terms	#667937
HcpmF	HcpmF_EEH09798	F1	F1_010	3	conserved hypothetical protein	F:GO:0003674; P:GO:0009058; P:GO:0034641	F:molecular_function; P:biosynthetic process; P:cellular nitrogen compound metabolic process			IPR009072 (G3DSA:1.10.20.GENE3D); IPR003162 (PFAM); mobidb-lite (MOBIDB_LITE); mobidb-lite (MOBIDB_LITE); mobidb-lite (MOBIDB_LITE); mobidb-lite (MOBIDB_LITE); mobidb-lite (MOBIDB_LITE); mobidb-lite (MOBIDB_LITE); mobidb-lite (MOBIDB_LITE); PTHR12595 (PANTHER); PTHR12595:SF6 (PANTHER); IPR003162 (CDD); IPR009072 (SUPERFAMILY)	P:GO:0006352; F:GO:0046982	#667937
HcpmF	HcpmF_EEH09800	F1	F1_011	3	predicted protein	F:GO:0003674	F:molecular_function			Coil (COILS); Coil (COILS); Coil (COILS); Coil (COILS); IPR003961 (SMART); IPR013783 (G3DSA:2.60.40.GENE3D); mobidb-lite (MOBIDB_LITE); mobidb-lite (MOBIDB_LITE); mobidb-lite (MOBIDB_LITE); mobidb-lite (MOBIDB_LITE); mobidb-lite (MOBIDB_LITE); mobidb-lite (MOBIDB_LITE); mobidb-lite (MOBIDB_LITE); mobidb-lite (MOBIDB_LITE); mobidb-lite (MOBIDB_LITE); mobidb-lite (MOBIDB_LITE); mobidb-lite (MOBIDB_…	F:GO:0005515	#667937
HcpmF	HcpmF_EEH09801	F1	F1_012	3	tRNA(His) guanylyltransferase	P:GO:0006399; F:GO:0016779; F:GO:0043167	P:tRNA metabolic process; F:nucleotidyltransferase activity; F:ion binding			IPR038469 (G3DSA:3.30.70.GENE3D); IPR025845 (PFAM); PTHR12729:SF6 (PANTHER); IPR007537 (PANTHER)	F:GO:0000287; P:GO:0006400; F:GO:0008193	#667937
HcpmF	HcpmF_EEH09802	F1	F1_013	3	predicted protein					Coil (COILS); Coil (COILS); mobidb-lite (MOBIDB_LITE); mobidb-lite (MOBIDB_LITE); mobidb-lite (MOBIDB_LITE); mobidb-lite (MOBIDB_LITE); PTHR23149 (PANTHER); PTHR23149:SF15 (PANTHER)	no GO terms	#667937
HcpmF	HcpmF_EEH09806	F1	F1_014	3	methyltransferase LaeA					G3DSA:3.40.50.150 (GENE3D); PF13489 (PFAM); mobidb-lite (MOBIDB_LITE); mobidb-lite (MOBIDB_LITE); PTHR43464 (PANTHER); PTHR43464:SF18 (PANTHER); cd02440 (CDD); IPR029063 (SUPERFAMILY)	no GO terms	#667937
PbrsF	PbrsF_ODH26954	F1	F1_007	3	hypothetical protein PADG_06757	C:GO:0005575; P:GO:0005975; F:GO:0016798; F:GO:0043167	C:cellular_component; P:carbohydrate metabolic process; F:hydrolase activity, acting on glycosyl bonds; F:ion binding	EC:3.2.1.113; EC:3.2.1.24	Mannosyl-oligosaccharide 1,2-alpha-mannosidase; Alpha-mannosidase	IPR001382 (PRINTS); IPR012341 (G3DSA:1.50.10.GENE3D); IPR001382 (PFAM); PTHR11742:SF45 (PANTHER); PTHR11742 (PANTHER); IPR036026 (SUPERFAMILY)	F:GO:0003824; F:GO:0004571; F:GO:0005509; C:GO:0016020	#667937
PbrsF	PbrsF_ODH26955	F1	F1_008	3	histidinol dehydrogenase	P:GO:0006520; P:GO:0009058; F:GO:0016491; F:GO:0016810; P:GO:0034641; F:GO:0043167	P:cellular amino acid metabolic process; P:biosynthetic process; F:oxidoreductase activity; F:hydrolase activity, acting on carbon-nitrogen (but not peptide) bonds; P:cellular nitrogen compound metabolic process; F:ion binding	EC:1.1.1.23; EC:3.6.1.31; EC:3.5.4.19	Histidinol dehydrogenase; Phosphoribosyl-ATP diphosphatase; Phosphoribosyl-AMP cyclohydrolase	IPR012131 (PRINTS); G3DSA:3.40.50.1980 (GENE3D); G3DSA:3.40.50.1980 (GENE3D); IPR008179 (TIGRFAM); IPR021130 (PFAM); IPR002496 (PFAM); IPR012131 (TIGRFAM); IPR012131 (PFAM); G3DSA:1.10.287.1080 (GENE3D); IPR016298 (PIRSF); IPR038019 (G3DSA:3.10.20.GENE3D); IPR012131 (PANTHER); IPR002496 (PRODOM); IPR012131 (HAMAP); IPR012131 (CDD); cd11546 (CDD); IPR016161 (SUPERFAMILY); SSF101386 (SUPERFAMILY); …	P:GO:0000105; F:GO:0004399; F:GO:0004635; F:GO:0004636; F:GO:0008270; F:GO:0016491; F:GO:0051287; P:GO:0055114	#667937
PbrsF	PbrsF_ODH26958	F1	F1_009	3	hypothetical protein PADG_06753	C:GO:0005739	C:mitochondrion			Coil (COILS); IPR013892 (PFAM); mobidb-lite (MOBIDB_LITE); mobidb-lite (MOBIDB_LITE); mobidb-lite (MOBIDB_LITE); mobidb-lite (MOBIDB_LITE); IPR013892 (PANTHER); PTHR22977:SF5 (PANTHER)	no GO terms	#667937
PbrsF	PbrsF_ODH26959	F1	F1_010	3	hypothetical protein PADG_06751	F:GO:0003674; P:GO:0009058; P:GO:0034641; P:GO:0061024	F:molecular_function; P:biosynthetic process; P:cellular nitrogen compound metabolic process; P:membrane organization			IPR031315 (SMART); IPR007651 (PFAM); IPR013209 (PFAM); IPR009072 (G3DSA:1.10.20.GENE3D); IPR003162 (PFAM); mobidb-lite (MOBIDB_LITE); mobidb-lite (MOBIDB_LITE); mobidb-lite (MOBIDB_LITE); mobidb-lite (MOBIDB_LITE); mobidb-lite (MOBIDB_LITE); mobidb-lite (MOBIDB_LITE); mobidb-lite (MOBIDB_LITE); mobidb-lite (MOBIDB_LITE); mobidb-lite (MOBIDB_LITE); mobidb-lite (MOBIDB_LITE); mobidb-lite (MOBIDB_LI…	P:GO:0006352; F:GO:0046982	#667937
PbrsF	PbrsF_ODH26960	F1	F1_011	3	hypothetical protein PADG_12178	F:GO:0003674; C:GO:0005575	F:molecular_function; C:cellular_component			Coil (COILS); Coil (COILS); Coil (COILS); Coil (COILS); IPR003961 (SMART); IPR013783 (G3DSA:2.60.40.GENE3D); mobidb-lite (MOBIDB_LITE); mobidb-lite (MOBIDB_LITE); mobidb-lite (MOBIDB_LITE); mobidb-lite (MOBIDB_LITE); mobidb-lite (MOBIDB_LITE); mobidb-lite (MOBIDB_LITE); mobidb-lite (MOBIDB_LITE); mobidb-lite (MOBIDB_LITE); mobidb-lite (MOBIDB_LITE); IPR003961 (PROSITE_PROFILES); IPR003961 (CDD); …	F:GO:0005515	#667937
PbrsF	PbrsF_ODH26961	F1	F1_012	3	hypothetical protein PADG_06749	P:GO:0006399; F:GO:0016779; F:GO:0043167	P:tRNA metabolic process; F:nucleotidyltransferase activity; F:ion binding			IPR038469 (G3DSA:3.30.70.GENE3D); mobidb-lite (MOBIDB_LITE); mobidb-lite (MOBIDB_LITE)	no GO terms	#667937
PbrsF	PbrsF_ODH26962	F1	F1_013	3	hypothetical protein PADG_06748					mobidb-lite (MOBIDB_LITE); mobidb-lite (MOBIDB_LITE); mobidb-lite (MOBIDB_LITE); mobidb-lite (MOBIDB_LITE); PTHR23149 (PANTHER); PTHR23149:SF15 (PANTHER)	no GO terms	#667937
UrsiF	UrsiF_EEP77995	F1	F1_017	3	conserved hypothetical protein	P:GO:0006810; F:GO:0019899	P:transport; F:enzyme binding			IPR001494 (SMART); IPR001494 (PFAM); PF13513 (PFAM); IPR011989 (G3DSA:1.25.10.GENE3D); PTHR10527 (PANTHER); PTHR10527:SF1 (PANTHER); IPR001494 (PROSITE_PROFILES); IPR021133 (PROSITE_PROFILES); IPR016024 (SUPERFAMILY)	P:GO:0006886; F:GO:0008536	#667937
UrsiF	UrsiF_EEP78015	F1	F1_018	3	hypothetical protein UREG_02864	C:GO:0005794; P:GO:0016192; C:GO:0031410; C:GO:0032991	C:Golgi apparatus; P:vesicle-mediated transport; C:cytoplasmic vesicle; C:protein-containing complex			Coil (COILS); IPR022775 (PFAM); G3DSA:2.60.40.1170 (GENE3D); G3DSA:2.60.40.1170 (GENE3D); G3DSA:3.30.450.60 (GENE3D); IPR028565 (PFAM); mobidb-lite (MOBIDB_LITE); mobidb-lite (MOBIDB_LITE); mobidb-lite (MOBIDB_LITE); IPR027059 (PANTHER); PTHR10121:SF0 (PANTHER); IPR028565 (PROSITE_PROFILES); cd09254 (CDD); IPR036168 (SUPERFAMILY); IPR011012 (SUPERFAMILY)	P:GO:0006890; C:GO:0030126	#667937
UrsiF	UrsiF_EEP78016	F1	F1_019	3	predicted protein					IPR018822 (PFAM); mobidb-lite (MOBIDB_LITE); mobidb-lite (MOBIDB_LITE); mobidb-lite (MOBIDB_LITE); mobidb-lite (MOBIDB_LITE); mobidb-lite (MOBIDB_LITE); mobidb-lite (MOBIDB_LITE); mobidb-lite (MOBIDB_LITE); mobidb-lite (MOBIDB_LITE); mobidb-lite (MOBIDB_LITE); mobidb-lite (MOBIDB_LITE); mobidb-lite (MOBIDB_LITE)	no GO terms	#667937
UrsiF	UrsiF_EEP78025	F1	F1_020	3	hypothetical protein UREG_02874	C:GO:0005622; P:GO:0006464; P:GO:0006950; F:GO:0008233; P:GO:0009056	C:intracellular; P:cellular protein modification process; P:response to stress; F:peptidase activity; P:catabolic process	EC:3.4.19.12	Ubiquitinyl hydrolase 1	IPR001578 (PRINTS); IPR017390 (PIRSF); IPR001578 (PFAM); IPR036959 (G3DSA:3.40.532.GENE3D); IPR001578 (PANTHER); PTHR10589:SF16 (PANTHER); cd09617 (CDD); IPR038765 (SUPERFAMILY)	F:GO:0004843; C:GO:0005622; P:GO:0006511; P:GO:0016579	#667937
XhveF	XhveF_KZF19732	F1	F1_017	3	importin beta-1 subunit	C:GO:0005635; C:GO:0005737; P:GO:0006464; P:GO:0006605; P:GO:0006629; P:GO:0006913; F:GO:0008565; P:GO:0009058; F:GO:0019899; C:GO:0032991; P:GO:0065003	C:nuclear envelope; C:cytoplasm; P:cellular protein modification process; P:protein targeting; P:lipid metabolic process; P:nucleocytoplasmic transport; F:protein transporter activity; P:biosynthetic process; F:enzyme binding; C:protein-containing complex; P:protein-containing complex assembly			IPR001494 (SMART); IPR011989 (G3DSA:1.25.10.GENE3D); IPR001494 (PFAM); PF13513 (PFAM); PTHR10527:SF1 (PANTHER); PTHR10527 (PANTHER); IPR021133 (PROSITE_PROFILES); IPR001494 (PROSITE_PROFILES); IPR021133 (PROSITE_PROFILES); IPR016024 (SUPERFAMILY)	P:GO:0006886; F:GO:0008536	#db0063
XhveF	XhveF_KZF19734	F1	F1_018	3	adaptor complexes medium subunit family protein	C:GO:0005794; P:GO:0016192; C:GO:0031410; C:GO:0032991	C:Golgi apparatus; P:vesicle-mediated transport; C:cytoplasmic vesicle; C:protein-containing complex			Coil (COILS); G3DSA:2.60.40.1170 (GENE3D); G3DSA:2.60.40.1170 (GENE3D); IPR028565 (PFAM); G3DSA:3.30.450.60 (GENE3D); IPR022775 (PFAM); mobidb-lite (MOBIDB_LITE); mobidb-lite (MOBIDB_LITE); PTHR10121:SF0 (PANTHER); IPR027059 (PANTHER); IPR028565 (PROSITE_PROFILES); cd09254 (CDD); IPR036168 (SUPERFAMILY); IPR011012 (SUPERFAMILY)	P:GO:0006890; C:GO:0030126	#db0063
XhveF	XhveF_KZF19735	F1	F1_019	3	hypothetical protein L228DRAFT_39817					IPR018822 (PFAM); mobidb-lite (MOBIDB_LITE); mobidb-lite (MOBIDB_LITE); mobidb-lite (MOBIDB_LITE); mobidb-lite (MOBIDB_LITE); mobidb-lite (MOBIDB_LITE); mobidb-lite (MOBIDB_LITE); mobidb-lite (MOBIDB_LITE); mobidb-lite (MOBIDB_LITE); mobidb-lite (MOBIDB_LITE); mobidb-lite (MOBIDB_LITE); mobidb-lite (MOBIDB_LITE); mobidb-lite (MOBIDB_LITE); mobidb-lite (MOBIDB_LITE); mobidb-lite (MOBIDB_LITE); mob…	no GO terms	#db0063
XhveF	XhveF_KZF19740	F1	F1_020	3	ubiquitin carboxyl-terminal hydrolase-like protein isozyme L5	C:GO:0005622; P:GO:0006464; P:GO:0006950; F:GO:0008233; P:GO:0009056	C:intracellular; P:cellular protein modification process; P:response to stress; F:peptidase activity; P:catabolic process	EC:3.4.19.12	Ubiquitinyl hydrolase 1	IPR001578 (PRINTS); IPR036959 (G3DSA:3.40.532.GENE3D); IPR001578 (PFAM); IPR017390 (PIRSF); mobidb-lite (MOBIDB_LITE); mobidb-lite (MOBIDB_LITE); IPR001578 (PANTHER); PTHR10589:SF16 (PANTHER); cd09617 (CDD); IPR038765 (SUPERFAMILY)	F:GO:0004843; C:GO:0005622; P:GO:0006511; P:GO:0016579	#db0063
AclsF	AclsF_OJK04376	F1	F1_001	4	hypothetical protein ASPACDRAFT_37935	F:GO:0016491	F:oxidoreductase activity			IPR002347 (PRINTS); IPR002347 (PRINTS); IPR013968 (PFAM); PF13561 (PFAM); mobidb-lite (MOBIDB_LITE); mobidb-lite (MOBIDB_LITE); mobidb-lite (MOBIDB_LITE); mobidb-lite (MOBIDB_LITE); PTHR42760 (PANTHER); PTHR42760:SF40 (PANTHER); IPR036291 (SUPERFAMILY)	no GO terms	#667937
AoteF	AoteF_EEQ33746	F1	F1_023	4	yabJ					IPR035959 (G3DSA:3.30.1330.GENE3D); IPR006056 (TIGRFAM); IPR006175 (PFAM); IPR006175 (PANTHER); PTHR11803:SF22 (PANTHER); cd00448 (CDD); IPR035959 (SUPERFAMILY)	no GO terms	#667937
AoteF	AoteF_EEQ33755	F1	F1_028	4	integral membrane protein	C:GO:0005575; P:GO:0055085	C:cellular_component; P:transmembrane transport			G3DSA:1.20.1250.20 (GENE3D); IPR011701 (PFAM); G3DSA:1.20.1250.20 (GENE3D); PTHR42718 (PANTHER); PTHR42718:SF10 (PANTHER); IPR020846 (PROSITE_PROFILES); IPR020846 (CDD); IPR036259 (SUPERFAMILY); TMhelix (TMHMM); TMhelix (TMHMM); TMhelix (TMHMM); TMhelix (TMHMM); TMhelix (TMHMM); TMhelix (TMHMM); TMhelix (TMHMM); TMhelix (TMHMM); TMhelix (TMHMM); TMhelix (TMHMM); TMhelix (TMHMM); TMhelix (TMHMM)	C:GO:0016021; P:GO:0055085	#667937
BdrsF	BdrsF_EGE80844	F1	F1_001	4	amyloid beta-peptide binding protein	F:GO:0016491	F:oxidoreductase activity			IPR002347 (PRINTS); SM00822 (SMART); IPR002347 (PFAM); G3DSA:3.40.50.720 (GENE3D); mobidb-lite (MOBIDB_LITE); PTHR43658:SF6 (PANTHER); PTHR43658 (PANTHER); IPR036291 (SUPERFAMILY)	no GO terms	#667937
CpsiF	CpsiF_EER26843	F1	F1_028	4	Major Facilitator Superfamily protein	C:GO:0005575; P:GO:0055085	C:cellular_component; P:transmembrane transport			IPR011701 (PFAM); G3DSA:1.20.1250.20 (GENE3D); G3DSA:1.20.1250.20 (GENE3D); mobidb-lite (MOBIDB_LITE); mobidb-lite (MOBIDB_LITE); PTHR42718 (PANTHER); PTHR42718:SF10 (PANTHER); IPR020846 (PROSITE_PROFILES); IPR020846 (CDD); IPR036259 (SUPERFAMILY); TMhelix (TMHMM); TMhelix (TMHMM); TMhelix (TMHMM); TMhelix (TMHMM); TMhelix (TMHMM); TMhelix (TMHMM); TMhelix (TMHMM); TMhelix (TMHMM); TMhelix (TMHMM…	C:GO:0016021; P:GO:0055085	#667937
CpsiF	CpsiF_EER26851	F1	F1_023	4	Endoribonuclease L-PSP family protein					IPR006175 (PFAM); IPR035959 (G3DSA:3.30.1330.GENE3D); IPR006056 (TIGRFAM); PTHR11803:SF22 (PANTHER); IPR006175 (PANTHER); cd00448 (CDD); IPR035959 (SUPERFAMILY)	no GO terms	#667937
HcpmF	HcpmF_EEH09795	F1	F1_001	4	histidinol dehydrogenase	P:GO:0006520; P:GO:0009058; F:GO:0016491; F:GO:0016810; P:GO:0034641; F:GO:0043167	P:cellular amino acid metabolic process; P:biosynthetic process; F:oxidoreductase activity; F:hydrolase activity, acting on carbon-nitrogen (but not peptide) bonds; P:cellular nitrogen compound metabolic process; F:ion binding	EC:1.1.1.23; EC:3.6.1.31; EC:3.5.4.19	Histidinol dehydrogenase; Phosphoribosyl-ATP diphosphatase; Phosphoribosyl-AMP cyclohydrolase	IPR002347 (PRINTS); SM00822 (SMART); IPR002347 (PFAM); G3DSA:3.40.50.720 (GENE3D); PTHR43658:SF6 (PANTHER); PTHR43658 (PANTHER); IPR036291 (SUPERFAMILY)	no GO terms	#667937
PbrsF	PbrsF_ODH26956	F1	F1_001	4	hypothetical protein PADG_06755	F:GO:0016491	F:oxidoreductase activity			IPR002347 (PRINTS); SM00822 (SMART); IPR002347 (PFAM); G3DSA:3.40.50.720 (GENE3D); mobidb-lite (MOBIDB_LITE); PTHR43658 (PANTHER); PTHR43658:SF6 (PANTHER); IPR036291 (SUPERFAMILY)	no GO terms	#667937
TbneF	TbneF_EFE31200	F1	F1_028	4	MFS transporter, putative	C:GO:0005575; P:GO:0055085	C:cellular_component; P:transmembrane transport			G3DSA:1.20.1250.20 (GENE3D); G3DSA:1.20.1250.20 (GENE3D); IPR011701 (PFAM); PTHR42718:SF10 (PANTHER); PTHR42718 (PANTHER); IPR020846 (PROSITE_PROFILES); IPR020846 (CDD); IPR036259 (SUPERFAMILY); TMhelix (TMHMM); TMhelix (TMHMM); TMhelix (TMHMM); TMhelix (TMHMM); TMhelix (TMHMM); TMhelix (TMHMM); TMhelix (TMHMM); TMhelix (TMHMM); TMhelix (TMHMM); TMhelix (TMHMM); TMhelix (TMHMM); TMhelix (TMHMM); …	C:GO:0016021; P:GO:0055085	#667937
TbneF	TbneF_EFE31209	F1	F1_023	4	hypothetical protein ARB_01828					IPR035959 (G3DSA:3.30.1330.GENE3D); IPR006175 (PFAM); IPR006056 (TIGRFAM); IPR006175 (PANTHER); PTHR11803:SF22 (PANTHER); cd00448 (CDD); IPR035959 (SUPERFAMILY)	no GO terms	#667937
UrsiF	UrsiF_EEP77980	F1	F1_028	4	predicted protein	C:GO:0005575	C:cellular_component			G3DSA:1.20.1250.20 (GENE3D); PTHR42718 (PANTHER); PTHR42718:SF10 (PANTHER); IPR036259 (SUPERFAMILY); TMhelix (TMHMM); TMhelix (TMHMM); TMhelix (TMHMM)	no GO terms	#667937
UrsiF	UrsiF_EEP77989	F1	F1_023	4	endoribonuclease L-PSP					IPR035959 (G3DSA:3.30.1330.GENE3D); IPR006175 (PFAM); PTHR11803:SF22 (PANTHER); IPR006175 (PANTHER); IPR006175 (PANTHER); PTHR11803:SF22 (PANTHER); cd00448 (CDD); IPR035959 (SUPERFAMILY)	no GO terms	#667937
AclsF	AclsF_OJK04390	F1	F1_030	5	hypothetical protein ASPACDRAFT_74007	C:GO:0005794; P:GO:0016192	C:Golgi apparatus; P:vesicle-mediated transport			Coil (COILS); Coil (COILS); Coil (COILS); Coil (COILS); Coil (COILS); Coil (COILS); IPR012955 (PFAM); mobidb-lite (MOBIDB_LITE); mobidb-lite (MOBIDB_LITE); mobidb-lite (MOBIDB_LITE); mobidb-lite (MOBIDB_LITE); mobidb-lite (MOBIDB_LITE); PTHR14043 (PANTHER); PTHR14043:SF2 (PANTHER); TMhelix (TMHMM)	P:GO:0006891; C:GO:0030173	#667937
AclsF	AclsF_OJK04391	F1	F1_022	5	hypothetical protein ASPACDRAFT_19940	P:GO:0016192	P:vesicle-mediated transport			Coil (COILS); mobidb-lite (MOBIDB_LITE); mobidb-lite (MOBIDB_LITE); mobidb-lite (MOBIDB_LITE); mobidb-lite (MOBIDB_LITE); PTHR12894:SF26 (PANTHER); IPR032914 (PANTHER); IPR001180 (PROSITE_PROFILES)	P:GO:0016192	#667937
AclsF	AclsF_OJK04393	F1	F1_002	5	hypothetical protein ASPACDRAFT_108872	P:GO:0006397; P:GO:0034655	P:mRNA processing; P:nucleobase-containing compound catabolic process			IPR001163 (SMART); PIRSF037188 (PIRSF); IPR001163 (PFAM); G3DSA:2.30.30.100 (GENE3D); mobidb-lite (MOBIDB_LITE); mobidb-lite (MOBIDB_LITE); PTHR10553:SF5 (PANTHER); PTHR10553 (PANTHER); IPR017132 (CDD); IPR010920 (SUPERFAMILY)	P:GO:0000398; P:GO:0000956	#667937
AoteF	AoteF_EEQ33749	F1	F1_031	5	helix-loop-helix DNA-binding domain-containing protein	F:GO:0003677; C:GO:0005622; F:GO:0008134; P:GO:0009058; C:GO:0032991; P:GO:0034641	F:DNA binding; C:intracellular; F:transcription factor binding; P:biosynthetic process; C:protein-containing complex; P:cellular nitrogen compound metabolic process			IPR011598 (SMART); IPR011598 (PFAM); IPR036638 (G3DSA:4.10.280.GENE3D); mobidb-lite (MOBIDB_LITE); mobidb-lite (MOBIDB_LITE); mobidb-lite (MOBIDB_LITE); mobidb-lite (MOBIDB_LITE); PTHR15741 (PANTHER); IPR032647 (PTHR15741:PANTHER); IPR011598 (PROSITE_PROFILES); IPR011598 (CDD); IPR036638 (SUPERFAMILY)	P:GO:0006355; F:GO:0008134; F:GO:0046983	#667937
AoteF	AoteF_EEQ33760	F1	F1_030	5	CASP	C:GO:0005794; P:GO:0016192	C:Golgi apparatus; P:vesicle-mediated transport			Coil (COILS); Coil (COILS); Coil (COILS); Coil (COILS); Coil (COILS); Coil (COILS); Coil (COILS); IPR012955 (PFAM); mobidb-lite (MOBIDB_LITE); mobidb-lite (MOBIDB_LITE); mobidb-lite (MOBIDB_LITE); PTHR14043 (PANTHER); PTHR14043 (PANTHER); PTHR14043:SF2 (PANTHER); PTHR14043:SF2 (PANTHER); TMhelix (TMHMM)	P:GO:0006891; C:GO:0030173	#667937
AoteF	AoteF_EEQ33761	F1	F1_022	5	conserved hypothetical protein	P:GO:0016192	P:vesicle-mediated transport			IPR019453 (PFAM); mobidb-lite (MOBIDB_LITE); mobidb-lite (MOBIDB_LITE); mobidb-lite (MOBIDB_LITE); mobidb-lite (MOBIDB_LITE); mobidb-lite (MOBIDB_LITE); mobidb-lite (MOBIDB_LITE); IPR032914 (PANTHER); PTHR12894:SF26 (PANTHER); IPR001180 (PROSITE_PROFILES)	P:GO:0016192	#667937
AoteF	AoteF_EEQ33765	F1	F1_002	5	U6 snRNA binding protein	P:GO:0006397; P:GO:0034655	P:mRNA processing; P:nucleobase-containing compound catabolic process			IPR001163 (SMART); IPR001163 (PFAM); PIRSF037188 (PIRSF); G3DSA:2.30.30.100 (GENE3D); mobidb-lite (MOBIDB_LITE); mobidb-lite (MOBIDB_LITE); PTHR10553:SF5 (PANTHER); PTHR10553 (PANTHER); IPR017132 (CDD); IPR010920 (SUPERFAMILY)	P:GO:0000398; P:GO:0000956	#667937
BdrsF	BdrsF_EGE80810	F1	F1_002	5	conserved hypothetical protein	P:GO:0006397; P:GO:0034655	P:mRNA processing; P:nucleobase-containing compound catabolic process			IPR001163 (SMART); G3DSA:2.30.30.100 (GENE3D); PIRSF037188 (PIRSF); IPR001163 (PFAM); mobidb-lite (MOBIDB_LITE); mobidb-lite (MOBIDB_LITE); PTHR10553:SF5 (PANTHER); PTHR10553 (PANTHER); IPR017132 (CDD); IPR010920 (SUPERFAMILY)	P:GO:0000398; P:GO:0000956	#667937
BdrsF	BdrsF_EGE80819	F1	F1_022	5	TGF beta receptor associated protein 1	P:GO:0016192	P:vesicle-mediated transport			mobidb-lite (MOBIDB_LITE); mobidb-lite (MOBIDB_LITE); mobidb-lite (MOBIDB_LITE); mobidb-lite (MOBIDB_LITE); PTHR12894:SF26 (PANTHER); IPR032914 (PANTHER)	P:GO:0016192	#667937
BdrsF	BdrsF_EGE80820	F1	F1_030	5	golgi membrane protein	C:GO:0005794; P:GO:0016192	C:Golgi apparatus; P:vesicle-mediated transport			Coil (COILS); Coil (COILS); Coil (COILS); Coil (COILS); Coil (COILS); Coil (COILS); IPR012955 (PFAM); mobidb-lite (MOBIDB_LITE); mobidb-lite (MOBIDB_LITE); mobidb-lite (MOBIDB_LITE); mobidb-lite (MOBIDB_LITE); mobidb-lite (MOBIDB_LITE); mobidb-lite (MOBIDB_LITE); PTHR14043 (PANTHER); PTHR14043:SF2 (PANTHER); PTHR14043 (PANTHER); PTHR14043:SF2 (PANTHER); TMhelix (TMHMM)	P:GO:0006891; C:GO:0030173	#667937
BdrsF	BdrsF_EGE80833	F1	F1_031	5	helix-loop-helix DNA-binding domain-containing protein	F:GO:0003677; C:GO:0005622; F:GO:0008134; P:GO:0009058; C:GO:0032991; P:GO:0034641	F:DNA binding; C:intracellular; F:transcription factor binding; P:biosynthetic process; C:protein-containing complex; P:cellular nitrogen compound metabolic process			Coil (COILS); IPR011598 (SMART); IPR011598 (PFAM); IPR036638 (G3DSA:4.10.280.GENE3D); mobidb-lite (MOBIDB_LITE); mobidb-lite (MOBIDB_LITE); mobidb-lite (MOBIDB_LITE); mobidb-lite (MOBIDB_LITE); PTHR15741 (PANTHER); IPR032647 (PTHR15741:PANTHER); IPR011598 (PROSITE_PROFILES); IPR011598 (CDD); IPR036638 (SUPERFAMILY)	P:GO:0006355; F:GO:0008134; F:GO:0046983	#667937
CpsiF	CpsiF_EER26847	F1	F1_031	5	bHLH family transcription factor					Coil (COILS); IPR011598 (SMART); IPR036638 (G3DSA:4.10.280.GENE3D); IPR011598 (PFAM); mobidb-lite (MOBIDB_LITE); mobidb-lite (MOBIDB_LITE); mobidb-lite (MOBIDB_LITE); mobidb-lite (MOBIDB_LITE); PTHR15741 (PANTHER); IPR032647 (PTHR15741:PANTHER); IPR011598 (PROSITE_PROFILES); IPR011598 (CDD); IPR036638 (SUPERFAMILY)	P:GO:0006355; F:GO:0008134; F:GO:0046983	#667937
HcpmF	HcpmF_EEH09768	F1	F1_002	5	predicted protein	P:GO:0006397; P:GO:0034655	P:mRNA processing; P:nucleobase-containing compound catabolic process			IPR001163 (SMART); IPR001163 (PFAM); PIRSF037188 (PIRSF); G3DSA:2.30.30.100 (GENE3D); mobidb-lite (MOBIDB_LITE); mobidb-lite (MOBIDB_LITE); PTHR10553:SF5 (PANTHER); PTHR10553 (PANTHER); IPR017132 (CDD); IPR010920 (SUPERFAMILY)	P:GO:0000398; P:GO:0000956	#667937
HcpmF	HcpmF_EEH09773	F1	F1_022	5	TGF beta receptor associated protein 1	P:GO:0016192	P:vesicle-mediated transport			IPR019453 (PFAM); mobidb-lite (MOBIDB_LITE); mobidb-lite (MOBIDB_LITE); mobidb-lite (MOBIDB_LITE); mobidb-lite (MOBIDB_LITE); IPR032914 (PANTHER); PTHR12894:SF26 (PANTHER); IPR001180 (PROSITE_PROFILES)	P:GO:0016192	#667937
HcpmF	HcpmF_EEH09774	F1	F1_030	5	conserved hypothetical protein	C:GO:0005794; P:GO:0016192	C:Golgi apparatus; P:vesicle-mediated transport			Coil (COILS); Coil (COILS); Coil (COILS); Coil (COILS); Coil (COILS); Coil (COILS); IPR012955 (PFAM); mobidb-lite (MOBIDB_LITE); mobidb-lite (MOBIDB_LITE); mobidb-lite (MOBIDB_LITE); mobidb-lite (MOBIDB_LITE); mobidb-lite (MOBIDB_LITE); PTHR14043 (PANTHER); PTHR14043 (PANTHER); PTHR14043:SF2 (PANTHER); PTHR14043:SF2 (PANTHER); TMhelix (TMHMM); TMhelix (TMHMM)	P:GO:0006891; C:GO:0030173	#667937
HcpmF	HcpmF_EEH09786	F1	F1_031	5	conserved hypothetical protein	C:GO:0005622; F:GO:0008134; P:GO:0009058; C:GO:0032991; P:GO:0034641	C:intracellular; F:transcription factor binding; P:biosynthetic process; C:protein-containing complex; P:cellular nitrogen compound metabolic process			Coil (COILS); IPR011598 (SMART); IPR011598 (PFAM); IPR036638 (G3DSA:4.10.280.GENE3D); mobidb-lite (MOBIDB_LITE); mobidb-lite (MOBIDB_LITE); mobidb-lite (MOBIDB_LITE); mobidb-lite (MOBIDB_LITE); PTHR15741 (PANTHER); IPR032647 (PTHR15741:PANTHER); IPR011598 (PROSITE_PROFILES); IPR011598 (CDD); IPR036638 (SUPERFAMILY)	P:GO:0006355; F:GO:0008134; F:GO:0046983	#667937
TbneF	TbneF_EFE31190	F1	F1_002	5	U6 snRNP-associated protein Lsm7	P:GO:0006397; P:GO:0034655	P:mRNA processing; P:nucleobase-containing compound catabolic process			IPR001163 (SMART); IPR001163 (PFAM); G3DSA:2.30.30.100 (GENE3D); mobidb-lite (MOBIDB_LITE); mobidb-lite (MOBIDB_LITE); mobidb-lite (MOBIDB_LITE); PTHR10553 (PANTHER); PTHR10553:SF5 (PANTHER); IPR017132 (CDD); IPR010920 (SUPERFAMILY)	P:GO:0000398; P:GO:0000956	#667937
TbneF	TbneF_EFE31194	F1	F1_022	5	hypothetical protein ARB_01813	P:GO:0016192	P:vesicle-mediated transport			Coil (COILS); IPR019453 (PFAM); mobidb-lite (MOBIDB_LITE); mobidb-lite (MOBIDB_LITE); mobidb-lite (MOBIDB_LITE); mobidb-lite (MOBIDB_LITE); mobidb-lite (MOBIDB_LITE); mobidb-lite (MOBIDB_LITE); mobidb-lite (MOBIDB_LITE); mobidb-lite (MOBIDB_LITE); PTHR12894:SF26 (PANTHER); IPR032914 (PANTHER); IPR001180 (PROSITE_PROFILES)	P:GO:0016192	#667937
TbneF	TbneF_EFE31195	F1	F1_030	5	hypothetical protein ARB_01814	C:GO:0005794; P:GO:0016192	C:Golgi apparatus; P:vesicle-mediated transport			Coil (COILS); Coil (COILS); Coil (COILS); Coil (COILS); Coil (COILS); Coil (COILS); IPR012955 (PFAM); mobidb-lite (MOBIDB_LITE); mobidb-lite (MOBIDB_LITE); mobidb-lite (MOBIDB_LITE); mobidb-lite (MOBIDB_LITE); mobidb-lite (MOBIDB_LITE); mobidb-lite (MOBIDB_LITE); mobidb-lite (MOBIDB_LITE); mobidb-lite (MOBIDB_LITE); PTHR14043 (PANTHER); PTHR14043 (PANTHER); PTHR14043:SF2 (PANTHER); TMhelix (TMHMM)	P:GO:0006891; C:GO:0030173	#667937
TbneF	TbneF_EFE31206	F1	F1_031	5	hypothetical protein ARB_01825	C:GO:0005622; F:GO:0008134; P:GO:0009058; C:GO:0032991; P:GO:0034641	C:intracellular; F:transcription factor binding; P:biosynthetic process; C:protein-containing complex; P:cellular nitrogen compound metabolic process			Coil (COILS); IPR011598 (SMART); IPR036638 (G3DSA:4.10.280.GENE3D); IPR011598 (PFAM); mobidb-lite (MOBIDB_LITE); mobidb-lite (MOBIDB_LITE); mobidb-lite (MOBIDB_LITE); IPR032647 (PTHR15741:PANTHER); PTHR15741 (PANTHER); IPR011598 (PROSITE_PROFILES); IPR011598 (CDD); IPR036638 (SUPERFAMILY)	P:GO:0006355; F:GO:0008134; F:GO:0046983	#667937
AoteF	AoteF_EEQ33752	F1	F1_025	6	succinate dehydrogenase membrane anchor subunit	C:GO:0005739	C:mitochondrion			PF05328 (PFAM); IPR034804 (G3DSA:1.20.1300.GENE3D); IPR007992 (PANTHER); IPR007992 (CDD); IPR034804 (SUPERFAMILY)	C:GO:0005740; C:GO:0016020; C:GO:0016021	#667937
BdrsF	BdrsF_EGE80831	F1	F1_025	6	succinate dehydrogenase membrane anchor subunit	C:GO:0005739	C:mitochondrion			IPR034804 (G3DSA:1.20.1300.GENE3D); PF05328 (PFAM); mobidb-lite (MOBIDB_LITE); IPR007992 (PANTHER); IPR007992 (CDD); IPR034804 (SUPERFAMILY)	C:GO:0005740; C:GO:0016020; C:GO:0016021	#667937
BspsF	BspsF_GAD98268	F1	F1_025	6	succinate dehydrogenase subunit CybS	C:GO:0005739	C:mitochondrion			IPR034804 (G3DSA:1.20.1300.GENE3D); PF05328 (PFAM); IPR007992 (PANTHER); PTHR13337:SF2 (PANTHER); IPR007992 (CDD); IPR034804 (SUPERFAMILY)	C:GO:0005740; C:GO:0016020; C:GO:0016021	#667937
CpsiF	CpsiF_EER26845	F1	F1_025	6	CybS family protein	C:GO:0005739	C:mitochondrion			IPR034804 (G3DSA:1.20.1300.GENE3D); PF05328 (PFAM); IPR007992 (PANTHER); IPR007992 (CDD); IPR034804 (SUPERFAMILY)	C:GO:0005740; C:GO:0016020; C:GO:0016021	#667937
HcpmF	HcpmF_EEH09784	F1	F1_025	6	succinate dehydrogenase membrane anchor subunit	C:GO:0005739	C:mitochondrion			PF05328 (PFAM); IPR034804 (G3DSA:1.20.1300.GENE3D); IPR007992 (PANTHER); IPR007992 (CDD); IPR034804 (SUPERFAMILY)	C:GO:0005740; C:GO:0016020; C:GO:0016021	#667937
TbneF	TbneF_EFE31203	F1	F1_025	6	hypothetical protein ARB_01822	C:GO:0005739	C:mitochondrion			IPR034804 (G3DSA:1.20.1300.GENE3D); PF05328 (PFAM); mobidb-lite (MOBIDB_LITE); IPR007992 (PANTHER); IPR007992 (CDD); IPR034804 (SUPERFAMILY)	C:GO:0005740; C:GO:0016020; C:GO:0016021	#667937
AclsF	AclsF_OJK04389	F1	F1_021	7	hypothetical protein ASPACDRAFT_37948					IPR021706 (PFAM); IPR021851 (PFAM); PTHR35567:SF7 (PANTHER); PTHR35567 (PANTHER)	no GO terms	#667937
AoteF	AoteF_EEQ33747	F1	F1_032	7	conserved hypothetical protein					mobidb-lite (MOBIDB_LITE); mobidb-lite (MOBIDB_LITE); mobidb-lite (MOBIDB_LITE); mobidb-lite (MOBIDB_LITE); mobidb-lite (MOBIDB_LITE); mobidb-lite (MOBIDB_LITE); mobidb-lite (MOBIDB_LITE); mobidb-lite (MOBIDB_LITE); mobidb-lite (MOBIDB_LITE); mobidb-lite (MOBIDB_LITE); mobidb-lite (MOBIDB_LITE); mobidb-lite (MOBIDB_LITE); mobidb-lite (MOBIDB_LITE); mobidb-lite (MOBIDB_LITE); mobidb-lite (MOBIDB_L…	no GO terms	#667937
AoteF	AoteF_EEQ33748	F1	F1_033	7	conserved hypothetical protein					mobidb-lite (MOBIDB_LITE); mobidb-lite (MOBIDB_LITE)	no GO terms	#667937
AoteF	AoteF_EEQ33759	F1	F1_021	7	conserved fungal protein					IPR021851 (PFAM); IPR021706 (PFAM); PTHR35567:SF7 (PANTHER); PTHR35567 (PANTHER)	no GO terms	#667937
BdrsF	BdrsF_EGE80821	F1	F1_021	7	malate dehydrogenase					IPR021851 (PFAM); IPR021706 (PFAM); PTHR35567 (PANTHER); PTHR35567:SF7 (PANTHER)	no GO terms	#667937
BdrsF	BdrsF_EGE80834	F1	F1_033	7	conserved hypothetical protein					mobidb-lite (MOBIDB_LITE); mobidb-lite (MOBIDB_LITE); mobidb-lite (MOBIDB_LITE); IPR011057 (SUPERFAMILY)	no GO terms	#667937
BdrsF	BdrsF_EGE80835	F1	F1_032	7	conserved hypothetical protein					mobidb-lite (MOBIDB_LITE); mobidb-lite (MOBIDB_LITE); mobidb-lite (MOBIDB_LITE); mobidb-lite (MOBIDB_LITE); mobidb-lite (MOBIDB_LITE); mobidb-lite (MOBIDB_LITE); mobidb-lite (MOBIDB_LITE); mobidb-lite (MOBIDB_LITE); mobidb-lite (MOBIDB_LITE); mobidb-lite (MOBIDB_LITE); mobidb-lite (MOBIDB_LITE); mobidb-lite (MOBIDB_LITE); mobidb-lite (MOBIDB_LITE); mobidb-lite (MOBIDB_LITE); mobidb-lite (MOBIDB_L…	no GO terms	#667937
CpsiF	CpsiF_EER26839	F1	F1_021	7	hypothetical protein CPC735_010160					IPR021851 (PFAM); IPR021706 (PFAM); PTHR35567 (PANTHER); PTHR35567:SF7 (PANTHER)	no GO terms	#667937
CpsiF	CpsiF_EER26848	F1	F1_033	7	hypothetical protein CPC735_010250					mobidb-lite (MOBIDB_LITE); mobidb-lite (MOBIDB_LITE); mobidb-lite (MOBIDB_LITE); mobidb-lite (MOBIDB_LITE); IPR011057 (SUPERFAMILY)	no GO terms	#667937
CpsiF	CpsiF_EER26849	F1	F1_032	7	hypothetical protein CPC735_010260					mobidb-lite (MOBIDB_LITE); mobidb-lite (MOBIDB_LITE); mobidb-lite (MOBIDB_LITE); mobidb-lite (MOBIDB_LITE); mobidb-lite (MOBIDB_LITE); mobidb-lite (MOBIDB_LITE); mobidb-lite (MOBIDB_LITE); mobidb-lite (MOBIDB_LITE); mobidb-lite (MOBIDB_LITE); mobidb-lite (MOBIDB_LITE); mobidb-lite (MOBIDB_LITE); mobidb-lite (MOBIDB_LITE); mobidb-lite (MOBIDB_LITE); mobidb-lite (MOBIDB_LITE); mobidb-lite (MOBIDB_L…	no GO terms	#667937
HcpmF	HcpmF_EEH09775	F1	F1_021	7	malate dehydrogenase					IPR021706 (PFAM); IPR021851 (PFAM); PTHR35567 (PANTHER); PTHR35567:SF7 (PANTHER)	no GO terms	#667937
HcpmF	HcpmF_EEH09787	F1	F1_033	7	conserved hypothetical protein					mobidb-lite (MOBIDB_LITE); mobidb-lite (MOBIDB_LITE); mobidb-lite (MOBIDB_LITE); mobidb-lite (MOBIDB_LITE); IPR011057 (SUPERFAMILY)	no GO terms	#667937
HcpmF	HcpmF_EEH09788	F1	F1_032	7	predicted protein					mobidb-lite (MOBIDB_LITE); mobidb-lite (MOBIDB_LITE); mobidb-lite (MOBIDB_LITE); mobidb-lite (MOBIDB_LITE); mobidb-lite (MOBIDB_LITE); mobidb-lite (MOBIDB_LITE); mobidb-lite (MOBIDB_LITE); mobidb-lite (MOBIDB_LITE); mobidb-lite (MOBIDB_LITE); mobidb-lite (MOBIDB_LITE); mobidb-lite (MOBIDB_LITE); mobidb-lite (MOBIDB_LITE); mobidb-lite (MOBIDB_LITE); mobidb-lite (MOBIDB_LITE); mobidb-lite (MOBIDB_L…	no GO terms	#667937
PbrsF	PbrsF_ODH26949	F1	F1_033	7	hypothetical protein PADG_06762					mobidb-lite (MOBIDB_LITE); mobidb-lite (MOBIDB_LITE); mobidb-lite (MOBIDB_LITE)	no GO terms	#667937
PbrsF	PbrsF_ODH26950	F1	F1_032	7	hypothetical protein PADG_06761					mobidb-lite (MOBIDB_LITE); mobidb-lite (MOBIDB_LITE); mobidb-lite (MOBIDB_LITE); mobidb-lite (MOBIDB_LITE); mobidb-lite (MOBIDB_LITE); mobidb-lite (MOBIDB_LITE); mobidb-lite (MOBIDB_LITE); mobidb-lite (MOBIDB_LITE); mobidb-lite (MOBIDB_LITE); mobidb-lite (MOBIDB_LITE); mobidb-lite (MOBIDB_LITE); mobidb-lite (MOBIDB_LITE); mobidb-lite (MOBIDB_LITE); mobidb-lite (MOBIDB_LITE); mobidb-lite (MOBIDB_L…	no GO terms	#667937
TbneF	TbneF_EFE31196	F1	F1_021	7	conserved fungal protein					IPR021851 (PFAM); PTHR35567 (PANTHER); PTHR35567:SF7 (PANTHER)	no GO terms	#667937
TbneF	TbneF_EFE31207	F1	F1_033	7	conserved hypothetical protein					mobidb-lite (MOBIDB_LITE)	no GO terms	#667937
TbneF	TbneF_EFE31208	F1	F1_032	7	hypothetical protein ARB_01827					mobidb-lite (MOBIDB_LITE); mobidb-lite (MOBIDB_LITE); mobidb-lite (MOBIDB_LITE); mobidb-lite (MOBIDB_LITE); mobidb-lite (MOBIDB_LITE); mobidb-lite (MOBIDB_LITE); mobidb-lite (MOBIDB_LITE); mobidb-lite (MOBIDB_LITE); mobidb-lite (MOBIDB_LITE); mobidb-lite (MOBIDB_LITE); mobidb-lite (MOBIDB_LITE); mobidb-lite (MOBIDB_LITE); mobidb-lite (MOBIDB_LITE); mobidb-lite (MOBIDB_LITE); mobidb-lite (MOBIDB_L…	no GO terms	#667937
UrsiF	UrsiF_EEP77976	F1	F1_021	7	predicted protein					IPR021851 (PFAM); IPR021706 (PFAM); PTHR35567:SF7 (PANTHER); PTHR35567 (PANTHER)	no GO terms	#667937
UrsiF	UrsiF_EEP77986	F1	F1_033	7	conserved hypothetical protein					mobidb-lite (MOBIDB_LITE); IPR011057 (SUPERFAMILY)	no GO terms	#667937
UrsiF	UrsiF_EEP77987	F1	F1_032	7	predicted protein					mobidb-lite (MOBIDB_LITE); mobidb-lite (MOBIDB_LITE); mobidb-lite (MOBIDB_LITE); mobidb-lite (MOBIDB_LITE); mobidb-lite (MOBIDB_LITE); mobidb-lite (MOBIDB_LITE); mobidb-lite (MOBIDB_LITE); mobidb-lite (MOBIDB_LITE)	no GO terms	#667937
AclsF	AclsF_OJK04387	F1	F1_029	8	hypothetical protein ASPACDRAFT_74004	F:GO:0003674	F:molecular_function			G3DSA:3.90.25.10 (GENE3D); G3DSA:3.40.50.720 (GENE3D); IPR001509 (PFAM); PTHR43103 (PANTHER); PTHR43103:SF1 (PANTHER); cd05238 (CDD); IPR036291 (SUPERFAMILY)	F:GO:0003824; F:GO:0050662	#667937
AclsF	AclsF_OJK04396	F1	F1_015	8	hypothetical protein ASPACDRAFT_74011	F:GO:0003723; C:GO:0005737; P:GO:0006397; P:GO:0006464; F:GO:0016301; C:GO:0032991; P:GO:0034655; F:GO:0043167	F:RNA binding; C:cytoplasm; P:mRNA processing; P:cellular protein modification process; F:kinase activity; C:protein-containing complex; P:nucleobase-containing compound catabolic process; F:ion binding			G3DSA:1.10.510.10 (GENE3D); IPR000719 (PFAM); mobidb-lite (MOBIDB_LITE); mobidb-lite (MOBIDB_LITE); mobidb-lite (MOBIDB_LITE); mobidb-lite (MOBIDB_LITE); IPR030844 (PANTHER); IPR000571 (PROSITE_PROFILES); IPR030844 (HAMAP); IPR000719 (PROSITE_PROFILES); cd00180 (CDD); IPR011009 (SUPERFAMILY)	P:GO:0000289; F:GO:0003723; F:GO:0004672; F:GO:0005524; P:GO:0006397; P:GO:0006468; C:GO:0031251; F:GO:0046872	#667937
AoteF	AoteF_EEQ33751	F1	F1_024	8	conserved hypothetical protein	F:GO:0003674; P:GO:0034641; P:GO:0044281	F:molecular_function; P:cellular nitrogen compound metabolic process; P:small molecule metabolic process	EC:3.6.1.19	Acting on acid anhydrides	IPR029001 (G3DSA:3.90.950.GENE3D); IPR029001 (G3DSA:3.90.950.GENE3D); IPR003697 (PFAM); mobidb-lite (MOBIDB_LITE); mobidb-lite (MOBIDB_LITE); IPR003697 (PANTHER); PTHR43213:SF5 (PANTHER); IPR003697 (CDD); IPR029001 (SUPERFAMILY)	F:GO:0047429	#667937
AoteF	AoteF_EEQ33757	F1	F1_029	8	conserved hypothetical protein	F:GO:0016491	F:oxidoreductase activity			G3DSA:3.40.50.720 (GENE3D); G3DSA:3.90.25.10 (GENE3D); IPR001509 (PFAM); PTHR43103 (PANTHER); PTHR43103:SF1 (PANTHER); cd05238 (CDD); IPR036291 (SUPERFAMILY)	F:GO:0003824; F:GO:0050662	#667937
AoteF	AoteF_EEQ33764	F1	F1_015	8	PAB-dependent poly(A)-specific ribonuclease subunit PAN3	F:GO:0003723; C:GO:0005737; P:GO:0006397; C:GO:0032991; P:GO:0034655	F:RNA binding; C:cytoplasm; P:mRNA processing; C:protein-containing complex; P:nucleobase-containing compound catabolic process			G3DSA:1.10.510.10 (GENE3D); G3DSA:1.10.510.10 (GENE3D); mobidb-lite (MOBIDB_LITE); mobidb-lite (MOBIDB_LITE); IPR030844 (PANTHER)	P:GO:0000289; F:GO:0003723; P:GO:0006397; C:GO:0031251	#667937
BdrsF	BdrsF_EGE80809	F1	F1_015	8	PAB-dependent poly(A)-specific ribonuclease subunit PAN3	F:GO:0003723; C:GO:0005737; P:GO:0006397; P:GO:0006464; F:GO:0016301; C:GO:0032991; P:GO:0034655; F:GO:0043167	F:RNA binding; C:cytoplasm; P:mRNA processing; P:cellular protein modification process; F:kinase activity; C:protein-containing complex; P:nucleobase-containing compound catabolic process; F:ion binding			G3DSA:1.10.510.10 (GENE3D); mobidb-lite (MOBIDB_LITE); mobidb-lite (MOBIDB_LITE); IPR030844 (PANTHER); IPR000571 (PROSITE_PROFILES); IPR030844 (HAMAP); IPR000719 (PROSITE_PROFILES); IPR011009 (SUPERFAMILY)	P:GO:0000289; F:GO:0003723; F:GO:0004672; F:GO:0005524; P:GO:0006397; P:GO:0006468; C:GO:0031251; F:GO:0046872	#667937
BdrsF	BdrsF_EGE80827	F1	F1_029	8	nucleoside-diphosphate-sugar epimerase	F:GO:0003674	F:molecular_function			G3DSA:3.40.50.720 (GENE3D); G3DSA:3.90.25.10 (GENE3D); IPR001509 (PFAM); PTHR43103 (PANTHER); PTHR43103:SF1 (PANTHER); cd05238 (CDD); IPR036291 (SUPERFAMILY)	F:GO:0003824; F:GO:0050662	#667937
BdrsF	BdrsF_EGE80832	F1	F1_024	8	maf-like protein c	F:GO:0003674; P:GO:0034641; P:GO:0044281	F:molecular_function; P:cellular nitrogen compound metabolic process; P:small molecule metabolic process	EC:3.6.1.19	Acting on acid anhydrides	IPR003697 (TIGRFAM); IPR003697 (PFAM); IPR029001 (G3DSA:3.90.950.GENE3D); mobidb-lite (MOBIDB_LITE); mobidb-lite (MOBIDB_LITE); IPR003697 (PANTHER); PTHR43213:SF5 (PANTHER); IPR003697 (HAMAP); IPR003697 (CDD); IPR029001 (SUPERFAMILY)	F:GO:0047429	#667937
BspsF	BspsF_GAD98267	F1	F1_024	8	Septum formation protein Maf	F:GO:0003674; P:GO:0034641; P:GO:0044281	F:molecular_function; P:cellular nitrogen compound metabolic process; P:small molecule metabolic process	EC:3.6.1.19	Acting on acid anhydrides	IPR003697 (TIGRFAM); IPR029001 (G3DSA:3.90.950.GENE3D); IPR003697 (PFAM); mobidb-lite (MOBIDB_LITE); mobidb-lite (MOBIDB_LITE); IPR003697 (PANTHER); PTHR43213:SF5 (PANTHER); IPR003697 (HAMAP); IPR003697 (CDD); IPR029001 (SUPERFAMILY)	F:GO:0047429	#667937
BspsF	BspsF_GAD98271	F1	F1_029	8	UDP-glucose 4-epimerase	P:GO:0005975; F:GO:0016853; P:GO:0034641; P:GO:0044281	P:carbohydrate metabolic process; F:isomerase activity; P:cellular nitrogen compound metabolic process; P:small molecule metabolic process	EC:5.1.3.2	UDP-glucose 4-epimerase	IPR001509 (PFAM); G3DSA:3.40.50.720 (GENE3D); G3DSA:3.90.25.10 (GENE3D); PTHR43103:SF1 (PANTHER); PTHR43103 (PANTHER); cd05238 (CDD); IPR036291 (SUPERFAMILY)	F:GO:0003824; F:GO:0050662	#667937
CpsiF	CpsiF_EER26838	F1	F1_015	8	Zinc finger CCCH type domain containing protein	F:GO:0003723; C:GO:0005737; P:GO:0006397; P:GO:0006464; F:GO:0016301; C:GO:0032991; P:GO:0034655; F:GO:0043167	F:RNA binding; C:cytoplasm; P:mRNA processing; P:cellular protein modification process; F:kinase activity; C:protein-containing complex; P:nucleobase-containing compound catabolic process; F:ion binding			IPR000719 (PFAM); G3DSA:1.10.510.10 (GENE3D); mobidb-lite (MOBIDB_LITE); mobidb-lite (MOBIDB_LITE); mobidb-lite (MOBIDB_LITE); mobidb-lite (MOBIDB_LITE); mobidb-lite (MOBIDB_LITE); IPR030844 (PANTHER); IPR000571 (PROSITE_PROFILES); IPR030844 (HAMAP); IPR000719 (PROSITE_PROFILES); cd00180 (CDD); IPR011009 (SUPERFAMILY)	P:GO:0000289; F:GO:0003723; F:GO:0004672; F:GO:0005524; P:GO:0006397; P:GO:0006468; C:GO:0031251; F:GO:0046872	#667937
CpsiF	CpsiF_EER26841	F1	F1_029	8	cinnamoyl-CoA reductase, putative	F:GO:0003674	F:molecular_function			G3DSA:3.40.50.720 (GENE3D); IPR001509 (PFAM); G3DSA:3.90.25.10 (GENE3D); PTHR43103:SF1 (PANTHER); PTHR43103 (PANTHER); cd05238 (CDD); IPR036291 (SUPERFAMILY)	F:GO:0003824; F:GO:0050662	#667937
CpsiF	CpsiF_EER26846	F1	F1_024	8	hypothetical protein CPC735_010230	F:GO:0003674; P:GO:0034641; P:GO:0044281	F:molecular_function; P:cellular nitrogen compound metabolic process; P:small molecule metabolic process	EC:3.6.1.19	Acting on acid anhydrides	IPR003697 (PFAM); IPR003697 (TIGRFAM); IPR029001 (G3DSA:3.90.950.GENE3D); mobidb-lite (MOBIDB_LITE); IPR003697 (PANTHER); PTHR43213:SF5 (PANTHER); IPR003697 (HAMAP); IPR003697 (CDD); IPR029001 (SUPERFAMILY)	F:GO:0047429	#667937
HcpmF	HcpmF_EEH09767	F1	F1_015	8	PAB-dependent poly(A)-specific ribonuclease subunit PAN3	F:GO:0003723; C:GO:0005737; P:GO:0006397; P:GO:0006464; F:GO:0016301; C:GO:0032991; P:GO:0034655; F:GO:0043167	F:RNA binding; C:cytoplasm; P:mRNA processing; P:cellular protein modification process; F:kinase activity; C:protein-containing complex; P:nucleobase-containing compound catabolic process; F:ion binding			G3DSA:1.10.510.10 (GENE3D); mobidb-lite (MOBIDB_LITE); mobidb-lite (MOBIDB_LITE); mobidb-lite (MOBIDB_LITE); mobidb-lite (MOBIDB_LITE); IPR030844 (PANTHER); IPR000719 (PROSITE_PROFILES); IPR000571 (PROSITE_PROFILES); IPR030844 (HAMAP); cd00180 (CDD); IPR011009 (SUPERFAMILY)	P:GO:0000289; F:GO:0003723; F:GO:0004672; F:GO:0005524; P:GO:0006397; P:GO:0006468; C:GO:0031251; F:GO:0046872	#667937
HcpmF	HcpmF_EEH09781	F1	F1_029	8	nucleoside-diphosphate-sugar epimerase	F:GO:0003674	F:molecular_function			G3DSA:3.40.50.720 (GENE3D); IPR001509 (PFAM); G3DSA:3.90.25.10 (GENE3D); PTHR43103:SF1 (PANTHER); PTHR43103 (PANTHER); cd05238 (CDD); IPR036291 (SUPERFAMILY)	F:GO:0003824; F:GO:0050662	#667937
HcpmF	HcpmF_EEH09785	F1	F1_024	8	conserved hypothetical protein	F:GO:0003674; P:GO:0034641; P:GO:0044281	F:molecular_function; P:cellular nitrogen compound metabolic process; P:small molecule metabolic process	EC:3.6.1.19	Acting on acid anhydrides	IPR003697 (PFAM); IPR003697 (TIGRFAM); IPR029001 (G3DSA:3.90.950.GENE3D); mobidb-lite (MOBIDB_LITE); mobidb-lite (MOBIDB_LITE); PTHR43213:SF5 (PANTHER); IPR003697 (PANTHER); IPR003697 (CDD); IPR029001 (SUPERFAMILY)	F:GO:0047429	#667937
PbrsF	PbrsF_ODH26944	F1	F1_029	8	hypothetical protein PADG_06767	F:GO:0003674	F:molecular_function			G3DSA:3.40.50.720 (GENE3D); G3DSA:3.90.25.10 (GENE3D); IPR001509 (PFAM); mobidb-lite (MOBIDB_LITE); PTHR43103:SF1 (PANTHER); PTHR43103 (PANTHER); cd05238 (CDD); IPR036291 (SUPERFAMILY)	F:GO:0003824; F:GO:0050662	#667937
PbrsF	PbrsF_ODH26948	F1	F1_024	8	septum formation protein Maf	F:GO:0003674; P:GO:0034641; P:GO:0044281	F:molecular_function; P:cellular nitrogen compound metabolic process; P:small molecule metabolic process	EC:3.6.1.19	Acting on acid anhydrides	IPR011598 (SMART); IPR011598 (PFAM); IPR003697 (TIGRFAM); IPR029001 (G3DSA:3.90.950.GENE3D); IPR036638 (G3DSA:4.10.280.GENE3D); IPR003697 (PFAM); mobidb-lite (MOBIDB_LITE); mobidb-lite (MOBIDB_LITE); mobidb-lite (MOBIDB_LITE); mobidb-lite (MOBIDB_LITE); mobidb-lite (MOBIDB_LITE); mobidb-lite (MOBIDB_LITE); mobidb-lite (MOBIDB_LITE); mobidb-lite (MOBIDB_LITE); PTHR43213:SF5 (PANTHER); IPR003697 (P…	F:GO:0046983; F:GO:0047429	#667937
TbneF	TbneF_EFE31191	F1	F1_015	8	hypothetical protein ARB_01810	F:GO:0003723; C:GO:0005737; P:GO:0006397; C:GO:0032991; P:GO:0034655; F:GO:0043167	F:RNA binding; C:cytoplasm; P:mRNA processing; C:protein-containing complex; P:nucleobase-containing compound catabolic process; F:ion binding			G3DSA:1.10.510.10 (GENE3D); mobidb-lite (MOBIDB_LITE); mobidb-lite (MOBIDB_LITE); IPR030844 (PANTHER); IPR030844 (HAMAP); cd00180 (CDD); IPR011009 (SUPERFAMILY)	P:GO:0000289; F:GO:0003723; P:GO:0006397; C:GO:0031251	#667937
TbneF	TbneF_EFE31198	F1	F1_029	8	nucleoside-diphosphate-sugar epimerase, putative	F:GO:0016491	F:oxidoreductase activity			G3DSA:3.40.50.720 (GENE3D); G3DSA:3.90.25.10 (GENE3D); IPR001509 (PFAM); PTHR43103:SF1 (PANTHER); PTHR43103 (PANTHER); cd05238 (CDD); IPR036291 (SUPERFAMILY)	F:GO:0003824; F:GO:0050662	#667937
TbneF	TbneF_EFE31204	F1	F1_024	8	hypothetical protein TERG_07019	F:GO:0003674; P:GO:0034641; P:GO:0044281	F:molecular_function; P:cellular nitrogen compound metabolic process; P:small molecule metabolic process	EC:3.6.1.19	Acting on acid anhydrides	IPR003697 (TIGRFAM); IPR003697 (PFAM); IPR029001 (G3DSA:3.90.950.GENE3D); mobidb-lite (MOBIDB_LITE); mobidb-lite (MOBIDB_LITE); PTHR43213:SF5 (PANTHER); IPR003697 (PANTHER); IPR003697 (CDD); IPR029001 (SUPERFAMILY)	F:GO:0047429	#667937
UrsiF	UrsiF_EEP77975	F1	F1_015	8	conserved hypothetical protein	F:GO:0003723; C:GO:0005737; P:GO:0006397; P:GO:0006464; F:GO:0016301; C:GO:0032991; P:GO:0034655; F:GO:0043167	F:RNA binding; C:cytoplasm; P:mRNA processing; P:cellular protein modification process; F:kinase activity; C:protein-containing complex; P:nucleobase-containing compound catabolic process; F:ion binding			G3DSA:1.10.510.10 (GENE3D); mobidb-lite (MOBIDB_LITE); mobidb-lite (MOBIDB_LITE); mobidb-lite (MOBIDB_LITE); mobidb-lite (MOBIDB_LITE); IPR030844 (PANTHER); IPR000719 (PROSITE_PROFILES); IPR030844 (HAMAP); cd00180 (CDD); IPR011009 (SUPERFAMILY)	P:GO:0000289; F:GO:0003723; F:GO:0004672; F:GO:0005524; P:GO:0006397; P:GO:0006468; C:GO:0031251	#667937
UrsiF	UrsiF_EEP77985	F1	F1_024	8	hypothetical protein UREG_02834	F:GO:0003674; P:GO:0034641; P:GO:0044281	F:molecular_function; P:cellular nitrogen compound metabolic process; P:small molecule metabolic process	EC:3.6.1.19	Acting on acid anhydrides	IPR029001 (G3DSA:3.90.950.GENE3D); IPR003697 (TIGRFAM); IPR003697 (PFAM); mobidb-lite (MOBIDB_LITE); mobidb-lite (MOBIDB_LITE); IPR003697 (PANTHER); PTHR43213:SF5 (PANTHER); IPR003697 (CDD); IPR029001 (SUPERFAMILY)	F:GO:0047429	#667937
XhveF	XhveF_KZF19720	F1	F1_015	8	hypothetical protein L228DRAFT_250792	F:GO:0003723; C:GO:0005737; P:GO:0006397; P:GO:0006464; F:GO:0016301; C:GO:0032991; P:GO:0034655; F:GO:0043167	F:RNA binding; C:cytoplasm; P:mRNA processing; P:cellular protein modification process; F:kinase activity; C:protein-containing complex; P:nucleobase-containing compound catabolic process; F:ion binding			IPR000719 (SMART); G3DSA:1.10.510.10 (GENE3D); IPR000719 (PFAM); mobidb-lite (MOBIDB_LITE); IPR030844 (PANTHER); IPR000571 (PROSITE_PROFILES); IPR000719 (PROSITE_PROFILES); IPR030844 (HAMAP); cd00180 (CDD); IPR011009 (SUPERFAMILY)	P:GO:0000289; F:GO:0003723; F:GO:0004672; F:GO:0005524; P:GO:0006397; P:GO:0006468; C:GO:0031251; F:GO:0046872	#db0063
AclsF	AclsF_OJK04386	F1	F1_027	9	hypothetical protein ASPACDRAFT_37945	C:GO:0005739; P:GO:0006605; P:GO:0007005; F:GO:0008233; C:GO:0032991; F:GO:0043167; P:GO:0051604	C:mitochondrion; P:protein targeting; P:mitochondrion organization; F:peptidase activity; C:protein-containing complex; F:ion binding; P:protein maturation	EC:3.4.24	Acting on peptide bonds (peptidases)	Coil (COILS); G3DSA:3.30.830.10 (GENE3D); IPR007863 (PFAM); IPR011765 (PFAM); G3DSA:3.30.830.10 (GENE3D); PTHR11851 (PANTHER); IPR037718 (PTHR11851:PANTHER); IPR011249 (SUPERFAMILY); IPR011249 (SUPERFAMILY)	F:GO:0003824; F:GO:0004222; P:GO:0006627; C:GO:0017087; F:GO:0046872	#667937
AoteF	AoteF_EEQ33752	F1	F1_026	9	succinate dehydrogenase membrane anchor subunit	C:GO:0005739	C:mitochondrion			PF05328 (PFAM); IPR034804 (G3DSA:1.20.1300.GENE3D); IPR007992 (PANTHER); IPR007992 (CDD); IPR034804 (SUPERFAMILY)	C:GO:0005740; C:GO:0016020; C:GO:0016021	#667937
AoteF	AoteF_EEQ33753	F1	F1_026	9	NADP-dependent leukotriene B4 12-hydroxydehydrogenase	F:GO:0016491	F:oxidoreductase activity			IPR020843 (SMART); PF16884 (PFAM); G3DSA:3.40.50.720 (GENE3D); IPR013149 (PFAM); G3DSA:3.90.180.10 (GENE3D); PTHR43205 (PANTHER); PTHR43205:SF17 (PANTHER); cd05288 (CDD); IPR011032 (SUPERFAMILY); IPR036291 (SUPERFAMILY)	F:GO:0016491; P:GO:0055114	#667937
AoteF	AoteF_EEQ33754	F1	F1_027	9	mitochondrial processing peptidase subunit	C:GO:0005739; P:GO:0006605; P:GO:0007005; F:GO:0008233; C:GO:0032991; F:GO:0043167; P:GO:0051604	C:mitochondrion; P:protein targeting; P:mitochondrion organization; F:peptidase activity; C:protein-containing complex; F:ion binding; P:protein maturation	EC:3.4.24	Acting on peptide bonds (peptidases)	Coil (COILS); G3DSA:3.30.830.10 (GENE3D); IPR007863 (PFAM); IPR011765 (PFAM); G3DSA:3.30.830.10 (GENE3D); PTHR11851 (PANTHER); IPR037718 (PTHR11851:PANTHER); IPR011249 (SUPERFAMILY); IPR011249 (SUPERFAMILY)	F:GO:0003824; F:GO:0004222; P:GO:0006627; C:GO:0017087; F:GO:0046872	#667937
BdrsF	BdrsF_EGE80829	F1	F1_027	9	mitochondrial processing peptidase beta subunit	C:GO:0005739; P:GO:0006605; P:GO:0007005; F:GO:0008233; C:GO:0032991; F:GO:0043167; P:GO:0051604	C:mitochondrion; P:protein targeting; P:mitochondrion organization; F:peptidase activity; C:protein-containing complex; F:ion binding; P:protein maturation	EC:3.4.24	Acting on peptide bonds (peptidases)	Coil (COILS); IPR007863 (PFAM); G3DSA:3.30.830.10 (GENE3D); IPR011765 (PFAM); G3DSA:3.30.830.10 (GENE3D); PTHR11851 (PANTHER); IPR037718 (PTHR11851:PANTHER); IPR011249 (SUPERFAMILY); IPR011249 (SUPERFAMILY)	F:GO:0003824; F:GO:0004222; P:GO:0006627; C:GO:0017087; F:GO:0046872	#667937
BdrsF	BdrsF_EGE80830	F1	F1_026	9	oxidoreductase	F:GO:0016491	F:oxidoreductase activity			IPR020843 (SMART); G3DSA:3.40.50.720 (GENE3D); G3DSA:3.90.180.10 (GENE3D); IPR013149 (PFAM); PF16884 (PFAM); PTHR43205:SF17 (PANTHER); PTHR43205 (PANTHER); cd05288 (CDD); IPR011032 (SUPERFAMILY); IPR036291 (SUPERFAMILY)	F:GO:0016491; P:GO:0055114	#667937
BspsF	BspsF_GAD98269	F1	F1_026	9	oxidoreductase, zinc-binding dehydrogenase family, putative	C:GO:0005622; F:GO:0016491	C:intracellular; F:oxidoreductase activity			IPR020843 (SMART); PF16884 (PFAM); IPR013149 (PFAM); G3DSA:3.90.180.10 (GENE3D); G3DSA:3.40.50.720 (GENE3D); PTHR43205:SF17 (PANTHER); PTHR43205 (PANTHER); cd05288 (CDD); IPR011032 (SUPERFAMILY); IPR036291 (SUPERFAMILY)	F:GO:0016491; P:GO:0055114	#667937
BspsF	BspsF_GAD98270	F1	F1_027	9	putative mitochondrial processing peptidase beta subunit	C:GO:0005739; P:GO:0006605; P:GO:0007005; F:GO:0008233; C:GO:0032991; F:GO:0043167; P:GO:0051604	C:mitochondrion; P:protein targeting; P:mitochondrion organization; F:peptidase activity; C:protein-containing complex; F:ion binding; P:protein maturation	EC:3.4.24	Acting on peptide bonds (peptidases)	Coil (COILS); IPR011765 (PFAM); G3DSA:3.30.830.10 (GENE3D); G3DSA:3.30.830.10 (GENE3D); IPR007863 (PFAM); PTHR11851 (PANTHER); IPR037718 (PTHR11851:PANTHER); IPR011249 (SUPERFAMILY); IPR011249 (SUPERFAMILY)	F:GO:0003824; F:GO:0004222; P:GO:0006627; C:GO:0017087; F:GO:0046872	#667937
CpsiF	CpsiF_EER26842	F1	F1_027	9	Mitochondrial processing peptidase beta subunit, putative	C:GO:0005739; P:GO:0006605; P:GO:0007005; F:GO:0008233; C:GO:0032991; F:GO:0043167; P:GO:0051604	C:mitochondrion; P:protein targeting; P:mitochondrion organization; F:peptidase activity; C:protein-containing complex; F:ion binding; P:protein maturation	EC:3.4.24	Acting on peptide bonds (peptidases)	Coil (COILS); G3DSA:3.30.830.10 (GENE3D); IPR011765 (PFAM); G3DSA:3.30.830.10 (GENE3D); IPR007863 (PFAM); IPR037718 (PTHR11851:PANTHER); PTHR11851 (PANTHER); IPR011249 (SUPERFAMILY); IPR011249 (SUPERFAMILY)	F:GO:0003824; F:GO:0004222; P:GO:0006627; C:GO:0017087; F:GO:0046872	#667937
CpsiF	CpsiF_EER26844	F1	F1_026	9	alcohol dehydrogenase, putative	F:GO:0016491	F:oxidoreductase activity	EC:1.3.1.74	2-alkenal reductase (NAD(P)(+))	IPR020843 (SMART); G3DSA:3.90.180.10 (GENE3D); PF16884 (PFAM); IPR013149 (PFAM); G3DSA:3.40.50.720 (GENE3D); PTHR43205:SF17 (PANTHER); PTHR43205 (PANTHER); cd05288 (CDD); IPR036291 (SUPERFAMILY); IPR011032 (SUPERFAMILY)	F:GO:0016491; P:GO:0055114	#667937
HcpmF	HcpmF_EEH09782	F1	F1_027	9	mitochondrial processing peptidase beta subunit	C:GO:0005739; P:GO:0006605; P:GO:0007005; F:GO:0008233; C:GO:0032991; F:GO:0043167; P:GO:0051604	C:mitochondrion; P:protein targeting; P:mitochondrion organization; F:peptidase activity; C:protein-containing complex; F:ion binding; P:protein maturation	EC:3.4.24	Acting on peptide bonds (peptidases)	Coil (COILS); G3DSA:3.30.830.10 (GENE3D); IPR007863 (PFAM); G3DSA:3.30.830.10 (GENE3D); IPR011765 (PFAM); PTHR11851 (PANTHER); IPR037718 (PTHR11851:PANTHER); IPR011249 (SUPERFAMILY); IPR011249 (SUPERFAMILY)	F:GO:0003824; F:GO:0004222; P:GO:0006627; C:GO:0017087; F:GO:0046872	#667937
HcpmF	HcpmF_EEH09783	F1	F1_026	9	hypothetical protein HCAG_02343	F:GO:0016491	F:oxidoreductase activity			IPR020843 (SMART); IPR013149 (PFAM); G3DSA:3.90.180.10 (GENE3D); G3DSA:3.40.50.720 (GENE3D); PF16884 (PFAM); PTHR43205 (PANTHER); PTHR43205:SF17 (PANTHER); cd05288 (CDD); IPR036291 (SUPERFAMILY); IPR011032 (SUPERFAMILY)	F:GO:0016491; P:GO:0055114	#667937
PbrsF	PbrsF_ODH26946	F1	F1_027	9	mitochondrial-processing peptidase subunit beta	C:GO:0005739; P:GO:0006605; P:GO:0007005; F:GO:0008233; C:GO:0032991; F:GO:0043167; P:GO:0051604	C:mitochondrion; P:protein targeting; P:mitochondrion organization; F:peptidase activity; C:protein-containing complex; F:ion binding; P:protein maturation	EC:3.4.24	Acting on peptide bonds (peptidases)	Coil (COILS); IPR007863 (PFAM); G3DSA:3.30.830.10 (GENE3D); IPR011765 (PFAM); G3DSA:3.30.830.10 (GENE3D); IPR037718 (PTHR11851:PANTHER); PTHR11851 (PANTHER); IPR011249 (SUPERFAMILY); IPR011249 (SUPERFAMILY)	F:GO:0003824; F:GO:0004222; P:GO:0006627; C:GO:0017087; F:GO:0046872	#667937
PbrsF	PbrsF_ODH26947	F1	F1_026	9	hypothetical protein PADG_06765	C:GO:0005739; F:GO:0016491	C:mitochondrion; F:oxidoreductase activity			IPR020843 (SMART); G3DSA:3.40.50.720 (GENE3D); PF16884 (PFAM); PF05328 (PFAM); IPR034804 (G3DSA:1.20.1300.GENE3D); G3DSA:3.90.180.10 (GENE3D); IPR013149 (PFAM); PTHR43205:SF17 (PANTHER); PTHR43205 (PANTHER); cd05288 (CDD); IPR007992 (CDD); IPR036291 (SUPERFAMILY); IPR011032 (SUPERFAMILY); IPR034804 (SUPERFAMILY)	C:GO:0005740; C:GO:0016020; C:GO:0016021; F:GO:0016491; P:GO:0055114	#667937
TbneF	TbneF_EFE31201	F1	F1_027	9	hypothetical protein TRV_06425	C:GO:0005739; P:GO:0006605; P:GO:0007005; F:GO:0008233; C:GO:0032991; F:GO:0043167; P:GO:0051604	C:mitochondrion; P:protein targeting; P:mitochondrion organization; F:peptidase activity; C:protein-containing complex; F:ion binding; P:protein maturation	EC:3.4.24	Acting on peptide bonds (peptidases)	Coil (COILS); G3DSA:3.30.830.10 (GENE3D); IPR011765 (PFAM); G3DSA:3.30.830.10 (GENE3D); IPR007863 (PFAM); IPR037718 (PTHR11851:PANTHER); PTHR11851 (PANTHER); IPR011249 (SUPERFAMILY); IPR011249 (SUPERFAMILY)	F:GO:0003824; F:GO:0004222; P:GO:0006627; C:GO:0017087; F:GO:0046872	#667937
TbneF	TbneF_EFE31202	F1	F1_026	9	alcohol dehydrogenase, zinc-containing	F:GO:0016491	F:oxidoreductase activity			IPR020843 (SMART); G3DSA:3.40.50.720 (GENE3D); G3DSA:3.90.180.10 (GENE3D); PF16884 (PFAM); IPR013149 (PFAM); PTHR43205 (PANTHER); PTHR43205:SF17 (PANTHER); cd05288 (CDD); IPR011032 (SUPERFAMILY); IPR036291 (SUPERFAMILY)	F:GO:0016491; P:GO:0055114	#667937
UrsiF	UrsiF_EEP77978	F1	F1_027	9	mitochondrial processing peptidase beta subunit	C:GO:0005739; P:GO:0006605; P:GO:0007005; F:GO:0008233; C:GO:0032991; F:GO:0043167; P:GO:0051604	C:mitochondrion; P:protein targeting; P:mitochondrion organization; F:peptidase activity; C:protein-containing complex; F:ion binding; P:protein maturation	EC:3.4.24	Acting on peptide bonds (peptidases)	IPR011765 (PFAM); G3DSA:3.30.830.10 (GENE3D); IPR007863 (PFAM); G3DSA:3.30.830.10 (GENE3D); IPR037718 (PTHR11851:PANTHER); PTHR11851 (PANTHER); IPR011249 (SUPERFAMILY); IPR011249 (SUPERFAMILY)	F:GO:0003824; F:GO:0004222; P:GO:0006627; C:GO:0017087; F:GO:0046872	#667937
UrsiF	UrsiF_EEP77984	F1	F1_026	9	succinate dehydrogenase cytochrome b small subunit	C:GO:0005739; P:GO:0008150	C:mitochondrion; P:biological_process			IPR034804 (G3DSA:1.20.1300.GENE3D); PF05328 (PFAM); G3DSA:3.90.180.10 (GENE3D); PF16884 (PFAM); G3DSA:3.40.50.720 (GENE3D); IPR013149 (PFAM); G3DSA:3.40.50.720 (GENE3D); PTHR43205:SF17 (PANTHER); PTHR43205 (PANTHER); cd05288 (CDD); IPR007992 (CDD); IPR011032 (SUPERFAMILY); IPR036291 (SUPERFAMILY); IPR034804 (SUPERFAMILY)	C:GO:0005740; C:GO:0016020; C:GO:0016021; P:GO:0055114	#667937
AclsF	AclsF_OJK04388	F1	F1_016	10	Fibrillarin	F:GO:0003723; F:GO:0008168; P:GO:0034641; P:GO:0042254	F:RNA binding; F:methyltransferase activity; P:cellular nitrogen compound metabolic process; P:ribosome biogenesis			IPR000692 (PRINTS); IPR000692 (SMART); IPR000692 (PFAM); G3DSA:3.40.50.150 (GENE3D); G3DSA:3.30.200.20 (GENE3D); IPR000692 (PIRSF); mobidb-lite (MOBIDB_LITE); PTHR10335 (PANTHER); PTHR10335:SF4 (PANTHER); IPR000692 (HAMAP); IPR029063 (SUPERFAMILY)	F:GO:0003723; P:GO:0006364; F:GO:0008168	#667937
AoteF	AoteF_EEQ33758	F1	F1_016	10	rRNA methyltransferase NOP1	F:GO:0003729; F:GO:0008168; P:GO:0034641; P:GO:0042254	F:mRNA binding; F:methyltransferase activity; P:cellular nitrogen compound metabolic process; P:ribosome biogenesis			IPR000692 (PRINTS); IPR000692 (SMART); G3DSA:3.30.200.20 (GENE3D); IPR000692 (PIRSF); G3DSA:3.40.50.150 (GENE3D); IPR000692 (PFAM); mobidb-lite (MOBIDB_LITE); PTHR10335 (PANTHER); PTHR10335:SF4 (PANTHER); IPR000692 (HAMAP); IPR029063 (SUPERFAMILY)	F:GO:0003723; P:GO:0006364; F:GO:0008168	#667937
BdrsF	BdrsF_EGE80826	F1	F1_016	10	rRNA methyltransferase NOP1	F:GO:0003723; F:GO:0008168; P:GO:0034641; P:GO:0042254	F:RNA binding; F:methyltransferase activity; P:cellular nitrogen compound metabolic process; P:ribosome biogenesis			IPR000692 (PRINTS); IPR000692 (SMART); IPR000692 (PFAM); IPR000692 (PIRSF); G3DSA:3.30.200.20 (GENE3D); G3DSA:3.40.50.150 (GENE3D); mobidb-lite (MOBIDB_LITE); PTHR10335 (PANTHER); PTHR10335:SF4 (PANTHER); IPR000692 (HAMAP); IPR029063 (SUPERFAMILY)	F:GO:0003723; P:GO:0006364; F:GO:0008168	#667937
BspsF	BspsF_GAD98272	F1	F1_016	10	rRNA methyltransferase NOP1	F:GO:0003723; F:GO:0008168; P:GO:0034641; P:GO:0042254	F:RNA binding; F:methyltransferase activity; P:cellular nitrogen compound metabolic process; P:ribosome biogenesis			IPR000692 (PRINTS); IPR000692 (SMART); G3DSA:3.30.200.20 (GENE3D); IPR000692 (PFAM); IPR000692 (PIRSF); G3DSA:3.40.50.150 (GENE3D); mobidb-lite (MOBIDB_LITE); PTHR10335 (PANTHER); PTHR10335:SF4 (PANTHER); IPR000692 (HAMAP); IPR029063 (SUPERFAMILY)	F:GO:0003723; P:GO:0006364; F:GO:0008168	#667937
CpsiF	CpsiF_EER26840	F1	F1_016	10	rRNA methyltransferase NOP1	F:GO:0003723; F:GO:0008168; P:GO:0034641; P:GO:0042254	F:RNA binding; F:methyltransferase activity; P:cellular nitrogen compound metabolic process; P:ribosome biogenesis			IPR000692 (PRINTS); IPR000692 (SMART); G3DSA:3.40.50.150 (GENE3D); IPR000692 (PIRSF); G3DSA:3.30.200.20 (GENE3D); IPR000692 (PFAM); mobidb-lite (MOBIDB_LITE); PTHR10335:SF4 (PANTHER); PTHR10335 (PANTHER); IPR000692 (HAMAP); IPR029063 (SUPERFAMILY)	F:GO:0003723; P:GO:0006364; F:GO:0008168	#667937
HcpmF	HcpmF_EEH09780	F1	F1_016	10	rRNA methyltransferase NOP1	F:GO:0003723; F:GO:0008168; P:GO:0034641; P:GO:0042254	F:RNA binding; F:methyltransferase activity; P:cellular nitrogen compound metabolic process; P:ribosome biogenesis			IPR000692 (PRINTS); IPR000692 (SMART); IPR000692 (PIRSF); G3DSA:3.40.50.150 (GENE3D); G3DSA:3.30.200.20 (GENE3D); IPR000692 (PFAM); mobidb-lite (MOBIDB_LITE); PTHR10335 (PANTHER); PTHR10335:SF6 (PANTHER); IPR000692 (HAMAP); IPR029063 (SUPERFAMILY)	F:GO:0003723; P:GO:0006364; F:GO:0008168	#667937
PbrsF	PbrsF_ODH26943	F1	F1_016	10	rRNA 2'-O-methyltransferase fibrillarin	F:GO:0003729; F:GO:0008168; P:GO:0034641; P:GO:0042254	F:mRNA binding; F:methyltransferase activity; P:cellular nitrogen compound metabolic process; P:ribosome biogenesis			IPR000692 (PRINTS); IPR000692 (SMART); G3DSA:3.30.200.20 (GENE3D); G3DSA:3.40.50.150 (GENE3D); IPR000692 (PIRSF); IPR000692 (PFAM); mobidb-lite (MOBIDB_LITE); PTHR10335 (PANTHER); PTHR10335:SF6 (PANTHER); IPR000692 (HAMAP); cd02440 (CDD); IPR029063 (SUPERFAMILY)	F:GO:0003723; P:GO:0006364; F:GO:0008168	#667937
TbneF	TbneF_EFE31197	F1	F1_016	10	hypothetical protein ARB_01816	F:GO:0003729; F:GO:0008168; P:GO:0034641; P:GO:0042254	F:mRNA binding; F:methyltransferase activity; P:cellular nitrogen compound metabolic process; P:ribosome biogenesis			IPR000692 (PRINTS); IPR000692 (SMART); G3DSA:3.40.50.150 (GENE3D); G3DSA:3.30.200.20 (GENE3D); IPR000692 (PIRSF); IPR000692 (PFAM); mobidb-lite (MOBIDB_LITE); PTHR10335:SF4 (PANTHER); PTHR10335 (PANTHER); IPR000692 (HAMAP); IPR029063 (SUPERFAMILY)	F:GO:0003723; P:GO:0006364; F:GO:0008168	#667937
UrsiF	UrsiF_EEP77977	F1	F1_016	10	fibrillarin	F:GO:0003729; F:GO:0008168; P:GO:0034641; P:GO:0042254	F:mRNA binding; F:methyltransferase activity; P:cellular nitrogen compound metabolic process; P:ribosome biogenesis			IPR000692 (PRINTS); IPR000692 (SMART); G3DSA:3.40.50.150 (GENE3D); IPR000692 (PFAM); IPR000692 (PIRSF); G3DSA:3.30.200.20 (GENE3D); mobidb-lite (MOBIDB_LITE); PTHR10335 (PANTHER); PTHR10335:SF4 (PANTHER); IPR000692 (HAMAP); IPR029063 (SUPERFAMILY)	F:GO:0003723; P:GO:0006364; F:GO:0008168	#667937
XhveF	XhveF_KZF19727	F1	F1_016	10	Fibrillarin	F:GO:0003729; F:GO:0008168; P:GO:0034641; P:GO:0042254	F:mRNA binding; F:methyltransferase activity; P:cellular nitrogen compound metabolic process; P:ribosome biogenesis			IPR000692 (PRINTS); IPR000692 (SMART); IPR000692 (PFAM); G3DSA:3.30.200.20 (GENE3D); IPR000692 (PIRSF); G3DSA:3.40.50.150 (GENE3D); mobidb-lite (MOBIDB_LITE); PTHR10335 (PANTHER); PTHR10335:SF6 (PANTHER); IPR000692 (HAMAP); IPR029063 (SUPERFAMILY)	F:GO:0003723; P:GO:0006364; F:GO:0008168	#db0063
CbnaF	CbnaF_KIW89915	F2	F2_001	3	hypothetical protein Z519_09345	C:GO:0005794; P:GO:0016192; C:GO:0031410; C:GO:0032991	C:Golgi apparatus; P:vesicle-mediated transport; C:cytoplasmic vesicle; C:protein-containing complex			Coil (COILS); G3DSA:2.60.40.1170 (GENE3D); G3DSA:3.30.450.60 (GENE3D); IPR028565 (PFAM); G3DSA:2.60.40.1170 (GENE3D); IPR022775 (PFAM); mobidb-lite (MOBIDB_LITE); mobidb-lite (MOBIDB_LITE); PTHR10121:SF0 (PANTHER); IPR027059 (PANTHER); IPR028565 (PROSITE_PROFILES); cd09254 (CDD); IPR011012 (SUPERFAMILY); IPR036168 (SUPERFAMILY)	P:GO:0006890; C:GO:0030126	#667937
CbnaF	CbnaF_KIW89916	F2	F2_002	3	hypothetical protein Z519_09346	P:GO:0000003; C:GO:0005576; C:GO:0005856; P:GO:0005975; F:GO:0016798; P:GO:0071554	P:reproduction; C:extracellular region; C:cytoskeleton; P:carbohydrate metabolic process; F:hydrolase activity, acting on glycosyl bonds; P:cell wall organization or biogenesis	EC:3.2.1.75; EC:3.2.1.21	Glucan endo-1,6-beta-glucosidase; Beta-glucosidase	G3DSA:3.20.20.80 (GENE3D); IPR001547 (PFAM); PTHR31297:SF8 (PANTHER); PTHR31297 (PANTHER); SIGNAL_PEPTIDE_H_REGION (PHOBIUS); SIGNAL_PEPTIDE_C_REGION (PHOBIUS); SIGNAL_PEPTIDE_N_REGION (PHOBIUS); NON_CYTOPLASMIC_DOMAIN (PHOBIUS); SIGNAL_PEPTIDE (PHOBIUS); SignalP-noTM (SIGNALP_EUK); IPR017853 (SUPERFAMILY)	F:GO:0004553; P:GO:0005975	#667937
CbnaF	CbnaF_KIW89917	F2	F2_003	3	hypothetical protein Z519_09347	C:GO:0005634; P:GO:0006259; P:GO:0006950; F:GO:0016887; C:GO:0032991; P:GO:0042592; P:GO:0051276	C:nucleus; P:DNA metabolic process; P:response to stress; F:ATPase activity; C:protein-containing complex; P:homeostatic process; P:chromosome organization	EC:3.6.1.3; EC:3.6.1.15	Adenosinetriphosphatase; Nucleoside-triphosphate phosphatase	Coil (COILS); Coil (COILS); Coil (COILS); Coil (COILS); Coil (COILS); Coil (COILS); Coil (COILS); Coil (COILS); Coil (COILS); Coil (COILS); Coil (COILS); Coil (COILS); Coil (COILS); Coil (COILS); Coil (COILS); PF13558 (PFAM); G3DSA:3.40.50.300 (GENE3D); IPR004584 (TIGRFAM); G3DSA:3.40.50.300 (GENE3D); IPR038729 (PFAM); PTHR18867 (PANTHER); cd03240 (CDD); cd03240 (CDD); IPR027417 (SUPERFAMILY); IP…	P:GO:0000723; C:GO:0005634; P:GO:0006281; F:GO:0016887; C:GO:0030870	#667937
CbnaF	CbnaF_KIW89918	F2	F2_004	3	hypothetical protein Z519_09348	F:GO:0003677; F:GO:0003700; C:GO:0005622; P:GO:0009058; C:GO:0032991; P:GO:0034641; F:GO:0043167	F:DNA binding; F:DNA-binding transcription factor activity; C:intracellular; P:biosynthetic process; C:protein-containing complex; P:cellular nitrogen compound metabolic process; F:ion binding			Coil (COILS); IPR000014 (SMART); IPR000679 (SMART); IPR013088 (G3DSA:3.30.50.GENE3D); IPR000014 (TIGRFAM); IPR000679 (PFAM); G3DSA:3.30.450.20 (GENE3D); IPR013767 (PFAM); mobidb-lite (MOBIDB_LITE); mobidb-lite (MOBIDB_LITE); mobidb-lite (MOBIDB_LITE); mobidb-lite (MOBIDB_LITE); mobidb-lite (MOBIDB_LITE); mobidb-lite (MOBIDB_LITE); mobidb-lite (MOBIDB_LITE); IPR039355 (PANTHER); PTHR10071:SF286 (P…	F:GO:0003700; P:GO:0006355; F:GO:0008270; F:GO:0043565	#667937
CbnaF	CbnaF_KIW89919	F2	F2_005	3	hypothetical protein Z519_09349	C:GO:0005622; P:GO:0006464; F:GO:0030234; C:GO:0032991	C:intracellular; P:cellular protein modification process; F:enzyme regulator activity; C:protein-containing complex			IPR015267 (PFAM); mobidb-lite (MOBIDB_LITE); mobidb-lite (MOBIDB_LITE); mobidb-lite (MOBIDB_LITE); mobidb-lite (MOBIDB_LITE); mobidb-lite (MOBIDB_LITE); mobidb-lite (MOBIDB_LITE); mobidb-lite (MOBIDB_LITE); IPR015267 (PANTHER); PTHR16487:SF0 (PANTHER)	F:GO:0019888; C:GO:0030289	#667937
CbnaF	CbnaF_KIW89920	F2	F2_006	3	hypothetical protein Z519_09350	F:GO:0003674; P:GO:0006464; P:GO:0009056	F:molecular_function; P:cellular protein modification process; P:catabolic process			Coil (COILS); mobidb-lite (MOBIDB_LITE); mobidb-lite (MOBIDB_LITE); mobidb-lite (MOBIDB_LITE); mobidb-lite (MOBIDB_LITE); mobidb-lite (MOBIDB_LITE); mobidb-lite (MOBIDB_LITE); mobidb-lite (MOBIDB_LITE); mobidb-lite (MOBIDB_LITE); mobidb-lite (MOBIDB_LITE); mobidb-lite (MOBIDB_LITE); mobidb-lite (MOBIDB_LITE); IPR039164 (PANTHER); PTHR21497:SF40 (PANTHER); IPR036390 (SUPERFAMILY)	F:GO:0061630; P:GO:0071596	#667937
CbnaF	CbnaF_KIW89921	F2	F2_007	3	hypothetical protein Z519_09351					Coil (COILS); Coil (COILS); mobidb-lite (MOBIDB_LITE); mobidb-lite (MOBIDB_LITE); mobidb-lite (MOBIDB_LITE); mobidb-lite (MOBIDB_LITE); mobidb-lite (MOBIDB_LITE); mobidb-lite (MOBIDB_LITE); mobidb-lite (MOBIDB_LITE)	no GO terms	#667937
CbnaF	CbnaF_KIW89928	F2	F2_008	3	hypothetical protein Z519_09358	P:GO:0005975; F:GO:0016798	P:carbohydrate metabolic process; F:hydrolase activity, acting on glycosyl bonds			IPR000322 (PFAM); IPR031727 (PFAM); IPR013780 (G3DSA:2.60.40.GENE3D); G3DSA:2.60.40.1760 (GENE3D); G3DSA:3.20.20.80 (GENE3D); G3DSA:3.20.20.80 (GENE3D); IPR013780 (G3DSA:2.60.40.GENE3D); mobidb-lite (MOBIDB_LITE); PTHR22762 (PANTHER); PTHR22762:SF82 (PANTHER); IPR030459 (PROSITE_PATTERNS); SIGNAL_PEPTIDE_H_REGION (PHOBIUS); NON_CYTOPLASMIC_DOMAIN (PHOBIUS); SIGNAL_PEPTIDE_C_REGION (PHOBIUS); SIGN…	F:GO:0003824; F:GO:0004553; P:GO:0005975; F:GO:0030246	#667937
CbnaF	CbnaF_KIW89929	F2	F2_009	3	hypothetical protein Z519_09359	P:GO:0006464; F:GO:0016301; F:GO:0043167	P:cellular protein modification process; F:kinase activity; F:ion binding			IPR000719 (SMART); G3DSA:1.10.510.10 (GENE3D); IPR000719 (PFAM); mobidb-lite (MOBIDB_LITE); mobidb-lite (MOBIDB_LITE); mobidb-lite (MOBIDB_LITE); mobidb-lite (MOBIDB_LITE); mobidb-lite (MOBIDB_LITE); mobidb-lite (MOBIDB_LITE); mobidb-lite (MOBIDB_LITE); mobidb-lite (MOBIDB_LITE); mobidb-lite (MOBIDB_LITE); mobidb-lite (MOBIDB_LITE); mobidb-lite (MOBIDB_LITE); mobidb-lite (MOBIDB_LITE); mobidb-lit…	F:GO:0004672; F:GO:0005524; P:GO:0006468	#667937
CbnaF	CbnaF_KIW89930	F2	F2_010	3	hypothetical protein Z519_09360					IPR009686 (PFAM); mobidb-lite (MOBIDB_LITE); PTHR21068:SF20 (PANTHER); PTHR21068 (PANTHER)	no GO terms	#667937
CbnaF	CbnaF_KIW89931	F2	F2_011	3	hypothetical protein Z519_09361	F:GO:0016491; F:GO:0043167	F:oxidoreductase activity; F:ion binding	EC:1.3.99.3	Acting on the CH-CH group of donors	IPR006091 (PFAM); G3DSA:2.40.110.10 (GENE3D); IPR037069 (G3DSA:1.10.540.GENE3D); IPR009075 (PFAM); IPR013786 (PFAM); G3DSA:1.20.140.10 (GENE3D); PIRSF016578 (PIRSF); PTHR43884 (PANTHER); PTHR43884:SF1 (PANTHER); IPR006089 (PROSITE_PATTERNS); IPR006089 (PROSITE_PATTERNS); cd01158 (CDD); IPR009100 (SUPERFAMILY); IPR036250 (SUPERFAMILY)	F:GO:0003995; F:GO:0016627; F:GO:0050660; P:GO:0055114	#667937
CbnaF	CbnaF_KIW89932	F2	F2_012	3	hypothetical protein Z519_09362	F:GO:0003677; F:GO:0003700; C:GO:0005634; P:GO:0009058; P:GO:0034641; F:GO:0043167	F:DNA binding; F:DNA-binding transcription factor activity; C:nucleus; P:biosynthetic process; P:cellular nitrogen compound metabolic process; F:ion binding			IPR001138 (SMART); IPR007219 (SMART); IPR001138 (PFAM); IPR036864 (G3DSA:4.10.240.GENE3D); IPR007219 (PFAM); PTHR31313:SF43 (PANTHER); PTHR31313 (PANTHER); IPR001138 (PROSITE_PATTERNS); IPR001138 (PROSITE_PROFILES); cd12148 (CDD); IPR001138 (CDD); IPR036864 (SUPERFAMILY)	F:GO:0000981; F:GO:0003677; C:GO:0005634; P:GO:0006351; P:GO:0006355; F:GO:0008270	#667937
CbnaF	CbnaF_KIW89933	F2	F2_013	3	hypothetical protein Z519_09363	C:GO:0005737; C:GO:0005783; P:GO:0006464; P:GO:0006629; P:GO:0009058; F:GO:0016746	C:cytoplasm; C:endoplasmic reticulum; P:cellular protein modification process; P:lipid metabolic process; P:biosynthetic process; F:transferase activity, transferring acyl groups			IPR009447 (PIRSF); IPR009447 (PFAM); IPR009447 (PANTHER); CYTOPLASMIC_DOMAIN (PHOBIUS); CYTOPLASMIC_DOMAIN (PHOBIUS); TRANSMEMBRANE (PHOBIUS); CYTOPLASMIC_DOMAIN (PHOBIUS); TRANSMEMBRANE (PHOBIUS); TRANSMEMBRANE (PHOBIUS); NON_CYTOPLASMIC_DOMAIN (PHOBIUS); TRANSMEMBRANE (PHOBIUS); NON_CYTOPLASMIC_DOMAIN (PHOBIUS); TRANSMEMBRANE (PHOBIUS); TRANSMEMBRANE (PHOBIUS); NON_CYTOPLASMIC_DOMAIN (PHOBIUS);…	P:GO:0006506; C:GO:0016021; F:GO:0016746	#667937
CbnaF	CbnaF_KIW89937	F2	F2_014	3	hypothetical protein Z519_09367	F:GO:0003674	F:molecular_function			IPR013087 (SMART); G3DSA:3.30.160.60 (GENE3D); G3DSA:3.30.160.60 (GENE3D); mobidb-lite (MOBIDB_LITE); mobidb-lite (MOBIDB_LITE); mobidb-lite (MOBIDB_LITE); mobidb-lite (MOBIDB_LITE); mobidb-lite (MOBIDB_LITE); mobidb-lite (MOBIDB_LITE); mobidb-lite (MOBIDB_LITE); PTHR23057 (PANTHER); IPR013087 (PROSITE_PATTERNS); IPR013087 (PROSITE_PROFILES); IPR036236 (SUPERFAMILY)	F:GO:0003676	#667937
CbnaF	CbnaF_KIW89939	F2	F2_015	3	hypothetical protein Z519_09369	P:GO:0006399; F:GO:0016491; F:GO:0043167	P:tRNA metabolic process; F:oxidoreductase activity; F:ion binding	EC:1.3.1.89	tRNA-dihydrouridine(47) synthase (NAD(P)(+))	IPR001269 (PFAM); G3DSA:4.10.1000.10 (GENE3D); IPR013785 (G3DSA:3.20.20.GENE3D); mobidb-lite (MOBIDB_LITE); mobidb-lite (MOBIDB_LITE); mobidb-lite (MOBIDB_LITE); mobidb-lite (MOBIDB_LITE); mobidb-lite (MOBIDB_LITE); mobidb-lite (MOBIDB_LITE); IPR001269 (PANTHER); PTHR11082:SF8 (PANTHER); IPR018517 (PROSITE_PATTERNS); IPR000571 (PROSITE_PROFILES); IPR000571 (PROSITE_PROFILES); IPR035587 (CDD); SSF…	F:GO:0003824; P:GO:0008033; F:GO:0017150; F:GO:0046872; F:GO:0050660; P:GO:0055114	#667937
CbnaF	CbnaF_KIW89940	F2	F2_016	3	hypothetical protein Z519_09370	F:GO:0016491; F:GO:0043167	F:oxidoreductase activity; F:ion binding	EC:1.1.3.20	Long-chain-alcohol oxidase	IPR036188 (G3DSA:3.50.50.GENE3D); IPR012400 (PIRSF); IPR007867 (PFAM); IPR036188 (G3DSA:3.50.50.GENE3D); IPR000172 (PFAM); PTHR11552 (PANTHER); PTHR11552:SF144 (PANTHER); IPR036188 (SUPERFAMILY)	F:GO:0016614; F:GO:0046577; F:GO:0050660; P:GO:0055114	#667937
CbnaF	CbnaF_KIW89941	F2	F2_017	3	hypothetical protein Z519_09371	C:GO:0005856; F:GO:0008092; P:GO:0008150; C:GO:0032991; F:GO:0043167	C:cytoskeleton; F:cytoskeletal protein binding; P:biological_process; C:protein-containing complex; F:ion binding	EC:3.6.1.15	Nucleoside-triphosphate phosphatase	Coil (COILS); Coil (COILS); Coil (COILS); Coil (COILS); IPR001752 (PRINTS); IPR001752 (SMART); IPR036961 (G3DSA:3.40.850.GENE3D); IPR001752 (PFAM); mobidb-lite (MOBIDB_LITE); mobidb-lite (MOBIDB_LITE); mobidb-lite (MOBIDB_LITE); mobidb-lite (MOBIDB_LITE); mobidb-lite (MOBIDB_LITE); mobidb-lite (MOBIDB_LITE); mobidb-lite (MOBIDB_LITE); mobidb-lite (MOBIDB_LITE); IPR027640 (PANTHER); PTHR24115:SF71…	F:GO:0003777; F:GO:0005524; P:GO:0007018; F:GO:0008017	#667937
CbnaF	CbnaF_KIW89943	F2	F2_018	3	cysteine desulfurase	F:GO:0003674	F:molecular_function			IPR015422 (G3DSA:3.90.1150.GENE3D); IPR015421 (G3DSA:3.40.640.GENE3D); IPR000192 (PFAM); PTHR43769 (PANTHER); PTHR43769:SF2 (PANTHER); IPR015424 (SUPERFAMILY)	F:GO:0003824	#667937
CbnaF	CbnaF_KIW89945	F2	F2_019	3	hypothetical protein Z519_09375	C:GO:0005575	C:cellular_component			PTHR23063:SF16 (PANTHER); PTHR23063 (PANTHER); TRANSMEMBRANE (PHOBIUS); NON_CYTOPLASMIC_DOMAIN (PHOBIUS); NON_CYTOPLASMIC_DOMAIN (PHOBIUS); TRANSMEMBRANE (PHOBIUS); CYTOPLASMIC_DOMAIN (PHOBIUS); SSF69593 (SUPERFAMILY); TMhelix (TMHMM); TMhelix (TMHMM)	no GO terms	#667937
CbnaF	CbnaF_KIW89954	F2	F2_020	3	hypothetical protein Z519_09384					IPR002035 (SMART); IPR036465 (G3DSA:3.40.50.GENE3D); IPR002035 (PFAM); mobidb-lite (MOBIDB_LITE); mobidb-lite (MOBIDB_LITE); PTHR34706:SF1 (PANTHER); PTHR34706 (PANTHER); IPR002035 (PROSITE_PROFILES); IPR036465 (SUPERFAMILY)	no GO terms	#667937
CbnaF	CbnaF_KIW89955	F2	F2_021	3	hypothetical protein Z519_09385	P:GO:0006914	P:autophagy			IPR015412 (PFAM); IPR026885 (PFAM); mobidb-lite (MOBIDB_LITE); mobidb-lite (MOBIDB_LITE); mobidb-lite (MOBIDB_LITE); mobidb-lite (MOBIDB_LITE); mobidb-lite (MOBIDB_LITE); mobidb-lite (MOBIDB_LITE); mobidb-lite (MOBIDB_LITE); mobidb-lite (MOBIDB_LITE); IPR026886 (PTHR13190:PANTHER); IPR026849 (PANTHER); IPR026886 (PTHR13190:PANTHER); IPR026849 (PANTHER)	P:GO:0006914; P:GO:0030242	#667937
CbnaF	CbnaF_KIW89956	F2	F2_022	3	hypothetical protein Z519_09386	F:GO:0003674	F:molecular_function			Coil (COILS); G3DSA:3.20.20.140 (GENE3D); IPR001365 (PFAM); mobidb-lite (MOBIDB_LITE); mobidb-lite (MOBIDB_LITE); PTHR11409:SF39 (PANTHER); PTHR11409 (PANTHER); IPR032466 (SUPERFAMILY)	F:GO:0019239	#667937
CbnaF	CbnaF_KIW89959	F2	F2_023	3	hypothetical protein Z519_09389	C:GO:0005739; F:GO:0022857	C:mitochondrion; F:transmembrane transporter activity			IPR004686 (TIGRFAM); IPR004686 (PFAM); IPR004686 (PANTHER); PTHR11153:SF6 (PANTHER); TRANSMEMBRANE (PHOBIUS); CYTOPLASMIC_DOMAIN (PHOBIUS); NON_CYTOPLASMIC_DOMAIN (PHOBIUS); NON_CYTOPLASMIC_DOMAIN (PHOBIUS); TRANSMEMBRANE (PHOBIUS); TRANSMEMBRANE (PHOBIUS); CYTOPLASMIC_DOMAIN (PHOBIUS); TMhelix (TMHMM); TMhelix (TMHMM); TMhelix (TMHMM)	P:GO:0006811; F:GO:0015075; C:GO:0016020; P:GO:0055085	#667937
CbnaF	CbnaF_KIW89960	F2	F2_024	3	hypothetical protein Z519_09390	C:GO:0005575; P:GO:0006629; P:GO:0009058; F:GO:0016746; P:GO:0044281	C:cellular_component; P:lipid metabolic process; P:biosynthetic process; F:transferase activity, transferring acyl groups; P:small molecule metabolic process	EC:2.3.1.199	Very-long-chain 3-oxoacyl-CoA synthase	Coil (COILS); Coil (COILS); Coil (COILS); Coil (COILS); G3DSA:1.20.120.20 (GENE3D); IPR002076 (PFAM); mobidb-lite (MOBIDB_LITE); mobidb-lite (MOBIDB_LITE); mobidb-lite (MOBIDB_LITE); mobidb-lite (MOBIDB_LITE); mobidb-lite (MOBIDB_LITE); mobidb-lite (MOBIDB_LITE); mobidb-lite (MOBIDB_LITE); mobidb-lite (MOBIDB_LITE); mobidb-lite (MOBIDB_LITE); IPR002076 (PANTHER); PTHR11157:SF12 (PANTHER); TRANSME…	C:GO:0016021	#667937
CbnaF	CbnaF_KIW89961	F2	F2_025	3	hypothetical protein Z519_09391	F:GO:0016491; F:GO:0043167	F:oxidoreductase activity; F:ion binding	EC:1.13.11	Acting on single donors with incorporation of molecular oxygen (oxygenases). The oxygen incorporated need not be derived from O(2)	IPR004294 (PFAM); PTHR10543:SF24 (PANTHER); IPR004294 (PANTHER)	F:GO:0016702; P:GO:0055114	#667937
CbnaF	CbnaF_KIW89962	F2	F2_026	3	hypothetical protein Z519_09392	C:GO:0005634; P:GO:0051276	C:nucleus; P:chromosome organization			IPR011421 (PFAM); mobidb-lite (MOBIDB_LITE); mobidb-lite (MOBIDB_LITE); mobidb-lite (MOBIDB_LITE); mobidb-lite (MOBIDB_LITE); mobidb-lite (MOBIDB_LITE); IPR027124 (PANTHER); PTHR23227:SF51 (PANTHER); IPR011421 (PROSITE_PROFILES)	no GO terms	#667937
CbnaF	CbnaF_KIW89963	F2	F2_027	3	hypothetical protein Z519_09393					mobidb-lite (MOBIDB_LITE); mobidb-lite (MOBIDB_LITE); mobidb-lite (MOBIDB_LITE); mobidb-lite (MOBIDB_LITE); mobidb-lite (MOBIDB_LITE); mobidb-lite (MOBIDB_LITE); mobidb-lite (MOBIDB_LITE); mobidb-lite (MOBIDB_LITE)	no GO terms	#667937
CbnaF	CbnaF_KIW89964	F2	F2_028	3	hypothetical protein Z519_09394	F:GO:0003674	F:molecular_function			IPR013087 (SMART); IPR013087 (PFAM); G3DSA:3.30.160.60 (GENE3D); PTHR14596:SF62 (PANTHER); PTHR14596 (PANTHER); IPR013087 (PROSITE_PATTERNS); IPR013087 (PROSITE_PROFILES)	F:GO:0003676	#667937
CbnaF	CbnaF_KIW89966	F2	F2_029	3	hypothetical protein Z519_09396	C:GO:0005575; P:GO:0006629; P:GO:0009058; F:GO:0016491; F:GO:0043167	C:cellular_component; P:lipid metabolic process; P:biosynthetic process; F:oxidoreductase activity; F:ion binding			IPR006694 (PFAM); mobidb-lite (MOBIDB_LITE); PTHR11863 (PANTHER); PTHR11863:SF26 (PANTHER); CYTOPLASMIC_DOMAIN (PHOBIUS); NON_CYTOPLASMIC_DOMAIN (PHOBIUS); CYTOPLASMIC_DOMAIN (PHOBIUS); CYTOPLASMIC_DOMAIN (PHOBIUS); TRANSMEMBRANE (PHOBIUS); TRANSMEMBRANE (PHOBIUS); TRANSMEMBRANE (PHOBIUS); NON_CYTOPLASMIC_DOMAIN (PHOBIUS); TRANSMEMBRANE (PHOBIUS); TRANSMEMBRANE (PHOBIUS); NON_CYTOPLASMIC_DOMAIN (…	F:GO:0005506; P:GO:0008610; F:GO:0016491; P:GO:0055114	#667937
CbnaF	CbnaF_KIW89967	F2	F2_030	3	hypothetical protein Z519_09397	F:GO:0003735; C:GO:0005840; P:GO:0006412; P:GO:0042254	F:structural constituent of ribosome; C:ribosome; P:translation; P:ribosome biogenesis			IPR014722 (G3DSA:2.30.30.GENE3D); IPR000915 (PFAM); mobidb-lite (MOBIDB_LITE); mobidb-lite (MOBIDB_LITE); PTHR10715:SF0 (PANTHER); IPR000915 (PANTHER); IPR000915 (PROSITE_PATTERNS); cd13156 (CDD); IPR008991 (SUPERFAMILY)	F:GO:0003735; C:GO:0005622; C:GO:0005840; P:GO:0006412	#667937
CbnaF	CbnaF_KIW89968	F2	F2_031	3	hypothetical protein Z519_09398	C:GO:0005634; C:GO:0005737	C:nucleus; C:cytoplasm			IPR032368 (PFAM); IPR038633 (G3DSA:2.30.29.GENE3D); IPR006773 (PFAM); IPR038108 (G3DSA:3.40.190.GENE3D); mobidb-lite (MOBIDB_LITE); mobidb-lite (MOBIDB_LITE); IPR006773 (PANTHER)	C:GO:0005634; C:GO:0005737	#667937
CbnaF	CbnaF_KIW89969	F2	F2_032	3	hypothetical protein Z519_09399					IPR036866 (G3DSA:3.60.15.GENE3D); mobidb-lite (MOBIDB_LITE); mobidb-lite (MOBIDB_LITE); mobidb-lite (MOBIDB_LITE); mobidb-lite (MOBIDB_LITE); mobidb-lite (MOBIDB_LITE); mobidb-lite (MOBIDB_LITE); mobidb-lite (MOBIDB_LITE); mobidb-lite (MOBIDB_LITE); mobidb-lite (MOBIDB_LITE); mobidb-lite (MOBIDB_LITE); mobidb-lite (MOBIDB_LITE); PTHR42951:SF4 (PANTHER); PTHR42951 (PANTHER); IPR036866 (SUPERFAMILY)	no GO terms	#667937
CbnaF	CbnaF_KIW89970	F2	F2_033	3	hypothetical protein Z519_09400	F:GO:0003674; C:GO:0005634	F:molecular_function; C:nucleus			Coil (COILS); IPR003958 (PFAM); IPR009072 (G3DSA:1.10.20.GENE3D); mobidb-lite (MOBIDB_LITE); mobidb-lite (MOBIDB_LITE); mobidb-lite (MOBIDB_LITE); mobidb-lite (MOBIDB_LITE); mobidb-lite (MOBIDB_LITE); mobidb-lite (MOBIDB_LITE); PTHR11064:SF53 (PANTHER); PTHR11064 (PANTHER); IPR009072 (SUPERFAMILY)	F:GO:0046982	#667937
CbnaF	CbnaF_KIW89971	F2	F2_034	3	hypothetical protein Z519_09401	F:GO:0043167	F:ion binding			Coil (COILS); IPR014813 (PFAM); IPR023179 (G3DSA:1.10.1580.GENE3D); G3DSA:3.40.50.300 (GENE3D); IPR006073 (PFAM); mobidb-lite (MOBIDB_LITE); mobidb-lite (MOBIDB_LITE); mobidb-lite (MOBIDB_LITE); mobidb-lite (MOBIDB_LITE); PTHR11089 (PANTHER); PTHR11089:SF30 (PANTHER); IPR030378 (PROSITE_PROFILES); cd04178 (CDD); IPR027417 (SUPERFAMILY)	F:GO:0005525	#667937
CbnaF	CbnaF_KIW89972	F2	F2_035	3	hypothetical protein Z519_09402	F:GO:0003674	F:molecular_function			IPR023198 (G3DSA:1.10.150.GENE3D); IPR023214 (G3DSA:3.40.50.GENE3D); IPR006439 (TIGRFAM); PF13419 (PFAM),SFLDG01129 (SFLD),SFLDS00003 (SFLD); PTHR43481:SF4 (PANTHER); PTHR43481 (PANTHER); cd07527 (CDD); IPR036412 (SUPERFAMILY)	F:GO:0016787	#667937
CbnaF	CbnaF_KIW89973	F2	F2_036	3	hypothetical protein Z519_09403	F:GO:0003677; C:GO:0005634	F:DNA binding; C:nucleus			IPR001356 (SMART); G3DSA:1.10.10.60 (GENE3D); IPR001356 (PFAM); mobidb-lite (MOBIDB_LITE); mobidb-lite (MOBIDB_LITE); mobidb-lite (MOBIDB_LITE); mobidb-lite (MOBIDB_LITE); mobidb-lite (MOBIDB_LITE); mobidb-lite (MOBIDB_LITE); mobidb-lite (MOBIDB_LITE); PTHR24341:SF6 (PANTHER); PTHR24341 (PANTHER); IPR001356 (PROSITE_PROFILES); IPR001356 (CDD); IPR009057 (SUPERFAMILY)	F:GO:0003677	#667937
CbnaF	CbnaF_KIW89974	F2	F2_037	3	hypothetical protein Z519_09404					mobidb-lite (MOBIDB_LITE); mobidb-lite (MOBIDB_LITE); mobidb-lite (MOBIDB_LITE)	no GO terms	#667937
CbnaF	CbnaF_KIW89987	F2	F2_038	3	hypothetical protein Z519_09417					PF13649 (PFAM); G3DSA:3.40.50.150 (GENE3D); PTHR43591 (PANTHER); PTHR43591:SF29 (PANTHER); cd02440 (CDD); IPR029063 (SUPERFAMILY)	no GO terms	#667937
CbnaF	CbnaF_KIW89988	F2	F2_039	3	hypothetical protein Z519_09418					Coil (COILS); mobidb-lite (MOBIDB_LITE); mobidb-lite (MOBIDB_LITE); mobidb-lite (MOBIDB_LITE); mobidb-lite (MOBIDB_LITE); mobidb-lite (MOBIDB_LITE); mobidb-lite (MOBIDB_LITE); mobidb-lite (MOBIDB_LITE); mobidb-lite (MOBIDB_LITE)	no GO terms	#667937
CbnaF	CbnaF_KIW89989	F2	F2_040	3	hypothetical protein Z519_09419	F:GO:0003674; P:GO:0006629; P:GO:0009056	F:molecular_function; P:lipid metabolic process; P:catabolic process	EC:3.1.1.1; EC:3.1.1.3	Carboxylesterase; Triacylglycerol lipase	IPR002641 (PFAM); G3DSA:3.40.1090.10 (GENE3D); IPR021771 (PFAM); PTHR14226:SF44 (PANTHER); PTHR14226 (PANTHER); CYTOPLASMIC_DOMAIN (PHOBIUS); TRANSMEMBRANE (PHOBIUS); NON_CYTOPLASMIC_DOMAIN (PHOBIUS); IPR002641 (PROSITE_PROFILES); SignalP-noTM (SIGNALP_EUK); IPR016035 (SUPERFAMILY)	F:GO:0004806; P:GO:0006629	#667937
CbnaF	CbnaF_KIW89990	F2	F2_041	3	hypothetical protein Z519_09420					G3DSA:3.40.50.150 (GENE3D); IPR025714 (PFAM); mobidb-lite (MOBIDB_LITE); PTHR42912:SF30 (PANTHER); PTHR42912 (PANTHER); cd02440 (CDD); IPR029063 (SUPERFAMILY)	no GO terms	#667937
CbnaF	CbnaF_KIW89991	F2	F2_042	3	hypothetical protein Z519_09421	F:GO:0016491	F:oxidoreductase activity			IPR025337 (PFAM); PTHR35870:SF5 (PANTHER); IPR025337 (PANTHER); IPR025337 (PANTHER); CYTOPLASMIC_DOMAIN (PHOBIUS); NON_CYTOPLASMIC_DOMAIN (PHOBIUS); TRANSMEMBRANE (PHOBIUS)	F:GO:0016491	#667937
CbnaF	CbnaF_KIW89993	F2	F2_043	3	hypothetical protein Z519_09423					Coil (COILS); Coil (COILS); Coil (COILS); IPR009449 (PFAM); mobidb-lite (MOBIDB_LITE); mobidb-lite (MOBIDB_LITE); mobidb-lite (MOBIDB_LITE); mobidb-lite (MOBIDB_LITE); mobidb-lite (MOBIDB_LITE); mobidb-lite (MOBIDB_LITE); mobidb-lite (MOBIDB_LITE); mobidb-lite (MOBIDB_LITE); mobidb-lite (MOBIDB_LITE); PTHR14430 (PANTHER); PTHR14430:SF0 (PANTHER); cd00890 (CDD); SSF144284 (SUPERFAMILY)	no GO terms	#667937
CbnaF	CbnaF_KIW89994	F2	F2_044	3	hypothetical protein Z519_09424	F:GO:0003677	F:DNA binding			IPR002836 (PIRSF); IPR002836 (PFAM); IPR036883 (G3DSA:1.10.8.GENE3D); mobidb-lite (MOBIDB_LITE); mobidb-lite (MOBIDB_LITE); IPR002836 (PANTHER); IPR036883 (SUPERFAMILY)	F:GO:0003677	#667937
CbnaF	CbnaF_KIW89995	F2	F2_045	3	ubiquinone biosynthesis protein COQ4, mitochondrial	C:GO:0005739; P:GO:0009058; P:GO:0044281; P:GO:0051186	C:mitochondrion; P:biosynthetic process; P:small molecule metabolic process; P:cofactor metabolic process			Coil (COILS); IPR007715 (PFAM); IPR007715 (PANTHER); NON_CYTOPLASMIC_DOMAIN (PHOBIUS); SIGNAL_PEPTIDE_H_REGION (PHOBIUS); SIGNAL_PEPTIDE_C_REGION (PHOBIUS); SIGNAL_PEPTIDE_N_REGION (PHOBIUS); SIGNAL_PEPTIDE (PHOBIUS); IPR027540 (HAMAP); SignalP-TM (SIGNALP_GRAM_POSITIVE)	C:GO:0005743; P:GO:0006744	#667937
CbnaF	CbnaF_KIW89996	F2	F2_046	3	hypothetical protein Z519_09426					mobidb-lite (MOBIDB_LITE); mobidb-lite (MOBIDB_LITE); mobidb-lite (MOBIDB_LITE)	no GO terms	#667937
CbnaF	CbnaF_KIW89997	F2	F2_047	3	hypothetical protein Z519_09427	C:GO:0005575	C:cellular_component			IPR039965 (PANTHER); CYTOPLASMIC_DOMAIN (PHOBIUS); NON_CYTOPLASMIC_DOMAIN (PHOBIUS); TRANSMEMBRANE (PHOBIUS); PD968187 (PRODOM); TMhelix (TMHMM)	no GO terms	#667937
CbnaF	CbnaF_KIW89998	F2	F2_048	3	hypothetical protein Z519_09428	C:GO:0005575; F:GO:0016746	C:cellular_component; F:transferase activity, transferring acyl groups	EC:2.3.1.225	Protein S-acyltransferase	IPR001594 (PFAM); mobidb-lite (MOBIDB_LITE); mobidb-lite (MOBIDB_LITE); mobidb-lite (MOBIDB_LITE); mobidb-lite (MOBIDB_LITE); mobidb-lite (MOBIDB_LITE); PTHR22883:SF232 (PANTHER); PTHR22883 (PANTHER); TRANSMEMBRANE (PHOBIUS); TRANSMEMBRANE (PHOBIUS); CYTOPLASMIC_DOMAIN (PHOBIUS); CYTOPLASMIC_DOMAIN (PHOBIUS); TRANSMEMBRANE (PHOBIUS); NON_CYTOPLASMIC_DOMAIN (PHOBIUS); TRANSMEMBRANE (PHOBIUS); NON_…	no GO terms	#667937
CbnaF	CbnaF_KIW89999	F2	F2_049	3	hypothetical protein Z519_09429	C:GO:0005634; P:GO:0006464; P:GO:0006520; F:GO:0008168; P:GO:0009056; P:GO:0051276	C:nucleus; P:cellular protein modification process; P:cellular amino acid metabolic process; F:methyltransferase activity; P:catabolic process; P:chromosome organization	EC:2.1.1.43	Histone-lysine N-methyltransferase	IPR003616 (SMART); IPR001214 (SMART); G3DSA:2.170.270.10 (GENE3D); IPR001214 (PFAM); mobidb-lite (MOBIDB_LITE); mobidb-lite (MOBIDB_LITE); mobidb-lite (MOBIDB_LITE); mobidb-lite (MOBIDB_LITE); mobidb-lite (MOBIDB_LITE); mobidb-lite (MOBIDB_LITE); mobidb-lite (MOBIDB_LITE); mobidb-lite (MOBIDB_LITE); mobidb-lite (MOBIDB_LITE); PTHR22884:SF455 (PANTHER); PTHR22884 (PANTHER); IPR003616 (PROSITE_PROF…	F:GO:0005515; C:GO:0005634; F:GO:0018024	#667937
CbnaF	CbnaF_KIW90000	F2	F2_050	3	hypothetical protein Z519_09430	F:GO:0003674	F:molecular_function			IPR011650 (PFAM); G3DSA:3.40.630.10 (GENE3D); IPR002933 (PFAM); IPR017439 (PIRSF); G3DSA:3.30.70.360 (GENE3D); IPR017439 (TIGRFAM); PTHR11014:SF63 (PANTHER); PTHR11014 (PANTHER); TRANSMEMBRANE (PHOBIUS); CYTOPLASMIC_DOMAIN (PHOBIUS); NON_CYTOPLASMIC_DOMAIN (PHOBIUS); cd05664 (CDD); IPR036264 (SUPERFAMILY); SSF53187 (SUPERFAMILY)	F:GO:0016787	#667937
CbnaF	CbnaF_KIW90001	F2	F2_051	3	hypothetical protein Z519_09431	F:GO:0016491	F:oxidoreductase activity			IPR006140 (PFAM); IPR006139 (PFAM); G3DSA:3.40.50.720 (GENE3D); G3DSA:3.40.50.720 (GENE3D); PTHR42789 (PANTHER); IPR029753 (PROSITE_PATTERNS); cd12169 (CDD); SSF52283 (SUPERFAMILY); IPR036291 (SUPERFAMILY)	F:GO:0016616; F:GO:0051287; P:GO:0055114	#667937
CbnaF	CbnaF_KIW90002	F2	F2_052	3	L-arabinitol 4-dehydrogenase	P:GO:0008150	P:biological_process			G3DSA:3.40.50.720 (GENE3D); G3DSA:3.90.180.10 (GENE3D); IPR013154 (PFAM); IPR013149 (PFAM); PTHR43161:SF12 (PANTHER); PTHR43161 (PANTHER); cd05285 (CDD); IPR011032 (SUPERFAMILY); IPR036291 (SUPERFAMILY)	P:GO:0055114	#667937
CbnaF	CbnaF_KIW90005	F2	F2_053	3	hypothetical protein Z519_09435					cd07040 (CDD)	no GO terms	#667937
CbnaF	CbnaF_KIW90006	F2	F2_054	3	hypothetical protein Z519_09436	C:GO:0005575; F:GO:0022857	C:cellular_component; F:transmembrane transporter activity			IPR038271 (G3DSA:1.10.4160.GENE3D); IPR001248 (PFAM); IPR026030 (PIRSF); mobidb-lite (MOBIDB_LITE); PTHR31806:SF7 (PANTHER); IPR026030 (PANTHER); NON_CYTOPLASMIC_DOMAIN (PHOBIUS); CYTOPLASMIC_DOMAIN (PHOBIUS); NON_CYTOPLASMIC_DOMAIN (PHOBIUS); CYTOPLASMIC_DOMAIN (PHOBIUS); TRANSMEMBRANE (PHOBIUS); TRANSMEMBRANE (PHOBIUS); TRANSMEMBRANE (PHOBIUS); TRANSMEMBRANE (PHOBIUS); TRANSMEMBRANE (PHOBIUS); …	F:GO:0005215; C:GO:0016020; C:GO:0016021; F:GO:0022857; P:GO:0055085	#667937
CbnaF	CbnaF_KIW90007	F2	F2_055	3	hypothetical protein Z519_09437					IPR014710 (G3DSA:2.60.120.GENE3D); IPR014710 (G3DSA:2.60.120.GENE3D); PTHR36440 (PANTHER); NON_CYTOPLASMIC_DOMAIN (PHOBIUS); SIGNAL_PEPTIDE (PHOBIUS); SIGNAL_PEPTIDE_N_REGION (PHOBIUS); SIGNAL_PEPTIDE_H_REGION (PHOBIUS); SIGNAL_PEPTIDE_C_REGION (PHOBIUS); SignalP-noTM (SIGNALP_EUK); IPR011051 (SUPERFAMILY)	no GO terms	#667937
CbnaF	CbnaF_KIW90015	F2	F2_058	3	hypothetical protein Z519_09445	C:GO:0005575; F:GO:0022857	C:cellular_component; F:transmembrane transporter activity			IPR002524 (PFAM); IPR027470 (PFAM); IPR027469 (G3DSA:1.20.1510.GENE3D); IPR036837 (G3DSA:3.30.70.GENE3D); IPR002524 (TIGRFAM); mobidb-lite (MOBIDB_LITE); mobidb-lite (MOBIDB_LITE); PTHR43840:SF12 (PANTHER); PTHR43840 (PANTHER); NON_CYTOPLASMIC_DOMAIN (PHOBIUS); CYTOPLASMIC_DOMAIN (PHOBIUS); TRANSMEMBRANE (PHOBIUS); NON_CYTOPLASMIC_DOMAIN (PHOBIUS); CYTOPLASMIC_DOMAIN (PHOBIUS); TRANSMEMBRANE (PHO…	P:GO:0006812; F:GO:0008324; C:GO:0016021; P:GO:0055085	#667937
CbnaF	CbnaF_KIW90016	F2	F2_059	3	hypothetical protein Z519_09446					PTHR37540 (PANTHER); NON_CYTOPLASMIC_DOMAIN (PHOBIUS); CYTOPLASMIC_DOMAIN (PHOBIUS); NON_CYTOPLASMIC_DOMAIN (PHOBIUS); TRANSMEMBRANE (PHOBIUS); TRANSMEMBRANE (PHOBIUS)	no GO terms	#667937
CbnaF	CbnaF_KIW90017	F2	F2_060	3	hypothetical protein Z519_09447	F:GO:0003674; C:GO:0005654; P:GO:0009058; C:GO:0032991; P:GO:0034641	F:molecular_function; C:nucleoplasm; P:biosynthetic process; C:protein-containing complex; P:cellular nitrogen compound metabolic process			Coil (COILS); Coil (COILS); Coil (COILS); Coil (COILS); Coil (COILS); Coil (COILS); Coil (COILS); IPR021950 (PFAM); mobidb-lite (MOBIDB_LITE); mobidb-lite (MOBIDB_LITE); mobidb-lite (MOBIDB_LITE); mobidb-lite (MOBIDB_LITE); mobidb-lite (MOBIDB_LITE); mobidb-lite (MOBIDB_LITE); mobidb-lite (MOBIDB_LITE); mobidb-lite (MOBIDB_LITE); mobidb-lite (MOBIDB_LITE); mobidb-lite (MOBIDB_LITE); mobidb-lite (…	C:GO:0000124; F:GO:0003712	#667937
CbnaF	CbnaF_KIW90029	F2	F2_061	3	hypothetical protein Z519_09459	C:GO:0005575	C:cellular_component			mobidb-lite (MOBIDB_LITE); mobidb-lite (MOBIDB_LITE); mobidb-lite (MOBIDB_LITE); mobidb-lite (MOBIDB_LITE); mobidb-lite (MOBIDB_LITE); mobidb-lite (MOBIDB_LITE); mobidb-lite (MOBIDB_LITE); mobidb-lite (MOBIDB_LITE); CYTOPLASMIC_DOMAIN (PHOBIUS); NON_CYTOPLASMIC_DOMAIN (PHOBIUS); TRANSMEMBRANE (PHOBIUS); TMhelix (TMHMM)	no GO terms	#667937
CbnaF	CbnaF_KIW90030	F2	F2_062	3	hypothetical protein Z519_09460	C:GO:0005575	C:cellular_component			IPR001199 (SMART); IPR001199 (PFAM); IPR036400 (G3DSA:3.10.120.GENE3D); mobidb-lite (MOBIDB_LITE); mobidb-lite (MOBIDB_LITE); PTHR10281 (PANTHER); PTHR10281:SF4 (PANTHER); NON_CYTOPLASMIC_DOMAIN (PHOBIUS); TRANSMEMBRANE (PHOBIUS); CYTOPLASMIC_DOMAIN (PHOBIUS); IPR036400 (SUPERFAMILY); TMhelix (TMHMM)	no GO terms	#667937
CbnaF	CbnaF_KIW90031	F2	F2_063	3	40S ribosomal protein S25					Coil (COILS); IPR004977 (PFAM); G3DSA:1.10.10.2780 (GENE3D); mobidb-lite (MOBIDB_LITE); IPR004977 (PANTHER); PTHR12850:SF5 (PANTHER); IPR004977 (PRODOM)	no GO terms	#667937
CbnaF	CbnaF_KIW90032	F2	F2_064	3	40S ribosomal protein S22	F:GO:0003735; C:GO:0005840; P:GO:0006412; P:GO:0042254	F:structural constituent of ribosome; C:ribosome; P:translation; P:ribosome biogenesis			IPR000630 (PFAM); G3DSA:3.30.1370.30 (GENE3D); G3DSA:3.30.1490.10 (GENE3D); IPR000630 (PANTHER); PTHR11758:SF16 (PANTHER); IPR000630 (PROSITE_PATTERNS); IPR035987 (SUPERFAMILY)	F:GO:0003735; C:GO:0005840; P:GO:0006412	#667937
CbnaF	CbnaF_KIW90033	F2	F2_065	3	hypothetical protein Z519_09463	C:GO:0005575	C:cellular_component			IPR003807 (PFAM); mobidb-lite (MOBIDB_LITE); mobidb-lite (MOBIDB_LITE); PTHR34187 (PANTHER); NON_CYTOPLASMIC_DOMAIN (PHOBIUS); TRANSMEMBRANE (PHOBIUS); TRANSMEMBRANE (PHOBIUS); TRANSMEMBRANE (PHOBIUS); NON_CYTOPLASMIC_DOMAIN (PHOBIUS); CYTOPLASMIC_DOMAIN (PHOBIUS); CYTOPLASMIC_DOMAIN (PHOBIUS); TMhelix (TMHMM); TMhelix (TMHMM); TMhelix (TMHMM)	no GO terms	#667937
CbnaF	CbnaF_KIW90039	F2	F2_067	3	hypothetical protein Z519_09469					Coil (COILS); Coil (COILS); mobidb-lite (MOBIDB_LITE); mobidb-lite (MOBIDB_LITE); mobidb-lite (MOBIDB_LITE); mobidb-lite (MOBIDB_LITE)	no GO terms	#667937
CbnaF	CbnaF_KIW90040	F2	F2_068	3	hypothetical protein Z519_09470					IPR008972 (G3DSA:2.60.40.GENE3D); mobidb-lite (MOBIDB_LITE); PTHR34883 (PANTHER); PTHR34883:SF3 (PANTHER); SIGNAL_PEPTIDE_H_REGION (PHOBIUS); SIGNAL_PEPTIDE (PHOBIUS); SIGNAL_PEPTIDE_C_REGION (PHOBIUS); SIGNAL_PEPTIDE_N_REGION (PHOBIUS); NON_CYTOPLASMIC_DOMAIN (PHOBIUS); cd00920 (CDD); SignalP-noTM (SIGNALP_EUK); SignalP-noTM (SIGNALP_GRAM_NEGATIVE); SignalP-TM (SIGNALP_GRAM_POSITIVE); IPR008972 …	no GO terms	#667937
CbnaF	CbnaF_KIW90041	F2	F2_069	3	hypothetical protein Z519_09471	C:GO:0005575; P:GO:0055085	C:cellular_component; P:transmembrane transport			G3DSA:1.20.1250.20 (GENE3D); G3DSA:1.20.1250.20 (GENE3D); IPR011701 (PFAM); PTHR43791:SF18 (PANTHER); PTHR43791 (PANTHER); TRANSMEMBRANE (PHOBIUS); CYTOPLASMIC_DOMAIN (PHOBIUS); TRANSMEMBRANE (PHOBIUS); CYTOPLASMIC_DOMAIN (PHOBIUS); TRANSMEMBRANE (PHOBIUS); NON_CYTOPLASMIC_DOMAIN (PHOBIUS); TRANSMEMBRANE (PHOBIUS); CYTOPLASMIC_DOMAIN (PHOBIUS); NON_CYTOPLASMIC_DOMAIN (PHOBIUS); CYTOPLASMIC_DOMAIN…	C:GO:0016021; P:GO:0055085	#667937
CbnaF	CbnaF_KIW90043	F2	F2_070	3	60S ribosomal protein L17	F:GO:0003735; C:GO:0005840; P:GO:0006412; P:GO:0042254	F:structural constituent of ribosome; C:ribosome; P:translation; P:ribosome biogenesis			IPR005721 (TIGRFAM); IPR001063 (PFAM); IPR036394 (G3DSA:3.90.470.GENE3D); IPR005721 (PANTHER); PTHR11593:SF10 (PANTHER); IPR018260 (PROSITE_PATTERNS); IPR001063 (CDD); IPR036394 (SUPERFAMILY)	F:GO:0003735; C:GO:0005622; C:GO:0005840; P:GO:0006412; C:GO:0015934	#667937
CbnaF	CbnaF_KIW90044	F2	F2_071	3	hypothetical protein Z519_09475	C:GO:0005654; P:GO:0009058; C:GO:0032991; P:GO:0034641; P:GO:0051276	C:nucleoplasm; P:biosynthetic process; C:protein-containing complex; P:cellular nitrogen compound metabolic process; P:chromosome organization			Coil (COILS); IPR018839 (PFAM); IPR031915 (PFAM); mobidb-lite (MOBIDB_LITE); mobidb-lite (MOBIDB_LITE); mobidb-lite (MOBIDB_LITE); mobidb-lite (MOBIDB_LITE); mobidb-lite (MOBIDB_LITE); IPR038986 (PANTHER)	P:GO:0006342; C:GO:0070824	#667937
CbnaF	CbnaF_KIW90045	F2	F2_072	3	hypothetical protein Z519_09476					PTHR38049 (PANTHER); PTHR38049:SF1 (PANTHER); SIGNAL_PEPTIDE (PHOBIUS); SIGNAL_PEPTIDE_C_REGION (PHOBIUS); NON_CYTOPLASMIC_DOMAIN (PHOBIUS); SIGNAL_PEPTIDE_H_REGION (PHOBIUS); SIGNAL_PEPTIDE_N_REGION (PHOBIUS); SignalP-noTM (SIGNALP_EUK); SignalP-TM (SIGNALP_GRAM_POSITIVE)	no GO terms	#667937
CbnaF	CbnaF_KIW90047	F2	F2_073	3	hypothetical protein Z519_09478	F:GO:0043167	F:ion binding			IPR014001 (SMART); IPR001650 (SMART); G3DSA:3.40.50.300 (GENE3D); G3DSA:3.40.50.300 (GENE3D); IPR011545 (PFAM); IPR001650 (PFAM); mobidb-lite (MOBIDB_LITE); mobidb-lite (MOBIDB_LITE); mobidb-lite (MOBIDB_LITE); mobidb-lite (MOBIDB_LITE); mobidb-lite (MOBIDB_LITE); mobidb-lite (MOBIDB_LITE); mobidb-lite (MOBIDB_LITE); PTHR24031:SF336 (PANTHER); PTHR24031 (PANTHER); IPR014001 (PROSITE_PROFILES); IP…	F:GO:0003676; F:GO:0005524	#667937
CbnaF	CbnaF_KIW90048	F2	F2_074	3	hypothetical protein Z519_09479					mobidb-lite (MOBIDB_LITE); mobidb-lite (MOBIDB_LITE); mobidb-lite (MOBIDB_LITE); mobidb-lite (MOBIDB_LITE); mobidb-lite (MOBIDB_LITE)	no GO terms	#667937
CbnaF	CbnaF_KIW90049	F2	F2_075	3	hypothetical protein Z519_09480					mobidb-lite (MOBIDB_LITE); mobidb-lite (MOBIDB_LITE); mobidb-lite (MOBIDB_LITE); mobidb-lite (MOBIDB_LITE); mobidb-lite (MOBIDB_LITE); mobidb-lite (MOBIDB_LITE)	no GO terms	#667937
CpmsF	CpmsF_EXJ90086	F2	F2_076	3	hypothetical protein A1O3_03155	F:GO:0003700; C:GO:0005622; P:GO:0009058; C:GO:0032991; P:GO:0034641	F:DNA-binding transcription factor activity; C:intracellular; P:biosynthetic process; C:protein-containing complex; P:cellular nitrogen compound metabolic process			IPR000818 (PRINTS); IPR000818 (SMART); IPR000818 (PFAM); IPR038096 (G3DSA:1.10.10.GENE3D); mobidb-lite (MOBIDB_LITE); mobidb-lite (MOBIDB_LITE); mobidb-lite (MOBIDB_LITE); mobidb-lite (MOBIDB_LITE); mobidb-lite (MOBIDB_LITE); mobidb-lite (MOBIDB_LITE); PTHR11834 (PANTHER); PTHR11834:SF0 (PANTHER); IPR000818 (PROSITE_PROFILES)	F:GO:0003700; P:GO:0006355	#667937
CpmsF	CpmsF_EXJ90087	F2	F2_077	3	hypothetical protein A1O3_03156	F:GO:0003723	F:RNA binding			IPR000504 (SMART); IPR012677 (G3DSA:3.30.70.GENE3D); IPR012677 (G3DSA:3.30.70.GENE3D); IPR000504 (PFAM); IPR012677 (G3DSA:3.30.70.GENE3D); IPR012677 (G3DSA:3.30.70.GENE3D); mobidb-lite (MOBIDB_LITE); mobidb-lite (MOBIDB_LITE); mobidb-lite (MOBIDB_LITE); mobidb-lite (MOBIDB_LITE); mobidb-lite (MOBIDB_LITE); PTHR44220 (PANTHER); IPR000504 (PROSITE_PROFILES); IPR000504 (PROSITE_PROFILES); IPR000504 …	F:GO:0003676	#667937
CpmsF	CpmsF_EXJ90090	F2	F2_078	3	dynein light chain, cytoplasmic	F:GO:0003674; C:GO:0005737; C:GO:0005856; P:GO:0008150; C:GO:0032991	F:molecular_function; C:cytoplasm; C:cytoskeleton; P:biological_process; C:protein-containing complex	EC:3.6.1.15	Nucleoside-triphosphate phosphatase	IPR001372 (SMART); IPR037177 (G3DSA:3.30.740.GENE3D); IPR001372 (PFAM); IPR001372 (PANTHER); IPR019763 (PROSITE_PATTERNS); IPR037177 (SUPERFAMILY)	C:GO:0005875; P:GO:0007017; C:GO:0030286	#667937
CrpaF	CrpaF_ETN46856	F2	F2_078	3	dynein light chain, cytoplasmic	F:GO:0003674; C:GO:0005737; C:GO:0005856; P:GO:0008150; C:GO:0032991	F:molecular_function; C:cytoplasm; C:cytoskeleton; P:biological_process; C:protein-containing complex	EC:3.6.1.15	Nucleoside-triphosphate phosphatase	IPR001372 (SMART); IPR037177 (G3DSA:3.30.740.GENE3D); IPR001372 (PFAM); mobidb-lite (MOBIDB_LITE); IPR001372 (PANTHER); IPR019763 (PROSITE_PATTERNS); IPR037177 (SUPERFAMILY)	C:GO:0005875; P:GO:0007017; C:GO:0030286	#667937
CrpaF	CrpaF_ETN46857	F2	F2_077	3	hypothetical protein HMPREF1541_01046	F:GO:0003723	F:RNA binding			IPR000504 (SMART); IPR003954 (SMART); IPR012677 (G3DSA:3.30.70.GENE3D); IPR000504 (PFAM); IPR012677 (G3DSA:3.30.70.GENE3D); IPR012677 (G3DSA:3.30.70.GENE3D); IPR012677 (G3DSA:3.30.70.GENE3D); mobidb-lite (MOBIDB_LITE); mobidb-lite (MOBIDB_LITE); mobidb-lite (MOBIDB_LITE); mobidb-lite (MOBIDB_LITE); mobidb-lite (MOBIDB_LITE); PTHR44220 (PANTHER); IPR000504 (PROSITE_PROFILES); IPR000504 (PROSITE_PR…	F:GO:0003676	#667937
CrpaF	CrpaF_ETN46858	F2	F2_076	3	hypothetical protein HMPREF1541_01047	F:GO:0003700; C:GO:0005622; P:GO:0009058; C:GO:0032991; P:GO:0034641	F:DNA-binding transcription factor activity; C:intracellular; P:biosynthetic process; C:protein-containing complex; P:cellular nitrogen compound metabolic process			Coil (COILS); IPR000818 (PRINTS); IPR000818 (SMART); IPR038096 (G3DSA:1.10.10.GENE3D); IPR000818 (PFAM); mobidb-lite (MOBIDB_LITE); mobidb-lite (MOBIDB_LITE); mobidb-lite (MOBIDB_LITE); mobidb-lite (MOBIDB_LITE); mobidb-lite (MOBIDB_LITE); mobidb-lite (MOBIDB_LITE); mobidb-lite (MOBIDB_LITE); mobidb-lite (MOBIDB_LITE); mobidb-lite (MOBIDB_LITE); mobidb-lite (MOBIDB_LITE); PTHR11834 (PANTHER); IPR…	F:GO:0003700; P:GO:0006355	#667937
EqmaF	EqmaF_KEF53248	F2	F2_078	3	dynein light chain LC8-type	C:GO:0005856; P:GO:0008150; C:GO:0032991	C:cytoskeleton; P:biological_process; C:protein-containing complex			IPR001372 (SMART); IPR037177 (G3DSA:3.30.740.GENE3D); IPR001372 (PFAM); PTHR11886:SF52 (PANTHER); IPR001372 (PANTHER); IPR019763 (PROSITE_PATTERNS); IPR037177 (SUPERFAMILY)	C:GO:0005875; P:GO:0007017; C:GO:0030286	#667937
EqmaF	EqmaF_KEF53250	F2	F2_077	3	hypothetical protein A1O9_10698	F:GO:0003723	F:RNA binding			IPR000504 (SMART); IPR012677 (G3DSA:3.30.70.GENE3D); IPR012677 (G3DSA:3.30.70.GENE3D); IPR000504 (PFAM); IPR012677 (G3DSA:3.30.70.GENE3D); IPR012677 (G3DSA:3.30.70.GENE3D); mobidb-lite (MOBIDB_LITE); mobidb-lite (MOBIDB_LITE); mobidb-lite (MOBIDB_LITE); mobidb-lite (MOBIDB_LITE); mobidb-lite (MOBIDB_LITE); mobidb-lite (MOBIDB_LITE); mobidb-lite (MOBIDB_LITE); PTHR44220 (PANTHER); IPR000504 (PROSI…	F:GO:0003676	#667937
EqmaF	EqmaF_KEF53251	F2	F2_076	3	hypothetical protein A1O9_10699	F:GO:0003700; C:GO:0005622; P:GO:0009058; C:GO:0032991; P:GO:0034641	F:DNA-binding transcription factor activity; C:intracellular; P:biosynthetic process; C:protein-containing complex; P:cellular nitrogen compound metabolic process			IPR000818 (PFAM); mobidb-lite (MOBIDB_LITE); mobidb-lite (MOBIDB_LITE); mobidb-lite (MOBIDB_LITE); mobidb-lite (MOBIDB_LITE); mobidb-lite (MOBIDB_LITE)	F:GO:0003700; P:GO:0006355	#667937
FrcaF	FrcaF_OAP56073	F2	F2_075	3	hypothetical protein AYL99_09252					mobidb-lite (MOBIDB_LITE); mobidb-lite (MOBIDB_LITE); mobidb-lite (MOBIDB_LITE); mobidb-lite (MOBIDB_LITE); mobidb-lite (MOBIDB_LITE); mobidb-lite (MOBIDB_LITE); mobidb-lite (MOBIDB_LITE)	no GO terms	#667937
FrcaF	FrcaF_OAP56074	F2	F2_074	3	hypothetical protein AYL99_09253					mobidb-lite (MOBIDB_LITE); mobidb-lite (MOBIDB_LITE); mobidb-lite (MOBIDB_LITE); mobidb-lite (MOBIDB_LITE); mobidb-lite (MOBIDB_LITE)	no GO terms	#667937
FrcaF	FrcaF_OAP56075	F2	F2_073	3	ATP dependent RNA helicase	F:GO:0004386; F:GO:0043167	F:helicase activity; F:ion binding	EC:3.6.1.15	Nucleoside-triphosphate phosphatase	IPR014001 (SMART); IPR001650 (SMART); IPR001650 (PFAM); G3DSA:3.40.50.300 (GENE3D); G3DSA:3.40.50.300 (GENE3D); IPR011545 (PFAM); mobidb-lite (MOBIDB_LITE); mobidb-lite (MOBIDB_LITE); mobidb-lite (MOBIDB_LITE); mobidb-lite (MOBIDB_LITE); mobidb-lite (MOBIDB_LITE); PTHR24031:SF336 (PANTHER); PTHR24031 (PANTHER); IPR014001 (PROSITE_PROFILES); IPR001650 (PROSITE_PROFILES); IPR001650 (CDD); IPR027417…	F:GO:0003676; F:GO:0005524	#667937
FrcaF	FrcaF_OAP56077	F2	F2_072	3	hypothetical protein AYL99_09256					PTHR38049:SF1 (PANTHER); PTHR38049 (PANTHER); SIGNAL_PEPTIDE (PHOBIUS); SIGNAL_PEPTIDE_C_REGION (PHOBIUS); NON_CYTOPLASMIC_DOMAIN (PHOBIUS); SIGNAL_PEPTIDE_H_REGION (PHOBIUS); SIGNAL_PEPTIDE_N_REGION (PHOBIUS); SignalP-noTM (SIGNALP_EUK); SignalP-TM (SIGNALP_GRAM_POSITIVE)	no GO terms	#667937
FrcaF	FrcaF_OAP56078	F2	F2_071	3	hypothetical protein AYL99_09257	C:GO:0005654; P:GO:0009058; C:GO:0032991; P:GO:0034641; P:GO:0051276	C:nucleoplasm; P:biosynthetic process; C:protein-containing complex; P:cellular nitrogen compound metabolic process; P:chromosome organization			IPR031915 (PFAM); mobidb-lite (MOBIDB_LITE); mobidb-lite (MOBIDB_LITE); mobidb-lite (MOBIDB_LITE); mobidb-lite (MOBIDB_LITE); mobidb-lite (MOBIDB_LITE); mobidb-lite (MOBIDB_LITE); IPR038986 (PANTHER); CYTOPLASMIC_DOMAIN (PHOBIUS); NON_CYTOPLASMIC_DOMAIN (PHOBIUS); TRANSMEMBRANE (PHOBIUS)	P:GO:0006342; C:GO:0070824	#667937
FrcaF	FrcaF_OAP56079	F2	F2_070	3	60S ribosomal protein L17	F:GO:0003735; C:GO:0005840; P:GO:0006412; P:GO:0042254	F:structural constituent of ribosome; C:ribosome; P:translation; P:ribosome biogenesis			IPR036394 (G3DSA:3.90.470.GENE3D); IPR005721 (TIGRFAM); IPR001063 (PFAM); IPR005721 (PANTHER); PTHR11593:SF10 (PANTHER); IPR018260 (PROSITE_PATTERNS); IPR001063 (CDD); IPR036394 (SUPERFAMILY)	F:GO:0003735; C:GO:0005622; C:GO:0005840; P:GO:0006412; C:GO:0015934	#667937
FrcaF	FrcaF_OAP56080	F2	F2_069	3	hypothetical protein AYL99_09259	C:GO:0005575; P:GO:0055085	C:cellular_component; P:transmembrane transport			G3DSA:1.20.1250.20 (GENE3D); G3DSA:1.20.1250.20 (GENE3D); IPR011701 (PFAM); PTHR43791 (PANTHER); PTHR43791:SF18 (PANTHER); CYTOPLASMIC_DOMAIN (PHOBIUS); CYTOPLASMIC_DOMAIN (PHOBIUS); TRANSMEMBRANE (PHOBIUS); TRANSMEMBRANE (PHOBIUS); NON_CYTOPLASMIC_DOMAIN (PHOBIUS); TRANSMEMBRANE (PHOBIUS); CYTOPLASMIC_DOMAIN (PHOBIUS); CYTOPLASMIC_DOMAIN (PHOBIUS); TRANSMEMBRANE (PHOBIUS); CYTOPLASMIC_DOMAIN (PH…	C:GO:0016021; P:GO:0055085	#667937
FrcaF	FrcaF_OAP56081	F2	F2_068	3	hypothetical protein AYL99_09260					IPR008972 (G3DSA:2.60.40.GENE3D); mobidb-lite (MOBIDB_LITE); PTHR34883:SF3 (PANTHER); PTHR34883 (PANTHER); SIGNAL_PEPTIDE_H_REGION (PHOBIUS); NON_CYTOPLASMIC_DOMAIN (PHOBIUS); SIGNAL_PEPTIDE (PHOBIUS); SIGNAL_PEPTIDE_C_REGION (PHOBIUS); SIGNAL_PEPTIDE_N_REGION (PHOBIUS); cd00920 (CDD); SignalP-noTM (SIGNALP_GRAM_NEGATIVE); SignalP-TM (SIGNALP_GRAM_POSITIVE); SignalP-noTM (SIGNALP_EUK); IPR008972 …	no GO terms	#667937
FrcaF	FrcaF_OAP56082	F2	F2_067	3	hypothetical protein AYL99_09261					Coil (COILS); Coil (COILS); mobidb-lite (MOBIDB_LITE); mobidb-lite (MOBIDB_LITE); mobidb-lite (MOBIDB_LITE)	no GO terms	#667937
FrcaF	FrcaF_OAP56088	F2	F2_065	3	hypothetical protein AYL99_09267	C:GO:0005575	C:cellular_component			IPR003807 (PFAM); mobidb-lite (MOBIDB_LITE); mobidb-lite (MOBIDB_LITE); PTHR34187 (PANTHER); CYTOPLASMIC_DOMAIN (PHOBIUS); CYTOPLASMIC_DOMAIN (PHOBIUS); NON_CYTOPLASMIC_DOMAIN (PHOBIUS); TRANSMEMBRANE (PHOBIUS); TRANSMEMBRANE (PHOBIUS); TRANSMEMBRANE (PHOBIUS); NON_CYTOPLASMIC_DOMAIN (PHOBIUS); TMhelix (TMHMM); TMhelix (TMHMM); TMhelix (TMHMM)	no GO terms	#667937
FrcaF	FrcaF_OAP56089	F2	F2_064	3	40S ribosomal protein S22	F:GO:0003735; C:GO:0005840; P:GO:0006412; P:GO:0042254	F:structural constituent of ribosome; C:ribosome; P:translation; P:ribosome biogenesis			IPR000630 (PFAM); G3DSA:3.30.1370.30 (GENE3D); G3DSA:3.30.1490.10 (GENE3D); IPR000630 (PANTHER); PTHR11758:SF16 (PANTHER); IPR000630 (PROSITE_PATTERNS); IPR035987 (SUPERFAMILY)	F:GO:0003735; C:GO:0005840; P:GO:0006412	#667937
FrcaF	FrcaF_OAP56090	F2	F2_063	3	40S ribosomal protein S25	C:GO:0005840	C:ribosome			IPR004977 (PFAM); G3DSA:1.10.10.2780 (GENE3D); mobidb-lite (MOBIDB_LITE); IPR004977 (PANTHER); PTHR12850:SF5 (PANTHER); IPR004977 (PRODOM)	no GO terms	#667937
FrcaF	FrcaF_OAP56091	F2	F2_062	3	hypothetical protein AYL99_09270	C:GO:0005575	C:cellular_component			IPR001199 (SMART); IPR036400 (G3DSA:3.10.120.GENE3D); IPR001199 (PFAM); mobidb-lite (MOBIDB_LITE); mobidb-lite (MOBIDB_LITE); mobidb-lite (MOBIDB_LITE); PTHR10281 (PANTHER); PTHR10281:SF4 (PANTHER); NON_CYTOPLASMIC_DOMAIN (PHOBIUS); TRANSMEMBRANE (PHOBIUS); CYTOPLASMIC_DOMAIN (PHOBIUS); IPR036400 (SUPERFAMILY); TMhelix (TMHMM)	no GO terms	#667937
FrcaF	FrcaF_OAP56092	F2	F2_061	3	hypothetical protein AYL99_09271	C:GO:0005575	C:cellular_component			mobidb-lite (MOBIDB_LITE); mobidb-lite (MOBIDB_LITE); mobidb-lite (MOBIDB_LITE); mobidb-lite (MOBIDB_LITE); mobidb-lite (MOBIDB_LITE); mobidb-lite (MOBIDB_LITE); CYTOPLASMIC_DOMAIN (PHOBIUS); NON_CYTOPLASMIC_DOMAIN (PHOBIUS); TRANSMEMBRANE (PHOBIUS); TMhelix (TMHMM)	no GO terms	#667937
FrcaF	FrcaF_OAP56104	F2	F2_060	3	hypothetical protein AYL99_09283	F:GO:0003674; C:GO:0005654; P:GO:0009058; C:GO:0032991; P:GO:0034641	F:molecular_function; C:nucleoplasm; P:biosynthetic process; C:protein-containing complex; P:cellular nitrogen compound metabolic process			Coil (COILS); Coil (COILS); Coil (COILS); Coil (COILS); IPR021950 (PFAM); mobidb-lite (MOBIDB_LITE); mobidb-lite (MOBIDB_LITE); mobidb-lite (MOBIDB_LITE); mobidb-lite (MOBIDB_LITE); mobidb-lite (MOBIDB_LITE); mobidb-lite (MOBIDB_LITE); mobidb-lite (MOBIDB_LITE); mobidb-lite (MOBIDB_LITE); mobidb-lite (MOBIDB_LITE); mobidb-lite (MOBIDB_LITE); mobidb-lite (MOBIDB_LITE); mobidb-lite (MOBIDB_LITE); m…	C:GO:0000124; F:GO:0003712	#667937
FrcaF	FrcaF_OAP56105	F2	F2_059	3	hypothetical protein AYL99_09284					PTHR37540 (PANTHER)	no GO terms	#667937
FrcaF	FrcaF_OAP56106	F2	F2_058	3	hypothetical protein AYL99_09285	C:GO:0005575; F:GO:0022857	C:cellular_component; F:transmembrane transporter activity			IPR002524 (TIGRFAM); IPR027469 (G3DSA:1.20.1510.GENE3D); IPR027470 (PFAM); IPR002524 (PFAM); IPR036837 (G3DSA:3.30.70.GENE3D); mobidb-lite (MOBIDB_LITE); mobidb-lite (MOBIDB_LITE); PTHR43840 (PANTHER); PTHR43840:SF12 (PANTHER); NON_CYTOPLASMIC_DOMAIN (PHOBIUS); CYTOPLASMIC_DOMAIN (PHOBIUS); TRANSMEMBRANE (PHOBIUS); CYTOPLASMIC_DOMAIN (PHOBIUS); TRANSMEMBRANE (PHOBIUS); NON_CYTOPLASMIC_DOMAIN (PHO…	P:GO:0006812; F:GO:0008324; C:GO:0016021; P:GO:0055085	#667937
FrcaF	FrcaF_OAP56121	F2	F2_055	3	hypothetical protein AYL99_09300	P:GO:0009058; P:GO:0034641	P:biosynthetic process; P:cellular nitrogen compound metabolic process			IPR003313 (PFAM); IPR014710 (G3DSA:2.60.120.GENE3D); IPR014710 (G3DSA:2.60.120.GENE3D); PTHR36440 (PANTHER); SIGNAL_PEPTIDE (PHOBIUS); SIGNAL_PEPTIDE_N_REGION (PHOBIUS); SIGNAL_PEPTIDE_H_REGION (PHOBIUS); NON_CYTOPLASMIC_DOMAIN (PHOBIUS); SIGNAL_PEPTIDE_C_REGION (PHOBIUS); SignalP-noTM (SIGNALP_EUK); IPR011051 (SUPERFAMILY)	P:GO:0006355	#667937
FrcaF	FrcaF_OAP56122	F2	F2_054	3	hypothetical protein AYL99_09301	C:GO:0005575; F:GO:0022857	C:cellular_component; F:transmembrane transporter activity			IPR038271 (G3DSA:1.10.4160.GENE3D); IPR001248 (PFAM); IPR026030 (PIRSF); mobidb-lite (MOBIDB_LITE); mobidb-lite (MOBIDB_LITE); IPR026030 (PANTHER); PTHR31806:SF7 (PANTHER); TRANSMEMBRANE (PHOBIUS); TRANSMEMBRANE (PHOBIUS); CYTOPLASMIC_DOMAIN (PHOBIUS); TRANSMEMBRANE (PHOBIUS); CYTOPLASMIC_DOMAIN (PHOBIUS); CYTOPLASMIC_DOMAIN (PHOBIUS); NON_CYTOPLASMIC_DOMAIN (PHOBIUS); TRANSMEMBRANE (PHOBIUS); TR…	F:GO:0005215; C:GO:0016020; C:GO:0016021; F:GO:0022857; P:GO:0055085	#667937
FrcaF	FrcaF_OAP56125	F2	F2_053	3	hypothetical protein AYL99_09304	C:GO:0005575	C:cellular_component			IPR021514 (PFAM); mobidb-lite (MOBIDB_LITE); mobidb-lite (MOBIDB_LITE); PTHR35394 (PANTHER); CYTOPLASMIC_DOMAIN (PHOBIUS); NON_CYTOPLASMIC_DOMAIN (PHOBIUS); CYTOPLASMIC_DOMAIN (PHOBIUS); CYTOPLASMIC_DOMAIN (PHOBIUS); NON_CYTOPLASMIC_DOMAIN (PHOBIUS); TRANSMEMBRANE (PHOBIUS); TRANSMEMBRANE (PHOBIUS); TRANSMEMBRANE (PHOBIUS); TRANSMEMBRANE (PHOBIUS); TMhelix (TMHMM); TMhelix (TMHMM); TMhelix (TMHMM…	no GO terms	#667937
FrcaF	FrcaF_OAP56126	F2	F2_052	3	L-arabinitol 4-dehydrogenase	P:GO:0008150	P:biological_process			IPR013154 (PFAM); G3DSA:3.90.180.10 (GENE3D); IPR013149 (PFAM); G3DSA:3.40.50.720 (GENE3D); mobidb-lite (MOBIDB_LITE); PTHR43161 (PANTHER); PTHR43161:SF12 (PANTHER); cd05285 (CDD); IPR011032 (SUPERFAMILY); IPR036291 (SUPERFAMILY)	P:GO:0055114	#667937
FrcaF	FrcaF_OAP56127	F2	F2_051	3	hypothetical protein AYL99_09306	F:GO:0016491	F:oxidoreductase activity			IPR006139 (PFAM); G3DSA:3.40.50.720 (GENE3D); IPR006140 (PFAM); G3DSA:3.40.50.720 (GENE3D); PTHR42789 (PANTHER); IPR029753 (PROSITE_PATTERNS); cd12169 (CDD); SSF52283 (SUPERFAMILY); IPR036291 (SUPERFAMILY)	F:GO:0016616; F:GO:0051287; P:GO:0055114	#667937
FrcaF	FrcaF_OAP56128	F2	F2_050	3	hypothetical protein AYL99_09307	F:GO:0003674	F:molecular_function			G3DSA:3.30.70.360 (GENE3D); IPR002933 (PFAM); IPR017439 (TIGRFAM); IPR017439 (PIRSF); G3DSA:3.40.630.10 (GENE3D); IPR011650 (PFAM); PTHR11014 (PANTHER); PTHR11014:SF63 (PANTHER); cd05664 (CDD); IPR036264 (SUPERFAMILY); SSF53187 (SUPERFAMILY)	F:GO:0016787	#667937
FrcaF	FrcaF_OAP56129	F2	F2_049	3	hypothetical protein AYL99_09308	C:GO:0005634; P:GO:0006464; P:GO:0006520; F:GO:0008168; P:GO:0009056; P:GO:0051276	C:nucleus; P:cellular protein modification process; P:cellular amino acid metabolic process; F:methyltransferase activity; P:catabolic process; P:chromosome organization	EC:2.1.1.43	Histone-lysine N-methyltransferase	Coil (COILS); IPR001214 (SMART); G3DSA:2.170.270.10 (GENE3D); IPR001214 (PFAM); mobidb-lite (MOBIDB_LITE); mobidb-lite (MOBIDB_LITE); mobidb-lite (MOBIDB_LITE); mobidb-lite (MOBIDB_LITE); mobidb-lite (MOBIDB_LITE); mobidb-lite (MOBIDB_LITE); mobidb-lite (MOBIDB_LITE); mobidb-lite (MOBIDB_LITE); PTHR22884:SF455 (PANTHER); PTHR22884 (PANTHER); IPR003616 (PROSITE_PROFILES); IPR006560 (PROSITE_PROFIL…	F:GO:0005515; C:GO:0005634; F:GO:0018024	#667937
FrcaF	FrcaF_OAP56130	F2	F2_048	3	hypothetical protein AYL99_09309	C:GO:0005575; F:GO:0016746	C:cellular_component; F:transferase activity, transferring acyl groups	EC:2.3.1.225	Protein S-acyltransferase	IPR001594 (PFAM); mobidb-lite (MOBIDB_LITE); mobidb-lite (MOBIDB_LITE); mobidb-lite (MOBIDB_LITE); mobidb-lite (MOBIDB_LITE); mobidb-lite (MOBIDB_LITE); PTHR22883 (PANTHER); PTHR22883:SF232 (PANTHER); TRANSMEMBRANE (PHOBIUS); CYTOPLASMIC_DOMAIN (PHOBIUS); CYTOPLASMIC_DOMAIN (PHOBIUS); TRANSMEMBRANE (PHOBIUS); NON_CYTOPLASMIC_DOMAIN (PHOBIUS); TRANSMEMBRANE (PHOBIUS); TRANSMEMBRANE (PHOBIUS); CYTO…	no GO terms	#667937
FrcaF	FrcaF_OAP56131	F2	F2_047	3	hypothetical protein AYL99_09310	C:GO:0005575	C:cellular_component			IPR039965 (PANTHER); CYTOPLASMIC_DOMAIN (PHOBIUS); NON_CYTOPLASMIC_DOMAIN (PHOBIUS); TRANSMEMBRANE (PHOBIUS); PD968187 (PRODOM); TMhelix (TMHMM)	no GO terms	#667937
FrcaF	FrcaF_OAP56132	F2	F2_046	3	hypothetical protein AYL99_09311					mobidb-lite (MOBIDB_LITE); mobidb-lite (MOBIDB_LITE); TRANSMEMBRANE (PHOBIUS); CYTOPLASMIC_DOMAIN (PHOBIUS); NON_CYTOPLASMIC_DOMAIN (PHOBIUS)	no GO terms	#667937
FrcaF	FrcaF_OAP56133	F2	F2_045	3	ubiquinone biosynthesis protein coq4, mitochondrial	C:GO:0005739; P:GO:0009058; P:GO:0044281; P:GO:0051186	C:mitochondrion; P:biosynthetic process; P:small molecule metabolic process; P:cofactor metabolic process			Coil (COILS); IPR007715 (PFAM); mobidb-lite (MOBIDB_LITE); mobidb-lite (MOBIDB_LITE); IPR007715 (PANTHER); IPR027540 (HAMAP)	C:GO:0005743; P:GO:0006744	#667937
FrcaF	FrcaF_OAP56134	F2	F2_044	3	hypothetical protein AYL99_09313	F:GO:0003677	F:DNA binding			Coil (COILS); IPR036883 (G3DSA:1.10.8.GENE3D); IPR002836 (PIRSF); IPR002836 (PFAM); mobidb-lite (MOBIDB_LITE); mobidb-lite (MOBIDB_LITE); IPR002836 (PANTHER); IPR036883 (SUPERFAMILY)	F:GO:0003677	#667937
FrcaF	FrcaF_OAP56135	F2	F2_043	3	hypothetical protein AYL99_09314					Coil (COILS); Coil (COILS); Coil (COILS); IPR009449 (PFAM); mobidb-lite (MOBIDB_LITE); mobidb-lite (MOBIDB_LITE); mobidb-lite (MOBIDB_LITE); mobidb-lite (MOBIDB_LITE); mobidb-lite (MOBIDB_LITE); mobidb-lite (MOBIDB_LITE); mobidb-lite (MOBIDB_LITE); mobidb-lite (MOBIDB_LITE); mobidb-lite (MOBIDB_LITE); mobidb-lite (MOBIDB_LITE); PTHR14430:SF0 (PANTHER); PTHR14430 (PANTHER); SSF144284 (SUPERFAMILY)	no GO terms	#667937
FrcaF	FrcaF_OAP56136	F2	F2_042	3	hypothetical protein AYL99_09315	F:GO:0016491	F:oxidoreductase activity			IPR025337 (PFAM); mobidb-lite (MOBIDB_LITE); IPR025337 (PANTHER); IPR025337 (PANTHER); PTHR35870:SF5 (PANTHER); PTHR35870:SF5 (PANTHER)	F:GO:0016491	#667937
FrcaF	FrcaF_OAP56137	F2	F2_041	3	hypothetical protein AYL99_09316					G3DSA:3.40.50.150 (GENE3D); IPR025714 (PFAM); mobidb-lite (MOBIDB_LITE); PTHR42912:SF30 (PANTHER); PTHR42912 (PANTHER); cd02440 (CDD); IPR029063 (SUPERFAMILY)	no GO terms	#667937
FrcaF	FrcaF_OAP56138	F2	F2_040	3	hypothetical protein AYL99_09317	F:GO:0003674; P:GO:0006629; P:GO:0009056	F:molecular_function; P:lipid metabolic process; P:catabolic process	EC:3.1.1.1; EC:3.1.1.3	Carboxylesterase; Triacylglycerol lipase	G3DSA:3.40.1090.10 (GENE3D); IPR021771 (PFAM); IPR002641 (PFAM); PTHR14226 (PANTHER); PTHR14226:SF44 (PANTHER); IPR002641 (PROSITE_PROFILES); SignalP-noTM (SIGNALP_EUK); IPR016035 (SUPERFAMILY)	F:GO:0004806; P:GO:0006629	#667937
FrcaF	FrcaF_OAP56139	F2	F2_039	3	hypothetical protein AYL99_09318					mobidb-lite (MOBIDB_LITE); mobidb-lite (MOBIDB_LITE); mobidb-lite (MOBIDB_LITE); mobidb-lite (MOBIDB_LITE); mobidb-lite (MOBIDB_LITE); mobidb-lite (MOBIDB_LITE)	no GO terms	#667937
FrcaF	FrcaF_OAP56140	F2	F2_038	3	hypothetical protein AYL99_09319					PF13649 (PFAM); G3DSA:3.40.50.150 (GENE3D); PTHR43591 (PANTHER); PTHR43591:SF29 (PANTHER); cd02440 (CDD); IPR029063 (SUPERFAMILY)	no GO terms	#667937
FrcaF	FrcaF_OAP56149	F2	F2_037	3	hypothetical protein AYL99_09328					mobidb-lite (MOBIDB_LITE); mobidb-lite (MOBIDB_LITE); mobidb-lite (MOBIDB_LITE); mobidb-lite (MOBIDB_LITE)	no GO terms	#667937
FrcaF	FrcaF_OAP56150	F2	F2_036	3	hypothetical protein AYL99_09329	F:GO:0003677; C:GO:0005634	F:DNA binding; C:nucleus			IPR001356 (SMART); IPR001356 (PFAM); G3DSA:1.10.10.60 (GENE3D); mobidb-lite (MOBIDB_LITE); mobidb-lite (MOBIDB_LITE); mobidb-lite (MOBIDB_LITE); mobidb-lite (MOBIDB_LITE); PTHR24341:SF6 (PANTHER); PTHR24341 (PANTHER); IPR001356 (PROSITE_PROFILES); IPR001356 (CDD); IPR009057 (SUPERFAMILY)	F:GO:0003677	#667937
FrcaF	FrcaF_OAP56151	F2	F2_035	3	hypothetical protein AYL99_09330	F:GO:0003674	F:molecular_function			IPR023198 (G3DSA:1.10.150.GENE3D); IPR023214 (G3DSA:3.40.50.GENE3D); IPR006439 (TIGRFAM); PF13419 (PFAM),SFLDS00003 (SFLD),SFLDG01129 (SFLD); PTHR43481:SF4 (PANTHER); PTHR43481 (PANTHER); cd07527 (CDD); IPR036412 (SUPERFAMILY)	F:GO:0016787	#667937
FrcaF	FrcaF_OAP56152	F2	F2_034	3	hypothetical protein AYL99_09331	F:GO:0043167	F:ion binding			Coil (COILS); IPR006073 (PFAM); G3DSA:3.40.50.300 (GENE3D); IPR023179 (G3DSA:1.10.1580.GENE3D); IPR014813 (PFAM); mobidb-lite (MOBIDB_LITE); mobidb-lite (MOBIDB_LITE); mobidb-lite (MOBIDB_LITE); mobidb-lite (MOBIDB_LITE); PTHR11089 (PANTHER); PTHR11089:SF30 (PANTHER); IPR030378 (PROSITE_PROFILES); cd04178 (CDD); IPR027417 (SUPERFAMILY)	F:GO:0005525	#667937
FrcaF	FrcaF_OAP56153	F2	F2_033	3	hypothetical protein AYL99_09332	F:GO:0003674; C:GO:0005634	F:molecular_function; C:nucleus			Coil (COILS); Coil (COILS); IPR003958 (PFAM); IPR009072 (G3DSA:1.10.20.GENE3D); mobidb-lite (MOBIDB_LITE); mobidb-lite (MOBIDB_LITE); mobidb-lite (MOBIDB_LITE); mobidb-lite (MOBIDB_LITE); mobidb-lite (MOBIDB_LITE); mobidb-lite (MOBIDB_LITE); PTHR11064:SF53 (PANTHER); PTHR11064 (PANTHER); IPR009072 (SUPERFAMILY)	F:GO:0046982	#667937
FrcaF	FrcaF_OAP56154	F2	F2_032	3	hypothetical protein AYL99_09333					IPR001279 (SMART); IPR001279 (PFAM); mobidb-lite (MOBIDB_LITE); mobidb-lite (MOBIDB_LITE); mobidb-lite (MOBIDB_LITE); mobidb-lite (MOBIDB_LITE); mobidb-lite (MOBIDB_LITE); mobidb-lite (MOBIDB_LITE); mobidb-lite (MOBIDB_LITE); mobidb-lite (MOBIDB_LITE); mobidb-lite (MOBIDB_LITE); mobidb-lite (MOBIDB_LITE); mobidb-lite (MOBIDB_LITE); mobidb-lite (MOBIDB_LITE); mobidb-lite (MOBIDB_LITE); PTHR42951:S…	no GO terms	#667937
FrcaF	FrcaF_OAP56155	F2	F2_031	3	hypothetical protein AYL99_09334	C:GO:0005634; C:GO:0005737	C:nucleus; C:cytoplasm			IPR038108 (G3DSA:3.40.190.GENE3D); IPR038633 (G3DSA:2.30.29.GENE3D); IPR006773 (PFAM); mobidb-lite (MOBIDB_LITE); mobidb-lite (MOBIDB_LITE); mobidb-lite (MOBIDB_LITE); IPR006773 (PANTHER)	C:GO:0005634; C:GO:0005737	#667937
FrcaF	FrcaF_OAP56156	F2	F2_030	3	hypothetical protein AYL99_09335	F:GO:0003735; C:GO:0005840; P:GO:0006412; P:GO:0042254	F:structural constituent of ribosome; C:ribosome; P:translation; P:ribosome biogenesis			IPR000915 (PFAM); IPR014722 (G3DSA:2.30.30.GENE3D); mobidb-lite (MOBIDB_LITE); mobidb-lite (MOBIDB_LITE); mobidb-lite (MOBIDB_LITE); mobidb-lite (MOBIDB_LITE); IPR000915 (PANTHER); IPR000915 (PROSITE_PATTERNS); cd13156 (CDD); IPR008991 (SUPERFAMILY)	F:GO:0003735; C:GO:0005622; C:GO:0005840; P:GO:0006412	#667937
FrcaF	FrcaF_OAP56157	F2	F2_029	3	hypothetical protein AYL99_09336	C:GO:0005575; P:GO:0006629; P:GO:0009058; F:GO:0016491; F:GO:0043167	C:cellular_component; P:lipid metabolic process; P:biosynthetic process; F:oxidoreductase activity; F:ion binding			IPR006694 (PFAM); mobidb-lite (MOBIDB_LITE); PTHR11863:SF26 (PANTHER); PTHR11863 (PANTHER); CYTOPLASMIC_DOMAIN (PHOBIUS); TRANSMEMBRANE (PHOBIUS); NON_CYTOPLASMIC_DOMAIN (PHOBIUS); CYTOPLASMIC_DOMAIN (PHOBIUS); TRANSMEMBRANE (PHOBIUS); TRANSMEMBRANE (PHOBIUS); NON_CYTOPLASMIC_DOMAIN (PHOBIUS); CYTOPLASMIC_DOMAIN (PHOBIUS); TRANSMEMBRANE (PHOBIUS); TMhelix (TMHMM); TMhelix (TMHMM); TMhelix (TMHMM)	F:GO:0005506; P:GO:0008610; F:GO:0016491; P:GO:0055114	#667937
FrcaF	FrcaF_OAP56158	F2	F2_028	3	hypothetical protein AYL99_09337	F:GO:0003674	F:molecular_function			IPR013087 (SMART); IPR013087 (PFAM); G3DSA:3.30.160.60 (GENE3D); mobidb-lite (MOBIDB_LITE); mobidb-lite (MOBIDB_LITE); mobidb-lite (MOBIDB_LITE); PTHR14596:SF62 (PANTHER); PTHR14596 (PANTHER); IPR013087 (PROSITE_PATTERNS); IPR013087 (PROSITE_PROFILES)	F:GO:0003676	#667937
FrcaF	FrcaF_OAP56159	F2	F2_027	3	hypothetical protein AYL99_09338					mobidb-lite (MOBIDB_LITE); mobidb-lite (MOBIDB_LITE); mobidb-lite (MOBIDB_LITE); mobidb-lite (MOBIDB_LITE); mobidb-lite (MOBIDB_LITE); mobidb-lite (MOBIDB_LITE); mobidb-lite (MOBIDB_LITE)	no GO terms	#667937
FrcaF	FrcaF_OAP56160	F2	F2_026	3	hypothetical protein AYL99_09339	C:GO:0005634; P:GO:0051276	C:nucleus; P:chromosome organization			Coil (COILS); IPR011421 (PFAM); mobidb-lite (MOBIDB_LITE); mobidb-lite (MOBIDB_LITE); mobidb-lite (MOBIDB_LITE); mobidb-lite (MOBIDB_LITE); mobidb-lite (MOBIDB_LITE); PTHR23227:SF51 (PANTHER); IPR027124 (PANTHER); IPR011421 (PROSITE_PROFILES)	no GO terms	#667937
FrcaF	FrcaF_OAP56161	F2	F2_025	3	hypothetical protein AYL99_09340	F:GO:0016491; F:GO:0043167	F:oxidoreductase activity; F:ion binding	EC:1.13.11	Acting on single donors with incorporation of molecular oxygen (oxygenases). The oxygen incorporated need not be derived from O(2)	IPR004294 (PFAM); PTHR10543:SF24 (PANTHER); IPR004294 (PANTHER)	F:GO:0016702; P:GO:0055114	#667937
FrcaF	FrcaF_OAP56162	F2	F2_024	3	hypothetical protein AYL99_09341	C:GO:0005575	C:cellular_component			Coil (COILS); Coil (COILS); Coil (COILS); IPR002076 (PFAM); G3DSA:1.20.120.20 (GENE3D); mobidb-lite (MOBIDB_LITE); mobidb-lite (MOBIDB_LITE); mobidb-lite (MOBIDB_LITE); mobidb-lite (MOBIDB_LITE); mobidb-lite (MOBIDB_LITE); mobidb-lite (MOBIDB_LITE); PTHR11157:SF12 (PANTHER); IPR002076 (PANTHER); TRANSMEMBRANE (PHOBIUS); CYTOPLASMIC_DOMAIN (PHOBIUS); CYTOPLASMIC_DOMAIN (PHOBIUS); NON_CYTOPLASMIC_D…	C:GO:0016021	#667937
FrcaF	FrcaF_OAP56163	F2	F2_023	3	hypothetical protein AYL99_09342	C:GO:0005739; F:GO:0022857	C:mitochondrion; F:transmembrane transporter activity			IPR004686 (PFAM); IPR004686 (TIGRFAM); IPR004686 (PANTHER); PTHR11153:SF6 (PANTHER); TRANSMEMBRANE (PHOBIUS); CYTOPLASMIC_DOMAIN (PHOBIUS); NON_CYTOPLASMIC_DOMAIN (PHOBIUS); NON_CYTOPLASMIC_DOMAIN (PHOBIUS); TRANSMEMBRANE (PHOBIUS); TRANSMEMBRANE (PHOBIUS); CYTOPLASMIC_DOMAIN (PHOBIUS); TMhelix (TMHMM); TMhelix (TMHMM); TMhelix (TMHMM)	P:GO:0006811; F:GO:0015075; C:GO:0016020; P:GO:0055085	#667937
FrcaF	FrcaF_OAP56166	F2	F2_022	3	hypothetical protein AYL99_09345	F:GO:0003674	F:molecular_function			IPR001365 (PFAM); G3DSA:3.20.20.140 (GENE3D); mobidb-lite (MOBIDB_LITE); PTHR11409:SF39 (PANTHER); PTHR11409 (PANTHER); IPR032466 (SUPERFAMILY)	F:GO:0019239	#667937
FrcaF	FrcaF_OAP56167	F2	F2_021	3	hypothetical protein AYL99_09346	P:GO:0006914	P:autophagy			IPR026885 (PFAM); IPR015412 (PFAM); mobidb-lite (MOBIDB_LITE); mobidb-lite (MOBIDB_LITE); mobidb-lite (MOBIDB_LITE); mobidb-lite (MOBIDB_LITE); mobidb-lite (MOBIDB_LITE); mobidb-lite (MOBIDB_LITE); mobidb-lite (MOBIDB_LITE); mobidb-lite (MOBIDB_LITE); mobidb-lite (MOBIDB_LITE); mobidb-lite (MOBIDB_LITE); IPR026849 (PANTHER); IPR026886 (PTHR13190:PANTHER)	P:GO:0006914; P:GO:0030242	#667937
FrcaF	FrcaF_OAP56168	F2	F2_020	3	hypothetical protein AYL99_09347					IPR036465 (G3DSA:3.40.50.GENE3D); IPR002035 (PFAM); mobidb-lite (MOBIDB_LITE); mobidb-lite (MOBIDB_LITE); mobidb-lite (MOBIDB_LITE); mobidb-lite (MOBIDB_LITE); PTHR34706:SF1 (PANTHER); PTHR34706 (PANTHER); IPR002035 (PROSITE_PROFILES); IPR036465 (SUPERFAMILY)	no GO terms	#667937
FrcaF	FrcaF_OAP56178	F2	F2_019	3	hypothetical protein AYL99_09357	C:GO:0005575	C:cellular_component			PTHR23063 (PANTHER); PTHR23063:SF16 (PANTHER); NON_CYTOPLASMIC_DOMAIN (PHOBIUS); TRANSMEMBRANE (PHOBIUS); NON_CYTOPLASMIC_DOMAIN (PHOBIUS); TRANSMEMBRANE (PHOBIUS); CYTOPLASMIC_DOMAIN (PHOBIUS); SSF69593 (SUPERFAMILY); TMhelix (TMHMM); TMhelix (TMHMM)	no GO terms	#667937
FrcaF	FrcaF_OAP56180	F2	F2_018	3	cysteine desulfurase	F:GO:0003674	F:molecular_function			IPR015422 (G3DSA:3.90.1150.GENE3D); IPR015421 (G3DSA:3.40.640.GENE3D); IPR000192 (PFAM); PTHR43769:SF2 (PANTHER); PTHR43769 (PANTHER); IPR015424 (SUPERFAMILY)	F:GO:0003824	#667937
FrcaF	FrcaF_OAP56182	F2	F2_017	3	hypothetical protein AYL99_09361	C:GO:0005856; F:GO:0008092; P:GO:0008150; C:GO:0032991; F:GO:0043167	C:cytoskeleton; F:cytoskeletal protein binding; P:biological_process; C:protein-containing complex; F:ion binding	EC:3.6.1.15	Nucleoside-triphosphate phosphatase	Coil (COILS); Coil (COILS); Coil (COILS); Coil (COILS); IPR001752 (PRINTS); IPR001752 (SMART); IPR001752 (PFAM); IPR036961 (G3DSA:3.40.850.GENE3D); mobidb-lite (MOBIDB_LITE); mobidb-lite (MOBIDB_LITE); mobidb-lite (MOBIDB_LITE); mobidb-lite (MOBIDB_LITE); PTHR24115:SF715 (PANTHER); IPR027640 (PANTHER); IPR019821 (PROSITE_PATTERNS); IPR001752 (PROSITE_PROFILES); cd01366 (CDD); IPR027417 (SUPERFAMI…	F:GO:0003777; F:GO:0005524; P:GO:0007018; F:GO:0008017	#667937
FrcaF	FrcaF_OAP56183	F2	F2_016	3	hypothetical protein AYL99_09362	F:GO:0016491; F:GO:0043167	F:oxidoreductase activity; F:ion binding	EC:1.1.3.20	Long-chain-alcohol oxidase	IPR012400 (PIRSF); IPR007867 (PFAM); IPR036188 (G3DSA:3.50.50.GENE3D); IPR000172 (PFAM); IPR036188 (G3DSA:3.50.50.GENE3D); mobidb-lite (MOBIDB_LITE); PTHR11552:SF144 (PANTHER); PTHR11552 (PANTHER); IPR036188 (SUPERFAMILY)	F:GO:0016614; F:GO:0046577; F:GO:0050660; P:GO:0055114	#667937
FrcaF	FrcaF_OAP56184	F2	F2_015	3	hypothetical protein AYL99_09363	P:GO:0006399; F:GO:0016491; F:GO:0043167	P:tRNA metabolic process; F:oxidoreductase activity; F:ion binding	EC:1.3.1.89	tRNA-dihydrouridine(47) synthase (NAD(P)(+))	G3DSA:4.10.1000.10 (GENE3D); IPR013785 (G3DSA:3.20.20.GENE3D); IPR001269 (PFAM); mobidb-lite (MOBIDB_LITE); mobidb-lite (MOBIDB_LITE); mobidb-lite (MOBIDB_LITE); mobidb-lite (MOBIDB_LITE); mobidb-lite (MOBIDB_LITE); mobidb-lite (MOBIDB_LITE); mobidb-lite (MOBIDB_LITE); PTHR11082:SF8 (PANTHER); IPR001269 (PANTHER); IPR018517 (PROSITE_PATTERNS); IPR000571 (PROSITE_PROFILES); IPR000571 (PROSITE_PROF…	F:GO:0003824; P:GO:0008033; F:GO:0017150; F:GO:0046872; F:GO:0050660; P:GO:0055114	#667937
FrcaF	FrcaF_OAP56185	F2	F2_014	3	hypothetical protein AYL99_09364	F:GO:0003674; C:GO:0005575	F:molecular_function; C:cellular_component			IPR013087 (SMART); G3DSA:3.30.160.60 (GENE3D); G3DSA:3.30.160.60 (GENE3D); mobidb-lite (MOBIDB_LITE); mobidb-lite (MOBIDB_LITE); mobidb-lite (MOBIDB_LITE); mobidb-lite (MOBIDB_LITE); mobidb-lite (MOBIDB_LITE); mobidb-lite (MOBIDB_LITE); mobidb-lite (MOBIDB_LITE); PTHR23057 (PANTHER); IPR013087 (PROSITE_PATTERNS); NON_CYTOPLASMIC_DOMAIN (PHOBIUS); CYTOPLASMIC_DOMAIN (PHOBIUS); CYTOPLASMIC_DOMAIN (…	F:GO:0003676	#667937
FrcaF	FrcaF_OAP56187	F2	F2_013	3	hypothetical protein AYL99_09366	C:GO:0005737; C:GO:0005783; P:GO:0006464; P:GO:0006629; P:GO:0009058; F:GO:0016746	C:cytoplasm; C:endoplasmic reticulum; P:cellular protein modification process; P:lipid metabolic process; P:biosynthetic process; F:transferase activity, transferring acyl groups			IPR009447 (PFAM); IPR009447 (PIRSF); IPR009447 (PANTHER); CYTOPLASMIC_DOMAIN (PHOBIUS); TRANSMEMBRANE (PHOBIUS); TRANSMEMBRANE (PHOBIUS); TRANSMEMBRANE (PHOBIUS); NON_CYTOPLASMIC_DOMAIN (PHOBIUS); NON_CYTOPLASMIC_DOMAIN (PHOBIUS); CYTOPLASMIC_DOMAIN (PHOBIUS); TRANSMEMBRANE (PHOBIUS); CYTOPLASMIC_DOMAIN (PHOBIUS); TRANSMEMBRANE (PHOBIUS); TRANSMEMBRANE (PHOBIUS); TRANSMEMBRANE (PHOBIUS); CYTOPLAS…	P:GO:0006506; C:GO:0016021; F:GO:0016746	#667937
FrcaF	FrcaF_OAP56188	F2	F2_012	3	hypothetical protein AYL99_09367	F:GO:0003677; F:GO:0003700; C:GO:0005634; P:GO:0009058; P:GO:0034641; F:GO:0043167	F:DNA binding; F:DNA-binding transcription factor activity; C:nucleus; P:biosynthetic process; P:cellular nitrogen compound metabolic process; F:ion binding			IPR007219 (SMART); IPR001138 (SMART); IPR001138 (PFAM); IPR007219 (PFAM); IPR036864 (G3DSA:4.10.240.GENE3D); PTHR31313 (PANTHER); PTHR31313:SF43 (PANTHER); IPR001138 (PROSITE_PATTERNS); IPR001138 (PROSITE_PROFILES); IPR001138 (CDD); cd12148 (CDD); IPR036864 (SUPERFAMILY)	F:GO:0000981; F:GO:0003677; C:GO:0005634; P:GO:0006351; P:GO:0006355; F:GO:0008270	#667937
FrcaF	FrcaF_OAP56189	F2	F2_011	3	hypothetical protein AYL99_09368	F:GO:0016491; F:GO:0043167	F:oxidoreductase activity; F:ion binding	EC:1.3.99.3	Acting on the CH-CH group of donors	IPR037069 (G3DSA:1.10.540.GENE3D); IPR013786 (PFAM); G3DSA:2.40.110.10 (GENE3D); IPR006091 (PFAM); PIRSF016578 (PIRSF); IPR009075 (PFAM); G3DSA:1.20.140.10 (GENE3D); PTHR43884 (PANTHER); PTHR43884:SF1 (PANTHER); IPR006089 (PROSITE_PATTERNS); IPR006089 (PROSITE_PATTERNS); cd01158 (CDD); SignalP-TM (SIGNALP_GRAM_POSITIVE); IPR009100 (SUPERFAMILY); IPR036250 (SUPERFAMILY)	F:GO:0003995; F:GO:0016627; F:GO:0050660; P:GO:0055114	#667937
FrcaF	FrcaF_OAP56190	F2	F2_010	3	hypothetical protein AYL99_09369					IPR009686 (PFAM); mobidb-lite (MOBIDB_LITE); mobidb-lite (MOBIDB_LITE); PTHR21068:SF20 (PANTHER); PTHR21068 (PANTHER)	no GO terms	#667937
FrcaF	FrcaF_OAP56191	F2	F2_009	3	hypothetical protein AYL99_09370	P:GO:0006464; F:GO:0016301; F:GO:0043167	P:cellular protein modification process; F:kinase activity; F:ion binding			IPR000719 (SMART); IPR000719 (PFAM); G3DSA:1.10.510.10 (GENE3D); mobidb-lite (MOBIDB_LITE); mobidb-lite (MOBIDB_LITE); mobidb-lite (MOBIDB_LITE); mobidb-lite (MOBIDB_LITE); mobidb-lite (MOBIDB_LITE); mobidb-lite (MOBIDB_LITE); mobidb-lite (MOBIDB_LITE); mobidb-lite (MOBIDB_LITE); mobidb-lite (MOBIDB_LITE); mobidb-lite (MOBIDB_LITE); mobidb-lite (MOBIDB_LITE); mobidb-lite (MOBIDB_LITE); mobidb-lit…	F:GO:0004672; F:GO:0005524; P:GO:0006468	#667937
FrcaF	FrcaF_OAP56192	F2	F2_008	3	hypothetical protein AYL99_09371	P:GO:0005975; F:GO:0016798	P:carbohydrate metabolic process; F:hydrolase activity, acting on glycosyl bonds			IPR031727 (PFAM); G3DSA:3.20.20.80 (GENE3D); IPR013780 (G3DSA:2.60.40.GENE3D); G3DSA:2.60.40.1760 (GENE3D); IPR000322 (PFAM); IPR013780 (G3DSA:2.60.40.GENE3D); G3DSA:3.20.20.80 (GENE3D); mobidb-lite (MOBIDB_LITE); PTHR22762:SF82 (PANTHER); PTHR22762 (PANTHER); IPR030459 (PROSITE_PATTERNS); NON_CYTOPLASMIC_DOMAIN (PHOBIUS); SIGNAL_PEPTIDE_C_REGION (PHOBIUS); SIGNAL_PEPTIDE_N_REGION (PHOBIUS); SIGN…	F:GO:0003824; F:GO:0004553; P:GO:0005975; F:GO:0030246	#667937
FrcaF	FrcaF_OAP56193	F2	F2_007	3	hypothetical protein AYL99_09372					Coil (COILS); mobidb-lite (MOBIDB_LITE); mobidb-lite (MOBIDB_LITE); mobidb-lite (MOBIDB_LITE); mobidb-lite (MOBIDB_LITE); mobidb-lite (MOBIDB_LITE); mobidb-lite (MOBIDB_LITE); mobidb-lite (MOBIDB_LITE)	no GO terms	#667937
FrcaF	FrcaF_OAP56194	F2	F2_006	3	hypothetical protein AYL99_09373	F:GO:0003674; P:GO:0006464; P:GO:0009056	F:molecular_function; P:cellular protein modification process; P:catabolic process			Coil (COILS); Coil (COILS); mobidb-lite (MOBIDB_LITE); mobidb-lite (MOBIDB_LITE); mobidb-lite (MOBIDB_LITE); mobidb-lite (MOBIDB_LITE); mobidb-lite (MOBIDB_LITE); mobidb-lite (MOBIDB_LITE); mobidb-lite (MOBIDB_LITE); mobidb-lite (MOBIDB_LITE); mobidb-lite (MOBIDB_LITE); mobidb-lite (MOBIDB_LITE); IPR039164 (PANTHER); PTHR21497:SF40 (PANTHER); IPR039164 (PANTHER); PTHR21497:SF40 (PANTHER); IPR0363…	F:GO:0061630; P:GO:0071596	#667937
FrcaF	FrcaF_OAP56195	F2	F2_005	3	hypothetical protein AYL99_09374	C:GO:0005622; P:GO:0006464; F:GO:0030234; C:GO:0032991	C:intracellular; P:cellular protein modification process; F:enzyme regulator activity; C:protein-containing complex			IPR015267 (PFAM); mobidb-lite (MOBIDB_LITE); mobidb-lite (MOBIDB_LITE); mobidb-lite (MOBIDB_LITE); mobidb-lite (MOBIDB_LITE); mobidb-lite (MOBIDB_LITE); mobidb-lite (MOBIDB_LITE); mobidb-lite (MOBIDB_LITE); IPR015267 (PANTHER)	F:GO:0019888; C:GO:0030289	#667937
FrcaF	FrcaF_OAP56196	F2	F2_004	3	hypothetical protein AYL99_09375	F:GO:0003677; F:GO:0003700; C:GO:0005622; P:GO:0009058; C:GO:0032991; P:GO:0034641; F:GO:0043167	F:DNA binding; F:DNA-binding transcription factor activity; C:intracellular; P:biosynthetic process; C:protein-containing complex; P:cellular nitrogen compound metabolic process; F:ion binding			IPR000679 (SMART); IPR000014 (SMART); IPR013088 (G3DSA:3.30.50.GENE3D); IPR000014 (TIGRFAM); IPR000679 (PFAM); G3DSA:3.30.450.20 (GENE3D); IPR013655 (PFAM); mobidb-lite (MOBIDB_LITE); mobidb-lite (MOBIDB_LITE); mobidb-lite (MOBIDB_LITE); mobidb-lite (MOBIDB_LITE); mobidb-lite (MOBIDB_LITE); mobidb-lite (MOBIDB_LITE); mobidb-lite (MOBIDB_LITE); PTHR10071:SF286 (PANTHER); IPR039355 (PANTHER); IPR00…	F:GO:0003700; F:GO:0005515; P:GO:0006355; F:GO:0008270; F:GO:0043565	#667937
FrcaF	FrcaF_OAP56197	F2	F2_003	3	hypothetical protein AYL99_09376	C:GO:0005634; P:GO:0006259; P:GO:0006950; F:GO:0016887; C:GO:0032991; P:GO:0042592; P:GO:0051276	C:nucleus; P:DNA metabolic process; P:response to stress; F:ATPase activity; C:protein-containing complex; P:homeostatic process; P:chromosome organization	EC:3.6.1.3; EC:3.6.1.15	Adenosinetriphosphatase; Nucleoside-triphosphate phosphatase	Coil (COILS); Coil (COILS); Coil (COILS); Coil (COILS); Coil (COILS); Coil (COILS); Coil (COILS); Coil (COILS); Coil (COILS); Coil (COILS); Coil (COILS); Coil (COILS); Coil (COILS); IPR038729 (PFAM); G3DSA:3.40.50.300 (GENE3D); G3DSA:3.40.50.300 (GENE3D); PF13558 (PFAM); IPR004584 (TIGRFAM); mobidb-lite (MOBIDB_LITE); PTHR18867 (PANTHER); cd03240 (CDD); cd03240 (CDD); IPR027417 (SUPERFAMILY)	P:GO:0000723; C:GO:0005634; P:GO:0006281; F:GO:0016887; C:GO:0030870	#667937
FrcaF	FrcaF_OAP56198	F2	F2_002	3	hypothetical protein AYL99_09377	P:GO:0000003; C:GO:0005576; C:GO:0005856; P:GO:0005975; F:GO:0016798; P:GO:0071554	P:reproduction; C:extracellular region; C:cytoskeleton; P:carbohydrate metabolic process; F:hydrolase activity, acting on glycosyl bonds; P:cell wall organization or biogenesis	EC:3.2.1.75; EC:3.2.1.21	Glucan endo-1,6-beta-glucosidase; Beta-glucosidase	IPR001547 (PFAM); G3DSA:3.20.20.80 (GENE3D); PTHR31297 (PANTHER); PTHR31297:SF8 (PANTHER); SIGNAL_PEPTIDE_H_REGION (PHOBIUS); SIGNAL_PEPTIDE_C_REGION (PHOBIUS); SIGNAL_PEPTIDE_N_REGION (PHOBIUS); NON_CYTOPLASMIC_DOMAIN (PHOBIUS); SIGNAL_PEPTIDE (PHOBIUS); SignalP-noTM (SIGNALP_EUK); IPR017853 (SUPERFAMILY)	F:GO:0004553; P:GO:0005975	#667937
FrcaF	FrcaF_OAP56199	F2	F2_001	3	hypothetical protein AYL99_09378	C:GO:0005794; P:GO:0016192; C:GO:0031410; C:GO:0032991	C:Golgi apparatus; P:vesicle-mediated transport; C:cytoplasmic vesicle; C:protein-containing complex			Coil (COILS); G3DSA:2.60.40.1170 (GENE3D); IPR022775 (PFAM); G3DSA:3.30.450.60 (GENE3D); IPR028565 (PFAM); G3DSA:2.60.40.1170 (GENE3D); IPR027059 (PANTHER); PTHR10121:SF0 (PANTHER); IPR028565 (PROSITE_PROFILES); cd09254 (CDD); IPR036168 (SUPERFAMILY); IPR011012 (SUPERFAMILY)	P:GO:0006890; C:GO:0030126	#667937
PmraF	PmraF_KIW70448	F2	F2_001	3	hypothetical protein G647_09062	C:GO:0005794; P:GO:0016192; C:GO:0031410; C:GO:0032991	C:Golgi apparatus; P:vesicle-mediated transport; C:cytoplasmic vesicle; C:protein-containing complex			Coil (COILS); IPR022775 (PFAM); G3DSA:3.30.450.60 (GENE3D); G3DSA:2.60.40.1170 (GENE3D); G3DSA:2.60.40.1170 (GENE3D); IPR028565 (PFAM); mobidb-lite (MOBIDB_LITE); mobidb-lite (MOBIDB_LITE); mobidb-lite (MOBIDB_LITE); mobidb-lite (MOBIDB_LITE); IPR027059 (PANTHER); PTHR10121:SF0 (PANTHER); SIGNAL_PEPTIDE_H_REGION (PHOBIUS); SIGNAL_PEPTIDE_C_REGION (PHOBIUS); SIGNAL_PEPTIDE (PHOBIUS); SIGNAL_PEPTID…	P:GO:0006890; C:GO:0030126	#667937
PmraF	PmraF_KIW70449	F2	F2_002	3	hypothetical protein A1O7_02553	P:GO:0000003; C:GO:0005576; C:GO:0005856; P:GO:0005975; F:GO:0016798; P:GO:0071554	P:reproduction; C:extracellular region; C:cytoskeleton; P:carbohydrate metabolic process; F:hydrolase activity, acting on glycosyl bonds; P:cell wall organization or biogenesis	EC:3.2.1.75; EC:3.2.1.21	Glucan endo-1,6-beta-glucosidase; Beta-glucosidase	IPR001547 (PFAM); G3DSA:3.20.20.80 (GENE3D); PTHR31297 (PANTHER); PTHR31297:SF8 (PANTHER); SIGNAL_PEPTIDE_C_REGION (PHOBIUS); SIGNAL_PEPTIDE_N_REGION (PHOBIUS); NON_CYTOPLASMIC_DOMAIN (PHOBIUS); SIGNAL_PEPTIDE (PHOBIUS); SIGNAL_PEPTIDE_H_REGION (PHOBIUS); SignalP-noTM (SIGNALP_EUK); IPR017853 (SUPERFAMILY)	F:GO:0004553; P:GO:0005975	#667937
PmraF	PmraF_KIW70451	F2	F2_003	3	hypothetical protein G647_09064	C:GO:0005634; P:GO:0006259; P:GO:0006950; F:GO:0016887; C:GO:0032991; P:GO:0042592; P:GO:0051276	C:nucleus; P:DNA metabolic process; P:response to stress; F:ATPase activity; C:protein-containing complex; P:homeostatic process; P:chromosome organization	EC:3.6.1.3; EC:3.6.1.15	Adenosinetriphosphatase; Nucleoside-triphosphate phosphatase	Coil (COILS); Coil (COILS); Coil (COILS); Coil (COILS); Coil (COILS); Coil (COILS); Coil (COILS); Coil (COILS); Coil (COILS); Coil (COILS); Coil (COILS); G3DSA:3.40.50.300 (GENE3D); IPR003395 (PFAM); IPR038729 (PFAM); G3DSA:3.40.50.300 (GENE3D); IPR004584 (TIGRFAM); mobidb-lite (MOBIDB_LITE); mobidb-lite (MOBIDB_LITE); PTHR18867 (PANTHER); cd03240 (CDD); cd03240 (CDD); IPR027417 (SUPERFAMILY); IP…	P:GO:0000723; C:GO:0005634; P:GO:0006281; F:GO:0016887; C:GO:0030870	#667937
PmraF	PmraF_KIW70452	F2	F2_004	3	hypothetical protein G647_09065	F:GO:0003677; F:GO:0003700; C:GO:0005622; P:GO:0009058; C:GO:0032991; P:GO:0034641; F:GO:0043167	F:DNA binding; F:DNA-binding transcription factor activity; C:intracellular; P:biosynthetic process; C:protein-containing complex; P:cellular nitrogen compound metabolic process; F:ion binding			Coil (COILS); IPR000014 (SMART); IPR000679 (SMART); IPR000679 (PFAM); G3DSA:3.30.450.20 (GENE3D); IPR013655 (PFAM); IPR013088 (G3DSA:3.30.50.GENE3D); IPR000014 (TIGRFAM); mobidb-lite (MOBIDB_LITE); mobidb-lite (MOBIDB_LITE); mobidb-lite (MOBIDB_LITE); IPR039355 (PANTHER); PTHR10071:SF286 (PANTHER); IPR000679 (PROSITE_PATTERNS); IPR000679 (PROSITE_PROFILES); IPR000014 (PROSITE_PROFILES); IPR000014…	F:GO:0003700; F:GO:0005515; P:GO:0006355; F:GO:0008270; F:GO:0043565	#667937
PmraF	PmraF_KIW70453	F2	F2_005	3	hypothetical protein G647_09066	C:GO:0005622; P:GO:0006464; F:GO:0030234; C:GO:0032991	C:intracellular; P:cellular protein modification process; F:enzyme regulator activity; C:protein-containing complex			IPR015267 (PFAM); mobidb-lite (MOBIDB_LITE); mobidb-lite (MOBIDB_LITE); mobidb-lite (MOBIDB_LITE); mobidb-lite (MOBIDB_LITE); mobidb-lite (MOBIDB_LITE); mobidb-lite (MOBIDB_LITE); mobidb-lite (MOBIDB_LITE); PTHR16487:SF0 (PANTHER); IPR015267 (PANTHER)	F:GO:0019888; C:GO:0030289	#667937
PmraF	PmraF_KIW70454	F2	F2_006	3	hypothetical protein G647_09067	F:GO:0003674; P:GO:0006464; P:GO:0009056	F:molecular_function; P:cellular protein modification process; P:catabolic process			mobidb-lite (MOBIDB_LITE); mobidb-lite (MOBIDB_LITE); mobidb-lite (MOBIDB_LITE); mobidb-lite (MOBIDB_LITE); mobidb-lite (MOBIDB_LITE); mobidb-lite (MOBIDB_LITE); mobidb-lite (MOBIDB_LITE); mobidb-lite (MOBIDB_LITE); PTHR21497:SF40 (PANTHER); IPR039164 (PANTHER); IPR039164 (PANTHER); IPR036390 (SUPERFAMILY)	F:GO:0061630; P:GO:0071596	#667937
PmraF	PmraF_KIW70455	F2	F2_007	3	hypothetical protein G647_09068					Coil (COILS); mobidb-lite (MOBIDB_LITE); mobidb-lite (MOBIDB_LITE); mobidb-lite (MOBIDB_LITE); mobidb-lite (MOBIDB_LITE); mobidb-lite (MOBIDB_LITE); mobidb-lite (MOBIDB_LITE); mobidb-lite (MOBIDB_LITE)	no GO terms	#667937
PmraF	PmraF_KIW70456	F2	F2_008	3	alpha-glucosidase	P:GO:0005975; F:GO:0016798	P:carbohydrate metabolic process; F:hydrolase activity, acting on glycosyl bonds			IPR031727 (PFAM); IPR013780 (G3DSA:2.60.40.GENE3D); G3DSA:3.20.20.80 (GENE3D); G3DSA:2.60.40.1760 (GENE3D); IPR013780 (G3DSA:2.60.40.GENE3D); IPR000322 (PFAM); mobidb-lite (MOBIDB_LITE); PTHR22762 (PANTHER); PTHR22762:SF82 (PANTHER); IPR030459 (PROSITE_PATTERNS); SIGNAL_PEPTIDE_H_REGION (PHOBIUS); SIGNAL_PEPTIDE (PHOBIUS); NON_CYTOPLASMIC_DOMAIN (PHOBIUS); SIGNAL_PEPTIDE_N_REGION (PHOBIUS); SIGNA…	F:GO:0003824; F:GO:0004553; P:GO:0005975; F:GO:0030246	#667937
PmraF	PmraF_KIW70457	F2	F2_009	3	hypothetical protein G647_09070	P:GO:0006464; F:GO:0016301; F:GO:0043167	P:cellular protein modification process; F:kinase activity; F:ion binding			IPR000719 (SMART); G3DSA:1.10.510.10 (GENE3D); IPR000719 (PFAM); mobidb-lite (MOBIDB_LITE); mobidb-lite (MOBIDB_LITE); mobidb-lite (MOBIDB_LITE); mobidb-lite (MOBIDB_LITE); mobidb-lite (MOBIDB_LITE); mobidb-lite (MOBIDB_LITE); mobidb-lite (MOBIDB_LITE); mobidb-lite (MOBIDB_LITE); mobidb-lite (MOBIDB_LITE); mobidb-lite (MOBIDB_LITE); mobidb-lite (MOBIDB_LITE); mobidb-lite (MOBIDB_LITE); mobidb-lit…	F:GO:0004672; F:GO:0005524; P:GO:0006468	#667937
PmraF	PmraF_KIW70458	F2	F2_010	3	hypothetical protein G647_09071					IPR009686 (PFAM); mobidb-lite (MOBIDB_LITE); PTHR21068 (PANTHER); PTHR21068:SF20 (PANTHER)	no GO terms	#667937
PmraF	PmraF_KIW70459	F2	F2_011	3	hypothetical protein G647_09072	F:GO:0016491; F:GO:0043167	F:oxidoreductase activity; F:ion binding	EC:1.3.99.3	Acting on the CH-CH group of donors	PIRSF016578 (PIRSF); G3DSA:2.40.110.10 (GENE3D); IPR009075 (PFAM); IPR013786 (PFAM); IPR006091 (PFAM); IPR037069 (G3DSA:1.10.540.GENE3D); G3DSA:1.20.140.10 (GENE3D); PTHR43884:SF1 (PANTHER); PTHR43884 (PANTHER); IPR006089 (PROSITE_PATTERNS); IPR006089 (PROSITE_PATTERNS); SIGNAL_PEPTIDE_H_REGION (PHOBIUS); NON_CYTOPLASMIC_DOMAIN (PHOBIUS); SIGNAL_PEPTIDE_C_REGION (PHOBIUS); SIGNAL_PEPTIDE (PHOBIUS…	F:GO:0003995; F:GO:0016627; F:GO:0050660; P:GO:0055114	#667937
PmraF	PmraF_KIW70460	F2	F2_012	3	hypothetical protein G647_09073	F:GO:0003677; F:GO:0003700; C:GO:0005634; P:GO:0009058; P:GO:0034641; F:GO:0043167	F:DNA binding; F:DNA-binding transcription factor activity; C:nucleus; P:biosynthetic process; P:cellular nitrogen compound metabolic process; F:ion binding			IPR007219 (SMART); IPR001138 (SMART); IPR036864 (G3DSA:4.10.240.GENE3D); IPR001138 (PFAM); IPR007219 (PFAM); mobidb-lite (MOBIDB_LITE); PTHR31313:SF43 (PANTHER); PTHR31313 (PANTHER); IPR001138 (PROSITE_PATTERNS); IPR001138 (PROSITE_PROFILES); IPR001138 (CDD); cd12148 (CDD); IPR036864 (SUPERFAMILY)	F:GO:0000981; F:GO:0003677; C:GO:0005634; P:GO:0006351; P:GO:0006355; F:GO:0008270	#667937
PmraF	PmraF_KIW70461	F2	F2_013	3	hypothetical protein G647_05815	C:GO:0005737; C:GO:0005783; P:GO:0006464; P:GO:0006629; P:GO:0009058; F:GO:0016746	C:cytoplasm; C:endoplasmic reticulum; P:cellular protein modification process; P:lipid metabolic process; P:biosynthetic process; F:transferase activity, transferring acyl groups			IPR009447 (PIRSF); IPR009447 (PFAM); IPR009447 (PANTHER); CYTOPLASMIC_DOMAIN (PHOBIUS); TRANSMEMBRANE (PHOBIUS); CYTOPLASMIC_DOMAIN (PHOBIUS); TRANSMEMBRANE (PHOBIUS); NON_CYTOPLASMIC_DOMAIN (PHOBIUS); TRANSMEMBRANE (PHOBIUS); TRANSMEMBRANE (PHOBIUS); CYTOPLASMIC_DOMAIN (PHOBIUS); TRANSMEMBRANE (PHOBIUS); NON_CYTOPLASMIC_DOMAIN (PHOBIUS); NON_CYTOPLASMIC_DOMAIN (PHOBIUS); CYTOPLASMIC_DOMAIN (PHOB…	P:GO:0006506; C:GO:0016021; F:GO:0016746	#667937
PmraF	PmraF_KIW70473	F2	F2_014	3	hypothetical protein G647_05804	F:GO:0003674	F:molecular_function			IPR013087 (SMART); G3DSA:3.30.160.60 (GENE3D); G3DSA:3.30.160.60 (GENE3D); mobidb-lite (MOBIDB_LITE); mobidb-lite (MOBIDB_LITE); mobidb-lite (MOBIDB_LITE); mobidb-lite (MOBIDB_LITE); mobidb-lite (MOBIDB_LITE); mobidb-lite (MOBIDB_LITE); mobidb-lite (MOBIDB_LITE); mobidb-lite (MOBIDB_LITE); mobidb-lite (MOBIDB_LITE); PTHR23057 (PANTHER); IPR013087 (PROSITE_PATTERNS); IPR013087 (PROSITE_PROFILES); …	F:GO:0003676	#667937
PmraF	PmraF_KIW70476	F2	F2_015	3	hypothetical protein G647_05802	P:GO:0006399; F:GO:0016491; F:GO:0043167	P:tRNA metabolic process; F:oxidoreductase activity; F:ion binding	EC:1.3.1.89	tRNA-dihydrouridine(47) synthase (NAD(P)(+))	IPR013785 (G3DSA:3.20.20.GENE3D); IPR001269 (PFAM); mobidb-lite (MOBIDB_LITE); mobidb-lite (MOBIDB_LITE); mobidb-lite (MOBIDB_LITE); mobidb-lite (MOBIDB_LITE); mobidb-lite (MOBIDB_LITE); IPR001269 (PANTHER); PTHR11082:SF8 (PANTHER); IPR018517 (PROSITE_PATTERNS); IPR035587 (CDD); SSF51395 (SUPERFAMILY)	F:GO:0003824; P:GO:0008033; F:GO:0017150; F:GO:0050660; P:GO:0055114	#667937
PmraF	PmraF_KIW70477	F2	F2_016	3	hypothetical protein G647_05801	F:GO:0016491; F:GO:0043167	F:oxidoreductase activity; F:ion binding	EC:1.1.3.20	Long-chain-alcohol oxidase	IPR012400 (PIRSF); IPR036188 (G3DSA:3.50.50.GENE3D); IPR036188 (G3DSA:3.50.50.GENE3D); IPR007867 (PFAM); IPR036188 (G3DSA:3.50.50.GENE3D); IPR000172 (PFAM); mobidb-lite (MOBIDB_LITE); PTHR11552 (PANTHER); PTHR11552:SF144 (PANTHER); IPR036188 (SUPERFAMILY)	F:GO:0016614; F:GO:0046577; F:GO:0050660; P:GO:0055114	#667937
PmraF	PmraF_KIW70478	F2	F2_017	3	hypothetical protein PV07_01570	C:GO:0005856; F:GO:0008092; P:GO:0008150; C:GO:0032991; F:GO:0043167	C:cytoskeleton; F:cytoskeletal protein binding; P:biological_process; C:protein-containing complex; F:ion binding	EC:3.6.1.15	Nucleoside-triphosphate phosphatase	Coil (COILS); Coil (COILS); Coil (COILS); Coil (COILS); IPR001752 (PRINTS); IPR001752 (SMART); IPR001752 (PFAM); mobidb-lite (MOBIDB_LITE); mobidb-lite (MOBIDB_LITE); mobidb-lite (MOBIDB_LITE); mobidb-lite (MOBIDB_LITE); mobidb-lite (MOBIDB_LITE); mobidb-lite (MOBIDB_LITE); mobidb-lite (MOBIDB_LITE); PTHR24115:SF715 (PANTHER); IPR027640 (PANTHER); IPR019821 (PROSITE_PATTERNS); IPR001752 (PROSITE_…	F:GO:0003777; F:GO:0005524; P:GO:0007018; F:GO:0008017	#667937
PmraF	PmraF_KIW70479	F2	F2_018	3	cysteine desulfurase	F:GO:0003674	F:molecular_function			IPR015422 (G3DSA:3.90.1150.GENE3D); IPR000192 (PFAM); IPR015421 (G3DSA:3.40.640.GENE3D); PTHR43769:SF2 (PANTHER); PTHR43769 (PANTHER); IPR015424 (SUPERFAMILY)	F:GO:0003824	#667937
PmraF	PmraF_KIW70481	F2	F2_019	3	hypothetical protein G647_05797					PTHR23063 (PANTHER); PTHR23063:SF16 (PANTHER); NON_CYTOPLASMIC_DOMAIN (PHOBIUS); TRANSMEMBRANE (PHOBIUS); CYTOPLASMIC_DOMAIN (PHOBIUS); NON_CYTOPLASMIC_DOMAIN (PHOBIUS); TRANSMEMBRANE (PHOBIUS); TMhelix (TMHMM)	no GO terms	#667937
PmraF	PmraF_KIW70483	F2	F2_020	3	hypothetical protein G647_05795					IPR002035 (SMART); IPR002035 (PFAM); IPR036465 (G3DSA:3.40.50.GENE3D); mobidb-lite (MOBIDB_LITE); mobidb-lite (MOBIDB_LITE); mobidb-lite (MOBIDB_LITE); PTHR34706:SF1 (PANTHER); PTHR34706 (PANTHER); IPR002035 (PROSITE_PROFILES); IPR036465 (SUPERFAMILY)	no GO terms	#667937
PmraF	PmraF_KIW70484	F2	F2_021	3	hypothetical protein G647_05794	P:GO:0006914	P:autophagy			IPR015412 (PFAM); IPR026885 (PFAM); mobidb-lite (MOBIDB_LITE); mobidb-lite (MOBIDB_LITE); mobidb-lite (MOBIDB_LITE); mobidb-lite (MOBIDB_LITE); mobidb-lite (MOBIDB_LITE); mobidb-lite (MOBIDB_LITE); mobidb-lite (MOBIDB_LITE); mobidb-lite (MOBIDB_LITE); mobidb-lite (MOBIDB_LITE); IPR026886 (PTHR13190:PANTHER); IPR026849 (PANTHER)	P:GO:0006914; P:GO:0030242	#667937
PmraF	PmraF_KIW70485	F2	F2_022	3	hypothetical protein G647_05793	F:GO:0003674	F:molecular_function			G3DSA:3.20.20.140 (GENE3D); IPR001365 (PFAM); mobidb-lite (MOBIDB_LITE); PTHR11409:SF39 (PANTHER); PTHR11409 (PANTHER); IPR032466 (SUPERFAMILY)	F:GO:0019239	#667937
PmraF	PmraF_KIW70486	F2	F2_023	3	hypothetical protein G647_05792	C:GO:0005739; F:GO:0022857	C:mitochondrion; F:transmembrane transporter activity			IPR004686 (PFAM); IPR004686 (TIGRFAM); PTHR11153:SF6 (PANTHER); IPR004686 (PANTHER); NON_CYTOPLASMIC_DOMAIN (PHOBIUS); TRANSMEMBRANE (PHOBIUS); TRANSMEMBRANE (PHOBIUS); NON_CYTOPLASMIC_DOMAIN (PHOBIUS); TRANSMEMBRANE (PHOBIUS); TRANSMEMBRANE (PHOBIUS); NON_CYTOPLASMIC_DOMAIN (PHOBIUS); CYTOPLASMIC_DOMAIN (PHOBIUS); CYTOPLASMIC_DOMAIN (PHOBIUS); TMhelix (TMHMM); TMhelix (TMHMM); TMhelix (TMHMM); T…	P:GO:0006811; F:GO:0015075; C:GO:0016020; P:GO:0055085	#667937
PmraF	PmraF_KIW70488	F2	F2_024	3	hypothetical protein A1O7_02589	C:GO:0005575; P:GO:0006629; P:GO:0009058; F:GO:0016746; P:GO:0044281	C:cellular_component; P:lipid metabolic process; P:biosynthetic process; F:transferase activity, transferring acyl groups; P:small molecule metabolic process	EC:2.3.1.199	Very-long-chain 3-oxoacyl-CoA synthase	Coil (COILS); Coil (COILS); IPR002076 (PFAM); G3DSA:1.20.5.1230 (GENE3D); mobidb-lite (MOBIDB_LITE); mobidb-lite (MOBIDB_LITE); mobidb-lite (MOBIDB_LITE); mobidb-lite (MOBIDB_LITE); mobidb-lite (MOBIDB_LITE); mobidb-lite (MOBIDB_LITE); mobidb-lite (MOBIDB_LITE); PTHR11157:SF12 (PANTHER); IPR002076 (PANTHER); CYTOPLASMIC_DOMAIN (PHOBIUS); CYTOPLASMIC_DOMAIN (PHOBIUS); CYTOPLASMIC_DOMAIN (PHOBIUS);…	C:GO:0016021	#667937
PmraF	PmraF_KIW70490	F2	F2_025	3	hypothetical protein G647_05790	F:GO:0016491; F:GO:0043167	F:oxidoreductase activity; F:ion binding	EC:1.13.11	Acting on single donors with incorporation of molecular oxygen (oxygenases). The oxygen incorporated need not be derived from O(2)	IPR004294 (PFAM); PTHR10543:SF24 (PANTHER); IPR004294 (PANTHER)	F:GO:0016702; P:GO:0055114	#667937
PmraF	PmraF_KIW70491	F2	F2_026	3	hypothetical protein A1O7_02591	C:GO:0005634; P:GO:0051276	C:nucleus; P:chromosome organization			IPR011421 (PFAM); mobidb-lite (MOBIDB_LITE); mobidb-lite (MOBIDB_LITE); mobidb-lite (MOBIDB_LITE); mobidb-lite (MOBIDB_LITE); mobidb-lite (MOBIDB_LITE); mobidb-lite (MOBIDB_LITE); PTHR23227:SF51 (PANTHER); IPR027124 (PANTHER); IPR011421 (PROSITE_PROFILES)	no GO terms	#667937
PmraF	PmraF_KIW70492	F2	F2_027	3	hypothetical protein PV07_01549					mobidb-lite (MOBIDB_LITE); mobidb-lite (MOBIDB_LITE); mobidb-lite (MOBIDB_LITE); mobidb-lite (MOBIDB_LITE); mobidb-lite (MOBIDB_LITE); mobidb-lite (MOBIDB_LITE); mobidb-lite (MOBIDB_LITE); mobidb-lite (MOBIDB_LITE); mobidb-lite (MOBIDB_LITE); mobidb-lite (MOBIDB_LITE); mobidb-lite (MOBIDB_LITE)	no GO terms	#667937
PmraF	PmraF_KIW70494	F2	F2_028	3	hypothetical protein A1O7_02593	F:GO:0003674	F:molecular_function			IPR013087 (SMART); G3DSA:3.30.160.60 (GENE3D); IPR013087 (PFAM); mobidb-lite (MOBIDB_LITE); mobidb-lite (MOBIDB_LITE); mobidb-lite (MOBIDB_LITE); mobidb-lite (MOBIDB_LITE); mobidb-lite (MOBIDB_LITE); mobidb-lite (MOBIDB_LITE); PTHR14596 (PANTHER); PTHR14596:SF62 (PANTHER); IPR013087 (PROSITE_PATTERNS); IPR013087 (PROSITE_PROFILES)	F:GO:0003676	#667937
PmraF	PmraF_KIW70499	F2	F2_029	3	hypothetical protein PV07_01547	C:GO:0005575; P:GO:0006629; P:GO:0009058; F:GO:0016491; F:GO:0043167	C:cellular_component; P:lipid metabolic process; P:biosynthetic process; F:oxidoreductase activity; F:ion binding			IPR006694 (PFAM); mobidb-lite (MOBIDB_LITE); PTHR11863 (PANTHER); PTHR11863:SF26 (PANTHER); NON_CYTOPLASMIC_DOMAIN (PHOBIUS); CYTOPLASMIC_DOMAIN (PHOBIUS); CYTOPLASMIC_DOMAIN (PHOBIUS); NON_CYTOPLASMIC_DOMAIN (PHOBIUS); TRANSMEMBRANE (PHOBIUS); TRANSMEMBRANE (PHOBIUS); CYTOPLASMIC_DOMAIN (PHOBIUS); TRANSMEMBRANE (PHOBIUS); TRANSMEMBRANE (PHOBIUS); TMhelix (TMHMM); TMhelix (TMHMM); TMhelix (TMHMM)	F:GO:0005506; P:GO:0008610; F:GO:0016491; P:GO:0055114	#667937
PmraF	PmraF_KIW70500	F2	F2_030	3	hypothetical protein G647_05777	F:GO:0003735; C:GO:0005840; P:GO:0006412; P:GO:0042254	F:structural constituent of ribosome; C:ribosome; P:translation; P:ribosome biogenesis			IPR014722 (G3DSA:2.30.30.GENE3D); IPR000915 (PFAM); mobidb-lite (MOBIDB_LITE); mobidb-lite (MOBIDB_LITE); mobidb-lite (MOBIDB_LITE); mobidb-lite (MOBIDB_LITE); IPR000915 (PANTHER); IPR000915 (PROSITE_PATTERNS); cd13156 (CDD); IPR008991 (SUPERFAMILY)	F:GO:0003735; C:GO:0005622; C:GO:0005840; P:GO:0006412	#667937
PmraF	PmraF_KIW70501	F2	F2_031	3	hypothetical protein G647_05776	C:GO:0005634; C:GO:0005737	C:nucleus; C:cytoplasm			IPR038633 (G3DSA:2.30.29.GENE3D); IPR006773 (PFAM); IPR032368 (PFAM); IPR038108 (G3DSA:3.40.190.GENE3D); mobidb-lite (MOBIDB_LITE); IPR006773 (PANTHER)	C:GO:0005634; C:GO:0005737	#667937
PmraF	PmraF_KIW70503	F2	F2_032	3	hypothetical protein G647_05775					IPR036866 (G3DSA:3.60.15.GENE3D); IPR001279 (PFAM); mobidb-lite (MOBIDB_LITE); mobidb-lite (MOBIDB_LITE); mobidb-lite (MOBIDB_LITE); mobidb-lite (MOBIDB_LITE); mobidb-lite (MOBIDB_LITE); mobidb-lite (MOBIDB_LITE); PTHR42951:SF4 (PANTHER); PTHR42951 (PANTHER); cd06262 (CDD); IPR036866 (SUPERFAMILY)	no GO terms	#667937
PmraF	PmraF_KIW70504	F2	F2_033	3	hypothetical protein G647_05774	F:GO:0003674; C:GO:0005634	F:molecular_function; C:nucleus			IPR003958 (PFAM); IPR009072 (G3DSA:1.10.20.GENE3D); mobidb-lite (MOBIDB_LITE); mobidb-lite (MOBIDB_LITE); mobidb-lite (MOBIDB_LITE); mobidb-lite (MOBIDB_LITE); mobidb-lite (MOBIDB_LITE); mobidb-lite (MOBIDB_LITE); PTHR11064:SF53 (PANTHER); PTHR11064 (PANTHER); IPR009072 (SUPERFAMILY)	F:GO:0046982	#667937
PmraF	PmraF_KIW70505	F2	F2_034	3	hypothetical protein G647_05773	F:GO:0043167	F:ion binding			Coil (COILS); G3DSA:3.40.50.300 (GENE3D); IPR006073 (PFAM); IPR014813 (PFAM); IPR023179 (G3DSA:1.10.1580.GENE3D); mobidb-lite (MOBIDB_LITE); mobidb-lite (MOBIDB_LITE); mobidb-lite (MOBIDB_LITE); mobidb-lite (MOBIDB_LITE); mobidb-lite (MOBIDB_LITE); PTHR11089:SF30 (PANTHER); PTHR11089 (PANTHER); IPR030378 (PROSITE_PROFILES); cd04178 (CDD); IPR027417 (SUPERFAMILY)	F:GO:0005525	#667937
PmraF	PmraF_KIW70506	F2	F2_035	3	hypothetical protein G647_05772	F:GO:0003674	F:molecular_function			IPR006439 (TIGRFAM); IPR023214 (G3DSA:3.40.50.GENE3D); IPR023198 (G3DSA:1.10.150.GENE3D); PF13419 (PFAM),SFLDG01135 (SFLD),SFLDG01129 (SFLD); PTHR43481:SF4 (PANTHER); PTHR43481 (PANTHER); cd07527 (CDD); IPR036412 (SUPERFAMILY)	F:GO:0016787	#667937
PmraF	PmraF_KIW70507	F2	F2_036	3	hypothetical protein G647_05771	F:GO:0003677; C:GO:0005634	F:DNA binding; C:nucleus			IPR001356 (SMART); IPR001356 (PFAM); G3DSA:1.10.10.60 (GENE3D); mobidb-lite (MOBIDB_LITE); mobidb-lite (MOBIDB_LITE); PTHR24341:SF6 (PANTHER); PTHR24341 (PANTHER); IPR001356 (PROSITE_PROFILES); IPR001356 (CDD); IPR009057 (SUPERFAMILY)	F:GO:0003677	#667937
PmraF	PmraF_KIW70508	F2	F2_037	3	hypothetical protein A1O7_02603					mobidb-lite (MOBIDB_LITE); mobidb-lite (MOBIDB_LITE); mobidb-lite (MOBIDB_LITE)	no GO terms	#667937
PmraF	PmraF_KIW70509	F2	F2_038	3	hypothetical protein G647_05769					G3DSA:3.40.50.150 (GENE3D); IPR025714 (PFAM); PTHR43591 (PANTHER); PTHR43591:SF29 (PANTHER); cd02440 (CDD); IPR029063 (SUPERFAMILY)	no GO terms	#667937
PmraF	PmraF_KIW70510	F2	F2_039	3	hypothetical protein G647_05768					mobidb-lite (MOBIDB_LITE); mobidb-lite (MOBIDB_LITE); mobidb-lite (MOBIDB_LITE); mobidb-lite (MOBIDB_LITE); mobidb-lite (MOBIDB_LITE); mobidb-lite (MOBIDB_LITE); mobidb-lite (MOBIDB_LITE)	no GO terms	#667937
PmraF	PmraF_KIW70511	F2	F2_040	3	hypothetical protein G647_05767	F:GO:0003674; P:GO:0006629; P:GO:0009056	F:molecular_function; P:lipid metabolic process; P:catabolic process	EC:3.1.1.1; EC:3.1.1.3	Carboxylesterase; Triacylglycerol lipase	G3DSA:3.40.1090.10 (GENE3D); IPR002641 (PFAM); IPR021771 (PFAM); PTHR14226:SF44 (PANTHER); PTHR14226 (PANTHER); SIGNAL_PEPTIDE (PHOBIUS); SIGNAL_PEPTIDE_C_REGION (PHOBIUS); SIGNAL_PEPTIDE_H_REGION (PHOBIUS); SIGNAL_PEPTIDE_N_REGION (PHOBIUS); NON_CYTOPLASMIC_DOMAIN (PHOBIUS); IPR002641 (PROSITE_PROFILES); SignalP-noTM (SIGNALP_EUK); IPR016035 (SUPERFAMILY)	F:GO:0004806; P:GO:0006629	#667937
PmraF	PmraF_KIW70512	F2	F2_041	3	hypothetical protein G647_05766					G3DSA:3.40.50.150 (GENE3D); IPR025714 (PFAM); mobidb-lite (MOBIDB_LITE); PTHR42912 (PANTHER); PTHR42912:SF30 (PANTHER); cd02440 (CDD); IPR029063 (SUPERFAMILY)	no GO terms	#667937
PmraF	PmraF_KIW70513	F2	F2_042	3	hypothetical protein AYL99_09315	F:GO:0016491	F:oxidoreductase activity			IPR025337 (PFAM); mobidb-lite (MOBIDB_LITE); mobidb-lite (MOBIDB_LITE); mobidb-lite (MOBIDB_LITE); PTHR35870:SF5 (PANTHER); PTHR35870:SF5 (PANTHER); IPR025337 (PANTHER); IPR025337 (PANTHER)	F:GO:0016491	#667937
PmraF	PmraF_KIW70514	F2	F2_043	3	hypothetical protein G647_05764					Coil (COILS); Coil (COILS); Coil (COILS); IPR009449 (PFAM); mobidb-lite (MOBIDB_LITE); mobidb-lite (MOBIDB_LITE); mobidb-lite (MOBIDB_LITE); mobidb-lite (MOBIDB_LITE); mobidb-lite (MOBIDB_LITE); mobidb-lite (MOBIDB_LITE); mobidb-lite (MOBIDB_LITE); mobidb-lite (MOBIDB_LITE); mobidb-lite (MOBIDB_LITE); PTHR14430 (PANTHER); PTHR14430:SF0 (PANTHER); SIGNAL_PEPTIDE_H_REGION (PHOBIUS); NON_CYTOPLASMIC…	no GO terms	#667937
PmraF	PmraF_KIW70515	F2	F2_044	3	programmed cell death protein 5	F:GO:0003677	F:DNA binding			IPR002836 (PIRSF); IPR002836 (PFAM); IPR036883 (G3DSA:1.10.8.GENE3D); mobidb-lite (MOBIDB_LITE); mobidb-lite (MOBIDB_LITE); mobidb-lite (MOBIDB_LITE); IPR002836 (PANTHER); IPR036883 (SUPERFAMILY)	F:GO:0003677	#667937
PmraF	PmraF_KIW70516	F2	F2_045	3	hypothetical protein A1O7_02611	C:GO:0005739; P:GO:0009058; P:GO:0044281; P:GO:0051186	C:mitochondrion; P:biosynthetic process; P:small molecule metabolic process; P:cofactor metabolic process			Coil (COILS); IPR007715 (PFAM); IPR007715 (PANTHER); IPR027540 (PTHR12922:PANTHER); SIGNAL_PEPTIDE_H_REGION (PHOBIUS); SIGNAL_PEPTIDE_N_REGION (PHOBIUS); SIGNAL_PEPTIDE_C_REGION (PHOBIUS); NON_CYTOPLASMIC_DOMAIN (PHOBIUS); SIGNAL_PEPTIDE (PHOBIUS); IPR027540 (HAMAP)	C:GO:0005743; P:GO:0006744	#667937
PmraF	PmraF_KIW70517	F2	F2_046	3	hypothetical protein A1O7_02612					mobidb-lite (MOBIDB_LITE); mobidb-lite (MOBIDB_LITE); mobidb-lite (MOBIDB_LITE)	no GO terms	#667937
PmraF	PmraF_KIW70518	F2	F2_047	3	hypothetical protein G647_05760	C:GO:0005575	C:cellular_component			mobidb-lite (MOBIDB_LITE); mobidb-lite (MOBIDB_LITE); IPR039965 (PANTHER); CYTOPLASMIC_DOMAIN (PHOBIUS); NON_CYTOPLASMIC_DOMAIN (PHOBIUS); TRANSMEMBRANE (PHOBIUS); PD968187 (PRODOM); TMhelix (TMHMM)	no GO terms	#667937
PmraF	PmraF_KIW70519	F2	F2_048	3	hypothetical protein G647_05759	C:GO:0005575; F:GO:0016746	C:cellular_component; F:transferase activity, transferring acyl groups	EC:2.3.1.225	Protein S-acyltransferase	IPR001594 (PFAM); mobidb-lite (MOBIDB_LITE); mobidb-lite (MOBIDB_LITE); mobidb-lite (MOBIDB_LITE); mobidb-lite (MOBIDB_LITE); mobidb-lite (MOBIDB_LITE); mobidb-lite (MOBIDB_LITE); mobidb-lite (MOBIDB_LITE); PTHR22883 (PANTHER); PTHR22883:SF232 (PANTHER); TRANSMEMBRANE (PHOBIUS); CYTOPLASMIC_DOMAIN (PHOBIUS); TRANSMEMBRANE (PHOBIUS); TRANSMEMBRANE (PHOBIUS); CYTOPLASMIC_DOMAIN (PHOBIUS); NON_CYTOP…	no GO terms	#667937
PmraF	PmraF_KIW70520	F2	F2_049	3	hypothetical protein G647_05758	C:GO:0005634; P:GO:0006464; P:GO:0006520; F:GO:0008168; P:GO:0009056; P:GO:0051276	C:nucleus; P:cellular protein modification process; P:cellular amino acid metabolic process; F:methyltransferase activity; P:catabolic process; P:chromosome organization	EC:2.1.1.43	Histone-lysine N-methyltransferase	IPR001214 (SMART); IPR003616 (SMART); IPR001214 (PFAM); G3DSA:2.170.270.10 (GENE3D); mobidb-lite (MOBIDB_LITE); mobidb-lite (MOBIDB_LITE); mobidb-lite (MOBIDB_LITE); mobidb-lite (MOBIDB_LITE); mobidb-lite (MOBIDB_LITE); mobidb-lite (MOBIDB_LITE); mobidb-lite (MOBIDB_LITE); mobidb-lite (MOBIDB_LITE); mobidb-lite (MOBIDB_LITE); mobidb-lite (MOBIDB_LITE); mobidb-lite (MOBIDB_LITE); PTHR22884 (PANTHE…	F:GO:0005515; C:GO:0005634; F:GO:0018024	#667937
PmraF	PmraF_KIW70521	F2	F2_050	3	hypothetical protein G647_05757	F:GO:0003674	F:molecular_function			IPR017439 (TIGRFAM); IPR017439 (PIRSF); G3DSA:3.30.70.360 (GENE3D); IPR002933 (PFAM); IPR011650 (PFAM); G3DSA:3.40.630.10 (GENE3D); PTHR11014:SF63 (PANTHER); PTHR11014 (PANTHER); cd05664 (CDD); SSF53187 (SUPERFAMILY); IPR036264 (SUPERFAMILY)	F:GO:0016787	#667937
PmraF	PmraF_KIW70522	F2	F2_051	3	hypothetical protein G647_05756	F:GO:0016491	F:oxidoreductase activity			IPR006140 (PFAM); G3DSA:3.40.50.720 (GENE3D); IPR006139 (PFAM); G3DSA:3.40.50.720 (GENE3D); PTHR42789 (PANTHER); IPR029753 (PROSITE_PATTERNS); SIGNAL_PEPTIDE_H_REGION (PHOBIUS); SIGNAL_PEPTIDE_C_REGION (PHOBIUS); NON_CYTOPLASMIC_DOMAIN (PHOBIUS); SIGNAL_PEPTIDE (PHOBIUS); SIGNAL_PEPTIDE_N_REGION (PHOBIUS); cd12169 (CDD); SSF52283 (SUPERFAMILY); IPR036291 (SUPERFAMILY)	F:GO:0016616; F:GO:0051287; P:GO:0055114	#667937
PmraF	PmraF_KIW70523	F2	F2_052	3	chlorophyll synthesis pathway protein BchC	P:GO:0008150	P:biological_process			G3DSA:3.40.50.720 (GENE3D); IPR013154 (PFAM); IPR013149 (PFAM); G3DSA:3.90.180.10 (GENE3D); mobidb-lite (MOBIDB_LITE); PTHR43161 (PANTHER); PTHR43161:SF12 (PANTHER); cd05285 (CDD); IPR011032 (SUPERFAMILY); IPR036291 (SUPERFAMILY)	P:GO:0055114	#667937
PmraF	PmraF_KIW70524	F2	F2_053	3	hypothetical protein A1O7_02620					mobidb-lite (MOBIDB_LITE)	no GO terms	#667937
PmraF	PmraF_KIW70528	F2	F2_054	3	hypothetical protein G647_05752	C:GO:0005575; F:GO:0022857	C:cellular_component; F:transmembrane transporter activity			IPR001248 (PFAM); IPR038271 (G3DSA:1.10.4160.GENE3D); IPR026030 (PIRSF); mobidb-lite (MOBIDB_LITE); PTHR31806:SF7 (PANTHER); IPR026030 (PANTHER); TRANSMEMBRANE (PHOBIUS); TRANSMEMBRANE (PHOBIUS); NON_CYTOPLASMIC_DOMAIN (PHOBIUS); TRANSMEMBRANE (PHOBIUS); CYTOPLASMIC_DOMAIN (PHOBIUS); TRANSMEMBRANE (PHOBIUS); CYTOPLASMIC_DOMAIN (PHOBIUS); CYTOPLASMIC_DOMAIN (PHOBIUS); NON_CYTOPLASMIC_DOMAIN (PHOBI…	F:GO:0005215; C:GO:0016020; C:GO:0016021; F:GO:0022857; P:GO:0055085	#667937
PmraF	PmraF_KIW70529	F2	F2_055	3	hypothetical protein A1O7_02628					IPR014710 (G3DSA:2.60.120.GENE3D); IPR014710 (G3DSA:2.60.120.GENE3D); PTHR36440 (PANTHER); NON_CYTOPLASMIC_DOMAIN (PHOBIUS); SIGNAL_PEPTIDE_H_REGION (PHOBIUS); SIGNAL_PEPTIDE (PHOBIUS); SIGNAL_PEPTIDE_N_REGION (PHOBIUS); SIGNAL_PEPTIDE_C_REGION (PHOBIUS); IPR011051 (SUPERFAMILY)	no GO terms	#667937
PmraF	PmraF_KIW70543	F2	F2_058	3	hypothetical protein G647_05739	C:GO:0005575; F:GO:0022857	C:cellular_component; F:transmembrane transporter activity			IPR027469 (G3DSA:1.20.1510.GENE3D); IPR002524 (PFAM); IPR027470 (PFAM); IPR002524 (TIGRFAM); IPR036837 (G3DSA:3.30.70.GENE3D); mobidb-lite (MOBIDB_LITE); mobidb-lite (MOBIDB_LITE); mobidb-lite (MOBIDB_LITE); PTHR43840:SF12 (PANTHER); PTHR43840 (PANTHER); NON_CYTOPLASMIC_DOMAIN (PHOBIUS); TRANSMEMBRANE (PHOBIUS); TRANSMEMBRANE (PHOBIUS); TRANSMEMBRANE (PHOBIUS); NON_CYTOPLASMIC_DOMAIN (PHOBIUS); C…	P:GO:0006812; F:GO:0008324; C:GO:0016021; P:GO:0055085	#667937
PmraF	PmraF_KIW70546	F2	F2_059	3	hypothetical protein A1O7_02641	C:GO:0005575	C:cellular_component			mobidb-lite (MOBIDB_LITE); mobidb-lite (MOBIDB_LITE); PTHR37540 (PANTHER); TRANSMEMBRANE (PHOBIUS); NON_CYTOPLASMIC_DOMAIN (PHOBIUS); TRANSMEMBRANE (PHOBIUS); NON_CYTOPLASMIC_DOMAIN (PHOBIUS); CYTOPLASMIC_DOMAIN (PHOBIUS)	no GO terms	#667937
PmraF	PmraF_KIW70547	F2	F2_060	3	hypothetical protein G647_05736	F:GO:0003674; C:GO:0005654; P:GO:0009058; C:GO:0032991; P:GO:0034641	F:molecular_function; C:nucleoplasm; P:biosynthetic process; C:protein-containing complex; P:cellular nitrogen compound metabolic process			Coil (COILS); Coil (COILS); Coil (COILS); Coil (COILS); IPR021950 (PFAM); mobidb-lite (MOBIDB_LITE); mobidb-lite (MOBIDB_LITE); mobidb-lite (MOBIDB_LITE); mobidb-lite (MOBIDB_LITE); mobidb-lite (MOBIDB_LITE); mobidb-lite (MOBIDB_LITE); mobidb-lite (MOBIDB_LITE); mobidb-lite (MOBIDB_LITE); mobidb-lite (MOBIDB_LITE); mobidb-lite (MOBIDB_LITE); mobidb-lite (MOBIDB_LITE); mobidb-lite (MOBIDB_LITE); m…	C:GO:0000124; F:GO:0003712	#667937
PmraF	PmraF_KIW70550	F2	F2_061	3	hypothetical protein A1O7_02646	C:GO:0005575	C:cellular_component			mobidb-lite (MOBIDB_LITE); mobidb-lite (MOBIDB_LITE); mobidb-lite (MOBIDB_LITE); mobidb-lite (MOBIDB_LITE); mobidb-lite (MOBIDB_LITE); mobidb-lite (MOBIDB_LITE); mobidb-lite (MOBIDB_LITE); CYTOPLASMIC_DOMAIN (PHOBIUS); NON_CYTOPLASMIC_DOMAIN (PHOBIUS); TRANSMEMBRANE (PHOBIUS); TMhelix (TMHMM)	no GO terms	#667937
PmraF	PmraF_KIW70551	F2	F2_062	3	hypothetical protein A1O7_02647	C:GO:0005575	C:cellular_component			IPR001199 (SMART); IPR036400 (G3DSA:3.10.120.GENE3D); IPR001199 (PFAM); mobidb-lite (MOBIDB_LITE); mobidb-lite (MOBIDB_LITE); mobidb-lite (MOBIDB_LITE); mobidb-lite (MOBIDB_LITE); PTHR10281 (PANTHER); PTHR10281:SF4 (PANTHER); TRANSMEMBRANE (PHOBIUS); CYTOPLASMIC_DOMAIN (PHOBIUS); NON_CYTOPLASMIC_DOMAIN (PHOBIUS); TRANSMEMBRANE (PHOBIUS); CYTOPLASMIC_DOMAIN (PHOBIUS); IPR036400 (SUPERFAMILY); TMhe…	no GO terms	#667937
PmraF	PmraF_KIW70552	F2	F2_063	3	40S ribosomal protein S25					Coil (COILS); IPR004977 (PFAM); G3DSA:1.10.10.2780 (GENE3D); mobidb-lite (MOBIDB_LITE); IPR004977 (PANTHER); PTHR12850:SF5 (PANTHER); IPR004977 (PRODOM)	no GO terms	#667937
PmraF	PmraF_KIW70553	F2	F2_064	3	40S ribosomal protein S22	F:GO:0003735; C:GO:0005840; P:GO:0006412; P:GO:0042254	F:structural constituent of ribosome; C:ribosome; P:translation; P:ribosome biogenesis			G3DSA:3.30.1490.10 (GENE3D); IPR000630 (PFAM); G3DSA:3.30.1370.30 (GENE3D); IPR000630 (PANTHER); PTHR11758:SF16 (PANTHER); IPR000630 (PROSITE_PATTERNS); IPR035987 (SUPERFAMILY)	F:GO:0003735; C:GO:0005840; P:GO:0006412	#667937
PmraF	PmraF_KIW70554	F2	F2_065	3	hypothetical protein A1O7_02650	C:GO:0005575	C:cellular_component			IPR003807 (PFAM); mobidb-lite (MOBIDB_LITE); mobidb-lite (MOBIDB_LITE); PTHR34187 (PANTHER); NON_CYTOPLASMIC_DOMAIN (PHOBIUS); CYTOPLASMIC_DOMAIN (PHOBIUS); CYTOPLASMIC_DOMAIN (PHOBIUS); TRANSMEMBRANE (PHOBIUS); TRANSMEMBRANE (PHOBIUS); NON_CYTOPLASMIC_DOMAIN (PHOBIUS); TRANSMEMBRANE (PHOBIUS); TMhelix (TMHMM); TMhelix (TMHMM); TMhelix (TMHMM)	no GO terms	#667937
PmraF	PmraF_KIW70556	F2	F2_067	3	hypothetical protein G647_05724					Coil (COILS); Coil (COILS); mobidb-lite (MOBIDB_LITE); mobidb-lite (MOBIDB_LITE)	no GO terms	#667937
PmraF	PmraF_KIW70557	F2	F2_068	3	hypothetical protein G647_05723					IPR008972 (G3DSA:2.60.40.GENE3D); mobidb-lite (MOBIDB_LITE); mobidb-lite (MOBIDB_LITE); PTHR34883:SF3 (PANTHER); PTHR34883 (PANTHER); SIGNAL_PEPTIDE_N_REGION (PHOBIUS); SIGNAL_PEPTIDE_C_REGION (PHOBIUS); NON_CYTOPLASMIC_DOMAIN (PHOBIUS); SIGNAL_PEPTIDE (PHOBIUS); SIGNAL_PEPTIDE_H_REGION (PHOBIUS); cd00920 (CDD); SignalP-noTM (SIGNALP_GRAM_NEGATIVE); SignalP-noTM (SIGNALP_EUK); SignalP-TM (SIGNALP…	no GO terms	#667937
PmraF	PmraF_KIW70558	F2	F2_069	3	hypothetical protein A1O7_02656	C:GO:0005575; P:GO:0055085	C:cellular_component; P:transmembrane transport			IPR011701 (PFAM); G3DSA:1.20.1250.20 (GENE3D); G3DSA:1.20.1250.20 (GENE3D); PTHR43791 (PANTHER); PTHR43791:SF18 (PANTHER); TRANSMEMBRANE (PHOBIUS); TRANSMEMBRANE (PHOBIUS); TRANSMEMBRANE (PHOBIUS); CYTOPLASMIC_DOMAIN (PHOBIUS); CYTOPLASMIC_DOMAIN (PHOBIUS); TRANSMEMBRANE (PHOBIUS); NON_CYTOPLASMIC_DOMAIN (PHOBIUS); CYTOPLASMIC_DOMAIN (PHOBIUS); NON_CYTOPLASMIC_DOMAIN (PHOBIUS); NON_CYTOPLASMIC_DO…	C:GO:0016021; P:GO:0055085	#667937
PmraF	PmraF_KIW70559	F2	F2_070	3	60S ribosomal protein L17	F:GO:0003735; C:GO:0005840; P:GO:0006412; P:GO:0042254	F:structural constituent of ribosome; C:ribosome; P:translation; P:ribosome biogenesis			IPR005721 (TIGRFAM); IPR036394 (G3DSA:3.90.470.GENE3D); IPR001063 (PFAM); IPR005721 (PANTHER); PTHR11593:SF10 (PANTHER); IPR018260 (PROSITE_PATTERNS); IPR001063 (CDD); IPR036394 (SUPERFAMILY)	F:GO:0003735; C:GO:0005622; C:GO:0005840; P:GO:0006412; C:GO:0015934	#667937
PmraF	PmraF_KIW70560	F2	F2_071	3	hypothetical protein A1O7_02659	C:GO:0005654; P:GO:0009058; C:GO:0032991; P:GO:0034641; P:GO:0051276	C:nucleoplasm; P:biosynthetic process; C:protein-containing complex; P:cellular nitrogen compound metabolic process; P:chromosome organization			IPR018839 (PFAM); IPR031915 (PFAM); mobidb-lite (MOBIDB_LITE); mobidb-lite (MOBIDB_LITE); mobidb-lite (MOBIDB_LITE); IPR038986 (PANTHER)	P:GO:0006342; C:GO:0070824	#667937
PmraF	PmraF_KIW70561	F2	F2_072	3	hypothetical protein G647_05718					PTHR38049 (PANTHER); PTHR38049:SF1 (PANTHER); SIGNAL_PEPTIDE_H_REGION (PHOBIUS); SIGNAL_PEPTIDE (PHOBIUS); SIGNAL_PEPTIDE_C_REGION (PHOBIUS); NON_CYTOPLASMIC_DOMAIN (PHOBIUS); SIGNAL_PEPTIDE_N_REGION (PHOBIUS); SignalP-noTM (SIGNALP_EUK); SignalP-TM (SIGNALP_GRAM_POSITIVE)	no GO terms	#667937
PmraF	PmraF_KIW70563	F2	F2_073	3	hypothetical protein G647_05716	F:GO:0043167	F:ion binding			IPR001650 (SMART); IPR014001 (SMART); G3DSA:3.40.50.300 (GENE3D); IPR001650 (PFAM); G3DSA:3.40.50.300 (GENE3D); IPR011545 (PFAM); mobidb-lite (MOBIDB_LITE); mobidb-lite (MOBIDB_LITE); mobidb-lite (MOBIDB_LITE); mobidb-lite (MOBIDB_LITE); PTHR24031 (PANTHER); PTHR24031:SF336 (PANTHER); IPR014001 (PROSITE_PROFILES); IPR001650 (PROSITE_PROFILES); IPR001650 (CDD); IPR027417 (SUPERFAMILY); IPR027417 (…	F:GO:0003676; F:GO:0005524	#667937
PmraF	PmraF_KIW70564	F2	F2_074	3	hypothetical protein G647_05715					mobidb-lite (MOBIDB_LITE); mobidb-lite (MOBIDB_LITE); mobidb-lite (MOBIDB_LITE); mobidb-lite (MOBIDB_LITE); mobidb-lite (MOBIDB_LITE)	no GO terms	#667937
PmraF	PmraF_KIW70566	F2	F2_075	3	hypothetical protein AYL99_09252					mobidb-lite (MOBIDB_LITE); mobidb-lite (MOBIDB_LITE); mobidb-lite (MOBIDB_LITE); mobidb-lite (MOBIDB_LITE)	no GO terms	#667937
CbnaF	CbnaF_KIW90012	F2	F2_082	4	hypothetical protein Z519_09442	F:GO:0043167	F:ion binding			PR00420 (PRINTS); IPR002938 (PFAM); G3DSA:3.30.9.30 (GENE3D); IPR036188 (G3DSA:3.50.50.GENE3D); PTHR13789 (PANTHER); PTHR13789:SF238 (PANTHER); SSF54373 (SUPERFAMILY); IPR036188 (SUPERFAMILY)	F:GO:0071949	#667937
CbnaF	CbnaF_KIW90038	F2	F2_066	4	hypothetical protein Z519_09468	F:GO:0003723; C:GO:0005634; P:GO:0006397	F:RNA binding; C:nucleus; P:mRNA processing			IPR000504 (SMART); IPR003954 (SMART); IPR029123 (PFAM); IPR000504 (PFAM); IPR006509 (TIGRFAM); IPR012677 (G3DSA:3.30.70.GENE3D); IPR012677 (G3DSA:3.30.70.GENE3D); IPR012677 (G3DSA:3.30.70.GENE3D); mobidb-lite (MOBIDB_LITE); mobidb-lite (MOBIDB_LITE); mobidb-lite (MOBIDB_LITE); mobidb-lite (MOBIDB_LITE); mobidb-lite (MOBIDB_LITE); mobidb-lite (MOBIDB_LITE); mobidb-lite (MOBIDB_LITE); PTHR44047 (PA…	F:GO:0003676; F:GO:0003723; C:GO:0005634; P:GO:0006397	#667937
CrpaF	CrpaF_ETN46850	F2	F2_082	4	hypothetical protein HMPREF1541_01039	F:GO:0043167	F:ion binding			PR00420 (PRINTS); IPR002938 (PFAM); IPR036188 (G3DSA:3.50.50.GENE3D); G3DSA:3.30.9.30 (GENE3D); PTHR13789:SF242 (PANTHER); PTHR13789 (PANTHER); SSF54373 (SUPERFAMILY); IPR036188 (SUPERFAMILY)	F:GO:0071949	#667937
CrpaF	CrpaF_ETN46857	F2	F2_066	4	hypothetical protein HMPREF1541_01046	F:GO:0003723	F:RNA binding			IPR000504 (SMART); IPR003954 (SMART); IPR012677 (G3DSA:3.30.70.GENE3D); IPR000504 (PFAM); IPR012677 (G3DSA:3.30.70.GENE3D); IPR012677 (G3DSA:3.30.70.GENE3D); IPR012677 (G3DSA:3.30.70.GENE3D); mobidb-lite (MOBIDB_LITE); mobidb-lite (MOBIDB_LITE); mobidb-lite (MOBIDB_LITE); mobidb-lite (MOBIDB_LITE); mobidb-lite (MOBIDB_LITE); PTHR44220 (PANTHER); IPR000504 (PROSITE_PROFILES); IPR000504 (PROSITE_PR…	F:GO:0003676	#667937
FrcaF	FrcaF_OAP56084	F2	F2_066	4	hypothetical protein AYL99_09263	F:GO:0003723; C:GO:0005634; P:GO:0006397	F:RNA binding; C:nucleus; P:mRNA processing			IPR003954 (SMART); IPR000504 (SMART); IPR006509 (TIGRFAM); IPR012677 (G3DSA:3.30.70.GENE3D); IPR012677 (G3DSA:3.30.70.GENE3D); IPR000504 (PFAM); IPR029123 (PFAM); IPR012677 (G3DSA:3.30.70.GENE3D); mobidb-lite (MOBIDB_LITE); mobidb-lite (MOBIDB_LITE); mobidb-lite (MOBIDB_LITE); mobidb-lite (MOBIDB_LITE); mobidb-lite (MOBIDB_LITE); mobidb-lite (MOBIDB_LITE); mobidb-lite (MOBIDB_LITE); PTHR44047:SF1…	F:GO:0003676; F:GO:0003723; C:GO:0005634; P:GO:0006397	#667937
FrcaF	FrcaF_OAP56108	F2	F2_082	4	hypothetical protein AYL99_09287	F:GO:0043167	F:ion binding			PR00420 (PRINTS); IPR002938 (PFAM); G3DSA:3.30.9.30 (GENE3D); IPR036188 (G3DSA:3.50.50.GENE3D); PTHR13789 (PANTHER); PTHR13789:SF238 (PANTHER); SSF54373 (SUPERFAMILY); IPR036188 (SUPERFAMILY)	F:GO:0071949	#667937
PmraF	PmraF_KIW70538	F2	F2_082	4	hypothetical protein G647_05743	F:GO:0043167	F:ion binding			PR00420 (PRINTS); IPR036188 (G3DSA:3.50.50.GENE3D); G3DSA:3.30.9.30 (GENE3D); IPR002938 (PFAM); PTHR13789 (PANTHER); PTHR13789:SF238 (PANTHER); SIGNAL_PEPTIDE_C_REGION (PHOBIUS); NON_CYTOPLASMIC_DOMAIN (PHOBIUS); SIGNAL_PEPTIDE_H_REGION (PHOBIUS); SIGNAL_PEPTIDE_N_REGION (PHOBIUS); SIGNAL_PEPTIDE (PHOBIUS); SSF54373 (SUPERFAMILY); IPR036188 (SUPERFAMILY)	F:GO:0071949	#667937
PmraF	PmraF_KIW70555	F2	F2_066	4	hypothetical protein G647_05725	F:GO:0003723; C:GO:0005634; P:GO:0006397	F:RNA binding; C:nucleus; P:mRNA processing			IPR003954 (SMART); IPR000504 (SMART); IPR012677 (G3DSA:3.30.70.GENE3D); IPR012677 (G3DSA:3.30.70.GENE3D); IPR012677 (G3DSA:3.30.70.GENE3D); IPR000504 (PFAM); IPR006509 (TIGRFAM); IPR029123 (PFAM); mobidb-lite (MOBIDB_LITE); mobidb-lite (MOBIDB_LITE); mobidb-lite (MOBIDB_LITE); mobidb-lite (MOBIDB_LITE); mobidb-lite (MOBIDB_LITE); PTHR44047 (PANTHER); PTHR44047:SF1 (PANTHER); IPR000504 (PROSITE_PR…	F:GO:0003676; F:GO:0003723; C:GO:0005634; P:GO:0006397	#667937
CbnaF	CbnaF_KIW90013	F2	F2_056	5	hypothetical protein Z519_09443					G3DSA:3.30.56.110 (GENE3D); IPR018714 (PFAM); IPR018714 (PANTHER)	no GO terms	#667937
CbnaF	CbnaF_KIW90014	F2	F2_057	5	hypothetical protein Z519_09444					mobidb-lite (MOBIDB_LITE); mobidb-lite (MOBIDB_LITE); PTHR28139 (PANTHER)	no GO terms	#667937
CpmsF	CpmsF_EXJ90091	F2	F2_057	5	hypothetical protein A1O3_03160					PTHR28139 (PANTHER)	no GO terms	#667937
CpmsF	CpmsF_EXJ90092	F2	F2_056	5	hypothetical protein A1O3_03161					IPR018714 (PFAM); G3DSA:3.30.56.110 (GENE3D); IPR018714 (PANTHER)	no GO terms	#667937
CrpaF	CrpaF_ETN46851	F2	F2_056	5	hypothetical protein HMPREF1541_01040					G3DSA:3.30.56.110 (GENE3D); IPR018714 (PFAM); IPR018714 (PANTHER); SIGNAL_PEPTIDE_N_REGION (PHOBIUS); SIGNAL_PEPTIDE_C_REGION (PHOBIUS); NON_CYTOPLASMIC_DOMAIN (PHOBIUS); SIGNAL_PEPTIDE (PHOBIUS); SIGNAL_PEPTIDE_H_REGION (PHOBIUS); SignalP-noTM (SIGNALP_EUK); SignalP-TM (SIGNALP_GRAM_POSITIVE)	no GO terms	#667937
CrpaF	CrpaF_ETN46855	F2	F2_057	5	hypothetical protein HMPREF1541_01044					mobidb-lite (MOBIDB_LITE); mobidb-lite (MOBIDB_LITE); PTHR28139 (PANTHER)	no GO terms	#667937
EqmaF	EqmaF_KEF53246	F2	F2_056	5	hypothetical protein A1O9_10694					G3DSA:3.30.56.110 (GENE3D); IPR018714 (PFAM); IPR018714 (PANTHER)	no GO terms	#667937
EqmaF	EqmaF_KEF53247	F2	F2_057	5	hypothetical protein A1O9_10695, partial					PTHR28139 (PANTHER)	no GO terms	#667937
FrcaF	FrcaF_OAP56107	F2	F2_057	5	hypothetical protein AYL99_09286					mobidb-lite (MOBIDB_LITE); PTHR28139 (PANTHER)	no GO terms	#667937
PmraF	PmraF_KIW70541	F2	F2_056	5	hypothetical protein A1O7_02635					IPR018714 (PFAM); G3DSA:3.30.56.110 (GENE3D); IPR018714 (PANTHER)	no GO terms	#667937
CbnaF	CbnaF_KIW90008	F2	F2_081	6	hypothetical protein Z519_09438	C:GO:0005737; C:GO:0005783; P:GO:0006810; C:GO:0032991	C:cytoplasm; C:endoplasmic reticulum; P:transport; C:protein-containing complex			IPR016482 (PFAM); IPR030671 (PIRSF); mobidb-lite (MOBIDB_LITE); mobidb-lite (MOBIDB_LITE); mobidb-lite (MOBIDB_LITE); IPR030671 (PANTHER); TRANSMEMBRANE (PHOBIUS); CYTOPLASMIC_DOMAIN (PHOBIUS); NON_CYTOPLASMIC_DOMAIN (PHOBIUS); TMhelix (TMHMM)	C:GO:0005784; P:GO:0006886	#667937
CbnaF	CbnaF_KIW90009	F2	F2_080	6	hypothetical protein Z519_09439	F:GO:0003674	F:molecular_function			PR00019 (PRINTS); SM00365 (SMART); IPR003591 (SMART); IPR003603 (SMART); IPR032675 (G3DSA:3.80.10.GENE3D); IPR032675 (G3DSA:3.80.10.GENE3D); IPR001611 (PFAM); mobidb-lite (MOBIDB_LITE); mobidb-lite (MOBIDB_LITE); mobidb-lite (MOBIDB_LITE); PTHR44036:SF2 (PANTHER); PTHR44036 (PANTHER); IPR001611 (PROSITE_PROFILES); IPR001611 (PROSITE_PROFILES); IPR001611 (PROSITE_PROFILES); IPR001611 (PROSITE_PROF…	F:GO:0005515	#667937
CbnaF	CbnaF_KIW90010	F2	F2_079	6	rRNA 2'-O-methyltransferase fibrillarin	F:GO:0003729; F:GO:0008168; P:GO:0034641; P:GO:0042254	F:mRNA binding; F:methyltransferase activity; P:cellular nitrogen compound metabolic process; P:ribosome biogenesis			IPR000692 (PRINTS); IPR000692 (SMART); IPR000692 (PFAM); G3DSA:3.40.50.150 (GENE3D); IPR000692 (PIRSF); G3DSA:3.30.200.20 (GENE3D); mobidb-lite (MOBIDB_LITE); PTHR10335:SF4 (PANTHER); PTHR10335 (PANTHER); IPR020813 (PROSITE_PATTERNS); IPR000692 (HAMAP); IPR029063 (SUPERFAMILY)	F:GO:0003723; P:GO:0006364; F:GO:0008168	#667937
CpmsF	CpmsF_EXJ90094	F2	F2_079	6	hypothetical protein A1O3_03163	F:GO:0003729; F:GO:0008168; P:GO:0034641; P:GO:0042254	F:mRNA binding; F:methyltransferase activity; P:cellular nitrogen compound metabolic process; P:ribosome biogenesis			IPR000692 (PRINTS); IPR000692 (SMART); G3DSA:3.30.200.20 (GENE3D); IPR000692 (PFAM); IPR000692 (PIRSF); G3DSA:3.40.50.150 (GENE3D); mobidb-lite (MOBIDB_LITE); PTHR10335:SF4 (PANTHER); PTHR10335 (PANTHER); IPR020813 (PROSITE_PATTERNS); IPR000692 (HAMAP); IPR029063 (SUPERFAMILY)	F:GO:0003723; P:GO:0006364; F:GO:0008168	#667937
CpmsF	CpmsF_EXJ90095	F2	F2_080	6	adenylate cyclase	F:GO:0003674	F:molecular_function			PR00019 (PRINTS); IPR003591 (SMART); SM00365 (SMART); IPR032675 (G3DSA:3.80.10.GENE3D); IPR001611 (PFAM); IPR032675 (G3DSA:3.80.10.GENE3D); IPR025875 (PFAM); mobidb-lite (MOBIDB_LITE); mobidb-lite (MOBIDB_LITE); PTHR44036:SF2 (PANTHER); PTHR44036 (PANTHER); IPR001611 (PROSITE_PROFILES); IPR001611 (PROSITE_PROFILES); IPR001611 (PROSITE_PROFILES); IPR001611 (PROSITE_PROFILES); IPR001611 (PROSITE_PR…	F:GO:0005515	#667937
CpmsF	CpmsF_EXJ90096	F2	F2_081	6	hypothetical protein A1O3_03165, partial	C:GO:0005737; C:GO:0005783; P:GO:0006810; C:GO:0032991	C:cytoplasm; C:endoplasmic reticulum; P:transport; C:protein-containing complex			IPR030671 (PIRSF); IPR016482 (PFAM); mobidb-lite (MOBIDB_LITE); mobidb-lite (MOBIDB_LITE); mobidb-lite (MOBIDB_LITE); IPR030671 (PANTHER); CYTOPLASMIC_DOMAIN (PHOBIUS); TRANSMEMBRANE (PHOBIUS); NON_CYTOPLASMIC_DOMAIN (PHOBIUS); TMhelix (TMHMM)	C:GO:0005784; P:GO:0006886	#667937
CrpaF	CrpaF_ETN46846	F2	F2_081	6	hypothetical protein HMPREF1541_01035	C:GO:0005737; C:GO:0005783; P:GO:0006810; C:GO:0032991	C:cytoplasm; C:endoplasmic reticulum; P:transport; C:protein-containing complex			IPR030671 (PIRSF); IPR016482 (PFAM); mobidb-lite (MOBIDB_LITE); mobidb-lite (MOBIDB_LITE); mobidb-lite (MOBIDB_LITE); IPR030671 (PANTHER); NON_CYTOPLASMIC_DOMAIN (PHOBIUS); CYTOPLASMIC_DOMAIN (PHOBIUS); TRANSMEMBRANE (PHOBIUS); TMhelix (TMHMM)	C:GO:0005784; P:GO:0006886	#667937
CrpaF	CrpaF_ETN46847	F2	F2_080	6	hypothetical protein HMPREF1541_01036	F:GO:0003674	F:molecular_function			PR00019 (PRINTS); IPR003603 (SMART); SM00365 (SMART); IPR003591 (SMART); IPR001611 (PFAM); IPR032675 (G3DSA:3.80.10.GENE3D); IPR025875 (PFAM); IPR032675 (G3DSA:3.80.10.GENE3D); IPR001611 (PFAM); mobidb-lite (MOBIDB_LITE); mobidb-lite (MOBIDB_LITE); PTHR44036:SF2 (PANTHER); PTHR44036 (PANTHER); IPR001611 (PROSITE_PROFILES); IPR001611 (PROSITE_PROFILES); IPR001611 (PROSITE_PROFILES); IPR001611 (PRO…	F:GO:0005515	#667937
CrpaF	CrpaF_ETN46848	F2	F2_079	6	rRNA 2'-O-methyltransferase fibrillarin	F:GO:0003729; F:GO:0008168; P:GO:0034641; P:GO:0042254	F:mRNA binding; F:methyltransferase activity; P:cellular nitrogen compound metabolic process; P:ribosome biogenesis			IPR000692 (PRINTS); IPR000692 (SMART); IPR000692 (PIRSF); G3DSA:3.40.50.150 (GENE3D); G3DSA:3.30.200.20 (GENE3D); IPR000692 (PFAM); mobidb-lite (MOBIDB_LITE); mobidb-lite (MOBIDB_LITE); PTHR10335:SF6 (PANTHER); PTHR10335 (PANTHER); IPR020813 (PROSITE_PATTERNS); IPR000692 (HAMAP); IPR029063 (SUPERFAMILY)	F:GO:0003723; P:GO:0006364; F:GO:0008168	#667937
EqmaF	EqmaF_KEF53242	F2	F2_081	6	protein transporter SEC61 subunit beta	C:GO:0005737; C:GO:0005783; P:GO:0006810; C:GO:0032991	C:cytoplasm; C:endoplasmic reticulum; P:transport; C:protein-containing complex			IPR030671 (PIRSF); IPR016482 (PFAM); mobidb-lite (MOBIDB_LITE); mobidb-lite (MOBIDB_LITE); mobidb-lite (MOBIDB_LITE); IPR030671 (PANTHER); CYTOPLASMIC_DOMAIN (PHOBIUS); NON_CYTOPLASMIC_DOMAIN (PHOBIUS); TRANSMEMBRANE (PHOBIUS); TMhelix (TMHMM)	C:GO:0005784; P:GO:0006886	#667937
EqmaF	EqmaF_KEF53243	F2	F2_080	6	hypothetical protein A1O9_10691	F:GO:0003674	F:molecular_function			IPR003591 (SMART); SM00365 (SMART); IPR001611 (PFAM); IPR032675 (G3DSA:3.80.10.GENE3D); IPR032675 (G3DSA:3.80.10.GENE3D); PF14580 (PFAM); mobidb-lite (MOBIDB_LITE); mobidb-lite (MOBIDB_LITE); PTHR44036:SF2 (PANTHER); PTHR44036 (PANTHER); IPR001611 (PROSITE_PROFILES); IPR001611 (PROSITE_PROFILES); IPR001611 (PROSITE_PROFILES); IPR001611 (PROSITE_PROFILES); IPR001611 (PROSITE_PROFILES); IPR001611 (…	F:GO:0005515	#667937
EqmaF	EqmaF_KEF53244	F2	F2_079	6	hypothetical protein A1O9_10692	F:GO:0003729; F:GO:0008168; P:GO:0034641; P:GO:0042254	F:mRNA binding; F:methyltransferase activity; P:cellular nitrogen compound metabolic process; P:ribosome biogenesis			IPR000692 (PRINTS); IPR000692 (SMART); IPR000692 (PIRSF); G3DSA:3.40.50.150 (GENE3D); G3DSA:3.30.200.20 (GENE3D); IPR000692 (PFAM); mobidb-lite (MOBIDB_LITE); PTHR10335:SF6 (PANTHER); PTHR10335 (PANTHER); IPR020813 (PROSITE_PATTERNS); IPR000692 (HAMAP); IPR029063 (SUPERFAMILY)	F:GO:0003723; P:GO:0006364; F:GO:0008168	#667937
FrcaF	FrcaF_OAP56110	F2	F2_079	6	rRNA 2'-O-methyltransferase fibrillarin	F:GO:0003729; F:GO:0008168; P:GO:0034641; P:GO:0042254	F:mRNA binding; F:methyltransferase activity; P:cellular nitrogen compound metabolic process; P:ribosome biogenesis			IPR000692 (PRINTS); IPR000692 (SMART); G3DSA:3.40.50.150 (GENE3D); IPR000692 (PIRSF); G3DSA:3.30.200.20 (GENE3D); IPR000692 (PFAM); mobidb-lite (MOBIDB_LITE); mobidb-lite (MOBIDB_LITE); PTHR10335 (PANTHER); PTHR10335:SF4 (PANTHER); IPR020813 (PROSITE_PATTERNS); IPR000692 (HAMAP); IPR029063 (SUPERFAMILY)	F:GO:0003723; P:GO:0006364; F:GO:0008168	#667937
FrcaF	FrcaF_OAP56111	F2	F2_080	6	hypothetical protein AYL99_09290	F:GO:0003674	F:molecular_function			PR00019 (PRINTS); SM00365 (SMART); IPR003603 (SMART); IPR003591 (SMART); IPR032675 (G3DSA:3.80.10.GENE3D); IPR032675 (G3DSA:3.80.10.GENE3D); IPR001611 (PFAM); mobidb-lite (MOBIDB_LITE); mobidb-lite (MOBIDB_LITE); mobidb-lite (MOBIDB_LITE); PTHR44036 (PANTHER); PTHR44036:SF2 (PANTHER); IPR001611 (PROSITE_PROFILES); IPR001611 (PROSITE_PROFILES); IPR001611 (PROSITE_PROFILES); IPR001611 (PROSITE_PROF…	F:GO:0005515	#667937
FrcaF	FrcaF_OAP56112	F2	F2_081	6	hypothetical protein AYL99_09291	C:GO:0005737; C:GO:0005783; P:GO:0006810; C:GO:0032991	C:cytoplasm; C:endoplasmic reticulum; P:transport; C:protein-containing complex			IPR016482 (PFAM); mobidb-lite (MOBIDB_LITE); mobidb-lite (MOBIDB_LITE); mobidb-lite (MOBIDB_LITE); IPR030671 (PANTHER); TRANSMEMBRANE (PHOBIUS); CYTOPLASMIC_DOMAIN (PHOBIUS); NON_CYTOPLASMIC_DOMAIN (PHOBIUS); TMhelix (TMHMM)	C:GO:0005784; P:GO:0006886	#667937
PmraF	PmraF_KIW70535	F2	F2_081	6	hypothetical protein G647_05747	C:GO:0005737; C:GO:0005783; P:GO:0006810; C:GO:0032991	C:cytoplasm; C:endoplasmic reticulum; P:transport; C:protein-containing complex			IPR030671 (PIRSF); IPR016482 (PFAM); mobidb-lite (MOBIDB_LITE); mobidb-lite (MOBIDB_LITE); mobidb-lite (MOBIDB_LITE); IPR030671 (PANTHER); CYTOPLASMIC_DOMAIN (PHOBIUS); NON_CYTOPLASMIC_DOMAIN (PHOBIUS); TRANSMEMBRANE (PHOBIUS); TMhelix (TMHMM)	C:GO:0005784; P:GO:0006886	#667937
PmraF	PmraF_KIW70536	F2	F2_080	6	hypothetical protein G647_05746	F:GO:0003674	F:molecular_function			IPR003591 (SMART); SM00365 (SMART); IPR003603 (SMART); IPR032675 (G3DSA:3.80.10.GENE3D); IPR025875 (PFAM); IPR001611 (PFAM); IPR032675 (G3DSA:3.80.10.GENE3D); mobidb-lite (MOBIDB_LITE); mobidb-lite (MOBIDB_LITE); mobidb-lite (MOBIDB_LITE); PTHR44036:SF2 (PANTHER); PTHR44036 (PANTHER); IPR001611 (PROSITE_PROFILES); IPR001611 (PROSITE_PROFILES); IPR001611 (PROSITE_PROFILES); IPR001611 (PROSITE_PROF…	F:GO:0005515	#667937
PmraF	PmraF_KIW70537	F2	F2_079	6	rRNA 2'-O-methyltransferase fibrillarin	F:GO:0003723; F:GO:0008168; P:GO:0034641; P:GO:0042254	F:RNA binding; F:methyltransferase activity; P:cellular nitrogen compound metabolic process; P:ribosome biogenesis			IPR000692 (PRINTS); IPR000692 (SMART); IPR000692 (PIRSF); G3DSA:3.40.50.150 (GENE3D); IPR000692 (PFAM); G3DSA:3.30.200.20 (GENE3D); mobidb-lite (MOBIDB_LITE); PTHR10335:SF4 (PANTHER); PTHR10335 (PANTHER); IPR020813 (PROSITE_PATTERNS); IPR000692 (HAMAP); IPR029063 (SUPERFAMILY)	F:GO:0003723; P:GO:0006364; F:GO:0008168	#667937
MmbsF	MmbsF_GAN05062	F3	F3_001	3	DnaJ-domain-containing protein					IPR001623 (PRINTS); IPR001623 (SMART); IPR036869 (G3DSA:1.10.287.GENE3D); IPR001623 (PFAM); IPR015399 (PFAM); mobidb-lite (MOBIDB_LITE); mobidb-lite (MOBIDB_LITE); mobidb-lite (MOBIDB_LITE); PTHR43908 (PANTHER); CYTOPLASMIC_DOMAIN (PHOBIUS); TRANSMEMBRANE (PHOBIUS); NON_CYTOPLASMIC_DOMAIN (PHOBIUS); IPR001623 (PROSITE_PROFILES); IPR001623 (CDD); IPR036869 (SUPERFAMILY); TMhelix (TMHMM)	no GO terms	#f15a0e
MmbsF	MmbsF_GAN05065	F3	F3_002	3	inorganic pyrophosphatase	C:GO:0005737; P:GO:0006091; P:GO:0034641; F:GO:0043167; P:GO:0044281	C:cytoplasm; P:generation of precursor metabolites and energy; P:cellular nitrogen compound metabolic process; F:ion binding; P:small molecule metabolic process	EC:3.6.1.1	Inorganic diphosphatase	IPR008162 (PFAM); IPR036649 (G3DSA:3.90.80.GENE3D); IPR008162 (PANTHER); PTHR10286:SF3 (PANTHER); IPR008162 (PROSITE_PATTERNS); IPR008162 (CDD); IPR036649 (SUPERFAMILY)	F:GO:0000287; F:GO:0004427; C:GO:0005737; P:GO:0006796	#f15a0e
MmbsF	MmbsF_GAN05070	F3	F3_003	3	NDK-domain-containing protein	P:GO:0009058; F:GO:0016301; P:GO:0034641; P:GO:0044281	P:biosynthetic process; F:kinase activity; P:cellular nitrogen compound metabolic process; P:small molecule metabolic process	EC:2.7.4.6	Nucleoside-diphosphate kinase	IPR001564 (PRINTS); IPR034907 (SMART); IPR034907 (PFAM); IPR036850 (G3DSA:3.30.70.GENE3D); PTHR11349:SF67 (PANTHER); PTHR11349 (PANTHER); IPR001564 (HAMAP); cd04413 (CDD); SignalP-TM (SIGNALP_GRAM_POSITIVE); IPR036850 (SUPERFAMILY)	F:GO:0004550; P:GO:0006165; P:GO:0006183; P:GO:0006228; P:GO:0006241	#f15a0e
PpraF	PpraF_CEP11142	F3	F3_003	3	NDK-domain-containing protein	P:GO:0009058; F:GO:0016301; P:GO:0034641; P:GO:0044281	P:biosynthetic process; F:kinase activity; P:cellular nitrogen compound metabolic process; P:small molecule metabolic process	EC:2.7.4.6	Nucleoside-diphosphate kinase	IPR001564 (PRINTS); IPR034907 (SMART); IPR034907 (PFAM); IPR036850 (G3DSA:3.30.70.GENE3D); PTHR11349:SF67 (PANTHER); PTHR11349 (PANTHER); CYTOPLASMIC_DOMAIN (PHOBIUS); TRANSMEMBRANE (PHOBIUS); NON_CYTOPLASMIC_DOMAIN (PHOBIUS); IPR001564 (HAMAP); cd04413 (CDD); SignalP-TM (SIGNALP_GRAM_POSITIVE); IPR036850 (SUPERFAMILY)	F:GO:0004550; P:GO:0006165; P:GO:0006183; P:GO:0006228; P:GO:0006241	#f15a0e
PpraF	PpraF_CEP11146	F3	F3_002	3	inorganic pyrophosphatase	C:GO:0005737; P:GO:0006091; P:GO:0034641; F:GO:0043167; P:GO:0044281	C:cytoplasm; P:generation of precursor metabolites and energy; P:cellular nitrogen compound metabolic process; F:ion binding; P:small molecule metabolic process	EC:3.6.1.1	Inorganic diphosphatase	IPR036649 (G3DSA:3.90.80.GENE3D); IPR008162 (PFAM); IPR008162 (PANTHER); PTHR10286:SF3 (PANTHER); IPR008162 (PROSITE_PATTERNS); IPR008162 (CDD); IPR036649 (SUPERFAMILY)	F:GO:0000287; F:GO:0004427; C:GO:0005737; P:GO:0006796	#f15a0e
PpraF	PpraF_CEP11149	F3	F3_001	3	DnaJ-domain-containing protein					IPR001623 (PRINTS); IPR001623 (SMART); IPR015399 (PFAM); IPR001623 (PFAM); IPR036869 (G3DSA:1.10.287.GENE3D); mobidb-lite (MOBIDB_LITE); mobidb-lite (MOBIDB_LITE); mobidb-lite (MOBIDB_LITE); PTHR43908 (PANTHER); NON_CYTOPLASMIC_DOMAIN (PHOBIUS); CYTOPLASMIC_DOMAIN (PHOBIUS); TRANSMEMBRANE (PHOBIUS); IPR001623 (PROSITE_PROFILES); IPR001623 (CDD); IPR036869 (SUPERFAMILY); TMhelix (TMHMM)	no GO terms	#f15a0e
RdlrF	RdlrF_EIE77155	F3	F3_001	3	DnaJ-domain-containing protein					IPR001623 (PRINTS); IPR001623 (SMART); IPR015399 (PFAM); IPR036869 (G3DSA:1.10.287.GENE3D); IPR001623 (PFAM); mobidb-lite (MOBIDB_LITE); mobidb-lite (MOBIDB_LITE); mobidb-lite (MOBIDB_LITE); PTHR43908 (PANTHER); TRANSMEMBRANE (PHOBIUS); NON_CYTOPLASMIC_DOMAIN (PHOBIUS); CYTOPLASMIC_DOMAIN (PHOBIUS); IPR001623 (PROSITE_PROFILES); IPR001623 (CDD); IPR036869 (SUPERFAMILY); TMhelix (TMHMM)	no GO terms	#f15a0e
RdlrF	RdlrF_EIE86357	F3	F3_003	3	NDK-domain-containing protein	P:GO:0009058; F:GO:0016301; P:GO:0034641; P:GO:0044281	P:biosynthetic process; F:kinase activity; P:cellular nitrogen compound metabolic process; P:small molecule metabolic process	EC:2.7.4.6	Nucleoside-diphosphate kinase	IPR001564 (PRINTS); IPR034907 (SMART); IPR036850 (G3DSA:3.30.70.GENE3D); IPR034907 (PFAM); PTHR11349 (PANTHER); PTHR11349:SF67 (PANTHER); IPR001564 (HAMAP); cd04413 (CDD); SignalP-TM (SIGNALP_GRAM_POSITIVE); IPR036850 (SUPERFAMILY)	F:GO:0004550; P:GO:0006165; P:GO:0006183; P:GO:0006228; P:GO:0006241	#f15a0e
RdlrF	RdlrF_EIE86361	F3	F3_002	3	inorganic pyrophosphatase	C:GO:0005737; P:GO:0006091; P:GO:0034641; F:GO:0043167; P:GO:0044281	C:cytoplasm; P:generation of precursor metabolites and energy; P:cellular nitrogen compound metabolic process; F:ion binding; P:small molecule metabolic process	EC:3.6.1.1	Inorganic diphosphatase	IPR036649 (G3DSA:3.90.80.GENE3D); IPR008162 (PFAM); PTHR10286:SF3 (PANTHER); IPR008162 (PANTHER); IPR008162 (PROSITE_PATTERNS); IPR008162 (CDD); IPR036649 (SUPERFAMILY)	F:GO:0000287; F:GO:0004427; C:GO:0005737; P:GO:0006796	#f15a0e
MmbsF	MmbsF_GAN05061	F3	F3_004	4	Fibrillarin	F:GO:0003723; F:GO:0008168; P:GO:0034641; P:GO:0042254	F:RNA binding; F:methyltransferase activity; P:cellular nitrogen compound metabolic process; P:ribosome biogenesis			IPR000692 (PRINTS); IPR000692 (SMART); G3DSA:3.30.200.20 (GENE3D); G3DSA:3.40.50.150 (GENE3D); IPR000692 (PIRSF); IPR000692 (PFAM); mobidb-lite (MOBIDB_LITE); PTHR10335 (PANTHER); PTHR10335:SF4 (PANTHER); IPR020813 (PROSITE_PATTERNS); IPR000692 (HAMAP); cd02440 (CDD); IPR029063 (SUPERFAMILY)	F:GO:0003723; P:GO:0006364; F:GO:0008168	#f15a0e
MmbsF	MmbsF_GAN05063	F3	F3_005	4	hypothetical protein RHIMIDRAFT_245043					mobidb-lite (MOBIDB_LITE); PTHR13384 (PANTHER); PTHR13384:SF16 (PANTHER); IPR011333 (SUPERFAMILY)	no GO terms	#f15a0e
MmbsF	MmbsF_GAN05064	F3	F3_006	4	hypothetical protein PHYBLDRAFT_127353	F:GO:0003735; C:GO:0005840; P:GO:0006412; P:GO:0042254	F:structural constituent of ribosome; C:ribosome; P:translation; P:ribosome biogenesis			Coil (COILS); IPR001377 (PFAM); mobidb-lite (MOBIDB_LITE); mobidb-lite (MOBIDB_LITE); PTHR11502:SF6 (PANTHER); IPR001377 (PANTHER)	F:GO:0003735; C:GO:0005622; C:GO:0005840; P:GO:0006412	#f15a0e
MmbsF	MmbsF_GAN05066	F3	F3_007	4	hypothetical protein RHIMIDRAFT_245046	F:GO:0003674	F:molecular_function			IPR001452 (SMART); IPR001452 (PFAM); G3DSA:2.30.30.40 (GENE3D); mobidb-lite (MOBIDB_LITE); mobidb-lite (MOBIDB_LITE); SIGNAL_PEPTIDE_H_REGION (PHOBIUS); SIGNAL_PEPTIDE_C_REGION (PHOBIUS); SIGNAL_PEPTIDE_N_REGION (PHOBIUS); NON_CYTOPLASMIC_DOMAIN (PHOBIUS); SIGNAL_PEPTIDE (PHOBIUS); IPR001452 (PROSITE_PROFILES); IPR036028 (SUPERFAMILY)	F:GO:0005515	#f15a0e
MmbsF	MmbsF_GAN05068	F3	F3_008	4	homeobox-domain-containing protein	F:GO:0003677	F:DNA binding			IPR001356 (SMART); G3DSA:1.10.10.60 (GENE3D); IPR001356 (PFAM); mobidb-lite (MOBIDB_LITE); mobidb-lite (MOBIDB_LITE); mobidb-lite (MOBIDB_LITE); mobidb-lite (MOBIDB_LITE); mobidb-lite (MOBIDB_LITE); mobidb-lite (MOBIDB_LITE); mobidb-lite (MOBIDB_LITE); PTHR24324 (PANTHER); PTHR24324:SF5 (PANTHER); IPR001356 (PROSITE_PROFILES); IPR001356 (CDD); IPR009057 (SUPERFAMILY)	F:GO:0003677	#f15a0e
MmbsF	MmbsF_GAN05069	F3	F3_009	4	heat shock cognate protein 70					Coil (COILS); IPR013126 (PRINTS); IPR013126 (PFAM); IPR029047 (G3DSA:2.60.34.GENE3D); G3DSA:3.90.640.10 (GENE3D); IPR029048 (G3DSA:1.20.1270.GENE3D); G3DSA:3.30.420.40 (GENE3D); G3DSA:3.30.420.40 (GENE3D); G3DSA:3.30.30.30 (GENE3D); PTHR19375:SF325 (PANTHER); IPR013126 (PANTHER); IPR018181 (PROSITE_PATTERNS); IPR018181 (PROSITE_PATTERNS); IPR029047 (SUPERFAMILY); SSF53067 (SUPERFAMILY); IPR029048…	no GO terms	#f15a0e
PpraF	PpraF_CEP11143	F3	F3_009	4	heat shock cognate protein 70					Coil (COILS); Coil (COILS); IPR013126 (PRINTS); G3DSA:3.30.30.30 (GENE3D); IPR013126 (PFAM); G3DSA:3.90.640.10 (GENE3D); IPR029047 (G3DSA:2.60.34.GENE3D); G3DSA:3.30.420.40 (GENE3D); IPR029048 (G3DSA:1.20.1270.GENE3D); G3DSA:3.30.420.40 (GENE3D); IPR013126 (PANTHER); PTHR19375:SF325 (PANTHER); IPR018181 (PROSITE_PATTERNS); IPR018181 (PROSITE_PATTERNS); IPR018181 (PROSITE_PATTERNS); cd10233 (CDD);…	no GO terms	#f15a0e
PpraF	PpraF_CEP11144	F3	F3_008	4	homeobox-domain-containing protein	F:GO:0003677	F:DNA binding			IPR001356 (SMART); G3DSA:1.10.10.60 (GENE3D); IPR001356 (PFAM); mobidb-lite (MOBIDB_LITE); mobidb-lite (MOBIDB_LITE); mobidb-lite (MOBIDB_LITE); mobidb-lite (MOBIDB_LITE); mobidb-lite (MOBIDB_LITE); PTHR24324 (PANTHER); PTHR24324:SF5 (PANTHER); IPR001356 (PROSITE_PROFILES); IPR001356 (CDD); IPR009057 (SUPERFAMILY)	F:GO:0003677	#f15a0e
PpraF	PpraF_CEP11145	F3	F3_007	4	hypothetical protein RHIMIDRAFT_245046	F:GO:0003674	F:molecular_function			IPR001452 (SMART); G3DSA:2.30.30.40 (GENE3D); IPR001452 (PFAM); mobidb-lite (MOBIDB_LITE); mobidb-lite (MOBIDB_LITE); IPR001452 (PROSITE_PROFILES); IPR036028 (SUPERFAMILY)	F:GO:0005515	#f15a0e
PpraF	PpraF_CEP11147	F3	F3_006	4	hypothetical protein PHYBLDRAFT_127353	F:GO:0003735; C:GO:0005840; P:GO:0006412; P:GO:0042254	F:structural constituent of ribosome; C:ribosome; P:translation; P:ribosome biogenesis			Coil (COILS); IPR001377 (SMART); IPR001377 (PFAM); IPR014401 (PIRSF); mobidb-lite (MOBIDB_LITE); mobidb-lite (MOBIDB_LITE); IPR001377 (PANTHER); IPR018282 (PROSITE_PATTERNS)	F:GO:0003735; C:GO:0005622; C:GO:0005840; P:GO:0006412	#f15a0e
PpraF	PpraF_CEP11148	F3	F3_005	4	hypothetical protein RHIMIDRAFT_245043					Coil (COILS); mobidb-lite (MOBIDB_LITE); PTHR13384:SF16 (PANTHER); PTHR13384 (PANTHER); IPR011333 (SUPERFAMILY)	no GO terms	#f15a0e
PpraF	PpraF_CEP11150	F3	F3_004	4	Fibrillarin	F:GO:0003723; F:GO:0008168; P:GO:0034641; P:GO:0042254	F:RNA binding; F:methyltransferase activity; P:cellular nitrogen compound metabolic process; P:ribosome biogenesis			IPR000692 (PRINTS); IPR000692 (SMART); IPR000692 (PIRSF); IPR000692 (PFAM); G3DSA:3.30.200.20 (GENE3D); G3DSA:3.40.50.150 (GENE3D); mobidb-lite (MOBIDB_LITE); PTHR10335 (PANTHER); PTHR10335:SF6 (PANTHER); IPR020813 (PROSITE_PATTERNS); IPR000692 (HAMAP); cd02440 (CDD); IPR029063 (SUPERFAMILY)	F:GO:0003723; P:GO:0006364; F:GO:0008168	#f15a0e
RdlrF	RdlrF_EIE77154	F3	F3_004	4	Fibrillarin	F:GO:0003723; F:GO:0008168; P:GO:0034641; P:GO:0042254	F:RNA binding; F:methyltransferase activity; P:cellular nitrogen compound metabolic process; P:ribosome biogenesis			IPR000692 (PRINTS); IPR000692 (SMART); G3DSA:3.30.200.20 (GENE3D); IPR000692 (PIRSF); G3DSA:3.40.50.150 (GENE3D); IPR000692 (PFAM); mobidb-lite (MOBIDB_LITE); PTHR10335 (PANTHER); PTHR10335:SF4 (PANTHER); IPR020813 (PROSITE_PATTERNS); IPR000692 (HAMAP); cd02440 (CDD); IPR029063 (SUPERFAMILY)	F:GO:0003723; P:GO:0006364; F:GO:0008168	#f15a0e
RdlrF	RdlrF_EIE77156	F3	F3_005	4	hypothetical protein RHIMIDRAFT_245043	P:GO:0065003	P:protein-containing complex assembly			IPR003131 (PFAM); G3DSA:3.30.710.10 (GENE3D); PTHR13384 (PANTHER); PTHR13384:SF16 (PANTHER); IPR011333 (SUPERFAMILY)	P:GO:0051260	#f15a0e
RdlrF	RdlrF_EIE77157	F3	F3_006	4	ribosomal protein S6e	F:GO:0003735; C:GO:0005840; P:GO:0006412; P:GO:0042254	F:structural constituent of ribosome; C:ribosome; P:translation; P:ribosome biogenesis			IPR001377 (SMART); IPR001377 (PFAM); IPR014401 (PIRSF); mobidb-lite (MOBIDB_LITE); mobidb-lite (MOBIDB_LITE); IPR001377 (PANTHER); IPR018282 (PROSITE_PATTERNS)	F:GO:0003735; C:GO:0005622; C:GO:0005840; P:GO:0006412	#f15a0e
RdlrF	RdlrF_EIE77158	F3	F3_007	4	hypothetical protein RHIMIDRAFT_245046	F:GO:0003674	F:molecular_function			IPR001452 (SMART); G3DSA:2.30.30.40 (GENE3D); IPR001452 (PFAM); IPR001452 (PROSITE_PROFILES); IPR036028 (SUPERFAMILY)	F:GO:0005515	#f15a0e
RdlrF	RdlrF_EIE77159	F3	F3_008	4	homeobox-domain-containing protein	F:GO:0003677	F:DNA binding			IPR001356 (SMART); G3DSA:1.10.10.60 (GENE3D); IPR001356 (PFAM); PTHR24324 (PANTHER); IPR001356 (PROSITE_PROFILES); IPR001356 (CDD); IPR009057 (SUPERFAMILY)	F:GO:0003677	#f15a0e
RdlrF	RdlrF_EIE77160	F3	F3_009	4	heat shock cognate protein 70					Coil (COILS); IPR013126 (PRINTS); G3DSA:3.30.420.40 (GENE3D); G3DSA:3.90.640.10 (GENE3D); IPR029048 (G3DSA:1.20.1270.GENE3D); G3DSA:3.30.30.30 (GENE3D); IPR029047 (G3DSA:2.60.34.GENE3D); G3DSA:3.30.420.40 (GENE3D); IPR013126 (PFAM); PTHR19375:SF325 (PANTHER); IPR013126 (PANTHER); IPR018181 (PROSITE_PATTERNS); IPR018181 (PROSITE_PATTERNS); IPR018181 (PROSITE_PATTERNS); cd10233 (CDD); SSF53067 (SUP…	no GO terms	#f15a0e
RdlrF	RdlrF_EIE86358	F3	F3_009	4	heat shock cognate protein 70					Coil (COILS); IPR013126 (PRINTS); IPR029048 (G3DSA:1.20.1270.GENE3D); G3DSA:3.30.420.40 (GENE3D); IPR029047 (G3DSA:2.60.34.GENE3D); IPR013126 (PFAM); G3DSA:3.90.640.10 (GENE3D); G3DSA:3.30.420.40 (GENE3D); G3DSA:3.30.30.30 (GENE3D); PTHR19375:SF325 (PANTHER); IPR013126 (PANTHER); IPR018181 (PROSITE_PATTERNS); IPR018181 (PROSITE_PATTERNS); IPR018181 (PROSITE_PATTERNS); cd10233 (CDD); IPR029048 (SU…	no GO terms	#f15a0e
RdlrF	RdlrF_EIE86359	F3	F3_008	4	homeobox-domain-containing protein	F:GO:0003677	F:DNA binding			IPR001356 (SMART); IPR001356 (PFAM); G3DSA:1.10.10.60 (GENE3D); PTHR24324 (PANTHER); IPR001356 (PROSITE_PROFILES); IPR001356 (CDD); IPR009057 (SUPERFAMILY)	F:GO:0003677	#f15a0e
RdlrF	RdlrF_EIE86360	F3	F3_007	4	hypothetical protein RHIMIDRAFT_245046	F:GO:0003674	F:molecular_function			IPR001452 (SMART); IPR001452 (PFAM); G3DSA:2.30.30.40 (GENE3D); mobidb-lite (MOBIDB_LITE); SIGNAL_PEPTIDE_H_REGION (PHOBIUS); SIGNAL_PEPTIDE_C_REGION (PHOBIUS); SIGNAL_PEPTIDE (PHOBIUS); NON_CYTOPLASMIC_DOMAIN (PHOBIUS); SIGNAL_PEPTIDE_N_REGION (PHOBIUS); IPR001452 (PROSITE_PROFILES); IPR036028 (SUPERFAMILY)	F:GO:0005515	#f15a0e
RdlrF	RdlrF_EIE86362	F3	F3_006	4	ribosomal protein S6e	F:GO:0003735; C:GO:0005840; P:GO:0006412; P:GO:0042254	F:structural constituent of ribosome; C:ribosome; P:translation; P:ribosome biogenesis			IPR001377 (SMART); IPR014401 (PIRSF); IPR001377 (PFAM); mobidb-lite (MOBIDB_LITE); mobidb-lite (MOBIDB_LITE); IPR001377 (PANTHER); IPR018282 (PROSITE_PATTERNS)	F:GO:0003735; C:GO:0005622; C:GO:0005840; P:GO:0006412	#f15a0e
RdlrF	RdlrF_EIE86363	F3	F3_005	4	hypothetical protein RHIMIDRAFT_245043					Coil (COILS); PTHR13384 (PANTHER); PTHR13384:SF16 (PANTHER)	no GO terms	#f15a0e
RdlrF	RdlrF_EIE86364	F3	F3_004	4	Fibrillarin	F:GO:0003723; F:GO:0008168; P:GO:0034641; P:GO:0042254	F:RNA binding; F:methyltransferase activity; P:cellular nitrogen compound metabolic process; P:ribosome biogenesis			IPR000692 (PRINTS); IPR000692 (SMART); G3DSA:3.30.200.20 (GENE3D); IPR000692 (PFAM); G3DSA:3.40.50.150 (GENE3D); IPR000692 (PIRSF); mobidb-lite (MOBIDB_LITE); PTHR10335:SF4 (PANTHER); PTHR10335 (PANTHER); IPR020813 (PROSITE_PATTERNS); IPR000692 (HAMAP); cd02440 (CDD); IPR029063 (SUPERFAMILY)	F:GO:0003723; P:GO:0006364; F:GO:0008168	#f15a0e
MntsF	MntsF_GAK65945	F4	F4_001	3	conserved hypothetical protein					mobidb-lite (MOBIDB_LITE); mobidb-lite (MOBIDB_LITE); mobidb-lite (MOBIDB_LITE); mobidb-lite (MOBIDB_LITE); mobidb-lite (MOBIDB_LITE); mobidb-lite (MOBIDB_LITE); mobidb-lite (MOBIDB_LITE)	no GO terms	#6b157a
MntsF	MntsF_GAK65946	F4	F4_002	3	ERG4/ERG24 ergosterol biosynthesis protein	C:GO:0005575; F:GO:0016491	C:cellular_component; F:oxidoreductase activity			IPR001171 (PFAM); G3DSA:1.20.120.1630 (GENE3D); mobidb-lite (MOBIDB_LITE); mobidb-lite (MOBIDB_LITE); mobidb-lite (MOBIDB_LITE); PTHR21257:SF17 (PANTHER); PTHR21257 (PANTHER); IPR018083 (PROSITE_PATTERNS); IPR018083 (PROSITE_PATTERNS); NON_CYTOPLASMIC_DOMAIN (PHOBIUS); TRANSMEMBRANE (PHOBIUS); CYTOPLASMIC_DOMAIN (PHOBIUS); TRANSMEMBRANE (PHOBIUS); TRANSMEMBRANE (PHOBIUS); TRANSMEMBRANE (PHOBIUS);…	C:GO:0016020; F:GO:0016628; P:GO:0055114	#6b157a
MntsF	MntsF_GAK65947	F4	F4_003	3	secreted salivary protein	C:GO:0005575	C:cellular_component			IPR019008 (PFAM); mobidb-lite (MOBIDB_LITE); mobidb-lite (MOBIDB_LITE); IPR039163 (PANTHER); PTHR13605:SF4 (PANTHER); SIGNAL_PEPTIDE_N_REGION (PHOBIUS); CYTOPLASMIC_DOMAIN (PHOBIUS); SIGNAL_PEPTIDE_H_REGION (PHOBIUS); TRANSMEMBRANE (PHOBIUS); SIGNAL_PEPTIDE_C_REGION (PHOBIUS); NON_CYTOPLASMIC_DOMAIN (PHOBIUS); SIGNAL_PEPTIDE (PHOBIUS); SignalP-noTM (SIGNALP_EUK); SignalP-TM (SIGNALP_GRAM_NEGATIVE…	no GO terms	#6b157a
MntsF	MntsF_GAK65948	F4	F4_004	3	ataxin-10-like protein					IPR019156 (PFAM); mobidb-lite (MOBIDB_LITE); mobidb-lite (MOBIDB_LITE); mobidb-lite (MOBIDB_LITE); PTHR13255 (PANTHER); IPR016024 (SUPERFAMILY)	no GO terms	#6b157a
MntsF	MntsF_GAK65950	F4	F4_005	3	concanavalin A-like lectin/glucanase	C:GO:0005575; P:GO:0005975; F:GO:0016798	C:cellular_component; P:carbohydrate metabolic process; F:hydrolase activity, acting on glycosyl bonds			IPR000757 (PFAM); mobidb-lite (MOBIDB_LITE); mobidb-lite (MOBIDB_LITE); PTHR10963 (PANTHER); PTHR10963:SF55 (PANTHER); TRANSMEMBRANE (PHOBIUS); NON_CYTOPLASMIC_DOMAIN (PHOBIUS); CYTOPLASMIC_DOMAIN (PHOBIUS); IPR000757 (PROSITE_PROFILES); IPR013320 (SUPERFAMILY); TMhelix (TMHMM)	F:GO:0004553; P:GO:0005975	#6b157a
MntsF	MntsF_GAK65951	F4	F4_006	3	mitochondrial outer membrane protein	C:GO:0005739; C:GO:0005783; P:GO:0007005; F:GO:0008289; C:GO:0032991	C:mitochondrion; C:endoplasmic reticulum; P:mitochondrion organization; F:lipid binding; C:protein-containing complex			IPR019411 (PFAM); mobidb-lite (MOBIDB_LITE); mobidb-lite (MOBIDB_LITE); mobidb-lite (MOBIDB_LITE); mobidb-lite (MOBIDB_LITE); mobidb-lite (MOBIDB_LITE); mobidb-lite (MOBIDB_LITE); mobidb-lite (MOBIDB_LITE); PTHR13466 (PANTHER); IPR027537 (PTHR13466:PANTHER); NON_CYTOPLASMIC_DOMAIN (PHOBIUS); TRANSMEMBRANE (PHOBIUS); CYTOPLASMIC_DOMAIN (PHOBIUS); IPR027537 (HAMAP); IPR031468 (PROSITE_PROFILES)	P:GO:0007005; F:GO:0008289; C:GO:0032865	#6b157a
MntsF	MntsF_GAK65952	F4	F4_007	3	fatty acid-2 hydroxylase	C:GO:0005737; C:GO:0005783; P:GO:0006629; P:GO:0009058; F:GO:0016491; F:GO:0043167; P:GO:0044281	C:cytoplasm; C:endoplasmic reticulum; P:lipid metabolic process; P:biosynthetic process; F:oxidoreductase activity; F:ion binding; P:small molecule metabolic process			IPR001199 (PRINTS); IPR001199 (SMART); IPR001199 (PFAM); IPR036400 (G3DSA:3.10.120.GENE3D); IPR014430 (PIRSF); IPR006694 (PFAM); PTHR12863:SF1 (PANTHER); PTHR12863 (PANTHER); IPR018506 (PROSITE_PATTERNS); TRANSMEMBRANE (PHOBIUS); NON_CYTOPLASMIC_DOMAIN (PHOBIUS); TRANSMEMBRANE (PHOBIUS); CYTOPLASMIC_DOMAIN (PHOBIUS); CYTOPLASMIC_DOMAIN (PHOBIUS); TRANSMEMBRANE (PHOBIUS); NON_CYTOPLASMIC_DOMAIN (P…	F:GO:0005506; P:GO:0006629; P:GO:0008610; C:GO:0016021; F:GO:0016491; F:GO:0020037; P:GO:0055114; F:GO:0080132	#6b157a
MntsF	MntsF_GAK65953	F4	F4_008	3	3 tRNA processing endoribonuclease	P:GO:0006399	P:tRNA metabolic process			IPR027794 (PFAM); IPR036866 (G3DSA:3.60.15.GENE3D); IPR001279 (PFAM); mobidb-lite (MOBIDB_LITE); mobidb-lite (MOBIDB_LITE); mobidb-lite (MOBIDB_LITE); mobidb-lite (MOBIDB_LITE); mobidb-lite (MOBIDB_LITE); mobidb-lite (MOBIDB_LITE); mobidb-lite (MOBIDB_LITE); mobidb-lite (MOBIDB_LITE); PTHR12553 (PANTHER); PTHR12553:SF49 (PANTHER); cd07718 (CDD); IPR036866 (SUPERFAMILY); IPR036866 (SUPERFAMILY)	P:GO:0008033	#6b157a
MntsF	MntsF_GAK65954	F4	F4_009	3	conserved hypothetical protein					mobidb-lite (MOBIDB_LITE); NON_CYTOPLASMIC_DOMAIN (PHOBIUS); SIGNAL_PEPTIDE_C_REGION (PHOBIUS); SIGNAL_PEPTIDE_N_REGION (PHOBIUS); SIGNAL_PEPTIDE_H_REGION (PHOBIUS); SIGNAL_PEPTIDE (PHOBIUS); SignalP-noTM (SIGNALP_EUK); SignalP-TM (SIGNALP_GRAM_POSITIVE); SignalP-noTM (SIGNALP_GRAM_NEGATIVE)	no GO terms	#6b157a
MntsF	MntsF_GAK65955	F4	F4_010	3	conserved hypothetical protein	C:GO:0005575	C:cellular_component			Coil (COILS); Coil (COILS); Coil (COILS); mobidb-lite (MOBIDB_LITE); mobidb-lite (MOBIDB_LITE); mobidb-lite (MOBIDB_LITE); mobidb-lite (MOBIDB_LITE); mobidb-lite (MOBIDB_LITE); mobidb-lite (MOBIDB_LITE); mobidb-lite (MOBIDB_LITE); mobidb-lite (MOBIDB_LITE); mobidb-lite (MOBIDB_LITE); mobidb-lite (MOBIDB_LITE); mobidb-lite (MOBIDB_LITE); mobidb-lite (MOBIDB_LITE); mobidb-lite (MOBIDB_LITE); mobidb…	no GO terms	#6b157a
MntsF	MntsF_GAK65956	F4	F4_011	3	conserved hypothetical protein	C:GO:0005575	C:cellular_component			mobidb-lite (MOBIDB_LITE); mobidb-lite (MOBIDB_LITE); PTHR39470 (PANTHER); TRANSMEMBRANE (PHOBIUS); TRANSMEMBRANE (PHOBIUS); CYTOPLASMIC_DOMAIN (PHOBIUS); NON_CYTOPLASMIC_DOMAIN (PHOBIUS); CYTOPLASMIC_DOMAIN (PHOBIUS); NON_CYTOPLASMIC_DOMAIN (PHOBIUS); TRANSMEMBRANE (PHOBIUS); TMhelix (TMHMM); TMhelix (TMHMM); TMhelix (TMHMM); TMhelix (TMHMM)	no GO terms	#6b157a
MntsF	MntsF_GAK65957	F4	F4_012	3	conserved hypothetical protein	F:GO:0003924; F:GO:0043167	F:GTPase activity; F:ion binding	EC:3.6.1.15	Nucleoside-triphosphate phosphatase	Coil (COILS); IPR022812 (PRINTS); IPR001401 (SMART); IPR022812 (PFAM); mobidb-lite (MOBIDB_LITE); mobidb-lite (MOBIDB_LITE); mobidb-lite (MOBIDB_LITE); mobidb-lite (MOBIDB_LITE); mobidb-lite (MOBIDB_LITE); mobidb-lite (MOBIDB_LITE); mobidb-lite (MOBIDB_LITE); mobidb-lite (MOBIDB_LITE); mobidb-lite (MOBIDB_LITE); mobidb-lite (MOBIDB_LITE); PTHR11566:SF135 (PANTHER); IPR022812 (PANTHER); IPR027417 …	F:GO:0003924; F:GO:0005525	#6b157a
MntsF	MntsF_GAK65958	F4	F4_013	3	Williams-Beuren syndrome chromosomal region 16 protein-like					IPR009091 (G3DSA:2.130.10.GENE3D); PF13540 (PFAM); IPR000408 (PFAM); IPR009091 (G3DSA:2.130.10.GENE3D); PTHR22870 (PANTHER); PTHR22870:SF322 (PANTHER); IPR000408 (PROSITE_PROFILES); IPR000408 (PROSITE_PROFILES); IPR000408 (PROSITE_PROFILES); IPR000408 (PROSITE_PROFILES); IPR009091 (SUPERFAMILY)	no GO terms	#6b157a
MntsF	MntsF_GAK65959	F4	F4_014	3	cytoplasm protein	F:GO:0003723	F:RNA binding			IPR004087 (SMART); IPR036612 (G3DSA:3.30.1370.GENE3D); IPR004088 (PFAM); IPR036612 (G3DSA:3.30.1370.GENE3D); IPR036612 (G3DSA:3.30.1370.GENE3D); mobidb-lite (MOBIDB_LITE); mobidb-lite (MOBIDB_LITE); mobidb-lite (MOBIDB_LITE); mobidb-lite (MOBIDB_LITE); mobidb-lite (MOBIDB_LITE); mobidb-lite (MOBIDB_LITE); PTHR10288 (PANTHER); PTHR10288:SF222 (PANTHER); PS50084 (PROSITE_PROFILES); PS50084 (PROSITE…	F:GO:0003676; F:GO:0003723	#6b157a
MntsF	MntsF_GAK65960	F4	F4_015	3	conserved hypothetical protein	C:GO:0005575	C:cellular_component			IPR003807 (PFAM); mobidb-lite (MOBIDB_LITE); PTHR34187 (PANTHER); PTHR34187:SF2 (PANTHER); TRANSMEMBRANE (PHOBIUS); CYTOPLASMIC_DOMAIN (PHOBIUS); CYTOPLASMIC_DOMAIN (PHOBIUS); TRANSMEMBRANE (PHOBIUS); NON_CYTOPLASMIC_DOMAIN (PHOBIUS); TRANSMEMBRANE (PHOBIUS); NON_CYTOPLASMIC_DOMAIN (PHOBIUS); TMhelix (TMHMM); TMhelix (TMHMM); TMhelix (TMHMM)	no GO terms	#6b157a
MntsF	MntsF_GAK65963	F4	F4_016	3	conserved hypothetical protein	C:GO:0005575	C:cellular_component			PTHR23063 (PANTHER); PTHR23063:SF16 (PANTHER); TRANSMEMBRANE (PHOBIUS); CYTOPLASMIC_DOMAIN (PHOBIUS); NON_CYTOPLASMIC_DOMAIN (PHOBIUS); TMhelix (TMHMM)	no GO terms	#6b157a
MntsF	MntsF_GAK65966	F4	F4_017	3	88 kDa immunoreactive mannoprotein MP88					mobidb-lite (MOBIDB_LITE); mobidb-lite (MOBIDB_LITE); mobidb-lite (MOBIDB_LITE); PTHR33069:SF4 (PANTHER); PTHR33069 (PANTHER); TRANSMEMBRANE (PHOBIUS); NON_CYTOPLASMIC_DOMAIN (PHOBIUS); CYTOPLASMIC_DOMAIN (PHOBIUS)	no GO terms	#6b157a
MntsF	MntsF_GAK65967	F4	F4_018	3	lipoyltransferase and lipoate-protein ligase	P:GO:0006464; F:GO:0016874; P:GO:0051604	P:cellular protein modification process; F:ligase activity; P:protein maturation			IPR004143 (PFAM); G3DSA:3.30.930.10 (GENE3D); IPR004562 (PANTHER); IPR004143 (PROSITE_PROFILES); cd16443 (CDD); SSF55681 (SUPERFAMILY)	P:GO:0006464; P:GO:0009249	#6b157a
MntsF	MntsF_GAK65968	F4	F4_019	3	conserved hypothetical protein	C:GO:0005575	C:cellular_component			Coil (COILS); mobidb-lite (MOBIDB_LITE); mobidb-lite (MOBIDB_LITE); mobidb-lite (MOBIDB_LITE); CYTOPLASMIC_DOMAIN (PHOBIUS); TRANSMEMBRANE (PHOBIUS); NON_CYTOPLASMIC_DOMAIN (PHOBIUS); TMhelix (TMHMM)	no GO terms	#6b157a
MntsF	MntsF_GAK65969	F4	F4_020	3	sterol 14-alpha demethylase	C:GO:0005575; F:GO:0008168; F:GO:0016491; F:GO:0043167	C:cellular_component; F:methyltransferase activity; F:oxidoreductase activity; F:ion binding			IPR001128 (PRINTS); IPR002403 (PRINTS); IPR036396 (G3DSA:1.10.630.GENE3D); IPR001128 (PFAM); PTHR24286 (PANTHER); PTHR24286:SF24 (PANTHER); IPR017972 (PROSITE_PATTERNS); CYTOPLASMIC_DOMAIN (PHOBIUS); NON_CYTOPLASMIC_DOMAIN (PHOBIUS); TRANSMEMBRANE (PHOBIUS); NON_CYTOPLASMIC_DOMAIN (PHOBIUS); SIGNAL_PEPTIDE_H_REGION (PHOBIUS); SIGNAL_PEPTIDE (PHOBIUS); SIGNAL_PEPTIDE_C_REGION (PHOBIUS); SIGNAL_PEP…	F:GO:0004497; F:GO:0005506; F:GO:0016705; F:GO:0020037; P:GO:0055114	#6b157a
MntsF	MntsF_GAK65970	F4	F4_021	3	uridine permease Fui1	C:GO:0005575; F:GO:0022857	C:cellular_component; F:transmembrane transporter activity			IPR012681 (TIGRFAM); IPR001248 (PFAM); IPR038271 (G3DSA:1.10.4160.GENE3D); mobidb-lite (MOBIDB_LITE); mobidb-lite (MOBIDB_LITE); PTHR30618 (PANTHER); PTHR30618:SF2 (PANTHER); CYTOPLASMIC_DOMAIN (PHOBIUS); TRANSMEMBRANE (PHOBIUS); NON_CYTOPLASMIC_DOMAIN (PHOBIUS); TRANSMEMBRANE (PHOBIUS); TRANSMEMBRANE (PHOBIUS); NON_CYTOPLASMIC_DOMAIN (PHOBIUS); TRANSMEMBRANE (PHOBIUS); TRANSMEMBRANE (PHOBIUS); C…	C:GO:0016020; F:GO:0022857; P:GO:0055085	#6b157a
MntsF	MntsF_GAK65971	F4	F4_022	3	conserved hypothetical protein					IPR009770 (SMART); IPR009770 (PFAM); G3DSA:3.10.180.80 (GENE3D); mobidb-lite (MOBIDB_LITE); mobidb-lite (MOBIDB_LITE); mobidb-lite (MOBIDB_LITE); mobidb-lite (MOBIDB_LITE); PTHR39479 (PANTHER); PTHR39479:SF4 (PANTHER); cd16348 (CDD)	no GO terms	#6b157a
MntsF	MntsF_GAK65972	F4	F4_023	3	NAD-aldehyde dehydrogenase	F:GO:0016491	F:oxidoreductase activity			IPR016163 (G3DSA:3.40.309.GENE3D); IPR015590 (PFAM); IPR016162 (G3DSA:3.40.605.GENE3D); mobidb-lite (MOBIDB_LITE); mobidb-lite (MOBIDB_LITE); PTHR43521:SF1 (PANTHER); PTHR43521 (PANTHER); IPR029510 (PROSITE_PATTERNS); cd07130 (CDD); IPR016161 (SUPERFAMILY)	F:GO:0016491; F:GO:0016620; P:GO:0055114	#6b157a
MntsF	MntsF_GAK65973	F4	F4_024	3	conserved hypothetical protein	F:GO:0003723	F:RNA binding			Coil (COILS); IPR000504 (SMART); IPR006569 (SMART); IPR000504 (PFAM); IPR008942 (G3DSA:1.25.40.GENE3D); IPR012677 (G3DSA:3.30.70.GENE3D); mobidb-lite (MOBIDB_LITE); mobidb-lite (MOBIDB_LITE); mobidb-lite (MOBIDB_LITE); mobidb-lite (MOBIDB_LITE); mobidb-lite (MOBIDB_LITE); mobidb-lite (MOBIDB_LITE); mobidb-lite (MOBIDB_LITE); mobidb-lite (MOBIDB_LITE); mobidb-lite (MOBIDB_LITE); mobidb-lite (MOBID…	F:GO:0003676	#6b157a
MntsF	MntsF_GAK65974	F4	F4_025	3	p-loop containing nucleoside triphosphate hydrolase protein	F:GO:0003677; P:GO:0006259; P:GO:0006950; P:GO:0009058; F:GO:0043167	F:DNA binding; P:DNA metabolic process; P:response to stress; P:biosynthetic process; F:ion binding			IPR006642 (SMART); IPR003593 (SMART); IPR003959 (PFAM); IPR032423 (PFAM); G3DSA:1.20.272.10 (GENE3D); IPR021886 (PFAM); G3DSA:3.30.160.60 (GENE3D); G3DSA:1.10.8.60 (GENE3D); G3DSA:3.40.50.300 (GENE3D); G3DSA:1.10.3710.10 (GENE3D); mobidb-lite (MOBIDB_LITE); mobidb-lite (MOBIDB_LITE); mobidb-lite (MOBIDB_LITE); mobidb-lite (MOBIDB_LITE); mobidb-lite (MOBIDB_LITE); mobidb-lite (MOBIDB_LITE); PTHR13…	F:GO:0003677; F:GO:0005524; P:GO:0006260; P:GO:0006281	#6b157a
MntsF	MntsF_GAK65975	F4	F4_026	3	ER to Golgi transport-related protein	C:GO:0005575	C:cellular_component			IPR004932 (PIRSF); IPR004932 (PFAM); IPR004932 (PANTHER); PTHR10743:SF0 (PANTHER); TRANSMEMBRANE (PHOBIUS); TRANSMEMBRANE (PHOBIUS); NON_CYTOPLASMIC_DOMAIN (PHOBIUS); TRANSMEMBRANE (PHOBIUS); CYTOPLASMIC_DOMAIN (PHOBIUS); NON_CYTOPLASMIC_DOMAIN (PHOBIUS); CYTOPLASMIC_DOMAIN (PHOBIUS); TRANSMEMBRANE (PHOBIUS); CYTOPLASMIC_DOMAIN (PHOBIUS); TMhelix (TMHMM); TMhelix (TMHMM); TMhelix (TMHMM)	C:GO:0016021	#6b157a
MntsF	MntsF_GAK65976	F4	F4_027	3	nucleotide-binding domain-containing protein	F:GO:0016491; F:GO:0043167	F:oxidoreductase activity; F:ion binding			IPR002048 (SMART); IPR023753 (PFAM); IPR002048 (PFAM); G3DSA:3.50.50.100 (GENE3D); PTHR43706:SF2 (PANTHER); PTHR43706 (PANTHER); IPR018247 (PROSITE_PATTERNS); IPR018247 (PROSITE_PATTERNS); IPR002048 (PROSITE_PROFILES); IPR002048 (PROSITE_PROFILES); IPR002048 (CDD); IPR036188 (SUPERFAMILY); IPR011992 (SUPERFAMILY); IPR036188 (SUPERFAMILY); TMhelix (TMHMM)	F:GO:0005509; F:GO:0016491; P:GO:0055114	#6b157a
MntsF	MntsF_GAK65977	F4	F4_028	3	conserved hypothetical protein					IPR021278 (PFAM); mobidb-lite (MOBIDB_LITE); mobidb-lite (MOBIDB_LITE); IPR021278 (PANTHER)	no GO terms	#6b157a
MntsF	MntsF_GAK65978	F4	F4_029	3	conserved hypothetical protein					Coil (COILS); Coil (COILS); Coil (COILS); IPR019191 (PFAM); mobidb-lite (MOBIDB_LITE); mobidb-lite (MOBIDB_LITE); mobidb-lite (MOBIDB_LITE); mobidb-lite (MOBIDB_LITE); mobidb-lite (MOBIDB_LITE); mobidb-lite (MOBIDB_LITE); mobidb-lite (MOBIDB_LITE); mobidb-lite (MOBIDB_LITE); mobidb-lite (MOBIDB_LITE); mobidb-lite (MOBIDB_LITE); mobidb-lite (MOBIDB_LITE); mobidb-lite (MOBIDB_LITE); mobidb-lite (MO…	no GO terms	#6b157a
MntsF	MntsF_GAK65980	F4	F4_030	3	transcription initiation factor iia small chain	C:GO:0005654; C:GO:0005840; F:GO:0008135	C:nucleoplasm; C:ribosome; F:translation factor activity, RNA binding			IPR015871 (PFAM); IPR009083 (G3DSA:1.10.287.GENE3D); IPR015872 (PFAM); IPR009088 (G3DSA:2.30.18.GENE3D); IPR003194 (PIRSF); IPR003194 (PANTHER); PTHR10966:SF0 (PANTHER); IPR015872 (PRODOM); IPR015872 (CDD); IPR015871 (CDD); IPR009088 (SUPERFAMILY); SSF47396 (SUPERFAMILY)	C:GO:0005672; P:GO:0006367	#6b157a
MntsF	MntsF_GAK65981	F4	F4_031	3	conserved hypothetical protein					IPR021264 (PFAM); mobidb-lite (MOBIDB_LITE); mobidb-lite (MOBIDB_LITE); mobidb-lite (MOBIDB_LITE); mobidb-lite (MOBIDB_LITE); IPR021264 (PANTHER)	no GO terms	#6b157a
MntsF	MntsF_GAK65982	F4	F4_032	3	phosphatidylinositol transfer protein csr1					IPR001251 (SMART); IPR036865 (G3DSA:3.40.525.GENE3D); IPR001251 (PFAM); mobidb-lite (MOBIDB_LITE); mobidb-lite (MOBIDB_LITE); mobidb-lite (MOBIDB_LITE); mobidb-lite (MOBIDB_LITE); mobidb-lite (MOBIDB_LITE); mobidb-lite (MOBIDB_LITE); mobidb-lite (MOBIDB_LITE); mobidb-lite (MOBIDB_LITE); mobidb-lite (MOBIDB_LITE); PTHR10174 (PANTHER); PTHR10174:SF2 (PANTHER); CYTOPLASMIC_DOMAIN (PHOBIUS); NON_CYTO…	no GO terms	#6b157a
MntsF	MntsF_GAK65984	F4	F4_033	3	SNF2 family N-terminal domain containing protein	F:GO:0043167	F:ion binding			IPR001650 (SMART); IPR014001 (SMART); G3DSA:3.40.50.300 (GENE3D); IPR000330 (PFAM); IPR001650 (PFAM); G3DSA:1.20.120.850 (GENE3D); IPR038718 (G3DSA:3.40.50.GENE3D); mobidb-lite (MOBIDB_LITE); mobidb-lite (MOBIDB_LITE); mobidb-lite (MOBIDB_LITE); mobidb-lite (MOBIDB_LITE); mobidb-lite (MOBIDB_LITE); mobidb-lite (MOBIDB_LITE); mobidb-lite (MOBIDB_LITE); PTHR10799:SF933 (PANTHER); PTHR10799 (PANTHER…	F:GO:0005524	#6b157a
MntsF	MntsF_GAK65985	F4	F4_034	3	cytoplasm protein					Coil (COILS); IPR001849 (SMART); IPR027267 (G3DSA:1.20.1270.GENE3D); IPR001849 (PFAM); IPR011993 (G3DSA:2.30.29.GENE3D); mobidb-lite (MOBIDB_LITE); mobidb-lite (MOBIDB_LITE); PTHR31941 (PANTHER); PTHR31941:SF1 (PANTHER); IPR001849 (PROSITE_PROFILES); cd13311 (CDD); IPR027267 (SUPERFAMILY); SSF50729 (SUPERFAMILY)	no GO terms	#6b157a
MntsF	MntsF_GAK65986	F4	F4_035	3	UDP-N-acetylglucosamine-dolichyl	F:GO:0003674; C:GO:0005575; P:GO:0006464; P:GO:0006629; P:GO:0009058; P:GO:0071554	F:molecular_function; C:cellular_component; P:cellular protein modification process; P:lipid metabolic process; P:biosynthetic process; P:cell wall organization or biogenesis	EC:2.7.8.13; EC:2.7.8.15	Phospho-N-acetylmuramoyl-pentapeptide-transferase; UDP-N-acetylglucosamine--dolichyl-phosphate	IPR000715 (PFAM); IPR033895 (PANTHER); NON_CYTOPLASMIC_DOMAIN (PHOBIUS); TRANSMEMBRANE (PHOBIUS); NON_CYTOPLASMIC_DOMAIN (PHOBIUS); TRANSMEMBRANE (PHOBIUS); CYTOPLASMIC_DOMAIN (PHOBIUS); SIGNAL_PEPTIDE_H_REGION (PHOBIUS); TRANSMEMBRANE (PHOBIUS); NON_CYTOPLASMIC_DOMAIN (PHOBIUS); SIGNAL_PEPTIDE_N_REGION (PHOBIUS); TRANSMEMBRANE (PHOBIUS); TRANSMEMBRANE (PHOBIUS); CYTOPLASMIC_DOMAIN (PHOBIUS); CYT…	F:GO:0003975; P:GO:0006487; P:GO:0006488; F:GO:0008963; C:GO:0016021	#6b157a
MntsF	MntsF_GAK65987	F4	F4_036	3	transcription initiation factor TFIIE alpha subunit	F:GO:0003677; C:GO:0005840; F:GO:0008135	F:DNA binding; C:ribosome; F:translation factor activity, RNA binding			IPR002853 (SMART); IPR013083 (G3DSA:3.30.40.GENE3D); IPR024550 (PFAM); mobidb-lite (MOBIDB_LITE); mobidb-lite (MOBIDB_LITE); mobidb-lite (MOBIDB_LITE); mobidb-lite (MOBIDB_LITE); mobidb-lite (MOBIDB_LITE); IPR039997 (PANTHER); PTHR13097:SF7 (PANTHER); IPR017919 (PROSITE_PROFILES); SSF57783 (SUPERFAMILY)	P:GO:0006367; F:GO:0043565	#6b157a
MntsF	MntsF_GAK65988	F4	F4_037	3	conserved hypothetical protein					Coil (COILS); G3DSA:2.60.120.1660 (GENE3D); PF13621 (PFAM); mobidb-lite (MOBIDB_LITE); mobidb-lite (MOBIDB_LITE); mobidb-lite (MOBIDB_LITE); mobidb-lite (MOBIDB_LITE); mobidb-lite (MOBIDB_LITE); mobidb-lite (MOBIDB_LITE); mobidb-lite (MOBIDB_LITE); mobidb-lite (MOBIDB_LITE); mobidb-lite (MOBIDB_LITE); mobidb-lite (MOBIDB_LITE); mobidb-lite (MOBIDB_LITE); mobidb-lite (MOBIDB_LITE); mobidb-lite (MO…	no GO terms	#6b157a
MntsF	MntsF_GAK65989	F4	F4_038	3	Zn2Cys6 binuclear cluster domain-containing protein	F:GO:0003700; C:GO:0005634; P:GO:0009058; P:GO:0034641; F:GO:0043167	F:DNA-binding transcription factor activity; C:nucleus; P:biosynthetic process; P:cellular nitrogen compound metabolic process; F:ion binding			Coil (COILS); Coil (COILS); IPR001138 (SMART); IPR036864 (G3DSA:4.10.240.GENE3D); IPR001138 (PFAM); mobidb-lite (MOBIDB_LITE); mobidb-lite (MOBIDB_LITE); mobidb-lite (MOBIDB_LITE); mobidb-lite (MOBIDB_LITE); mobidb-lite (MOBIDB_LITE); mobidb-lite (MOBIDB_LITE); mobidb-lite (MOBIDB_LITE); mobidb-lite (MOBIDB_LITE); mobidb-lite (MOBIDB_LITE); PTHR31001 (PANTHER); IPR001138 (PROSITE_PATTERNS); IPR00…	F:GO:0000981; C:GO:0005634; P:GO:0006355; F:GO:0008270	#6b157a
MntsF	MntsF_GAK65998	F4	F4_039	3	amino acid permease	C:GO:0005575; F:GO:0022857	C:cellular_component; F:transmembrane transporter activity			IPR004841 (PFAM); IPR002293 (PIRSF); G3DSA:1.20.1740.10 (GENE3D); mobidb-lite (MOBIDB_LITE); mobidb-lite (MOBIDB_LITE); mobidb-lite (MOBIDB_LITE); mobidb-lite (MOBIDB_LITE); PTHR43341 (PANTHER); PTHR43341:SF3 (PANTHER); IPR004840 (PROSITE_PATTERNS); TRANSMEMBRANE (PHOBIUS); NON_CYTOPLASMIC_DOMAIN (PHOBIUS); TRANSMEMBRANE (PHOBIUS); TRANSMEMBRANE (PHOBIUS); CYTOPLASMIC_DOMAIN (PHOBIUS); TRANSMEMBR…	P:GO:0006865; C:GO:0016020; C:GO:0016021; F:GO:0022857; P:GO:0055085	#6b157a
MntsF	MntsF_GAK66007	F4	F4_040	3	amino acid transporter	C:GO:0005575; F:GO:0022857	C:cellular_component; F:transmembrane transporter activity			G3DSA:1.20.1740.10 (GENE3D); IPR002293 (PIRSF); IPR004841 (PFAM); mobidb-lite (MOBIDB_LITE); mobidb-lite (MOBIDB_LITE); PTHR43341:SF9 (PANTHER); PTHR43341 (PANTHER); CYTOPLASMIC_DOMAIN (PHOBIUS); TRANSMEMBRANE (PHOBIUS); NON_CYTOPLASMIC_DOMAIN (PHOBIUS); CYTOPLASMIC_DOMAIN (PHOBIUS); CYTOPLASMIC_DOMAIN (PHOBIUS); TRANSMEMBRANE (PHOBIUS); NON_CYTOPLASMIC_DOMAIN (PHOBIUS); TRANSMEMBRANE (PHOBIUS); …	C:GO:0016020; F:GO:0022857; P:GO:0055085	#6b157a
MntsF	MntsF_GAK66023	F4	F4_041	3	conserved hypothetical protein					mobidb-lite (MOBIDB_LITE); mobidb-lite (MOBIDB_LITE); mobidb-lite (MOBIDB_LITE); mobidb-lite (MOBIDB_LITE); mobidb-lite (MOBIDB_LITE); mobidb-lite (MOBIDB_LITE); mobidb-lite (MOBIDB_LITE); mobidb-lite (MOBIDB_LITE); mobidb-lite (MOBIDB_LITE); mobidb-lite (MOBIDB_LITE); mobidb-lite (MOBIDB_LITE); mobidb-lite (MOBIDB_LITE); mobidb-lite (MOBIDB_LITE); mobidb-lite (MOBIDB_LITE); mobidb-lite (MOBIDB_L…	no GO terms	#6b157a
MntsF	MntsF_GAK66024	F4	F4_042	3	ER to Golgi transport-related protein	C:GO:0005575	C:cellular_component			IPR002995 (PFAM); mobidb-lite (MOBIDB_LITE); mobidb-lite (MOBIDB_LITE); PTHR23427:SF1 (PANTHER); PTHR23427 (PANTHER); IPR002995 (PROSITE_PATTERNS); NON_CYTOPLASMIC_DOMAIN (PHOBIUS); TRANSMEMBRANE (PHOBIUS); TRANSMEMBRANE (PHOBIUS); TRANSMEMBRANE (PHOBIUS); CYTOPLASMIC_DOMAIN (PHOBIUS); TRANSMEMBRANE (PHOBIUS); NON_CYTOPLASMIC_DOMAIN (PHOBIUS); CYTOPLASMIC_DOMAIN (PHOBIUS); CYTOPLASMIC_DOMAIN (PHO…	C:GO:0016021	#6b157a
MntsF	MntsF_GAK66025	F4	F4_043	3	oxaloacetate carrier	C:GO:0005575; F:GO:0022857	C:cellular_component; F:transmembrane transporter activity			IPR023395 (G3DSA:1.50.40.GENE3D); IPR018108 (PFAM); IPR040062 (PANTHER); PTHR24089:SF95 (PANTHER); NON_CYTOPLASMIC_DOMAIN (PHOBIUS); TRANSMEMBRANE (PHOBIUS); CYTOPLASMIC_DOMAIN (PHOBIUS); IPR018108 (PROSITE_PROFILES); IPR018108 (PROSITE_PROFILES); IPR018108 (PROSITE_PROFILES); IPR023395 (SUPERFAMILY)	F:GO:0022857	#6b157a
MntsF	MntsF_GAK66026	F4	F4_044	3	conserved hypothetical protein	P:GO:0006464; F:GO:0016301; F:GO:0043167	P:cellular protein modification process; F:kinase activity; F:ion binding			Coil (COILS); IPR000719 (SMART); IPR000719 (PFAM); G3DSA:1.10.510.10 (GENE3D); G3DSA:3.30.200.20 (GENE3D); mobidb-lite (MOBIDB_LITE); mobidb-lite (MOBIDB_LITE); mobidb-lite (MOBIDB_LITE); mobidb-lite (MOBIDB_LITE); mobidb-lite (MOBIDB_LITE); mobidb-lite (MOBIDB_LITE); mobidb-lite (MOBIDB_LITE); mobidb-lite (MOBIDB_LITE); mobidb-lite (MOBIDB_LITE); mobidb-lite (MOBIDB_LITE); mobidb-lite (MOBIDB_LI…	F:GO:0004672; F:GO:0005524; P:GO:0006468	#6b157a
MntsF	MntsF_GAK66027	F4	F4_045	3	conserved hypothetical protein	C:GO:0005575; P:GO:0006810	C:cellular_component; P:transport			IPR024602 (PFAM); mobidb-lite (MOBIDB_LITE); mobidb-lite (MOBIDB_LITE); mobidb-lite (MOBIDB_LITE); mobidb-lite (MOBIDB_LITE); mobidb-lite (MOBIDB_LITE); mobidb-lite (MOBIDB_LITE); mobidb-lite (MOBIDB_LITE); mobidb-lite (MOBIDB_LITE); mobidb-lite (MOBIDB_LITE); mobidb-lite (MOBIDB_LITE); IPR009316 (PANTHER)	P:GO:0007030; P:GO:0015031; C:GO:0016020	#6b157a
MntsF	MntsF_GAK66028	F4	F4_046	3	oxidoreductase					IPR002347 (PRINTS); IPR002347 (PFAM); PTHR43550:SF3 (PANTHER); PTHR43550 (PANTHER); CYTOPLASMIC_DOMAIN (PHOBIUS); CYTOPLASMIC_DOMAIN (PHOBIUS); TRANSMEMBRANE (PHOBIUS); NON_CYTOPLASMIC_DOMAIN (PHOBIUS); TRANSMEMBRANE (PHOBIUS); cd08939 (CDD); IPR036291 (SUPERFAMILY)	no GO terms	#6b157a
MntsF	MntsF_GAK66029	F4	F4_047	3	la ribonucleoprotein	F:GO:0003723; C:GO:0005634; C:GO:0032991; P:GO:0034641	F:RNA binding; C:nucleus; C:protein-containing complex; P:cellular nitrogen compound metabolic process			IPR002344 (PRINTS); IPR006630 (SMART); IPR000504 (SMART); IPR000504 (PFAM); IPR036388 (G3DSA:1.10.10.GENE3D); IPR006630 (PFAM); IPR012677 (G3DSA:3.30.70.GENE3D); IPR012677 (G3DSA:3.30.70.GENE3D); mobidb-lite (MOBIDB_LITE); mobidb-lite (MOBIDB_LITE); mobidb-lite (MOBIDB_LITE); mobidb-lite (MOBIDB_LITE); mobidb-lite (MOBIDB_LITE); mobidb-lite (MOBIDB_LITE); PTHR22792:SF100 (PANTHER); PTHR22792 (PAN…	F:GO:0003676; F:GO:0003723; C:GO:0005634; P:GO:0006396; C:GO:1990904	#6b157a
MntsF	MntsF_GAK66030	F4	F4_048	3	conserved hypothetical protein	C:GO:0005575	C:cellular_component			mobidb-lite (MOBIDB_LITE); mobidb-lite (MOBIDB_LITE); mobidb-lite (MOBIDB_LITE); mobidb-lite (MOBIDB_LITE); mobidb-lite (MOBIDB_LITE); mobidb-lite (MOBIDB_LITE); TRANSMEMBRANE (PHOBIUS); CYTOPLASMIC_DOMAIN (PHOBIUS); NON_CYTOPLASMIC_DOMAIN (PHOBIUS); TMhelix (TMHMM)	no GO terms	#6b157a
MntsF	MntsF_GAK66031	F4	F4_049	3	cyclophilin	P:GO:0006457; P:GO:0006464; F:GO:0016853	P:protein folding; P:cellular protein modification process; F:isomerase activity	EC:5.2.1.8	Peptidylprolyl isomerase	IPR002130 (PRINTS); IPR024936 (PIRSF); IPR029000 (G3DSA:2.40.100.GENE3D); IPR002130 (PFAM); PTHR11071:SF380 (PANTHER); IPR024936 (PANTHER); IPR020892 (PROSITE_PATTERNS); IPR002130 (PROSITE_PROFILES); cd01926 (CDD); IPR029000 (SUPERFAMILY)	P:GO:0000413; F:GO:0003755; P:GO:0006457	#6b157a
MntsF	MntsF_GAK66032	F4	F4_050	3	ankyrin	F:GO:0003674	F:molecular_function			IPR002110 (SMART); PF13637 (PFAM); IPR036770 (G3DSA:1.25.40.GENE3D); mobidb-lite (MOBIDB_LITE); mobidb-lite (MOBIDB_LITE); mobidb-lite (MOBIDB_LITE); mobidb-lite (MOBIDB_LITE); mobidb-lite (MOBIDB_LITE); mobidb-lite (MOBIDB_LITE); mobidb-lite (MOBIDB_LITE); mobidb-lite (MOBIDB_LITE); mobidb-lite (MOBIDB_LITE); mobidb-lite (MOBIDB_LITE); PTHR44139 (PANTHER); IPR002110 (PROSITE_PROFILES); IPR002110…	F:GO:0005515	#6b157a
MntsF	MntsF_GAK66033	F4	F4_051	3	indoleamine 2,3-dioxygenase family protein	P:GO:0006520; P:GO:0009056; F:GO:0016491; P:GO:0034641; F:GO:0043167	P:cellular amino acid metabolic process; P:catabolic process; F:oxidoreductase activity; P:cellular nitrogen compound metabolic process; F:ion binding			IPR000898 (PFAM); G3DSA:1.20.58.480 (GENE3D); mobidb-lite (MOBIDB_LITE); mobidb-lite (MOBIDB_LITE); IPR000898 (PANTHER); PTHR28657:SF3 (PANTHER); IPR037217 (SUPERFAMILY)	P:GO:0019441; F:GO:0020037; F:GO:0046872	#6b157a
MntsF	MntsF_GAK66034	F4	F4_052	3	para-aminobenzoate synthase	P:GO:0006520; P:GO:0009058	P:cellular amino acid metabolic process; P:biosynthetic process			Coil (COILS); PR00099 (PRINTS); PR00096 (PRINTS); IPR005801 (G3DSA:3.60.120.GENE3D); IPR015890 (PFAM); IPR029062 (G3DSA:3.40.50.GENE3D); IPR029062 (G3DSA:3.40.50.GENE3D); IPR006805 (PFAM); IPR017926 (PFAM); PTHR11236:SF18 (PANTHER); PTHR11236 (PANTHER); IPR017926 (PROSITE_PROFILES); cd01743 (CDD); IPR029062 (SUPERFAMILY); IPR005801 (SUPERFAMILY)	P:GO:0009058	#6b157a
MntsF	MntsF_GAK66035	F4	F4_053	3	conserved hypothetical protein	F:GO:0003674	F:molecular_function			IPR011990 (G3DSA:1.25.40.GENE3D); mobidb-lite (MOBIDB_LITE)	F:GO:0005515	#6b157a
MntsF	MntsF_GAK66037	F4	F4_054	3	creatinase/aminopeptidase	F:GO:0008233; F:GO:0043167	F:peptidase activity; F:ion binding	EC:3.4.11	Acting on peptide bonds (peptidases)	PF16189 (PFAM); IPR029149 (G3DSA:3.40.350.GENE3D); IPR000994 (PFAM); IPR000587 (PFAM); G3DSA:3.90.230.10 (GENE3D); IPR029149 (G3DSA:3.40.350.GENE3D); IPR032416 (PFAM); PTHR43763 (PANTHER); IPR033740 (CDD); SignalP-TM (SIGNALP_GRAM_POSITIVE); IPR029149 (SUPERFAMILY); IPR036005 (SUPERFAMILY)	F:GO:0016787; F:GO:0070006	#6b157a
MntsF	MntsF_GAK66038	F4	F4_055	3	adenosylhomocysteinase	F:GO:0003674; P:GO:0006520; P:GO:0006790; P:GO:0034655; P:GO:0051186	F:molecular_function; P:cellular amino acid metabolic process; P:sulfur compound metabolic process; P:nucleobase-containing compound catabolic process; P:cofactor metabolic process	EC:3.3.1.1	Adenosylhomocysteinase	IPR015878 (SMART); IPR000043 (SMART); IPR000043 (PFAM); IPR000043 (TIGRFAM); IPR015878 (PFAM); G3DSA:3.40.50.720 (GENE3D); G3DSA:3.40.50.1480 (GENE3D); IPR000043 (PIRSF); G3DSA:3.40.50.1480 (GENE3D); PTHR23420:SF0 (PANTHER); IPR000043 (PANTHER); IPR020082 (PROSITE_PATTERNS); IPR020082 (PROSITE_PATTERNS); IPR034373 (HAMAP); IPR000043 (CDD); IPR036291 (SUPERFAMILY); SSF52283 (SUPERFAMILY)	F:GO:0004013; P:GO:0019510; F:GO:0051287	#6b157a
MntsF	MntsF_GAK66039	F4	F4_056	3	septin	F:GO:0043167	F:ion binding			Coil (COILS); Coil (COILS); Coil (COILS); IPR030379 (PFAM); G3DSA:3.40.50.300 (GENE3D); IPR016491 (PIRSF); mobidb-lite (MOBIDB_LITE); mobidb-lite (MOBIDB_LITE); PTHR18884:SF109 (PANTHER); PTHR18884 (PANTHER); IPR030379 (PROSITE_PROFILES); IPR016491 (CDD); IPR027417 (SUPERFAMILY)	F:GO:0005525	#6b157a
MntsF	MntsF_GAK66041	F4	F4_057	3	MRG-domain-containing protein	C:GO:0005634; P:GO:0009058; P:GO:0034641; P:GO:0051276	C:nucleus; P:biosynthetic process; P:cellular nitrogen compound metabolic process; P:chromosome organization			IPR000953 (SMART); IPR026541 (PFAM); IPR008676 (PIRSF); IPR025995 (PFAM); G3DSA:2.30.30.140 (GENE3D); IPR038217 (G3DSA:1.10.274.GENE3D); mobidb-lite (MOBIDB_LITE); mobidb-lite (MOBIDB_LITE); mobidb-lite (MOBIDB_LITE); PTHR10880:SF15 (PANTHER); IPR008676 (PANTHER); IPR026541 (PROSITE_PROFILES); IPR000953 (CDD); IPR016197 (SUPERFAMILY)	C:GO:0005634; P:GO:0006325; P:GO:0006355	#6b157a
MntsF	MntsF_GAK66042	F4	F4_058	3	long-chain-fatty-acid-CoA-ligase	F:GO:0016874	F:ligase activity			IPR000873 (PFAM); mobidb-lite (MOBIDB_LITE); mobidb-lite (MOBIDB_LITE); PTHR43272:SF5 (PANTHER); PTHR43272 (PANTHER); IPR020845 (PROSITE_PATTERNS); SIGNAL_PEPTIDE_C_REGION (PHOBIUS); SIGNAL_PEPTIDE_H_REGION (PHOBIUS); NON_CYTOPLASMIC_DOMAIN (PHOBIUS); SIGNAL_PEPTIDE_N_REGION (PHOBIUS); SIGNAL_PEPTIDE (PHOBIUS); SSF56801 (SUPERFAMILY)	F:GO:0003824	#6b157a
MntsF	MntsF_GAK66043	F4	F4_059	3	sec63-domain-containing protein	F:GO:0043167	F:ion binding			IPR003593 (SMART); IPR004179 (SMART); IPR014001 (SMART); IPR001650 (SMART); G3DSA:1.10.10.2530 (GENE3D); G3DSA:1.10.150.20 (GENE3D); PIRSF039073 (PIRSF); IPR004179 (PFAM); G3DSA:3.40.50.300 (GENE3D); IPR004179 (PFAM); G3DSA:3.40.50.300 (GENE3D); G3DSA:3.40.50.300 (GENE3D); G3DSA:3.40.50.300 (GENE3D); IPR011545 (PFAM); G3DSA:1.10.150.20 (GENE3D); G3DSA:1.10.10.2530 (GENE3D); G3DSA:1.10.3380.10 (GE…	F:GO:0003676; F:GO:0005524	#6b157a
MntsF	MntsF_GAK66044	F4	F4_060	3	conserved hypothetical protein	F:GO:0043167	F:ion binding			IPR001214 (SMART); IPR013083 (G3DSA:3.30.40.GENE3D); mobidb-lite (MOBIDB_LITE); mobidb-lite (MOBIDB_LITE); mobidb-lite (MOBIDB_LITE); mobidb-lite (MOBIDB_LITE); mobidb-lite (MOBIDB_LITE); mobidb-lite (MOBIDB_LITE); mobidb-lite (MOBIDB_LITE); mobidb-lite (MOBIDB_LITE); mobidb-lite (MOBIDB_LITE); mobidb-lite (MOBIDB_LITE); mobidb-lite (MOBIDB_LITE); mobidb-lite (MOBIDB_LITE); mobidb-lite (MOBIDB_LI…	F:GO:0005515	#6b157a
MntsF	MntsF_GAK66045	F4	F4_061	3	cohesin-associated protein Pds5	P:GO:0007059; P:GO:0051276; P:GO:0140014	P:chromosome segregation; P:chromosome organization; P:mitotic nuclear division			Coil (COILS); IPR011989 (G3DSA:1.25.10.GENE3D); mobidb-lite (MOBIDB_LITE); mobidb-lite (MOBIDB_LITE); mobidb-lite (MOBIDB_LITE); mobidb-lite (MOBIDB_LITE); PTHR12663:SF0 (PANTHER); IPR039776 (PANTHER); IPR016024 (SUPERFAMILY)	P:GO:0007064	#6b157a
MntsF	MntsF_GAK66046	F4	F4_062	3	N-lysine methyltransferase smyd2-like	F:GO:0008168; F:GO:0043167	F:methyltransferase activity; F:ion binding			G3DSA:2.170.270.10 (GENE3D); IPR002893 (PFAM); IPR001214 (PFAM); G3DSA:3.30.60.180 (GENE3D); mobidb-lite (MOBIDB_LITE); mobidb-lite (MOBIDB_LITE); mobidb-lite (MOBIDB_LITE); mobidb-lite (MOBIDB_LITE); PTHR12197:SF245 (PANTHER); PTHR12197 (PANTHER); NON_CYTOPLASMIC_DOMAIN (PHOBIUS); SIGNAL_PEPTIDE (PHOBIUS); SIGNAL_PEPTIDE_C_REGION (PHOBIUS); SIGNAL_PEPTIDE_H_REGION (PHOBIUS); SIGNAL_PEPTIDE_N_REG…	F:GO:0005515	#6b157a
MntsF	MntsF_GAK66047	F4	F4_063	3	hypothetical protein PAN0_011c4269					mobidb-lite (MOBIDB_LITE); mobidb-lite (MOBIDB_LITE); mobidb-lite (MOBIDB_LITE); mobidb-lite (MOBIDB_LITE); mobidb-lite (MOBIDB_LITE); mobidb-lite (MOBIDB_LITE); mobidb-lite (MOBIDB_LITE); mobidb-lite (MOBIDB_LITE); mobidb-lite (MOBIDB_LITE); mobidb-lite (MOBIDB_LITE); mobidb-lite (MOBIDB_LITE); mobidb-lite (MOBIDB_LITE)	no GO terms	#6b157a
MntsF	MntsF_GAK66048	F4	F4_064	3	PLP-dependent transferase	P:GO:0009058; F:GO:0043167	P:biosynthetic process; F:ion binding			IPR015421 (G3DSA:3.40.640.GENE3D); IPR004839 (PFAM); IPR015422 (G3DSA:3.90.1150.GENE3D); IPR015422 (G3DSA:3.90.1150.GENE3D); PTHR11751 (PANTHER); PTHR11751:SF29 (PANTHER); PS51257 (PROSITE_PROFILES); cd00609 (CDD); SignalP-TM (SIGNALP_GRAM_POSITIVE); IPR015424 (SUPERFAMILY)	F:GO:0003824; P:GO:0009058; F:GO:0030170	#6b157a
MntsF	MntsF_GAK66049	F4	F4_065	3	metal ion transporter					IPR010625 (PFAM); mobidb-lite (MOBIDB_LITE); mobidb-lite (MOBIDB_LITE); mobidb-lite (MOBIDB_LITE); PTHR21107:SF2 (PANTHER); PTHR21107 (PANTHER); PS51808 (PROSITE_PROFILES)	no GO terms	#6b157a
MntsF	MntsF_GAK66050	F4	F4_066	3	actin-like protein ARP6	C:GO:0005634; P:GO:0051276	C:nucleus; P:chromosome organization			IPR004000 (SMART); G3DSA:3.30.420.40 (GENE3D); IPR004000 (PFAM); G3DSA:3.30.420.40 (GENE3D); mobidb-lite (MOBIDB_LITE); mobidb-lite (MOBIDB_LITE); mobidb-lite (MOBIDB_LITE); mobidb-lite (MOBIDB_LITE); IPR004000 (PANTHER); IPR030054 (PTHR11937:PANTHER); NON_CYTOPLASMIC_DOMAIN (PHOBIUS); SIGNAL_PEPTIDE_N_REGION (PHOBIUS); SIGNAL_PEPTIDE_C_REGION (PHOBIUS); SIGNAL_PEPTIDE (PHOBIUS); SIGNAL_PEPTIDE_H…	C:GO:0005634; P:GO:0006338	#6b157a
MntsF	MntsF_GAK66057	F4	F4_067	3	protein N-terminal asparagine amidohydrolase	P:GO:0006520; F:GO:0016810; P:GO:0034641	P:cellular amino acid metabolic process; F:hydrolase activity, acting on carbon-nitrogen (but not peptide) bonds; P:cellular nitrogen compound metabolic process			IPR036526 (G3DSA:3.60.110.GENE3D); IPR003010 (PFAM); mobidb-lite (MOBIDB_LITE); mobidb-lite (MOBIDB_LITE); IPR039703 (PANTHER); IPR003010 (PROSITE_PROFILES); IPR036526 (SUPERFAMILY)	P:GO:0006807; F:GO:0008418; F:GO:0070773	#6b157a
MntsF	MntsF_GAK66058	F4	F4_068	3	bola-like protein					IPR002634 (PFAM); G3DSA:3.30.300.90 (GENE3D); mobidb-lite (MOBIDB_LITE); mobidb-lite (MOBIDB_LITE); IPR002634 (PANTHER); PTHR12735:SF27 (PANTHER); IPR036065 (SUPERFAMILY)	no GO terms	#6b157a
MntsF	MntsF_GAK66059	F4	F4_069	3	F-box only protein 18	F:GO:0003677; F:GO:0004386; C:GO:0005694; F:GO:0016887; F:GO:0043167; P:GO:0051276	F:DNA binding; F:helicase activity; C:chromosome; F:ATPase activity; F:ion binding; P:chromosome organization	EC:3.6.1.3; EC:3.6.1.15	Adenosinetriphosphatase; Nucleoside-triphosphate phosphatase	G3DSA:3.40.50.300 (GENE3D); PF13245 (PFAM); G3DSA:3.40.50.300 (GENE3D); IPR014017 (PFAM); G3DSA:3.40.50.300 (GENE3D); mobidb-lite (MOBIDB_LITE); mobidb-lite (MOBIDB_LITE); mobidb-lite (MOBIDB_LITE); mobidb-lite (MOBIDB_LITE); mobidb-lite (MOBIDB_LITE); mobidb-lite (MOBIDB_LITE); mobidb-lite (MOBIDB_LITE); IPR000212 (PANTHER); PTHR11070:SF30 (PANTHER); IPR014016 (PROSITE_PROFILES); IPR001810 (PROS…	F:GO:0003677; F:GO:0004003; F:GO:0005515; F:GO:0005524; F:GO:0016787	#6b157a
MntsF	MntsF_GAK66061	F4	F4_070	3	G2/mitotic-specific cyclin cdc13	C:GO:0005634	C:nucleus			IPR004367 (SMART); IPR013763 (SMART); G3DSA:1.10.472.10 (GENE3D); IPR006671 (PFAM); G3DSA:1.10.472.10 (GENE3D); IPR004367 (PFAM); mobidb-lite (MOBIDB_LITE); mobidb-lite (MOBIDB_LITE); mobidb-lite (MOBIDB_LITE); mobidb-lite (MOBIDB_LITE); mobidb-lite (MOBIDB_LITE); mobidb-lite (MOBIDB_LITE); mobidb-lite (MOBIDB_LITE); PTHR10177:SF348 (PANTHER); IPR039361 (PANTHER); IPR006671 (PROSITE_PATTERNS); IP…	C:GO:0005634	#6b157a
MntsF	MntsF_GAK66062	F4	F4_071	3	mov34-domain-containing protein	C:GO:0005634; F:GO:0008233; C:GO:0032991	C:nucleus; F:peptidase activity; C:protein-containing complex	EC:3.4.24	Acting on peptide bonds (peptidases)	IPR000555 (SMART); G3DSA:3.40.140.10 (GENE3D); IPR000555 (PFAM); mobidb-lite (MOBIDB_LITE); mobidb-lite (MOBIDB_LITE); PTHR10410 (PANTHER); IPR037740 (PTHR10410:PANTHER); IPR037518 (PROSITE_PROFILES); cd08069 (CDD); SSF102712 (SUPERFAMILY)	F:GO:0004222; F:GO:0005515; C:GO:0008180	#6b157a
MntsF	MntsF_GAK66063	F4	F4_072	3	conserved hypothetical protein	P:GO:0006464; P:GO:0006520; F:GO:0016791	P:cellular protein modification process; P:cellular amino acid metabolic process; F:phosphatase activity	EC:3.1.3.16; EC:3.1.3.48; EC:3.1.3.41	Protein-serine/threonine phosphatase; Protein-tyrosine-phosphatase; 4-nitrophenylphosphatase	SM01301 (SMART); IPR029021 (G3DSA:3.90.190.GENE3D); mobidb-lite (MOBIDB_LITE); mobidb-lite (MOBIDB_LITE); mobidb-lite (MOBIDB_LITE); mobidb-lite (MOBIDB_LITE); mobidb-lite (MOBIDB_LITE); mobidb-lite (MOBIDB_LITE); mobidb-lite (MOBIDB_LITE); mobidb-lite (MOBIDB_LITE); mobidb-lite (MOBIDB_LITE); mobidb-lite (MOBIDB_LITE); mobidb-lite (MOBIDB_LITE); PTHR12305:SF32 (PANTHER); PTHR12305 (PANTHER); IPR…	F:GO:0004725; P:GO:0016311	#6b157a
MntsF	MntsF_GAK66065	F4	F4_073	3	ALDH-like protein	F:GO:0016491	F:oxidoreductase activity			IPR016162 (G3DSA:3.40.605.GENE3D); IPR016163 (G3DSA:3.40.309.GENE3D); IPR015590 (PFAM); PTHR11699:SF25 (PANTHER); PTHR11699 (PANTHER); IPR029510 (PROSITE_PATTERNS); NON_CYTOPLASMIC_DOMAIN (PHOBIUS); NON_CYTOPLASMIC_DOMAIN (PHOBIUS); TRANSMEMBRANE (PHOBIUS); CYTOPLASMIC_DOMAIN (PHOBIUS); TRANSMEMBRANE (PHOBIUS); IPR016161 (SUPERFAMILY)	F:GO:0016491; F:GO:0016620; P:GO:0055114	#6b157a
MntsF	MntsF_GAK66066	F4	F4_074	3	WD40 repeat-like protein	F:GO:0003674; C:GO:0005622; P:GO:0006913	F:molecular_function; C:intracellular; P:nucleocytoplasmic transport			IPR001680 (SMART); IPR024977 (PFAM); IPR001680 (PFAM); IPR015943 (G3DSA:2.130.10.GENE3D); mobidb-lite (MOBIDB_LITE); PTHR10971 (PANTHER); IPR037631 (PTHR10971:PANTHER); IPR001680 (PROSITE_PROFILES); IPR017986 (PROSITE_PROFILES); IPR001680 (PROSITE_PROFILES); IPR001680 (PROSITE_PROFILES); IPR017986 (PROSITE_PROFILES); IPR001680 (PROSITE_PROFILES); IPR036322 (SUPERFAMILY)	F:GO:0005515; P:GO:0006406	#6b157a
MntsF	MntsF_GAK66067	F4	F4_075	3	thioredoxin reductase	C:GO:0005737; P:GO:0006950; F:GO:0016491; P:GO:0034641; P:GO:0044281	C:cytoplasm; P:response to stress; F:oxidoreductase activity; P:cellular nitrogen compound metabolic process; P:small molecule metabolic process	EC:1.8.1.9	Thioredoxin-disulfide reductase	IPR000103 (PRINTS); PR00368 (PRINTS); IPR036188 (G3DSA:3.50.50.GENE3D); IPR023753 (PFAM); IPR036188 (G3DSA:3.50.50.GENE3D); IPR005982 (TIGRFAM); mobidb-lite (MOBIDB_LITE); mobidb-lite (MOBIDB_LITE); PTHR42863 (PANTHER); PTHR42863:SF1 (PANTHER); IPR008255 (PROSITE_PATTERNS); IPR036188 (SUPERFAMILY)	F:GO:0004791; C:GO:0005737; F:GO:0016491; P:GO:0019430; P:GO:0055114	#6b157a
MntsF	MntsF_GAK66068	F4	F4_076	3	ATP-dependent RNA helicase DBP5	F:GO:0004386; F:GO:0043167	F:helicase activity; F:ion binding	EC:3.6.1.15	Nucleoside-triphosphate phosphatase	IPR014001 (SMART); IPR001650 (SMART); G3DSA:3.40.50.300 (GENE3D); G3DSA:3.40.50.300 (GENE3D); IPR011545 (PFAM); IPR001650 (PFAM); mobidb-lite (MOBIDB_LITE); mobidb-lite (MOBIDB_LITE); PTHR24031:SF331 (PANTHER); PTHR24031 (PANTHER); IPR000629 (PROSITE_PATTERNS); IPR001650 (PROSITE_PROFILES); IPR014001 (PROSITE_PROFILES); IPR014014 (PROSITE_PROFILES); IPR001650 (CDD); cd00268 (CDD); IPR027417 (SUPE…	F:GO:0003676; F:GO:0005524	#6b157a
MntsF	MntsF_GAK66069	F4	F4_077	3	conserved hypothetical protein	C:GO:0005634; P:GO:0006259; P:GO:0009058	C:nucleus; P:DNA metabolic process; P:biosynthetic process			IPR019038 (PFAM); mobidb-lite (MOBIDB_LITE); mobidb-lite (MOBIDB_LITE); mobidb-lite (MOBIDB_LITE); mobidb-lite (MOBIDB_LITE); mobidb-lite (MOBIDB_LITE); mobidb-lite (MOBIDB_LITE); mobidb-lite (MOBIDB_LITE); mobidb-lite (MOBIDB_LITE); IPR019038 (PANTHER)	C:GO:0005634; P:GO:0006260	#6b157a
MntsF	MntsF_GAK66070	F4	F4_078	3	conserved hypothetical protein					mobidb-lite (MOBIDB_LITE); mobidb-lite (MOBIDB_LITE); PTHR36855 (PANTHER)	no GO terms	#6b157a
MntsF	MntsF_GAK66071	F4	F4_079	3	eukaryotic translation initiation factor 3 62 kda subunit	C:GO:0005840; P:GO:0006399; F:GO:0008135	C:ribosome; P:tRNA metabolic process; F:translation factor activity, RNA binding			IPR017423 (PFAM); mobidb-lite (MOBIDB_LITE); mobidb-lite (MOBIDB_LITE); mobidb-lite (MOBIDB_LITE); mobidb-lite (MOBIDB_LITE); mobidb-lite (MOBIDB_LITE); mobidb-lite (MOBIDB_LITE); IPR017423 (PANTHER); IPR029063 (SUPERFAMILY)	P:GO:0030488; C:GO:0031515	#6b157a
MntsF	MntsF_GAK66073	F4	F4_080	3	phosphoprotein phosphatase	C:GO:0005634; P:GO:0006397; P:GO:0006464; F:GO:0016791	C:nucleus; P:mRNA processing; P:cellular protein modification process; F:phosphatase activity	EC:3.1.3.16; EC:3.1.3.41	Protein-serine/threonine phosphatase; 4-nitrophenylphosphatase	G3DSA:3.40.50.2300 (GENE3D); G3DSA:3.40.50.2300 (GENE3D); IPR006811 (PFAM); mobidb-lite (MOBIDB_LITE); PTHR20383:SF9 (PANTHER); IPR006811 (PANTHER)	F:GO:0004721; C:GO:0005634; P:GO:0006397	#6b157a
MntsF	MntsF_GAK66074	F4	F4_081	3	signal transducer	F:GO:0003924; C:GO:0005622; P:GO:0007165; F:GO:0043167	F:GTPase activity; C:intracellular; P:signal transduction; F:ion binding	EC:3.6.1.15	Nucleoside-triphosphate phosphatase	PR00449 (PRINTS); SM00173 (SMART); SM00175 (SMART); SM00174 (SMART); IPR005225 (TIGRFAM); G3DSA:3.40.50.300 (GENE3D); IPR001806 (PFAM); mobidb-lite (MOBIDB_LITE); mobidb-lite (MOBIDB_LITE); PTHR24072 (PANTHER); PTHR24072:SF181 (PANTHER); IPR003578 (PROSITE_PROFILES); cd04132 (CDD); IPR027417 (SUPERFAMILY)	F:GO:0003924; F:GO:0005525; C:GO:0005622; P:GO:0007264	#6b157a
MntsF	MntsF_GAK66075	F4	F4_082	3	conserved hypothetical protein					Coil (COILS); mobidb-lite (MOBIDB_LITE); mobidb-lite (MOBIDB_LITE); mobidb-lite (MOBIDB_LITE); mobidb-lite (MOBIDB_LITE); mobidb-lite (MOBIDB_LITE); mobidb-lite (MOBIDB_LITE)	no GO terms	#6b157a
MntsF	MntsF_GAK66076	F4	F4_083	3	pre-mRNA splicing factor RNA helicase PRP28	F:GO:0004386; F:GO:0043167	F:helicase activity; F:ion binding	EC:3.6.1.15	Nucleoside-triphosphate phosphatase	Coil (COILS); IPR014001 (SMART); IPR001650 (SMART); G3DSA:3.40.50.300 (GENE3D); IPR011545 (PFAM); G3DSA:3.40.50.300 (GENE3D); IPR001650 (PFAM); mobidb-lite (MOBIDB_LITE); mobidb-lite (MOBIDB_LITE); mobidb-lite (MOBIDB_LITE); mobidb-lite (MOBIDB_LITE); mobidb-lite (MOBIDB_LITE); mobidb-lite (MOBIDB_LITE); PTHR24031:SF25 (PANTHER); PTHR24031 (PANTHER); IPR000629 (PROSITE_PATTERNS); IPR014001 (PROSI…	F:GO:0003676; F:GO:0005524	#6b157a
MntsF	MntsF_GAK66077	F4	F4_084	3	acyl-CoA dehydrogenase	F:GO:0016491; F:GO:0043167	F:oxidoreductase activity; F:ion binding			IPR037069 (G3DSA:1.10.540.GENE3D); G3DSA:1.20.140.10 (GENE3D); IPR006091 (PFAM); G3DSA:2.40.110.10 (GENE3D); IPR013786 (PFAM); IPR009075 (PFAM); PTHR43604:SF4 (PANTHER); PTHR43604 (PANTHER); cd00567 (CDD); IPR036250 (SUPERFAMILY); IPR009100 (SUPERFAMILY)	F:GO:0016627; F:GO:0050660; P:GO:0055114	#6b157a
MntsF	MntsF_GAK66078	F4	F4_085	3	nucleotide-diphospho-sugar transferase	F:GO:0003674	F:molecular_function			IPR029044 (G3DSA:3.90.550.GENE3D); PTHR11183:SF3 (PANTHER); PTHR11183 (PANTHER); SIGNAL_PEPTIDE_N_REGION (PHOBIUS); SIGNAL_PEPTIDE_C_REGION (PHOBIUS); SIGNAL_PEPTIDE_H_REGION (PHOBIUS); NON_CYTOPLASMIC_DOMAIN (PHOBIUS); SIGNAL_PEPTIDE (PHOBIUS); cd02537 (CDD); IPR029044 (SUPERFAMILY)	no GO terms	#6b157a
MntsF	MntsF_GAK66079	F4	F4_086	3	conserved hypothetical protein	F:GO:0003674	F:molecular_function			IPR036867 (G3DSA:3.30.1370.GENE3D); IPR024771 (PFAM); IPR001374 (PFAM); mobidb-lite (MOBIDB_LITE); mobidb-lite (MOBIDB_LITE); mobidb-lite (MOBIDB_LITE); mobidb-lite (MOBIDB_LITE); mobidb-lite (MOBIDB_LITE); mobidb-lite (MOBIDB_LITE); mobidb-lite (MOBIDB_LITE); mobidb-lite (MOBIDB_LITE); mobidb-lite (MOBIDB_LITE); mobidb-lite (MOBIDB_LITE); mobidb-lite (MOBIDB_LITE); mobidb-lite (MOBIDB_LITE); mob…	F:GO:0003676	#6b157a
MntsF	MntsF_GAK66080	F4	F4_087	3	ubiquitin C-terminal hydrolase Ubp3	P:GO:0006464; F:GO:0008233; P:GO:0009056	P:cellular protein modification process; F:peptidase activity; P:catabolic process	EC:3.4.19.12	Ubiquitinyl hydrolase 1	IPR001394 (PFAM); mobidb-lite (MOBIDB_LITE); mobidb-lite (MOBIDB_LITE); mobidb-lite (MOBIDB_LITE); mobidb-lite (MOBIDB_LITE); mobidb-lite (MOBIDB_LITE); mobidb-lite (MOBIDB_LITE); mobidb-lite (MOBIDB_LITE); mobidb-lite (MOBIDB_LITE); mobidb-lite (MOBIDB_LITE); PTHR44747 (PANTHER); IPR018200 (PROSITE_PATTERNS); IPR018200 (PROSITE_PATTERNS); IPR028889 (PROSITE_PROFILES); cd02257 (CDD); IPR038765 (S…	P:GO:0006511; P:GO:0016579; F:GO:0036459	#6b157a
MntsF	MntsF_GAK66081	F4	F4_088	3	conserved hypothetical protein					mobidb-lite (MOBIDB_LITE); mobidb-lite (MOBIDB_LITE); mobidb-lite (MOBIDB_LITE); mobidb-lite (MOBIDB_LITE); mobidb-lite (MOBIDB_LITE); mobidb-lite (MOBIDB_LITE); mobidb-lite (MOBIDB_LITE); mobidb-lite (MOBIDB_LITE)	no GO terms	#6b157a
MntsF	MntsF_GAK66130	F4	F4_090	3	conserved hypothetical protein					mobidb-lite (MOBIDB_LITE); SIGNAL_PEPTIDE (PHOBIUS); SIGNAL_PEPTIDE_C_REGION (PHOBIUS); SIGNAL_PEPTIDE_H_REGION (PHOBIUS); SIGNAL_PEPTIDE_N_REGION (PHOBIUS); NON_CYTOPLASMIC_DOMAIN (PHOBIUS); SignalP-noTM (SIGNALP_EUK); SignalP-noTM (SIGNALP_GRAM_NEGATIVE); SignalP-TM (SIGNALP_GRAM_POSITIVE)	no GO terms	#6b157a
MntsF	MntsF_GAK66132	F4	F4_091	3	vitamin B6 biosynthesis protein	F:GO:0003674; P:GO:0009058; P:GO:0034641; P:GO:0044281; P:GO:0051186	F:molecular_function; P:biosynthetic process; P:cellular nitrogen compound metabolic process; P:small molecule metabolic process; P:cofactor metabolic process			IPR001852 (TIGRFAM); IPR033755 (PFAM); IPR013785 (G3DSA:3.20.20.GENE3D); IPR001852 (PIRSF); mobidb-lite (MOBIDB_LITE); IPR001852 (PANTHER); PTHR31829:SF0 (PANTHER); IPR001852 (PROSITE_PATTERNS); IPR001852 (HAMAP); IPR001852 (PROSITE_PROFILES); IPR001852 (CDD); IPR011060 (SUPERFAMILY)	F:GO:0003824; P:GO:0042819; P:GO:0042823	#6b157a
MntsF	MntsF_GAK66133	F4	F4_092	3	ubiquinol-cytochrome c reductase iron-sulfur subunit	C:GO:0005622; P:GO:0006091; F:GO:0016491; C:GO:0032991; P:GO:0034641; P:GO:0044281; P:GO:0055085	C:intracellular; P:generation of precursor metabolites and energy; F:oxidoreductase activity; C:protein-containing complex; P:cellular nitrogen compound metabolic process; P:small molecule metabolic process; P:transmembrane transport	EC:1.10.2; EC:1.10.2.2	Acting on diphenols and related substances as donors; Quinol--cytochrome-c reductase	IPR005805 (PRINTS); IPR004192 (PFAM); IPR017941 (PFAM); IPR036922 (G3DSA:2.102.10.GENE3D); IPR037008 (G3DSA:1.20.5.GENE3D); IPR006317 (TIGRFAM); PTHR10134:SF13 (PANTHER); IPR014349 (PANTHER); IPR017941 (PROSITE_PROFILES); cd03470 (CDD); SSF81502 (SUPERFAMILY); IPR036922 (SUPERFAMILY)	F:GO:0008121; C:GO:0016020; F:GO:0016491; F:GO:0016679; F:GO:0051537; P:GO:0055114	#6b157a
MntsF	MntsF_GAK66134	F4	F4_093	3	dynactin					Coil (COILS); Coil (COILS); Coil (COILS); Coil (COILS); Coil (COILS); Coil (COILS); Coil (COILS); Coil (COILS); Coil (COILS); Coil (COILS); IPR000938 (SMART); IPR000938 (PFAM); IPR036859 (G3DSA:2.30.30.GENE3D); IPR022157 (PFAM); mobidb-lite (MOBIDB_LITE); mobidb-lite (MOBIDB_LITE); mobidb-lite (MOBIDB_LITE); mobidb-lite (MOBIDB_LITE); mobidb-lite (MOBIDB_LITE); mobidb-lite (MOBIDB_LITE); PTHR1891…	no GO terms	#6b157a
MntsF	MntsF_GAK66135	F4	F4_094	3	PIN domain-like protein	C:GO:0032991	C:protein-containing complex			Coil (COILS); G3DSA:3.40.50.1010 (GENE3D); IPR006984 (PFAM); mobidb-lite (MOBIDB_LITE); mobidb-lite (MOBIDB_LITE); mobidb-lite (MOBIDB_LITE); mobidb-lite (MOBIDB_LITE); IPR006984 (PANTHER); PTHR12416:SF3 (PANTHER); cd09865 (CDD)	C:GO:0032040	#6b157a
MntsF	MntsF_GAK66136	F4	F4_095	3	conserved hypothetical protein	C:GO:0005575	C:cellular_component			mobidb-lite (MOBIDB_LITE); mobidb-lite (MOBIDB_LITE); mobidb-lite (MOBIDB_LITE); mobidb-lite (MOBIDB_LITE); CYTOPLASMIC_DOMAIN (PHOBIUS); TRANSMEMBRANE (PHOBIUS); NON_CYTOPLASMIC_DOMAIN (PHOBIUS); TMhelix (TMHMM)	no GO terms	#6b157a
MntsF	MntsF_GAK66137	F4	F4_096	3	conserved hypothetical protein					mobidb-lite (MOBIDB_LITE); mobidb-lite (MOBIDB_LITE); mobidb-lite (MOBIDB_LITE); mobidb-lite (MOBIDB_LITE); mobidb-lite (MOBIDB_LITE); mobidb-lite (MOBIDB_LITE); mobidb-lite (MOBIDB_LITE)	no GO terms	#6b157a
MntsF	MntsF_GAK66138	F4	F4_097	3	glycoside hydrolase family 5 protein	C:GO:0005575; P:GO:0005975; F:GO:0016798	C:cellular_component; P:carbohydrate metabolic process; F:hydrolase activity, acting on glycosyl bonds			G3DSA:3.20.20.80 (GENE3D); G3DSA:3.20.20.80 (GENE3D); IPR001547 (PFAM); mobidb-lite (MOBIDB_LITE); PTHR31308 (PANTHER); PTHR31308:SF1 (PANTHER); TRANSMEMBRANE (PHOBIUS); NON_CYTOPLASMIC_DOMAIN (PHOBIUS); CYTOPLASMIC_DOMAIN (PHOBIUS); IPR017853 (SUPERFAMILY); IPR017853 (SUPERFAMILY); TMhelix (TMHMM)	F:GO:0004553; P:GO:0005975	#6b157a
MntsF	MntsF_GAK66139	F4	F4_098	3	trafficking protein particle complex subunit 13 isoform X1					IPR010378 (PFAM); mobidb-lite (MOBIDB_LITE); mobidb-lite (MOBIDB_LITE); mobidb-lite (MOBIDB_LITE); mobidb-lite (MOBIDB_LITE); mobidb-lite (MOBIDB_LITE); mobidb-lite (MOBIDB_LITE); PTHR13134:SF3 (PANTHER); IPR010378 (PANTHER)	no GO terms	#6b157a
MntsF	MntsF_GAK66140	F4	F4_099	3	Indoleamine2,3-dioxygenase	P:GO:0006520; P:GO:0009056; P:GO:0009058; F:GO:0016491; P:GO:0034641; F:GO:0043167; P:GO:0051186	P:cellular amino acid metabolic process; P:catabolic process; P:biosynthetic process; F:oxidoreductase activity; P:cellular nitrogen compound metabolic process; F:ion binding; P:cofactor metabolic process	EC:2.7.8.7	Holo-[acyl-carrier-protein] synthase	G3DSA:1.20.58.480 (GENE3D); IPR037143 (G3DSA:3.90.470.GENE3D); IPR008278 (PFAM); IPR000898 (PFAM); mobidb-lite (MOBIDB_LITE); mobidb-lite (MOBIDB_LITE); mobidb-lite (MOBIDB_LITE); mobidb-lite (MOBIDB_LITE); mobidb-lite (MOBIDB_LITE); mobidb-lite (MOBIDB_LITE); mobidb-lite (MOBIDB_LITE); IPR000898 (PANTHER); PTHR28657:SF5 (PANTHER); IPR037143 (SUPERFAMILY); IPR037217 (SUPERFAMILY); IPR037143 (SUPE…	F:GO:0000287; F:GO:0008897; P:GO:0019441; F:GO:0020037; F:GO:0046872	#6b157a
MntsF	MntsF_GAK66141	F4	F4_100	3	GTP-binding protein Ypt1	F:GO:0003924; F:GO:0043167	F:GTPase activity; F:ion binding	EC:3.6.1.15	Nucleoside-triphosphate phosphatase	PR00449 (PRINTS); SM00176 (SMART); SM00173 (SMART); SM00175 (SMART); SM00174 (SMART); SM00177 (SMART); IPR005225 (TIGRFAM); IPR001806 (PFAM); G3DSA:3.40.50.300 (GENE3D); mobidb-lite (MOBIDB_LITE); PTHR24073:SF465 (PANTHER); PTHR24073 (PANTHER); PS51419 (PROSITE_PROFILES); cd01869 (CDD); IPR027417 (SUPERFAMILY)	F:GO:0003924; F:GO:0005525	#6b157a
MntsF	MntsF_GAK66142	F4	F4_101	3	nuclear protein qri2	C:GO:0005634; C:GO:0005694; P:GO:0006259; P:GO:0006950; C:GO:0032991	C:nucleus; C:chromosome; P:DNA metabolic process; P:response to stress; C:protein-containing complex			IPR029225 (PFAM); IPR014854 (PFAM); mobidb-lite (MOBIDB_LITE); mobidb-lite (MOBIDB_LITE); mobidb-lite (MOBIDB_LITE); IPR027786 (PANTHER); PTHR16140:SF0 (PANTHER)	C:GO:0005634; P:GO:0006281; C:GO:0030915	#6b157a
MntsF	MntsF_GAK66143	F4	F4_102	3	hypothetical protein PAN0_011d4365					IPR012942 (PFAM); mobidb-lite (MOBIDB_LITE); mobidb-lite (MOBIDB_LITE); mobidb-lite (MOBIDB_LITE); mobidb-lite (MOBIDB_LITE); PTHR28626:SF3 (PANTHER); IPR040044 (PANTHER)	no GO terms	#6b157a
MntsF	MntsF_GAK66144	F4	F4_103	3	DNA-directed RNA polymerase RPB5 subunit	F:GO:0003677; C:GO:0005730; P:GO:0009058; F:GO:0016779; P:GO:0034641; P:GO:0044281	F:DNA binding; C:nucleolus; P:biosynthetic process; F:nucleotidyltransferase activity; P:cellular nitrogen compound metabolic process; P:small molecule metabolic process	EC:2.7.7.6	DNA-directed RNA polymerase	IPR005571 (PFAM); IPR019383 (PFAM); IPR036710 (G3DSA:3.40.1340.GENE3D); IPR000783 (PFAM); IPR035913 (G3DSA:3.90.940.GENE3D); IPR039531 (PANTHER); IPR000783 (PRODOM); IPR020609 (HAMAP); IPR036710 (SUPERFAMILY); IPR035913 (SUPERFAMILY)	F:GO:0003677; F:GO:0003899; C:GO:0005634; P:GO:0006351	#6b157a
MntsF	MntsF_GAK66145	F4	F4_104	3	kh domain protein	F:GO:0003723	F:RNA binding			IPR004087 (SMART); IPR036612 (G3DSA:3.30.1370.GENE3D); IPR036612 (G3DSA:3.30.1370.GENE3D); IPR004088 (PFAM); mobidb-lite (MOBIDB_LITE); mobidb-lite (MOBIDB_LITE); mobidb-lite (MOBIDB_LITE); mobidb-lite (MOBIDB_LITE); mobidb-lite (MOBIDB_LITE); mobidb-lite (MOBIDB_LITE); mobidb-lite (MOBIDB_LITE); PTHR10627 (PANTHER); PTHR10627:SF39 (PANTHER); PS50084 (PROSITE_PROFILES); PS50084 (PROSITE_PROFILES)…	F:GO:0003676; F:GO:0003723	#6b157a
MntsF	MntsF_GAK66146	F4	F4_105	3	arsenical pump-driving atpase	C:GO:0005783; F:GO:0016887; F:GO:0043167; P:GO:0061024	C:endoplasmic reticulum; F:ATPase activity; F:ion binding; P:membrane organization	EC:3.6.1.3; EC:3.6.1.15	Adenosinetriphosphatase; Nucleoside-triphosphate phosphatase	G3DSA:3.40.50.300 (GENE3D); IPR016300 (TIGRFAM); IPR025723 (PFAM); IPR027542 (PTHR10803:PANTHER); IPR016300 (PANTHER); IPR027542 (HAMAP); IPR016300 (CDD); IPR027417 (SUPERFAMILY)	F:GO:0005524; F:GO:0016887	#6b157a
MntsF	MntsF_GAK66147	F4	F4_106	3	18S rRNA biogenesis protein	C:GO:0005730; P:GO:0006464; P:GO:0006790; F:GO:0016874; P:GO:0034641; P:GO:0042254; P:GO:0044281; P:GO:0051186	C:nucleolus; P:cellular protein modification process; P:sulfur compound metabolic process; F:ligase activity; P:cellular nitrogen compound metabolic process; P:ribosome biogenesis; P:small molecule metabolic process; P:cofactor metabolic process	EC:6.3.4.15	Biotin--[biotin carboxyl-carrier protein] ligase	IPR036553 (G3DSA:3.30.360.GENE3D); IPR004143 (PFAM); IPR016443 (TIGRFAM); IPR019197 (PFAM); G3DSA:3.30.930.10 (GENE3D); IPR037136 (G3DSA:3.65.10.GENE3D); IPR013791 (PFAM); IPR023797 (PFAM); mobidb-lite (MOBIDB_LITE); mobidb-lite (MOBIDB_LITE); mobidb-lite (MOBIDB_LITE); IPR000228 (PANTHER); IPR016443 (PTHR11096:PANTHER); IPR020719 (PROSITE_PATTERNS); PD397608 (PRODOM); IPR004143 (PROSITE_PROFILES…	F:GO:0003824; F:GO:0004077; C:GO:0005730; P:GO:0006396; P:GO:0006464; P:GO:0042254	#6b157a
MntsF	MntsF_GAK66148	F4	F4_107	3	conserved hypothetical protein	F:GO:0004518; P:GO:0006397; P:GO:0006464; F:GO:0016301; F:GO:0043167	F:nuclease activity; P:mRNA processing; P:cellular protein modification process; F:kinase activity; F:ion binding			IPR018391 (SMART); IPR000719 (SMART); IPR018997 (SMART); G3DSA:1.10.510.10 (GENE3D); G3DSA:3.30.200.20 (GENE3D); IPR000719 (PFAM); IPR010513 (PFAM); IPR038357 (G3DSA:1.20.1440.GENE3D); IPR002372 (PFAM); mobidb-lite (MOBIDB_LITE); mobidb-lite (MOBIDB_LITE); mobidb-lite (MOBIDB_LITE); mobidb-lite (MOBIDB_LITE); mobidb-lite (MOBIDB_LITE); mobidb-lite (MOBIDB_LITE); mobidb-lite (MOBIDB_LITE); mobidb-…	F:GO:0004540; F:GO:0004672; F:GO:0005524; P:GO:0006397; P:GO:0006468	#6b157a
MntsF	MntsF_GAK66149	F4	F4_108	3	spliceosome complex protein	F:GO:0003674; P:GO:0034641	F:molecular_function; P:cellular nitrogen compound metabolic process			Coil (COILS); Coil (COILS); IPR003107 (SMART); IPR011990 (G3DSA:1.25.40.GENE3D); IPR011990 (G3DSA:1.25.40.GENE3D); mobidb-lite (MOBIDB_LITE); mobidb-lite (MOBIDB_LITE); mobidb-lite (MOBIDB_LITE); mobidb-lite (MOBIDB_LITE); mobidb-lite (MOBIDB_LITE); mobidb-lite (MOBIDB_LITE); mobidb-lite (MOBIDB_LITE); mobidb-lite (MOBIDB_LITE); PTHR11246:SF5 (PANTHER); PTHR11246 (PANTHER); IPR013026 (PROSITE_PRO…	F:GO:0005515; P:GO:0006396	#6b157a
MntsF	MntsF_GAK66150	F4	F4_109	3	conserved hypothetical protein	F:GO:0003700; C:GO:0005634; P:GO:0009058; P:GO:0034641; F:GO:0043167	F:DNA-binding transcription factor activity; C:nucleus; P:biosynthetic process; P:cellular nitrogen compound metabolic process; F:ion binding			Coil (COILS); IPR001138 (SMART); IPR001138 (PFAM); IPR036864 (G3DSA:4.10.240.GENE3D); mobidb-lite (MOBIDB_LITE); mobidb-lite (MOBIDB_LITE); mobidb-lite (MOBIDB_LITE); mobidb-lite (MOBIDB_LITE); mobidb-lite (MOBIDB_LITE); mobidb-lite (MOBIDB_LITE); mobidb-lite (MOBIDB_LITE); mobidb-lite (MOBIDB_LITE); mobidb-lite (MOBIDB_LITE); mobidb-lite (MOBIDB_LITE); mobidb-lite (MOBIDB_LITE); mobidb-lite (MOB…	F:GO:0000981; C:GO:0005634; P:GO:0006355; F:GO:0008270	#6b157a
MntsF	MntsF_GAK66151	F4	F4_110	3	brix-domain-containing protein					Coil (COILS); IPR007109 (SMART); IPR007109 (PFAM); mobidb-lite (MOBIDB_LITE); mobidb-lite (MOBIDB_LITE); mobidb-lite (MOBIDB_LITE); mobidb-lite (MOBIDB_LITE); mobidb-lite (MOBIDB_LITE); mobidb-lite (MOBIDB_LITE); mobidb-lite (MOBIDB_LITE); PTHR12661 (PANTHER); PTHR12661:SF5 (PANTHER); IPR007109 (PROSITE_PROFILES); SignalP-TM (SIGNALP_GRAM_POSITIVE)	no GO terms	#6b157a
MntsF	MntsF_GAK66152	F4	F4_111	3	mitochondrial inner membrane protein	C:GO:0005739	C:mitochondrion			IPR034804 (G3DSA:1.20.1300.GENE3D); PF05328 (PFAM); mobidb-lite (MOBIDB_LITE); mobidb-lite (MOBIDB_LITE); PTHR13337:SF2 (PANTHER); IPR007992 (PANTHER); SIGNAL_PEPTIDE_N_REGION (PHOBIUS); NON_CYTOPLASMIC_DOMAIN (PHOBIUS); SIGNAL_PEPTIDE (PHOBIUS); SIGNAL_PEPTIDE_H_REGION (PHOBIUS); SIGNAL_PEPTIDE_C_REGION (PHOBIUS); IPR007992 (CDD)	C:GO:0005740; C:GO:0016020; C:GO:0016021	#6b157a
MntsF	MntsF_GAK66153	F4	F4_112	3	60S ribosomal protein L3	F:GO:0003735; C:GO:0005840; P:GO:0006412; P:GO:0042254	F:structural constituent of ribosome; C:ribosome; P:translation; P:ribosome biogenesis			G3DSA:2.40.30.10 (GENE3D); G3DSA:3.30.1430.10 (GENE3D); G3DSA:4.10.960.10 (GENE3D); IPR000597 (PFAM); PTHR11363:SF6 (PANTHER); PTHR11363 (PANTHER); IPR019926 (PROSITE_PATTERNS); IPR009000 (SUPERFAMILY)	F:GO:0003735; C:GO:0005622; C:GO:0005840; P:GO:0006412	#6b157a
MntsF	MntsF_GAK66154	F4	F4_113	3	nitrate reductase	F:GO:0016491; F:GO:0043167; P:GO:0044281; P:GO:0071941	F:oxidoreductase activity; F:ion binding; P:small molecule metabolic process; P:nitrogen cycle metabolic process			IPR001834 (PRINTS); IPR001709 (PRINTS); IPR008335 (PRINTS); IPR001199 (PRINTS); IPR001199 (SMART); IPR008333 (PFAM); IPR036400 (G3DSA:3.10.120.GENE3D); G3DSA:2.40.30.10 (GENE3D); IPR001433 (PFAM); IPR036374 (G3DSA:3.90.420.GENE3D); IPR000572 (PFAM); IPR001199 (PFAM); IPR005066 (PFAM); IPR039261 (G3DSA:3.40.50.GENE3D); G3DSA:2.60.40.650 (GENE3D); mobidb-lite (MOBIDB_LITE); mobidb-lite (MOBIDB_LITE…	F:GO:0016491; F:GO:0020037; F:GO:0030151; P:GO:0042128; F:GO:0043546; P:GO:0055114	#6b157a
MntsF	MntsF_GAK66155	F4	F4_114	3	nitrite reductase NiiA	F:GO:0016491; P:GO:0044281; P:GO:0071941	F:oxidoreductase activity; P:small molecule metabolic process; P:nitrogen cycle metabolic process	EC:1.7.1.4	Nitrite reductase (NAD(P)H)	IPR006066 (PRINTS); PR00368 (PRINTS); IPR023753 (PFAM); G3DSA:3.30.413.10 (GENE3D); IPR007419 (PFAM); IPR006067 (PFAM); G3DSA:1.10.10.1100 (GENE3D); IPR012748 (PFAM); IPR036188 (G3DSA:3.50.50.GENE3D); IPR036922 (G3DSA:2.102.10.GENE3D); IPR005117 (PFAM); IPR012748 (TIGRFAM); IPR036188 (G3DSA:3.50.50.GENE3D); mobidb-lite (MOBIDB_LITE); mobidb-lite (MOBIDB_LITE); mobidb-lite (MOBIDB_LITE); PTHR43809…	F:GO:0008942; F:GO:0016491; F:GO:0020037; P:GO:0042128; F:GO:0051536; F:GO:0051537; P:GO:0055114	#6b157a
MntsF	MntsF_GAK66156	F4	F4_115	3	nitrate/nitrite porter	C:GO:0005575; P:GO:0055085	C:cellular_component; P:transmembrane transport			G3DSA:1.20.1250.20 (GENE3D); G3DSA:1.20.1250.20 (GENE3D); IPR011701 (PFAM); mobidb-lite (MOBIDB_LITE); PTHR43791:SF61 (PANTHER); PTHR43791 (PANTHER); TRANSMEMBRANE (PHOBIUS); CYTOPLASMIC_DOMAIN (PHOBIUS); CYTOPLASMIC_DOMAIN (PHOBIUS); CYTOPLASMIC_DOMAIN (PHOBIUS); NON_CYTOPLASMIC_DOMAIN (PHOBIUS); TRANSMEMBRANE (PHOBIUS); NON_CYTOPLASMIC_DOMAIN (PHOBIUS); TRANSMEMBRANE (PHOBIUS); CYTOPLASMIC_DOMA…	C:GO:0016021; P:GO:0055085	#6b157a
MntsF	MntsF_GAK66158	F4	F4_116	3	glutamate synthase	P:GO:0006520; P:GO:0009058; F:GO:0016491; F:GO:0043167	P:cellular amino acid metabolic process; P:biosynthetic process; F:oxidoreductase activity; F:ion binding	EC:1.4.1.14	Glutamate synthase (NADH)	Coil (COILS); PR00419 (PRINTS); IPR002932 (PFAM); IPR029055 (G3DSA:3.60.20.GENE3D); IPR013785 (G3DSA:3.20.20.GENE3D); IPR006982 (PFAM); IPR006005 (TIGRFAM); IPR013785 (G3DSA:3.20.20.GENE3D); IPR036188 (G3DSA:3.50.50.GENE3D); IPR002489 (PFAM); IPR023753 (PFAM); IPR036485 (G3DSA:2.160.20.GENE3D); IPR036188 (G3DSA:3.50.50.GENE3D); IPR028261 (PFAM); IPR017932 (PFAM); IPR012220 (PIRSF); IPR009051 (G3D…	F:GO:0003824; F:GO:0005506; P:GO:0006537; P:GO:0006807; F:GO:0010181; F:GO:0015930; F:GO:0016040; F:GO:0016491; F:GO:0016638; F:GO:0016639; F:GO:0050660; F:GO:0051536; P:GO:0055114	#6b157a
MntsF	MntsF_GAK66160	F4	F4_117	3	adenylosuccinate synthetase	C:GO:0005737; P:GO:0006520; P:GO:0009058; F:GO:0016874; P:GO:0034641; F:GO:0043167	C:cytoplasm; P:cellular amino acid metabolic process; P:biosynthetic process; F:ligase activity; P:cellular nitrogen compound metabolic process; F:ion binding	EC:6.3.4.4	Adenylosuccinate synthase	IPR001114 (SMART); IPR001114 (TIGRFAM); G3DSA:1.10.300.10 (GENE3D); IPR001114 (PFAM); G3DSA:3.40.440.10 (GENE3D); G3DSA:3.90.170.10 (GENE3D); IPR001114 (PANTHER); IPR033128 (PROSITE_PATTERNS); IPR018220 (PROSITE_PATTERNS); IPR001114 (HAMAP); IPR001114 (CDD); IPR027417 (SUPERFAMILY)	F:GO:0004019; F:GO:0005525; P:GO:0006164	#6b157a
MntsF	MntsF_GAK66161	F4	F4_118	3	DNA primase, large subunit	F:GO:0003677; C:GO:0005694; C:GO:0005730; P:GO:0006259; P:GO:0009058; F:GO:0016779; F:GO:0043167	F:DNA binding; C:chromosome; C:nucleolus; P:DNA metabolic process; P:biosynthetic process; F:nucleotidyltransferase activity; F:ion binding	EC:2.7.7.6	DNA-directed RNA polymerase	IPR016558 (PIRSF); IPR007238 (PFAM); G3DSA:1.20.930.80 (GENE3D); mobidb-lite (MOBIDB_LITE); mobidb-lite (MOBIDB_LITE); mobidb-lite (MOBIDB_LITE); PTHR10537:SF3 (PANTHER); IPR007238 (PANTHER); IPR016558 (CDD)	F:GO:0003896; P:GO:0006269; F:GO:0016779	#6b157a
MntsF	MntsF_GAK66162	F4	F4_119	3	nucleoporin-domain-containing protein	F:GO:0005198; C:GO:0005635; P:GO:0006913; C:GO:0032991	F:structural molecule activity; C:nuclear envelope; P:nucleocytoplasmic transport; C:protein-containing complex			Coil (COILS); G3DSA:1.25.40.450 (GENE3D); IPR007187 (PFAM); G3DSA:1.25.40.440 (GENE3D); IPR014908 (PFAM); G3DSA:1.20.120.1050 (GENE3D); G3DSA:1.20.58.1780 (GENE3D); mobidb-lite (MOBIDB_LITE); mobidb-lite (MOBIDB_LITE); mobidb-lite (MOBIDB_LITE); IPR004870 (PANTHER)	C:GO:0005643; P:GO:0006913; F:GO:0017056	#6b157a
MntsF	MntsF_GAK66163	F4	F4_120	3	pyruvate dehydrogenase E1 component subunit alpha	C:GO:0005737; P:GO:0005975; P:GO:0006091; P:GO:0006520; P:GO:0006790; P:GO:0009058; F:GO:0016491; C:GO:0032991; P:GO:0034655; C:GO:0043226; P:GO:0051186	C:cytoplasm; P:carbohydrate metabolic process; P:generation of precursor metabolites and energy; P:cellular amino acid metabolic process; P:sulfur compound metabolic process; P:biosynthetic process; F:oxidoreductase activity; C:protein-containing complex; P:nucleobase-containing compound catabolic process; C:organelle; P:cofactor metabolic process	EC:1.2.4.1	Pyruvate dehydrogenase (acetyl-transferring)	IPR001017 (PFAM); G3DSA:3.40.50.970 (GENE3D); IPR017597 (TIGRFAM); PTHR11516:SF40 (PANTHER); PTHR11516 (PANTHER); cd02000 (CDD); SignalP-TM (SIGNALP_GRAM_POSITIVE); IPR029061 (SUPERFAMILY)	F:GO:0004739; P:GO:0006086; F:GO:0016624; C:GO:0043231	#6b157a
MntsF	MntsF_GAK66164	F4	F4_121	3	NADH dehydrogenase					PTHR36987 (PANTHER)	no GO terms	#6b157a
MntsF	MntsF_GAK66165	F4	F4_122	3	SWI/SNF complex protein	F:GO:0003677; C:GO:0005634; F:GO:0043167	F:DNA binding; C:nucleus; F:ion binding			Coil (COILS); IPR000433 (SMART); IPR001005 (SMART); IPR032450 (PFAM); IPR001005 (PFAM); G3DSA:3.30.60.90 (GENE3D); IPR000433 (PFAM); IPR007526 (PFAM); IPR032451 (PFAM); IPR036388 (G3DSA:1.10.10.GENE3D); G3DSA:1.10.10.60 (GENE3D); mobidb-lite (MOBIDB_LITE); mobidb-lite (MOBIDB_LITE); mobidb-lite (MOBIDB_LITE); mobidb-lite (MOBIDB_LITE); mobidb-lite (MOBIDB_LITE); mobidb-lite (MOBIDB_LITE); mobidb-…	F:GO:0003677; F:GO:0005515; F:GO:0008270	#6b157a
MntsF	MntsF_GAK66166	F4	F4_123	3	alkaline phosphatase family protein	C:GO:0005575	C:cellular_component			Coil (COILS); IPR018946 (PFAM); IPR038607 (G3DSA:3.60.21.GENE3D); mobidb-lite (MOBIDB_LITE); mobidb-lite (MOBIDB_LITE); mobidb-lite (MOBIDB_LITE); PTHR11177 (PANTHER); PTHR11177:SF327 (PANTHER); TRANSMEMBRANE (PHOBIUS); NON_CYTOPLASMIC_DOMAIN (PHOBIUS); TRANSMEMBRANE (PHOBIUS); CYTOPLASMIC_DOMAIN (PHOBIUS); NON_CYTOPLASMIC_DOMAIN (PHOBIUS); CYTOPLASMIC_DOMAIN (PHOBIUS); TRANSMEMBRANE (PHOBIUS); c…	no GO terms	#6b157a
MntsF	MntsF_GAK66167	F4	F4_124	3	imidazoleglycerol phosphate synthase	C:GO:0005737; P:GO:0006520; P:GO:0009058; F:GO:0016757; C:GO:0032991; P:GO:0034641	C:cytoplasm; P:cellular amino acid metabolic process; P:biosynthetic process; F:transferase activity, transferring glycosyl groups; C:protein-containing complex; P:cellular nitrogen compound metabolic process			IPR006062 (PFAM); IPR013785 (G3DSA:3.20.20.GENE3D); IPR010139 (TIGRFAM); IPR017926 (PFAM); IPR029062 (G3DSA:3.40.50.GENE3D); PTHR21235 (PANTHER); PTHR21235:SF2 (PANTHER); IPR010139 (HAMAP); IPR017926 (PROSITE_PROFILES); IPR004651 (CDD); IPR010139 (CDD); IPR011060 (SUPERFAMILY); IPR029062 (SUPERFAMILY)	P:GO:0000105; F:GO:0000107; F:GO:0003824; C:GO:0005737; F:GO:0016763	#6b157a
MntsF	MntsF_GAK66168	F4	F4_125	3	conserved hypothetical protein					mobidb-lite (MOBIDB_LITE); mobidb-lite (MOBIDB_LITE); mobidb-lite (MOBIDB_LITE); mobidb-lite (MOBIDB_LITE); mobidb-lite (MOBIDB_LITE); mobidb-lite (MOBIDB_LITE); mobidb-lite (MOBIDB_LITE); mobidb-lite (MOBIDB_LITE); mobidb-lite (MOBIDB_LITE); mobidb-lite (MOBIDB_LITE); mobidb-lite (MOBIDB_LITE); mobidb-lite (MOBIDB_LITE); mobidb-lite (MOBIDB_LITE); IPR038852 (PANTHER)	no GO terms	#6b157a
MntsF	MntsF_GAK66169	F4	F4_126	3	aspartic peptidase A1	F:GO:0008233	F:peptidase activity	EC:3.4.23	Acting on peptide bonds (peptidases)	IPR001461 (PRINTS); IPR021109 (G3DSA:2.40.70.GENE3D); IPR033121 (PFAM); IPR021109 (G3DSA:2.40.70.GENE3D); mobidb-lite (MOBIDB_LITE); IPR001461 (PANTHER); PTHR13683:SF243 (PANTHER); IPR001969 (PROSITE_PATTERNS); IPR001969 (PROSITE_PATTERNS); SIGNAL_PEPTIDE_C_REGION (PHOBIUS); SIGNAL_PEPTIDE_N_REGION (PHOBIUS); SIGNAL_PEPTIDE (PHOBIUS); SIGNAL_PEPTIDE_H_REGION (PHOBIUS); NON_CYTOPLASMIC_DOMAIN (PHO…	F:GO:0004190; P:GO:0006508	#6b157a
MntsF	MntsF_GAK66170	F4	F4_127	3	ATP-dependent bile acid permease	C:GO:0005575; F:GO:0016887; F:GO:0022857; F:GO:0043167	C:cellular_component; F:ATPase activity; F:transmembrane transporter activity; F:ion binding	EC:3.6.1.3; EC:3.6.1.15	Adenosinetriphosphatase; Nucleoside-triphosphate phosphatase	Coil (COILS); IPR003593 (SMART); IPR036640 (G3DSA:1.20.1560.GENE3D); IPR003439 (PFAM); G3DSA:3.40.50.300 (GENE3D); IPR011527 (PFAM); IPR003439 (PFAM); mobidb-lite (MOBIDB_LITE); mobidb-lite (MOBIDB_LITE); mobidb-lite (MOBIDB_LITE); mobidb-lite (MOBIDB_LITE); mobidb-lite (MOBIDB_LITE); mobidb-lite (MOBIDB_LITE); mobidb-lite (MOBIDB_LITE); mobidb-lite (MOBIDB_LITE); PTHR24223:SF344 (PANTHER); PTHR2…	F:GO:0005524; C:GO:0016021; F:GO:0016887; F:GO:0042626; P:GO:0055085	#6b157a
PhbsF	PhbsF_GAC92453	F4	F4_128	3	potential RNA Pol II transcription elongation factor	C:GO:0005840; F:GO:0008135	C:ribosome; F:translation factor activity, RNA binding			mobidb-lite (MOBIDB_LITE); mobidb-lite (MOBIDB_LITE); mobidb-lite (MOBIDB_LITE); mobidb-lite (MOBIDB_LITE); mobidb-lite (MOBIDB_LITE)	no GO terms	#6b157a
SrlmF	SrlmF_CBQ68252	F4	F4_001	3	hypothetical protein PHSY_006734					no IPS match	no IPS match	#6b157a
SrlmF	SrlmF_CBQ68253	F4	F4_002	3	sterol reductase	C:GO:0005575; P:GO:0006629; P:GO:0009058; F:GO:0016491; P:GO:0044281	C:cellular_component; P:lipid metabolic process; P:biosynthetic process; F:oxidoreductase activity; P:small molecule metabolic process	EC:1.3.1.70	Delta(14)-sterol reductase	IPR001171 (PFAM); G3DSA:1.20.120.1630 (GENE3D); mobidb-lite (MOBIDB_LITE); mobidb-lite (MOBIDB_LITE); mobidb-lite (MOBIDB_LITE); PTHR21257:SF17 (PANTHER); PTHR21257 (PANTHER); IPR018083 (PROSITE_PATTERNS); IPR018083 (PROSITE_PATTERNS); NON_CYTOPLASMIC_DOMAIN (PHOBIUS); TRANSMEMBRANE (PHOBIUS); TRANSMEMBRANE (PHOBIUS); CYTOPLASMIC_DOMAIN (PHOBIUS); CYTOPLASMIC_DOMAIN (PHOBIUS); NON_CYTOPLASMIC_DOM…	C:GO:0016020; F:GO:0016628; P:GO:0055114	#6b157a
SrlmF	SrlmF_CBQ68254	F4	F4_003	3	hypothetical protein UMAG_03640	C:GO:0005737; C:GO:0005783; C:GO:0032991	C:cytoplasm; C:endoplasmic reticulum; C:protein-containing complex			IPR019008 (PFAM); IPR039163 (PANTHER); PTHR13605:SF4 (PANTHER); NON_CYTOPLASMIC_DOMAIN (PHOBIUS); SIGNAL_PEPTIDE_H_REGION (PHOBIUS); CYTOPLASMIC_DOMAIN (PHOBIUS); SIGNAL_PEPTIDE (PHOBIUS); SIGNAL_PEPTIDE_C_REGION (PHOBIUS); TRANSMEMBRANE (PHOBIUS); TRANSMEMBRANE (PHOBIUS); SIGNAL_PEPTIDE_N_REGION (PHOBIUS); NON_CYTOPLASMIC_DOMAIN (PHOBIUS); SignalP-noTM (SIGNALP_GRAM_NEGATIVE); SignalP-noTM (SIGN…	no GO terms	#6b157a
SrlmF	SrlmF_CBQ68255	F4	F4_004	3	hypothetical protein PSEUBRA_SCAF24g01465					mobidb-lite (MOBIDB_LITE); mobidb-lite (MOBIDB_LITE); mobidb-lite (MOBIDB_LITE); PTHR13255 (PANTHER)	no GO terms	#6b157a
SrlmF	SrlmF_CBQ68259	F4	F4_005	3	hypothetical protein PSEUBRA_SCAF24g01478	C:GO:0005575; P:GO:0005975; F:GO:0016798	C:cellular_component; P:carbohydrate metabolic process; F:hydrolase activity, acting on glycosyl bonds			IPR000757 (PFAM); mobidb-lite (MOBIDB_LITE); PTHR10963:SF55 (PANTHER); PTHR10963 (PANTHER); NON_CYTOPLASMIC_DOMAIN (PHOBIUS); CYTOPLASMIC_DOMAIN (PHOBIUS); TRANSMEMBRANE (PHOBIUS); IPR000757 (PROSITE_PROFILES); IPR013320 (SUPERFAMILY); TMhelix (TMHMM)	F:GO:0004553; P:GO:0005975	#6b157a
SrlmF	SrlmF_CBQ68260	F4	F4_006	3	hypothetical protein PHSY_006742	C:GO:0005739; C:GO:0005783; P:GO:0006605; P:GO:0007005; F:GO:0008289; C:GO:0032991; P:GO:0061024	C:mitochondrion; C:endoplasmic reticulum; P:protein targeting; P:mitochondrion organization; F:lipid binding; C:protein-containing complex; P:membrane organization			IPR019411 (PFAM); mobidb-lite (MOBIDB_LITE); mobidb-lite (MOBIDB_LITE); mobidb-lite (MOBIDB_LITE); mobidb-lite (MOBIDB_LITE); mobidb-lite (MOBIDB_LITE); mobidb-lite (MOBIDB_LITE); PTHR13466 (PANTHER); IPR027537 (PTHR13466:PANTHER); TRANSMEMBRANE (PHOBIUS); CYTOPLASMIC_DOMAIN (PHOBIUS); NON_CYTOPLASMIC_DOMAIN (PHOBIUS); IPR027537 (HAMAP); IPR031468 (PROSITE_PROFILES)	P:GO:0007005; F:GO:0008289; C:GO:0032865	#6b157a
SrlmF	SrlmF_CBQ68261	F4	F4_007	3	sphingolipid fatty acid hydroxylase	C:GO:0005737; C:GO:0005783; P:GO:0006629; P:GO:0009058; F:GO:0016491; F:GO:0043167; P:GO:0044281	C:cytoplasm; C:endoplasmic reticulum; P:lipid metabolic process; P:biosynthetic process; F:oxidoreductase activity; F:ion binding; P:small molecule metabolic process			IPR001199 (PRINTS); IPR001199 (SMART); IPR006694 (PFAM); IPR014430 (PIRSF); IPR001199 (PFAM); IPR036400 (G3DSA:3.10.120.GENE3D); PTHR12863:SF1 (PANTHER); PTHR12863 (PANTHER); IPR018506 (PROSITE_PATTERNS); NON_CYTOPLASMIC_DOMAIN (PHOBIUS); TRANSMEMBRANE (PHOBIUS); CYTOPLASMIC_DOMAIN (PHOBIUS); TRANSMEMBRANE (PHOBIUS); CYTOPLASMIC_DOMAIN (PHOBIUS); NON_CYTOPLASMIC_DOMAIN (PHOBIUS); TRANSMEMBRANE (P…	F:GO:0005506; P:GO:0006629; P:GO:0008610; C:GO:0016021; F:GO:0016491; F:GO:0020037; P:GO:0055114; F:GO:0080132	#6b157a
SrlmF	SrlmF_CBQ68262	F4	F4_008	3	potential tRNA 3' processing endoribonuclease	P:GO:0006399	P:tRNA metabolic process			IPR027794 (PFAM); IPR036866 (G3DSA:3.60.15.GENE3D); IPR001279 (PFAM); mobidb-lite (MOBIDB_LITE); mobidb-lite (MOBIDB_LITE); mobidb-lite (MOBIDB_LITE); mobidb-lite (MOBIDB_LITE); mobidb-lite (MOBIDB_LITE); mobidb-lite (MOBIDB_LITE); mobidb-lite (MOBIDB_LITE); mobidb-lite (MOBIDB_LITE); mobidb-lite (MOBIDB_LITE); mobidb-lite (MOBIDB_LITE); mobidb-lite (MOBIDB_LITE); PTHR12553 (PANTHER); PTHR12553:S…	P:GO:0008033	#6b157a
SrlmF	SrlmF_CBQ68263	F4	F4_009	3	hypothetical protein PHSY_006745					no IPS match	no IPS match	#6b157a
SrlmF	SrlmF_CBQ68264	F4	F4_010	3	hypothetical protein PHSY_006746	C:GO:0005575	C:cellular_component			Coil (COILS); mobidb-lite (MOBIDB_LITE); mobidb-lite (MOBIDB_LITE); mobidb-lite (MOBIDB_LITE); mobidb-lite (MOBIDB_LITE); mobidb-lite (MOBIDB_LITE); mobidb-lite (MOBIDB_LITE); mobidb-lite (MOBIDB_LITE); mobidb-lite (MOBIDB_LITE); mobidb-lite (MOBIDB_LITE); mobidb-lite (MOBIDB_LITE); mobidb-lite (MOBIDB_LITE); mobidb-lite (MOBIDB_LITE); mobidb-lite (MOBIDB_LITE); mobidb-lite (MOBIDB_LITE); TRANSME…	no GO terms	#6b157a
SrlmF	SrlmF_CBQ68265	F4	F4_011	3	hypothetical protein PHSY_006747	C:GO:0005575	C:cellular_component			mobidb-lite (MOBIDB_LITE); PTHR39470 (PANTHER); TRANSMEMBRANE (PHOBIUS); SIGNAL_PEPTIDE_H_REGION (PHOBIUS); NON_CYTOPLASMIC_DOMAIN (PHOBIUS); SIGNAL_PEPTIDE (PHOBIUS); CYTOPLASMIC_DOMAIN (PHOBIUS); TRANSMEMBRANE (PHOBIUS); SIGNAL_PEPTIDE_C_REGION (PHOBIUS); TRANSMEMBRANE (PHOBIUS); CYTOPLASMIC_DOMAIN (PHOBIUS); NON_CYTOPLASMIC_DOMAIN (PHOBIUS); SIGNAL_PEPTIDE_N_REGION (PHOBIUS); TMhelix (TMHMM); …	no GO terms	#6b157a
SrlmF	SrlmF_CBQ68266	F4	F4_012	3	hypothetical protein PSEUBRA_SCAF24g01494	F:GO:0003924; F:GO:0043167	F:GTPase activity; F:ion binding	EC:3.6.1.15	Nucleoside-triphosphate phosphatase	IPR022812 (PRINTS); IPR001401 (SMART); IPR022812 (PFAM); mobidb-lite (MOBIDB_LITE); mobidb-lite (MOBIDB_LITE); mobidb-lite (MOBIDB_LITE); mobidb-lite (MOBIDB_LITE); mobidb-lite (MOBIDB_LITE); IPR022812 (PANTHER); PTHR11566:SF135 (PANTHER); IPR027417 (SUPERFAMILY)	F:GO:0003924; F:GO:0005525	#6b157a
SrlmF	SrlmF_CBQ68267	F4	F4_013	3	hypothetical protein UMAG_03653					IPR009091 (G3DSA:2.130.10.GENE3D); PF13540 (PFAM); IPR009091 (G3DSA:2.130.10.GENE3D); PTHR22870 (PANTHER); PTHR22870 (PANTHER); PTHR22870:SF322 (PANTHER); PTHR22870:SF322 (PANTHER); IPR000408 (PROSITE_PROFILES); IPR000408 (PROSITE_PROFILES); IPR009091 (SUPERFAMILY)	no GO terms	#6b157a
SrlmF	SrlmF_CBQ68268	F4	F4_014	3	hypothetical protein PHSY_006749	F:GO:0003723	F:RNA binding			IPR004087 (SMART); IPR036612 (G3DSA:3.30.1370.GENE3D); IPR004088 (PFAM); IPR036612 (G3DSA:3.30.1370.GENE3D); IPR036612 (G3DSA:3.30.1370.GENE3D); mobidb-lite (MOBIDB_LITE); mobidb-lite (MOBIDB_LITE); mobidb-lite (MOBIDB_LITE); PTHR10288 (PANTHER); PTHR10288:SF222 (PANTHER); PS50084 (PROSITE_PROFILES); PS50084 (PROSITE_PROFILES); PS50084 (PROSITE_PROFILES); cd00105 (CDD); cd02396 (CDD); cd02396 (CD…	F:GO:0003676; F:GO:0003723	#6b157a
SrlmF	SrlmF_CBQ68269	F4	F4_015	3	component of vacuolar transporter chaperone	C:GO:0005575	C:cellular_component			IPR003807 (PFAM); mobidb-lite (MOBIDB_LITE); mobidb-lite (MOBIDB_LITE); PTHR34187 (PANTHER); PTHR34187:SF2 (PANTHER); TRANSMEMBRANE (PHOBIUS); CYTOPLASMIC_DOMAIN (PHOBIUS); NON_CYTOPLASMIC_DOMAIN (PHOBIUS); TRANSMEMBRANE (PHOBIUS); TRANSMEMBRANE (PHOBIUS); CYTOPLASMIC_DOMAIN (PHOBIUS); NON_CYTOPLASMIC_DOMAIN (PHOBIUS); TMhelix (TMHMM); TMhelix (TMHMM); TMhelix (TMHMM)	no GO terms	#6b157a
SrlmF	SrlmF_CBQ68271	F4	F4_016	3	hypothetical protein UMAG_03657	C:GO:0016020; C:GO:0016021; F:GO:0016746	C:membrane; C:integral component of membrane; F:transferase activity, transferring acyl groups			PTHR23063:SF16 (PANTHER); PTHR23063 (PANTHER); TRANSMEMBRANE (PHOBIUS); CYTOPLASMIC_DOMAIN (PHOBIUS); NON_CYTOPLASMIC_DOMAIN (PHOBIUS); CYTOPLASMIC_DOMAIN (PHOBIUS); TRANSMEMBRANE (PHOBIUS); TMhelix (TMHMM); TMhelix (TMHMM)	no GO terms	#6b157a
SrlmF	SrlmF_CBQ68275	F4	F4_017	3	macrophage activating glycoprotein					mobidb-lite (MOBIDB_LITE); PTHR33069:SF4 (PANTHER); PTHR33069 (PANTHER); TRANSMEMBRANE (PHOBIUS); NON_CYTOPLASMIC_DOMAIN (PHOBIUS); SIGNAL_PEPTIDE_H_REGION (PHOBIUS); SIGNAL_PEPTIDE (PHOBIUS); SIGNAL_PEPTIDE_C_REGION (PHOBIUS); CYTOPLASMIC_DOMAIN (PHOBIUS); SIGNAL_PEPTIDE_N_REGION (PHOBIUS); SignalP-TM (SIGNALP_GRAM_POSITIVE); SignalP-noTM (SIGNALP_EUK); SignalP-noTM (SIGNALP_GRAM_NEGATIVE)	no GO terms	#6b157a
SrlmF	SrlmF_CBQ68276	F4	F4_018	3	hypothetical protein UMAG_03661	C:GO:0005739; P:GO:0006464; P:GO:0051604	C:mitochondrion; P:cellular protein modification process; P:protein maturation			IPR004143 (PFAM); G3DSA:3.30.930.10 (GENE3D); mobidb-lite (MOBIDB_LITE); mobidb-lite (MOBIDB_LITE); IPR004562 (PANTHER); IPR004143 (PROSITE_PROFILES); cd16443 (CDD); SSF55681 (SUPERFAMILY)	P:GO:0006464; P:GO:0009249	#6b157a
SrlmF	SrlmF_CBQ68277	F4	F4_019	3	hypothetical protein PHSY_006761	C:GO:0005575	C:cellular_component			Coil (COILS); mobidb-lite (MOBIDB_LITE); mobidb-lite (MOBIDB_LITE); mobidb-lite (MOBIDB_LITE); mobidb-lite (MOBIDB_LITE); mobidb-lite (MOBIDB_LITE); mobidb-lite (MOBIDB_LITE); mobidb-lite (MOBIDB_LITE); mobidb-lite (MOBIDB_LITE); mobidb-lite (MOBIDB_LITE); CYTOPLASMIC_DOMAIN (PHOBIUS); TRANSMEMBRANE (PHOBIUS); NON_CYTOPLASMIC_DOMAIN (PHOBIUS); TMhelix (TMHMM)	no GO terms	#6b157a
SrlmF	SrlmF_CBQ68278	F4	F4_020	3	cytochrome P450 51	C:GO:0005783; P:GO:0006629; P:GO:0009058; F:GO:0016491; F:GO:0043167; P:GO:0044281	C:endoplasmic reticulum; P:lipid metabolic process; P:biosynthetic process; F:oxidoreductase activity; F:ion binding; P:small molecule metabolic process	EC:1.14.13.70; EC:1.14.13	Sterol 14-alpha-demethylase; Acting on paired donors, with incorporation or reduction of molecular oxygen. The oxygen incorporated need not be derived from O(2)	IPR002403 (PRINTS); IPR001128 (PRINTS); IPR036396 (G3DSA:1.10.630.GENE3D); IPR001128 (PFAM); PTHR24286 (PANTHER); PTHR24286:SF24 (PANTHER); IPR017972 (PROSITE_PATTERNS); CYTOPLASMIC_DOMAIN (PHOBIUS); TRANSMEMBRANE (PHOBIUS); TRANSMEMBRANE (PHOBIUS); SIGNAL_PEPTIDE_H_REGION (PHOBIUS); SIGNAL_PEPTIDE (PHOBIUS); SIGNAL_PEPTIDE_C_REGION (PHOBIUS); SIGNAL_PEPTIDE_N_REGION (PHOBIUS); NON_CYTOPLASMIC_DO…	F:GO:0004497; F:GO:0005506; F:GO:0016705; F:GO:0020037; P:GO:0055114	#6b157a
SrlmF	SrlmF_CBQ68279	F4	F4_021	3	uracil permease	C:GO:0005575; F:GO:0022857	C:cellular_component; F:transmembrane transporter activity			IPR012681 (TIGRFAM); IPR001248 (PFAM); IPR038271 (G3DSA:1.10.4160.GENE3D); mobidb-lite (MOBIDB_LITE); mobidb-lite (MOBIDB_LITE); PTHR30618 (PANTHER); PTHR30618:SF2 (PANTHER); NON_CYTOPLASMIC_DOMAIN (PHOBIUS); TRANSMEMBRANE (PHOBIUS); TRANSMEMBRANE (PHOBIUS); NON_CYTOPLASMIC_DOMAIN (PHOBIUS); TRANSMEMBRANE (PHOBIUS); CYTOPLASMIC_DOMAIN (PHOBIUS); TRANSMEMBRANE (PHOBIUS); TRANSMEMBRANE (PHOBIUS); C…	C:GO:0016020; F:GO:0022857; P:GO:0055085	#6b157a
SrlmF	SrlmF_CBQ68280	F4	F4_022	3	hypothetical protein UMAG_03664					Coil (COILS); IPR009770 (SMART); G3DSA:3.10.180.80 (GENE3D); IPR009770 (PFAM); mobidb-lite (MOBIDB_LITE); mobidb-lite (MOBIDB_LITE); mobidb-lite (MOBIDB_LITE); PTHR39479 (PANTHER); PTHR39479:SF4 (PANTHER); cd16348 (CDD)	no GO terms	#6b157a
SrlmF	SrlmF_CBQ68281	F4	F4_023	3	aldehyde dehydrogenase	F:GO:0016491	F:oxidoreductase activity			IPR015590 (PFAM); IPR016163 (G3DSA:3.40.309.GENE3D); IPR016162 (G3DSA:3.40.605.GENE3D); mobidb-lite (MOBIDB_LITE); PTHR43521 (PANTHER); PTHR43521:SF1 (PANTHER); IPR029510 (PROSITE_PATTERNS); IPR016161 (SUPERFAMILY)	F:GO:0016491; F:GO:0016620; P:GO:0055114	#6b157a
SrlmF	SrlmF_CBQ68282	F4	F4_024	3	hypothetical protein UMAG_10477	F:GO:0003723; P:GO:0034641	F:RNA binding; P:cellular nitrogen compound metabolic process			Coil (COILS); IPR006569 (SMART); IPR000504 (SMART); IPR000061 (SMART); IPR000504 (PFAM); IPR000061 (PFAM); IPR035967 (G3DSA:1.10.10.GENE3D); IPR008942 (G3DSA:1.25.40.GENE3D); IPR012677 (G3DSA:3.30.70.GENE3D); mobidb-lite (MOBIDB_LITE); mobidb-lite (MOBIDB_LITE); mobidb-lite (MOBIDB_LITE); mobidb-lite (MOBIDB_LITE); mobidb-lite (MOBIDB_LITE); mobidb-lite (MOBIDB_LITE); mobidb-lite (MOBIDB_LITE); m…	F:GO:0003676; F:GO:0003723; P:GO:0006396	#6b157a
SrlmF	SrlmF_CBQ68283	F4	F4_025	3	hypothetical protein UMAG_12239	C:GO:0000228; F:GO:0003677; C:GO:0005737; P:GO:0006259; P:GO:0006950; P:GO:0009058; F:GO:0016887; F:GO:0030234; C:GO:0032991; F:GO:0043167; P:GO:0051276	C:nuclear chromosome; F:DNA binding; C:cytoplasm; P:DNA metabolic process; P:response to stress; P:biosynthetic process; F:ATPase activity; F:enzyme regulator activity; C:protein-containing complex; F:ion binding; P:chromosome organization	EC:3.6.1.3; EC:3.6.1.15	Adenosinetriphosphatase; Nucleoside-triphosphate phosphatase	PR00364 (PRINTS); IPR006642 (SMART); IPR003593 (SMART); G3DSA:1.20.272.10 (GENE3D); G3DSA:1.10.8.60 (GENE3D); IPR021886 (PFAM); IPR032423 (PFAM); G3DSA:1.10.3710.10 (GENE3D); G3DSA:3.30.160.60 (GENE3D); G3DSA:3.40.50.300 (GENE3D); IPR003959 (PFAM); mobidb-lite (MOBIDB_LITE); mobidb-lite (MOBIDB_LITE); mobidb-lite (MOBIDB_LITE); mobidb-lite (MOBIDB_LITE); mobidb-lite (MOBIDB_LITE); PTHR13779:SF7 (…	F:GO:0003677; F:GO:0005524; P:GO:0006260; P:GO:0006281	#6b157a
SrlmF	SrlmF_CBQ68284	F4	F4_026	3	ER to Golgi transport-related protein	C:GO:0005773; C:GO:0005783; P:GO:0016192; C:GO:0031410	C:vacuole; C:endoplasmic reticulum; P:vesicle-mediated transport; C:cytoplasmic vesicle			IPR004932 (PIRSF); IPR004932 (PFAM); mobidb-lite (MOBIDB_LITE); IPR004932 (PANTHER); PTHR10743:SF0 (PANTHER); CYTOPLASMIC_DOMAIN (PHOBIUS); TRANSMEMBRANE (PHOBIUS); CYTOPLASMIC_DOMAIN (PHOBIUS); TRANSMEMBRANE (PHOBIUS); NON_CYTOPLASMIC_DOMAIN (PHOBIUS); CYTOPLASMIC_DOMAIN (PHOBIUS); TRANSMEMBRANE (PHOBIUS); TRANSMEMBRANE (PHOBIUS); NON_CYTOPLASMIC_DOMAIN (PHOBIUS); TMhelix (TMHMM); TMhelix (TMHMM…	C:GO:0016021	#6b157a
SrlmF	SrlmF_CBQ68285	F4	F4_027	3	NADH-dehydrogenase	C:GO:0005575; F:GO:0016491; F:GO:0043167	C:cellular_component; F:oxidoreductase activity; F:ion binding			IPR002048 (SMART); IPR002048 (PFAM); IPR023753 (PFAM); IPR002048 (PFAM); G3DSA:3.50.50.100 (GENE3D); PTHR43706 (PANTHER); PTHR43706:SF2 (PANTHER); IPR018247 (PROSITE_PATTERNS); IPR018247 (PROSITE_PATTERNS); CYTOPLASMIC_DOMAIN (PHOBIUS); NON_CYTOPLASMIC_DOMAIN (PHOBIUS); TRANSMEMBRANE (PHOBIUS); IPR002048 (PROSITE_PROFILES); IPR002048 (PROSITE_PROFILES); IPR002048 (CDD); SignalP-TM (SIGNALP_GRAM_P…	F:GO:0005509; F:GO:0016491; P:GO:0055114	#6b157a
SrlmF	SrlmF_CBQ68286	F4	F4_028	3	hypothetical protein UMAG_10479	C:GO:0005739; P:GO:0009058; C:GO:0032991; P:GO:0034641; P:GO:0044281; P:GO:0055085	C:mitochondrion; P:biosynthetic process; C:protein-containing complex; P:cellular nitrogen compound metabolic process; P:small molecule metabolic process; P:transmembrane transport			IPR021278 (PFAM); mobidb-lite (MOBIDB_LITE); IPR021278 (PANTHER)	no GO terms	#6b157a
SrlmF	SrlmF_CBQ68287	F4	F4_029	3	hypothetical protein UMAG_10480	P:GO:0006413; P:GO:0042273	P:translational initiation; P:ribosomal large subunit biogenesis			Coil (COILS); Coil (COILS); Coil (COILS); Coil (COILS); IPR019191 (PFAM); mobidb-lite (MOBIDB_LITE); mobidb-lite (MOBIDB_LITE); mobidb-lite (MOBIDB_LITE); mobidb-lite (MOBIDB_LITE); mobidb-lite (MOBIDB_LITE); mobidb-lite (MOBIDB_LITE); mobidb-lite (MOBIDB_LITE); mobidb-lite (MOBIDB_LITE); mobidb-lite (MOBIDB_LITE); mobidb-lite (MOBIDB_LITE); mobidb-lite (MOBIDB_LITE); mobidb-lite (MOBIDB_LITE); m…	no GO terms	#6b157a
SrlmF	SrlmF_CBQ68289	F4	F4_030	3	putative transcription initiation factor iia gamma chain	C:GO:0005654; F:GO:0008134; P:GO:0009058; C:GO:0032991; P:GO:0034641; P:GO:0065003	C:nucleoplasm; F:transcription factor binding; P:biosynthetic process; C:protein-containing complex; P:cellular nitrogen compound metabolic process; P:protein-containing complex assembly			IPR009088 (G3DSA:2.30.18.GENE3D); IPR003194 (PIRSF); IPR015871 (PFAM); IPR009083 (G3DSA:1.10.287.GENE3D); IPR015872 (PFAM); PTHR10966:SF0 (PANTHER); IPR003194 (PANTHER); IPR015872 (PRODOM); IPR015872 (CDD); IPR015871 (CDD); IPR009088 (SUPERFAMILY); SSF47396 (SUPERFAMILY)	C:GO:0005672; P:GO:0006367	#6b157a
SrlmF	SrlmF_CBQ68290	F4	F4_031	3	hypothetical protein UMAG_03673					IPR021264 (PFAM); mobidb-lite (MOBIDB_LITE); mobidb-lite (MOBIDB_LITE); mobidb-lite (MOBIDB_LITE); mobidb-lite (MOBIDB_LITE); mobidb-lite (MOBIDB_LITE); mobidb-lite (MOBIDB_LITE); mobidb-lite (MOBIDB_LITE); mobidb-lite (MOBIDB_LITE); IPR021264 (PANTHER)	no GO terms	#6b157a
SrlmF	SrlmF_CBQ68291	F4	F4_032	3	hypothetical protein PSEUBRA_SCAF24g01461					IPR001251 (SMART); IPR001251 (PFAM); IPR036865 (G3DSA:3.40.525.GENE3D); mobidb-lite (MOBIDB_LITE); mobidb-lite (MOBIDB_LITE); mobidb-lite (MOBIDB_LITE); mobidb-lite (MOBIDB_LITE); mobidb-lite (MOBIDB_LITE); mobidb-lite (MOBIDB_LITE); PTHR10174 (PANTHER); PTHR10174:SF2 (PANTHER); TRANSMEMBRANE (PHOBIUS); TRANSMEMBRANE (PHOBIUS); NON_CYTOPLASMIC_DOMAIN (PHOBIUS); NON_CYTOPLASMIC_DOMAIN (PHOBIUS); C…	no GO terms	#6b157a
SrlmF	SrlmF_CBQ68293	F4	F4_033	3	hypothetical protein PHSY_003442	F:GO:0043167	F:ion binding			IPR014001 (SMART); IPR001650 (SMART); IPR000330 (PFAM); IPR001650 (PFAM); G3DSA:1.20.120.850 (GENE3D); IPR038718 (G3DSA:3.40.50.GENE3D); G3DSA:3.40.50.300 (GENE3D); mobidb-lite (MOBIDB_LITE); mobidb-lite (MOBIDB_LITE); mobidb-lite (MOBIDB_LITE); mobidb-lite (MOBIDB_LITE); mobidb-lite (MOBIDB_LITE); mobidb-lite (MOBIDB_LITE); mobidb-lite (MOBIDB_LITE); mobidb-lite (MOBIDB_LITE); mobidb-lite (MOBID…	F:GO:0005524	#6b157a
SrlmF	SrlmF_CBQ68294	F4	F4_034	3	hypothetical protein PHSY_003440					Coil (COILS); IPR001849 (SMART); IPR011993 (G3DSA:2.30.29.GENE3D); IPR027267 (G3DSA:1.20.1270.GENE3D); mobidb-lite (MOBIDB_LITE); mobidb-lite (MOBIDB_LITE); PTHR31941 (PANTHER); PTHR31941:SF1 (PANTHER); IPR001849 (PROSITE_PROFILES); cd13311 (CDD); SSF50729 (SUPERFAMILY); IPR027267 (SUPERFAMILY)	no GO terms	#6b157a
SrlmF	SrlmF_CBQ68295	F4	F4_035	3	UDP-N-acetylglucosamine-dolichyl	F:GO:0003674; C:GO:0005575; P:GO:0006464; P:GO:0006629; P:GO:0009058; P:GO:0071554	F:molecular_function; C:cellular_component; P:cellular protein modification process; P:lipid metabolic process; P:biosynthetic process; P:cell wall organization or biogenesis	EC:2.7.8.13; EC:2.7.8.15	Phospho-N-acetylmuramoyl-pentapeptide-transferase; UDP-N-acetylglucosamine--dolichyl-phosphate	IPR000715 (PFAM); IPR033895 (PANTHER); TRANSMEMBRANE (PHOBIUS); SIGNAL_PEPTIDE (PHOBIUS); CYTOPLASMIC_DOMAIN (PHOBIUS); CYTOPLASMIC_DOMAIN (PHOBIUS); NON_CYTOPLASMIC_DOMAIN (PHOBIUS); TRANSMEMBRANE (PHOBIUS); TRANSMEMBRANE (PHOBIUS); CYTOPLASMIC_DOMAIN (PHOBIUS); TRANSMEMBRANE (PHOBIUS); TRANSMEMBRANE (PHOBIUS); NON_CYTOPLASMIC_DOMAIN (PHOBIUS); TRANSMEMBRANE (PHOBIUS); NON_CYTOPLASMIC_DOMAIN (PH…	F:GO:0003975; P:GO:0006487; P:GO:0006488; F:GO:0008963; C:GO:0016021	#6b157a
SrlmF	SrlmF_CBQ68296	F4	F4_036	3	transcription initiation factor	F:GO:0003677; C:GO:0005840; F:GO:0008135	F:DNA binding; C:ribosome; F:translation factor activity, RNA binding			IPR002853 (SMART); IPR013083 (G3DSA:3.30.40.GENE3D); IPR024550 (PFAM); mobidb-lite (MOBIDB_LITE); mobidb-lite (MOBIDB_LITE); mobidb-lite (MOBIDB_LITE); mobidb-lite (MOBIDB_LITE); mobidb-lite (MOBIDB_LITE); mobidb-lite (MOBIDB_LITE); mobidb-lite (MOBIDB_LITE); IPR039997 (PANTHER); PTHR13097:SF7 (PANTHER); IPR017919 (PROSITE_PROFILES); SSF57783 (SUPERFAMILY)	P:GO:0006367; F:GO:0043565	#6b157a
SrlmF	SrlmF_CBQ68297	F4	F4_037	3	hypothetical protein PHSY_003436					G3DSA:2.60.120.650 (GENE3D); PF13621 (PFAM); G3DSA:2.60.120.1660 (GENE3D); mobidb-lite (MOBIDB_LITE); mobidb-lite (MOBIDB_LITE); mobidb-lite (MOBIDB_LITE); mobidb-lite (MOBIDB_LITE); mobidb-lite (MOBIDB_LITE); mobidb-lite (MOBIDB_LITE); mobidb-lite (MOBIDB_LITE); mobidb-lite (MOBIDB_LITE); mobidb-lite (MOBIDB_LITE); mobidb-lite (MOBIDB_LITE); mobidb-lite (MOBIDB_LITE); PTHR12461 (PANTHER); PTHR12…	no GO terms	#6b157a
SrlmF	SrlmF_CBQ68298	F4	F4_038	3	hypothetical protein UMAG_03682	F:GO:0003700; C:GO:0005634; P:GO:0009058; P:GO:0034641; F:GO:0043167	F:DNA-binding transcription factor activity; C:nucleus; P:biosynthetic process; P:cellular nitrogen compound metabolic process; F:ion binding			Coil (COILS); IPR001138 (SMART); IPR001138 (PFAM); IPR036864 (G3DSA:4.10.240.GENE3D); mobidb-lite (MOBIDB_LITE); mobidb-lite (MOBIDB_LITE); mobidb-lite (MOBIDB_LITE); mobidb-lite (MOBIDB_LITE); mobidb-lite (MOBIDB_LITE); mobidb-lite (MOBIDB_LITE); mobidb-lite (MOBIDB_LITE); PTHR31001 (PANTHER); IPR001138 (PROSITE_PATTERNS); IPR001138 (PROSITE_PROFILES); IPR001138 (CDD); cd12148 (CDD); IPR036864 (…	F:GO:0000981; C:GO:0005634; P:GO:0006355; F:GO:0008270	#6b157a
SrlmF	SrlmF_CBQ68308	F4	F4_039	3	amino acid transporter	C:GO:0005575; F:GO:0022857	C:cellular_component; F:transmembrane transporter activity			IPR004841 (PFAM); G3DSA:1.20.1740.10 (GENE3D); IPR002293 (PIRSF); mobidb-lite (MOBIDB_LITE); PTHR43341 (PANTHER); PTHR43341:SF9 (PANTHER); CYTOPLASMIC_DOMAIN (PHOBIUS); NON_CYTOPLASMIC_DOMAIN (PHOBIUS); CYTOPLASMIC_DOMAIN (PHOBIUS); TRANSMEMBRANE (PHOBIUS); TRANSMEMBRANE (PHOBIUS); CYTOPLASMIC_DOMAIN (PHOBIUS); TRANSMEMBRANE (PHOBIUS); CYTOPLASMIC_DOMAIN (PHOBIUS); TRANSMEMBRANE (PHOBIUS); NON_CY…	C:GO:0016020; F:GO:0022857; P:GO:0055085	#6b157a
SrlmF	SrlmF_CBQ68317	F4	F4_040	3	putative lysine-specific permease	C:GO:0005575; F:GO:0022857	C:cellular_component; F:transmembrane transporter activity			IPR002293 (PIRSF); IPR004841 (PFAM); G3DSA:1.20.1740.10 (GENE3D); mobidb-lite (MOBIDB_LITE); mobidb-lite (MOBIDB_LITE); mobidb-lite (MOBIDB_LITE); mobidb-lite (MOBIDB_LITE); PTHR43341:SF3 (PANTHER); PTHR43341 (PANTHER); IPR004840 (PROSITE_PATTERNS); CYTOPLASMIC_DOMAIN (PHOBIUS); TRANSMEMBRANE (PHOBIUS); NON_CYTOPLASMIC_DOMAIN (PHOBIUS); CYTOPLASMIC_DOMAIN (PHOBIUS); NON_CYTOPLASMIC_DOMAIN (PHOBIU…	P:GO:0006865; C:GO:0016020; C:GO:0016021; F:GO:0022857; P:GO:0055085	#6b157a
SrlmF	SrlmF_CBQ68325	F4	F4_041	3	hypothetical protein UMAG_12240					mobidb-lite (MOBIDB_LITE); mobidb-lite (MOBIDB_LITE); mobidb-lite (MOBIDB_LITE); mobidb-lite (MOBIDB_LITE); mobidb-lite (MOBIDB_LITE); mobidb-lite (MOBIDB_LITE); mobidb-lite (MOBIDB_LITE); mobidb-lite (MOBIDB_LITE); mobidb-lite (MOBIDB_LITE); mobidb-lite (MOBIDB_LITE); mobidb-lite (MOBIDB_LITE); mobidb-lite (MOBIDB_LITE); mobidb-lite (MOBIDB_LITE); mobidb-lite (MOBIDB_LITE); mobidb-lite (MOBIDB_L…	no GO terms	#6b157a
SrlmF	SrlmF_CBQ68326	F4	F4_042	3	hypothetical protein PHSY_003402	C:GO:0005575	C:cellular_component			IPR002995 (PFAM); mobidb-lite (MOBIDB_LITE); mobidb-lite (MOBIDB_LITE); PTHR23427:SF1 (PANTHER); PTHR23427 (PANTHER); IPR002995 (PROSITE_PATTERNS); CYTOPLASMIC_DOMAIN (PHOBIUS); TRANSMEMBRANE (PHOBIUS); TRANSMEMBRANE (PHOBIUS); TRANSMEMBRANE (PHOBIUS); TRANSMEMBRANE (PHOBIUS); NON_CYTOPLASMIC_DOMAIN (PHOBIUS); TRANSMEMBRANE (PHOBIUS); CYTOPLASMIC_DOMAIN (PHOBIUS); NON_CYTOPLASMIC_DOMAIN (PHOBIUS)…	C:GO:0016021	#6b157a
SrlmF	SrlmF_CBQ68327	F4	F4_043	3	hypothetical protein PHSY_003401	C:GO:0005739; F:GO:0022857	C:mitochondrion; F:transmembrane transporter activity			IPR023395 (G3DSA:1.50.40.GENE3D); IPR018108 (PFAM); IPR040062 (PANTHER); PTHR24089:SF95 (PANTHER); NON_CYTOPLASMIC_DOMAIN (PHOBIUS); TRANSMEMBRANE (PHOBIUS); CYTOPLASMIC_DOMAIN (PHOBIUS); IPR018108 (PROSITE_PROFILES); IPR018108 (PROSITE_PROFILES); IPR018108 (PROSITE_PROFILES); IPR023395 (SUPERFAMILY)	F:GO:0022857	#6b157a
SrlmF	SrlmF_CBQ68328	F4	F4_044	3	conserved hypothetical protein	P:GO:0006464; F:GO:0016301; F:GO:0043167	P:cellular protein modification process; F:kinase activity; F:ion binding			Coil (COILS); Coil (COILS); IPR000719 (SMART); G3DSA:1.10.510.10 (GENE3D); IPR000719 (PFAM); PIRSF000654 (PIRSF); G3DSA:3.30.200.20 (GENE3D); mobidb-lite (MOBIDB_LITE); mobidb-lite (MOBIDB_LITE); mobidb-lite (MOBIDB_LITE); mobidb-lite (MOBIDB_LITE); mobidb-lite (MOBIDB_LITE); mobidb-lite (MOBIDB_LITE); mobidb-lite (MOBIDB_LITE); mobidb-lite (MOBIDB_LITE); PTHR24361:SF633 (PANTHER); PTHR24361 (PAN…	F:GO:0004672; F:GO:0005524; P:GO:0006468	#6b157a
SrlmF	SrlmF_CBQ68329	F4	F4_045	3	hypothetical protein PHSY_003399	C:GO:0005575; P:GO:0006810	C:cellular_component; P:transport			Coil (COILS); IPR024602 (PFAM); mobidb-lite (MOBIDB_LITE); mobidb-lite (MOBIDB_LITE); mobidb-lite (MOBIDB_LITE); mobidb-lite (MOBIDB_LITE); mobidb-lite (MOBIDB_LITE); mobidb-lite (MOBIDB_LITE); mobidb-lite (MOBIDB_LITE); mobidb-lite (MOBIDB_LITE); IPR009316 (PANTHER)	P:GO:0007030; P:GO:0015031; C:GO:0016020	#6b157a
SrlmF	SrlmF_CBQ68330	F4	F4_046	3	hypothetical protein UMAG_10497	C:GO:0005737; C:GO:0005783; P:GO:0006629; P:GO:0009058; F:GO:0016491; P:GO:0044281	C:cytoplasm; C:endoplasmic reticulum; P:lipid metabolic process; P:biosynthetic process; F:oxidoreductase activity; P:small molecule metabolic process	EC:1.1.1.102	3-dehydrosphinganine reductase	IPR002347 (PRINTS); IPR002347 (PFAM); G3DSA:3.40.50.720 (GENE3D); PTHR43550 (PANTHER); PTHR43550:SF3 (PANTHER); TRANSMEMBRANE (PHOBIUS); CYTOPLASMIC_DOMAIN (PHOBIUS); NON_CYTOPLASMIC_DOMAIN (PHOBIUS); TRANSMEMBRANE (PHOBIUS); NON_CYTOPLASMIC_DOMAIN (PHOBIUS); CYTOPLASMIC_DOMAIN (PHOBIUS); TRANSMEMBRANE (PHOBIUS); cd08939 (CDD); IPR036291 (SUPERFAMILY); TMhelix (TMHMM); TMhelix (TMHMM); TMhelix (T…	no GO terms	#6b157a
SrlmF	SrlmF_CBQ68331	F4	F4_047	3	hypothetical protein UMAG_03724	F:GO:0003723; C:GO:0005634; C:GO:0032991; P:GO:0034641	F:RNA binding; C:nucleus; C:protein-containing complex; P:cellular nitrogen compound metabolic process			IPR002344 (PRINTS); IPR006630 (SMART); IPR000504 (SMART); IPR006630 (PFAM); IPR012677 (G3DSA:3.30.70.GENE3D); IPR012677 (G3DSA:3.30.70.GENE3D); IPR036388 (G3DSA:1.10.10.GENE3D); IPR000504 (PFAM); mobidb-lite (MOBIDB_LITE); mobidb-lite (MOBIDB_LITE); mobidb-lite (MOBIDB_LITE); mobidb-lite (MOBIDB_LITE); mobidb-lite (MOBIDB_LITE); mobidb-lite (MOBIDB_LITE); mobidb-lite (MOBIDB_LITE); PTHR22792:SF10…	F:GO:0003676; F:GO:0003723; C:GO:0005634; P:GO:0006396; C:GO:1990904	#6b157a
SrlmF	SrlmF_CBQ68332	F4	F4_048	3	hypothetical protein UMAG_10498	C:GO:0005575	C:cellular_component			mobidb-lite (MOBIDB_LITE); mobidb-lite (MOBIDB_LITE); mobidb-lite (MOBIDB_LITE); mobidb-lite (MOBIDB_LITE); mobidb-lite (MOBIDB_LITE); mobidb-lite (MOBIDB_LITE); TRANSMEMBRANE (PHOBIUS); CYTOPLASMIC_DOMAIN (PHOBIUS); NON_CYTOPLASMIC_DOMAIN (PHOBIUS); TMhelix (TMHMM)	no GO terms	#6b157a
SrlmF	SrlmF_CBQ68333	F4	F4_049	3	hypothetical protein PHSY_003395	P:GO:0006457; P:GO:0006464; F:GO:0016853	P:protein folding; P:cellular protein modification process; F:isomerase activity	EC:5.2.1.8	Peptidylprolyl isomerase	IPR002130 (PRINTS); IPR024936 (PIRSF); IPR029000 (G3DSA:2.40.100.GENE3D); IPR002130 (PFAM); PTHR11071:SF327 (PANTHER); IPR024936 (PANTHER); IPR020892 (PROSITE_PATTERNS); IPR002130 (PROSITE_PROFILES); cd01926 (CDD); IPR029000 (SUPERFAMILY)	P:GO:0000413; F:GO:0003755; P:GO:0006457	#6b157a
SrlmF	SrlmF_CBQ68334	F4	F4_050	3	hypothetical protein UMAG_10499	F:GO:0003674	F:molecular_function			IPR002110 (SMART); PF13637 (PFAM); IPR036770 (G3DSA:1.25.40.GENE3D); IPR036770 (G3DSA:1.25.40.GENE3D); mobidb-lite (MOBIDB_LITE); mobidb-lite (MOBIDB_LITE); mobidb-lite (MOBIDB_LITE); mobidb-lite (MOBIDB_LITE); mobidb-lite (MOBIDB_LITE); mobidb-lite (MOBIDB_LITE); PTHR44521 (PANTHER); IPR002110 (PROSITE_PROFILES); IPR002110 (PROSITE_PROFILES); IPR020683 (PROSITE_PROFILES); IPR020683 (CDD); Signal…	F:GO:0005515	#6b157a
SrlmF	SrlmF_CBQ68335	F4	F4_051	3	hypothetical protein UMAG_03728	P:GO:0006520; P:GO:0009056; P:GO:0034641; F:GO:0043167	P:cellular amino acid metabolic process; P:catabolic process; P:cellular nitrogen compound metabolic process; F:ion binding			Coil (COILS); IPR000898 (PFAM); G3DSA:1.20.58.480 (GENE3D); mobidb-lite (MOBIDB_LITE); IPR000898 (PANTHER); PTHR28657:SF3 (PANTHER); SignalP-TM (SIGNALP_GRAM_POSITIVE); IPR037217 (SUPERFAMILY)	P:GO:0019441; F:GO:0020037; F:GO:0046872	#6b157a
SrlmF	SrlmF_CBQ68336	F4	F4_052	3	hypothetical protein PHSY_003393	P:GO:0006520; P:GO:0009058	P:cellular amino acid metabolic process; P:biosynthetic process			Coil (COILS); PR00096 (PRINTS); PR00099 (PRINTS); IPR005801 (G3DSA:3.60.120.GENE3D); IPR029062 (G3DSA:3.40.50.GENE3D); IPR029062 (G3DSA:3.40.50.GENE3D); IPR017926 (PFAM); IPR015890 (PFAM); IPR006805 (PFAM); mobidb-lite (MOBIDB_LITE); mobidb-lite (MOBIDB_LITE); PTHR11236 (PANTHER); PTHR11236:SF18 (PANTHER); IPR017926 (PROSITE_PROFILES); cd01743 (CDD); IPR029062 (SUPERFAMILY); IPR005801 (SUPERFAMIL…	P:GO:0009058	#6b157a
SrlmF	SrlmF_CBQ68337	F4	F4_053	3	hypothetical protein UMAG_03730					no IPS match	no IPS match	#6b157a
SrlmF	SrlmF_CBQ68339	F4	F4_054	3	hypothetical protein PHSY_003389	P:GO:0006520; P:GO:0006790; F:GO:0008233; P:GO:0034655; F:GO:0043167; P:GO:0051186	P:cellular amino acid metabolic process; P:sulfur compound metabolic process; F:peptidase activity; P:nucleobase-containing compound catabolic process; F:ion binding; P:cofactor metabolic process	EC:3.4.11; EC:3.3.1.1	Acting on peptide bonds (peptidases); Adenosylhomocysteinase	IPR029149 (G3DSA:3.40.350.GENE3D); IPR032416 (PFAM); G3DSA:3.90.230.10 (GENE3D); PF16189 (PFAM); IPR029149 (G3DSA:3.40.350.GENE3D); IPR000994 (PFAM); IPR000587 (PFAM); PTHR43763 (PANTHER); IPR033740 (CDD); IPR036005 (SUPERFAMILY); IPR029149 (SUPERFAMILY)	F:GO:0016787; F:GO:0070006	#6b157a
SrlmF	SrlmF_CBQ68340	F4	F4_055	3	putative adenosylhomocysteinase	F:GO:0003674; C:GO:0005829; P:GO:0006520; P:GO:0006790; P:GO:0034655; P:GO:0051186	F:molecular_function; C:cytosol; P:cellular amino acid metabolic process; P:sulfur compound metabolic process; P:nucleobase-containing compound catabolic process; P:cofactor metabolic process	EC:3.3.1.1	Adenosylhomocysteinase	IPR015878 (SMART); IPR000043 (SMART); IPR015878 (PFAM); G3DSA:3.40.50.1480 (GENE3D); G3DSA:3.40.50.1480 (GENE3D); IPR000043 (PIRSF); G3DSA:3.40.50.720 (GENE3D); IPR000043 (PFAM); IPR000043 (TIGRFAM); PTHR23420:SF0 (PANTHER); IPR000043 (PANTHER); IPR020082 (PROSITE_PATTERNS); IPR020082 (PROSITE_PATTERNS); IPR034373 (HAMAP); IPR000043 (CDD); SSF52283 (SUPERFAMILY); IPR036291 (SUPERFAMILY)	F:GO:0004013; P:GO:0019510; F:GO:0051287	#6b157a
SrlmF	SrlmF_CBQ68341	F4	F4_056	3	putative cell division control protein CDC3	F:GO:0043167	F:ion binding			Coil (COILS); Coil (COILS); Coil (COILS); IPR016491 (PIRSF); G3DSA:3.40.50.300 (GENE3D); IPR030379 (PFAM); mobidb-lite (MOBIDB_LITE); mobidb-lite (MOBIDB_LITE); PTHR18884 (PANTHER); PTHR18884:SF109 (PANTHER); IPR030379 (PROSITE_PROFILES); IPR016491 (CDD); IPR027417 (SUPERFAMILY)	F:GO:0005525	#6b157a
SrlmF	SrlmF_CBQ68343	F4	F4_057	3	chromo domain-containing protein required for cell polarity	C:GO:0000228; P:GO:0000902; C:GO:0005654; P:GO:0006464; P:GO:0006950; P:GO:0009058; C:GO:0032991; P:GO:0034641; P:GO:0051276	C:nuclear chromosome; P:cell morphogenesis; C:nucleoplasm; P:cellular protein modification process; P:response to stress; P:biosynthetic process; C:protein-containing complex; P:cellular nitrogen compound metabolic process; P:chromosome organization			IPR026541 (PFAM); IPR025995 (PFAM); G3DSA:2.30.30.140 (GENE3D); IPR008676 (PIRSF); IPR038217 (G3DSA:1.10.274.GENE3D); mobidb-lite (MOBIDB_LITE); mobidb-lite (MOBIDB_LITE); mobidb-lite (MOBIDB_LITE); mobidb-lite (MOBIDB_LITE); mobidb-lite (MOBIDB_LITE); IPR008676 (PANTHER); PTHR10880:SF15 (PANTHER); IPR026541 (PROSITE_PROFILES); IPR000953 (CDD); IPR016197 (SUPERFAMILY)	C:GO:0005634; P:GO:0006325; P:GO:0006355	#6b157a
SrlmF	SrlmF_CBQ68344	F4	F4_058	3	hypothetical protein UMAG_03737	F:GO:0003674	F:molecular_function			G3DSA:3.40.50.12780 (GENE3D); IPR000873 (PFAM); G3DSA:3.40.50.12780 (GENE3D); PTHR43272:SF5 (PANTHER); PTHR43272 (PANTHER); IPR020845 (PROSITE_PATTERNS); cd05927 (CDD); SSF56801 (SUPERFAMILY)	F:GO:0003824	#6b157a
SrlmF	SrlmF_CBQ68345	F4	F4_059	3	putative ATP dependent RNA helicase	F:GO:0004386; C:GO:0005634; P:GO:0006397; F:GO:0016887; P:GO:0022618; C:GO:0032991; F:GO:0043167	F:helicase activity; C:nucleus; P:mRNA processing; F:ATPase activity; P:ribonucleoprotein complex assembly; C:protein-containing complex; F:ion binding	EC:3.6.1.3; EC:3.6.1.15	Adenosinetriphosphatase; Nucleoside-triphosphate phosphatase	IPR004179 (SMART); IPR014001 (SMART); IPR001650 (SMART); G3DSA:1.10.3380.10 (GENE3D); G3DSA:1.10.3380.10 (GENE3D); IPR035892 (G3DSA:2.60.40.GENE3D); G3DSA:3.40.50.300 (GENE3D); IPR004179 (PFAM); G3DSA:3.40.50.300 (GENE3D); IPR004179 (PFAM); G3DSA:3.40.50.300 (GENE3D); IPR035892 (G3DSA:2.60.40.GENE3D); G3DSA:3.40.50.300 (GENE3D); G3DSA:1.10.150.20 (GENE3D); G3DSA:1.10.10.2530 (GENE3D); G3DSA:1.10.…	F:GO:0003676; F:GO:0005524	#6b157a
SrlmF	SrlmF_CBQ68346	F4	F4_060	3	hypothetical protein PHSY_003382	F:GO:0003674	F:molecular_function			IPR001214 (SMART); IPR013083 (G3DSA:3.30.40.GENE3D); mobidb-lite (MOBIDB_LITE); mobidb-lite (MOBIDB_LITE); mobidb-lite (MOBIDB_LITE); mobidb-lite (MOBIDB_LITE); mobidb-lite (MOBIDB_LITE); mobidb-lite (MOBIDB_LITE); mobidb-lite (MOBIDB_LITE); mobidb-lite (MOBIDB_LITE); mobidb-lite (MOBIDB_LITE); mobidb-lite (MOBIDB_LITE); mobidb-lite (MOBIDB_LITE); mobidb-lite (MOBIDB_LITE); mobidb-lite (MOBIDB_LI…	F:GO:0005515	#6b157a
SrlmF	SrlmF_CBQ68347	F4	F4_061	3	hypothetical protein PHSY_003381	P:GO:0007059; P:GO:0051276; P:GO:0140014	P:chromosome segregation; P:chromosome organization; P:mitotic nuclear division			IPR011989 (G3DSA:1.25.10.GENE3D); IPR011989 (G3DSA:1.25.10.GENE3D); mobidb-lite (MOBIDB_LITE); mobidb-lite (MOBIDB_LITE); mobidb-lite (MOBIDB_LITE); mobidb-lite (MOBIDB_LITE); mobidb-lite (MOBIDB_LITE); IPR039776 (PANTHER); PTHR12663:SF0 (PANTHER); IPR016024 (SUPERFAMILY); IPR016024 (SUPERFAMILY)	P:GO:0007064	#6b157a
SrlmF	SrlmF_CBQ68348	F4	F4_062	3	hypothetical protein PHSY_003380	F:GO:0003674	F:molecular_function			Coil (COILS); IPR002893 (PFAM); IPR001214 (PFAM); G3DSA:2.170.270.10 (GENE3D); G3DSA:3.30.60.180 (GENE3D); mobidb-lite (MOBIDB_LITE); mobidb-lite (MOBIDB_LITE); mobidb-lite (MOBIDB_LITE); mobidb-lite (MOBIDB_LITE); mobidb-lite (MOBIDB_LITE); mobidb-lite (MOBIDB_LITE); mobidb-lite (MOBIDB_LITE); PTHR12197 (PANTHER); PTHR12197:SF245 (PANTHER); IPR002893 (PROSITE_PATTERNS); IPR001214 (PROSITE_PROFIL…	F:GO:0005515	#6b157a
SrlmF	SrlmF_CBQ68349	F4	F4_063	3	hypothetical protein PHSY_003378					mobidb-lite (MOBIDB_LITE); mobidb-lite (MOBIDB_LITE); mobidb-lite (MOBIDB_LITE); mobidb-lite (MOBIDB_LITE); mobidb-lite (MOBIDB_LITE); mobidb-lite (MOBIDB_LITE); mobidb-lite (MOBIDB_LITE); mobidb-lite (MOBIDB_LITE); mobidb-lite (MOBIDB_LITE); mobidb-lite (MOBIDB_LITE); mobidb-lite (MOBIDB_LITE)	no GO terms	#6b157a
SrlmF	SrlmF_CBQ68350	F4	F4_064	3	aspartate aminotransferase	P:GO:0009058; F:GO:0043167	P:biosynthetic process; F:ion binding			IPR004839 (PFAM); IPR015422 (G3DSA:3.90.1150.GENE3D); IPR015422 (G3DSA:3.90.1150.GENE3D); IPR015421 (G3DSA:3.40.640.GENE3D); mobidb-lite (MOBIDB_LITE); PTHR11751 (PANTHER); PTHR11751:SF29 (PANTHER); SIGNAL_PEPTIDE_N_REGION (PHOBIUS); SIGNAL_PEPTIDE_H_REGION (PHOBIUS); SIGNAL_PEPTIDE_C_REGION (PHOBIUS); NON_CYTOPLASMIC_DOMAIN (PHOBIUS); SIGNAL_PEPTIDE (PHOBIUS); cd00609 (CDD); SignalP-noTM (SIGNAL…	F:GO:0003824; P:GO:0009058; F:GO:0030170	#6b157a
SrlmF	SrlmF_CBQ68351	F4	F4_065	3	metal ion transporter					IPR010625 (PFAM); mobidb-lite (MOBIDB_LITE); mobidb-lite (MOBIDB_LITE); mobidb-lite (MOBIDB_LITE); PTHR21107:SF2 (PANTHER); PTHR21107 (PANTHER); PS51808 (PROSITE_PROFILES)	no GO terms	#6b157a
SrlmF	SrlmF_CBQ68352	F4	F4_066	3	hypothetical protein UMAG_03743	C:GO:0005634; F:GO:0008233; P:GO:0051276	C:nucleus; F:peptidase activity; P:chromosome organization	EC:3.4.23	Acting on peptide bonds (peptidases)	IPR004000 (SMART); IPR004000 (PFAM); G3DSA:3.30.420.40 (GENE3D); G3DSA:3.30.420.40 (GENE3D); mobidb-lite (MOBIDB_LITE); mobidb-lite (MOBIDB_LITE); mobidb-lite (MOBIDB_LITE); mobidb-lite (MOBIDB_LITE); mobidb-lite (MOBIDB_LITE); mobidb-lite (MOBIDB_LITE); mobidb-lite (MOBIDB_LITE); IPR030054 (PTHR11937:PANTHER); IPR004000 (PANTHER); IPR001969 (PROSITE_PATTERNS); SSF53067 (SUPERFAMILY); SSF53067 (S…	F:GO:0004190; C:GO:0005634; P:GO:0006338; P:GO:0006508	#6b157a
SrlmF	SrlmF_CBQ68366	F4	F4_067	3	hypothetical protein UMAG_03754	P:GO:0006464; P:GO:0006520; P:GO:0009056; F:GO:0016810; P:GO:0034641	P:cellular protein modification process; P:cellular amino acid metabolic process; P:catabolic process; F:hydrolase activity, acting on carbon-nitrogen (but not peptide) bonds; P:cellular nitrogen compound metabolic process			IPR003010 (PFAM); IPR036526 (G3DSA:3.60.110.GENE3D); IPR039703 (PANTHER); IPR003010 (PROSITE_PROFILES); IPR036526 (SUPERFAMILY)	P:GO:0006807; F:GO:0008418; F:GO:0070773	#6b157a
SrlmF	SrlmF_CBQ68367	F4	F4_068	3	hypothetical protein PHSY_000073					IPR002634 (PFAM); G3DSA:3.30.300.90 (GENE3D); mobidb-lite (MOBIDB_LITE); PTHR12735:SF27 (PANTHER); IPR002634 (PANTHER); IPR036065 (SUPERFAMILY)	no GO terms	#6b157a
SrlmF	SrlmF_CBQ68368	F4	F4_069	3	DNA helicase I	F:GO:0003677; F:GO:0004386; C:GO:0005694; F:GO:0016887; F:GO:0043167; P:GO:0051276	F:DNA binding; F:helicase activity; C:chromosome; F:ATPase activity; F:ion binding; P:chromosome organization	EC:3.6.1.3; EC:3.6.1.15	Adenosinetriphosphatase; Nucleoside-triphosphate phosphatase	G3DSA:3.40.50.300 (GENE3D); G3DSA:3.40.50.300 (GENE3D); IPR014017 (PFAM); G3DSA:3.40.50.300 (GENE3D); PF13245 (PFAM); mobidb-lite (MOBIDB_LITE); mobidb-lite (MOBIDB_LITE); mobidb-lite (MOBIDB_LITE); mobidb-lite (MOBIDB_LITE); mobidb-lite (MOBIDB_LITE); mobidb-lite (MOBIDB_LITE); mobidb-lite (MOBIDB_LITE); mobidb-lite (MOBIDB_LITE); mobidb-lite (MOBIDB_LITE); IPR000212 (PANTHER); PTHR11070:SF30 (P…	F:GO:0003677; F:GO:0004003; F:GO:0005515; F:GO:0005524; F:GO:0016787	#6b157a
SrlmF	SrlmF_CBQ68369	F4	F4_070	3	putative Clb1-B-type cyclin 1	C:GO:0005634	C:nucleus			IPR004367 (SMART); IPR013763 (SMART); IPR006671 (PFAM); IPR004367 (PFAM); G3DSA:1.10.472.10 (GENE3D); G3DSA:1.10.472.10 (GENE3D); mobidb-lite (MOBIDB_LITE); mobidb-lite (MOBIDB_LITE); mobidb-lite (MOBIDB_LITE); mobidb-lite (MOBIDB_LITE); mobidb-lite (MOBIDB_LITE); mobidb-lite (MOBIDB_LITE); mobidb-lite (MOBIDB_LITE); mobidb-lite (MOBIDB_LITE); mobidb-lite (MOBIDB_LITE); mobidb-lite (MOBIDB_LITE);…	C:GO:0005634	#6b157a
SrlmF	SrlmF_CBQ68370	F4	F4_071	3	putative COP9 signalosome, subunit 5	C:GO:0005634; C:GO:0005737; P:GO:0006464; F:GO:0008233; C:GO:0032991; F:GO:0043167	C:nucleus; C:cytoplasm; P:cellular protein modification process; F:peptidase activity; C:protein-containing complex; F:ion binding	EC:3.4.24	Acting on peptide bonds (peptidases)	IPR000555 (SMART); IPR000555 (PFAM); G3DSA:3.40.140.10 (GENE3D); mobidb-lite (MOBIDB_LITE); IPR037740 (PTHR10410:PANTHER); PTHR10410 (PANTHER); IPR037518 (PROSITE_PROFILES); cd08069 (CDD); SSF102712 (SUPERFAMILY)	F:GO:0004222; F:GO:0005515; C:GO:0008180	#6b157a
SrlmF	SrlmF_CBQ68371	F4	F4_072	3	hypothetical protein UMAG_03760	P:GO:0006464; P:GO:0006520; F:GO:0016791	P:cellular protein modification process; P:cellular amino acid metabolic process; F:phosphatase activity	EC:3.1.3.16; EC:3.1.3.48; EC:3.1.3.41	Protein-serine/threonine phosphatase; Protein-tyrosine-phosphatase; 4-nitrophenylphosphatase	SM01301 (SMART); IPR029021 (G3DSA:3.90.190.GENE3D); mobidb-lite (MOBIDB_LITE); mobidb-lite (MOBIDB_LITE); mobidb-lite (MOBIDB_LITE); mobidb-lite (MOBIDB_LITE); mobidb-lite (MOBIDB_LITE); mobidb-lite (MOBIDB_LITE); mobidb-lite (MOBIDB_LITE); PTHR12305:SF32 (PANTHER); PTHR12305 (PANTHER); IPR016130 (PROSITE_PATTERNS); IPR029023 (PROSITE_PROFILES); IPR029021 (SUPERFAMILY)	F:GO:0004725; P:GO:0016311	#6b157a
SrlmF	SrlmF_CBQ68372	F4	F4_073	3	hypothetical protein PHSY_000067	P:GO:0000003; P:GO:0006259; P:GO:0007049; F:GO:0016491	P:reproduction; P:DNA metabolic process; P:cell cycle; F:oxidoreductase activity			IPR016162 (G3DSA:3.40.605.GENE3D); IPR016163 (G3DSA:3.40.309.GENE3D); IPR015590 (PFAM); PTHR11699 (PANTHER); PTHR11699:SF25 (PANTHER); IPR029510 (PROSITE_PATTERNS); CYTOPLASMIC_DOMAIN (PHOBIUS); TRANSMEMBRANE (PHOBIUS); NON_CYTOPLASMIC_DOMAIN (PHOBIUS); TRANSMEMBRANE (PHOBIUS); NON_CYTOPLASMIC_DOMAIN (PHOBIUS); IPR016161 (SUPERFAMILY)	F:GO:0016491; F:GO:0016620; P:GO:0055114	#6b157a
SrlmF	SrlmF_CBQ68373	F4	F4_074	3	hypothetical protein PHSY_000066	F:GO:0003674; C:GO:0005622; P:GO:0006913	F:molecular_function; C:intracellular; P:nucleocytoplasmic transport			IPR001680 (SMART); IPR001680 (PFAM); IPR024977 (PFAM); IPR015943 (G3DSA:2.130.10.GENE3D); mobidb-lite (MOBIDB_LITE); IPR037631 (PTHR10971:PANTHER); PTHR10971 (PANTHER); IPR001680 (PROSITE_PROFILES); IPR017986 (PROSITE_PROFILES); IPR001680 (PROSITE_PROFILES); IPR001680 (PROSITE_PROFILES); IPR017986 (PROSITE_PROFILES); IPR001680 (PROSITE_PROFILES); IPR036322 (SUPERFAMILY)	F:GO:0005515; P:GO:0006406	#6b157a
SrlmF	SrlmF_CBQ68374	F4	F4_075	3	thioredoxin reductase	C:GO:0005737; P:GO:0006950; F:GO:0016491; P:GO:0034641; P:GO:0044281	C:cytoplasm; P:response to stress; F:oxidoreductase activity; P:cellular nitrogen compound metabolic process; P:small molecule metabolic process	EC:1.8.1.9	Thioredoxin-disulfide reductase	PR00368 (PRINTS); IPR000103 (PRINTS); IPR036188 (G3DSA:3.50.50.GENE3D); IPR036188 (G3DSA:3.50.50.GENE3D); IPR005982 (TIGRFAM); IPR023753 (PFAM); PTHR42863 (PANTHER); PTHR42863:SF1 (PANTHER); IPR008255 (PROSITE_PATTERNS); IPR036188 (SUPERFAMILY)	F:GO:0004791; C:GO:0005737; F:GO:0016491; P:GO:0019430; P:GO:0055114	#6b157a
SrlmF	SrlmF_CBQ68375	F4	F4_076	3	ATP-dependent RNA helicase	F:GO:0004386; F:GO:0043167	F:helicase activity; F:ion binding	EC:3.6.1.15	Nucleoside-triphosphate phosphatase	IPR014001 (SMART); IPR001650 (SMART); G3DSA:3.40.50.300 (GENE3D); G3DSA:3.40.50.300 (GENE3D); IPR001650 (PFAM); IPR011545 (PFAM); mobidb-lite (MOBIDB_LITE); mobidb-lite (MOBIDB_LITE); mobidb-lite (MOBIDB_LITE); mobidb-lite (MOBIDB_LITE); PTHR24031 (PANTHER); PTHR24031:SF331 (PANTHER); IPR000629 (PROSITE_PATTERNS); IPR001650 (PROSITE_PROFILES); IPR014001 (PROSITE_PROFILES); IPR014014 (PROSITE_PROF…	F:GO:0003676; F:GO:0005524	#6b157a
SrlmF	SrlmF_CBQ68376	F4	F4_077	3	hypothetical protein PSEUBRA_SCAF19g03230	C:GO:0005634; P:GO:0006259; P:GO:0009058	C:nucleus; P:DNA metabolic process; P:biosynthetic process			IPR019038 (PFAM); mobidb-lite (MOBIDB_LITE); mobidb-lite (MOBIDB_LITE); mobidb-lite (MOBIDB_LITE); mobidb-lite (MOBIDB_LITE); mobidb-lite (MOBIDB_LITE); mobidb-lite (MOBIDB_LITE); mobidb-lite (MOBIDB_LITE); mobidb-lite (MOBIDB_LITE); mobidb-lite (MOBIDB_LITE); mobidb-lite (MOBIDB_LITE); IPR019038 (PANTHER)	C:GO:0005634; P:GO:0006260	#6b157a
SrlmF	SrlmF_CBQ68377	F4	F4_078	3	hypothetical protein PHSY_000063					mobidb-lite (MOBIDB_LITE); mobidb-lite (MOBIDB_LITE); PTHR36855 (PANTHER)	no GO terms	#6b157a
SrlmF	SrlmF_CBQ68378	F4	F4_079	3	hypothetical protein UMAG_10661	C:GO:0005737; P:GO:0006399; C:GO:0032991	C:cytoplasm; P:tRNA metabolic process; C:protein-containing complex			Coil (COILS); IPR017423 (PFAM); mobidb-lite (MOBIDB_LITE); mobidb-lite (MOBIDB_LITE); mobidb-lite (MOBIDB_LITE); mobidb-lite (MOBIDB_LITE); mobidb-lite (MOBIDB_LITE); IPR017423 (PANTHER); IPR029063 (SUPERFAMILY)	P:GO:0030488; C:GO:0031515	#6b157a
SrlmF	SrlmF_CBQ68379	F4	F4_080	3	phosphoprotein phosphatase	C:GO:0005634; P:GO:0006397; P:GO:0006464; F:GO:0016791	C:nucleus; P:mRNA processing; P:cellular protein modification process; F:phosphatase activity	EC:3.1.3.16; EC:3.1.3.41	Protein-serine/threonine phosphatase; 4-nitrophenylphosphatase	IPR006811 (PFAM); G3DSA:3.40.50.2300 (GENE3D); mobidb-lite (MOBIDB_LITE); IPR006811 (PANTHER); PTHR20383:SF9 (PANTHER)	F:GO:0004721; C:GO:0005634; P:GO:0006397	#6b157a
SrlmF	SrlmF_CBQ68380	F4	F4_081	3	putative Rho family GTPase	P:GO:0000902; F:GO:0003924; C:GO:0005737; C:GO:0005886; P:GO:0007010; P:GO:0007165; F:GO:0019899; P:GO:0022607; F:GO:0043167; C:GO:0043226; P:GO:0048870	P:cell morphogenesis; F:GTPase activity; C:cytoplasm; C:plasma membrane; P:cytoskeleton organization; P:signal transduction; F:enzyme binding; P:cellular component assembly; F:ion binding; C:organelle; P:cell motility	EC:3.6.1.15	Nucleoside-triphosphate phosphatase	PR00449 (PRINTS); SM00173 (SMART); SM00174 (SMART); SM00175 (SMART); G3DSA:3.40.50.300 (GENE3D); IPR005225 (TIGRFAM); IPR001806 (PFAM); mobidb-lite (MOBIDB_LITE); PTHR24072 (PANTHER); PTHR24072:SF181 (PANTHER); IPR003578 (PROSITE_PROFILES); cd04132 (CDD); IPR027417 (SUPERFAMILY)	F:GO:0003924; F:GO:0005525; C:GO:0005622; P:GO:0007264	#6b157a
SrlmF	SrlmF_CBQ68381	F4	F4_082	3	hypothetical protein PSEUBRA_SCAF19g03242					mobidb-lite (MOBIDB_LITE); mobidb-lite (MOBIDB_LITE); mobidb-lite (MOBIDB_LITE)	no GO terms	#6b157a
SrlmF	SrlmF_CBQ68382	F4	F4_083	3	putative U5 snRNP protein	F:GO:0004386; F:GO:0043167	F:helicase activity; F:ion binding	EC:3.6.1.15	Nucleoside-triphosphate phosphatase	Coil (COILS); IPR014001 (SMART); IPR001650 (SMART); G3DSA:3.40.50.300 (GENE3D); IPR001650 (PFAM); IPR011545 (PFAM); G3DSA:3.40.50.300 (GENE3D); mobidb-lite (MOBIDB_LITE); mobidb-lite (MOBIDB_LITE); mobidb-lite (MOBIDB_LITE); mobidb-lite (MOBIDB_LITE); mobidb-lite (MOBIDB_LITE); mobidb-lite (MOBIDB_LITE); mobidb-lite (MOBIDB_LITE); mobidb-lite (MOBIDB_LITE); PTHR24031 (PANTHER); PTHR24031:SF25 (PA…	F:GO:0003676; F:GO:0005524	#6b157a
SrlmF	SrlmF_CBQ68383	F4	F4_084	3	hypothetical protein UMAG_10665	F:GO:0016491; F:GO:0043167	F:oxidoreductase activity; F:ion binding			G3DSA:1.20.140.10 (GENE3D); IPR006091 (PFAM); IPR009075 (PFAM); G3DSA:2.40.110.10 (GENE3D); IPR013786 (PFAM); IPR037069 (G3DSA:1.10.540.GENE3D); PTHR43604:SF4 (PANTHER); PTHR43604 (PANTHER); IPR036250 (SUPERFAMILY); IPR009100 (SUPERFAMILY)	F:GO:0016627; F:GO:0050660; P:GO:0055114	#6b157a
SrlmF	SrlmF_CBQ68386	F4	F4_085	3	hypothetical protein PSEUBRA_SCAF19g03228					IPR029044 (G3DSA:3.90.550.GENE3D); IPR029044 (G3DSA:3.90.550.GENE3D); PTHR11183:SF3 (PANTHER); PTHR11183 (PANTHER); cd02537 (CDD); IPR029044 (SUPERFAMILY)	no GO terms	#6b157a
SrlmF	SrlmF_CBQ68387	F4	F4_086	3	hypothetical protein UMAG_03778	F:GO:0003674	F:molecular_function			IPR001374 (PFAM); IPR024771 (PFAM); IPR036867 (G3DSA:3.30.1370.GENE3D); mobidb-lite (MOBIDB_LITE); mobidb-lite (MOBIDB_LITE); mobidb-lite (MOBIDB_LITE); mobidb-lite (MOBIDB_LITE); mobidb-lite (MOBIDB_LITE); mobidb-lite (MOBIDB_LITE); mobidb-lite (MOBIDB_LITE); mobidb-lite (MOBIDB_LITE); mobidb-lite (MOBIDB_LITE); mobidb-lite (MOBIDB_LITE); mobidb-lite (MOBIDB_LITE); mobidb-lite (MOBIDB_LITE); mob…	F:GO:0003676	#6b157a
SrlmF	SrlmF_CBQ68389	F4	F4_087	3	ubiquitin carboxyl-terminal hydrolase	P:GO:0006464; F:GO:0008233; P:GO:0009056	P:cellular protein modification process; F:peptidase activity; P:catabolic process	EC:3.4.19.12	Ubiquitinyl hydrolase 1	G3DSA:3.90.70.10 (GENE3D); G3DSA:3.90.70.10 (GENE3D); IPR001394 (PFAM); mobidb-lite (MOBIDB_LITE); mobidb-lite (MOBIDB_LITE); mobidb-lite (MOBIDB_LITE); mobidb-lite (MOBIDB_LITE); mobidb-lite (MOBIDB_LITE); mobidb-lite (MOBIDB_LITE); mobidb-lite (MOBIDB_LITE); mobidb-lite (MOBIDB_LITE); mobidb-lite (MOBIDB_LITE); mobidb-lite (MOBIDB_LITE); PTHR44747 (PANTHER); IPR018200 (PROSITE_PATTERNS); IPR018…	P:GO:0006511; P:GO:0016579; F:GO:0036459	#6b157a
SrlmF	SrlmF_CBQ68390	F4	F4_088	3	hypothetical protein UMAG_03776					Coil (COILS); mobidb-lite (MOBIDB_LITE); mobidb-lite (MOBIDB_LITE); mobidb-lite (MOBIDB_LITE); mobidb-lite (MOBIDB_LITE); mobidb-lite (MOBIDB_LITE); mobidb-lite (MOBIDB_LITE); PTHR21523:SF14 (PANTHER); PTHR21523 (PANTHER)	no GO terms	#6b157a
SrlmF	SrlmF_CBQ68429	F4	F4_128	3	hypothetical protein PSEUBRA_SCAF19g03287					mobidb-lite (MOBIDB_LITE); mobidb-lite (MOBIDB_LITE); mobidb-lite (MOBIDB_LITE)	no GO terms	#6b157a
SrlmF	SrlmF_CBQ68435	F4	F4_090	3	hypothetical protein UMAG_03822					SIGNAL_PEPTIDE_N_REGION (PHOBIUS); NON_CYTOPLASMIC_DOMAIN (PHOBIUS); SIGNAL_PEPTIDE_H_REGION (PHOBIUS); SIGNAL_PEPTIDE (PHOBIUS); SIGNAL_PEPTIDE_C_REGION (PHOBIUS); SignalP-noTM (SIGNALP_GRAM_NEGATIVE); SignalP-TM (SIGNALP_GRAM_POSITIVE); SignalP-noTM (SIGNALP_EUK)	no GO terms	#6b157a
SrlmF	SrlmF_CBQ68436	F4	F4_091	3	putative pyridoxine biosynthesis protein SNZ1	P:GO:0006520; P:GO:0009058; F:GO:0016810; F:GO:0016829; P:GO:0034641; P:GO:0051186	P:cellular amino acid metabolic process; P:biosynthetic process; F:hydrolase activity, acting on carbon-nitrogen (but not peptide) bonds; F:lyase activity; P:cellular nitrogen compound metabolic process; P:cofactor metabolic process	EC:3.5.1.2	Glutaminase	IPR013785 (G3DSA:3.20.20.GENE3D); IPR033755 (PFAM); IPR001852 (TIGRFAM); IPR001852 (PIRSF); mobidb-lite (MOBIDB_LITE); PTHR31829:SF0 (PANTHER); IPR001852 (PANTHER); IPR001852 (PROSITE_PATTERNS); IPR001852 (PROSITE_PROFILES); IPR001852 (HAMAP); IPR001852 (CDD); IPR011060 (SUPERFAMILY)	F:GO:0003824; P:GO:0042819; P:GO:0042823	#6b157a
SrlmF	SrlmF_CBQ68437	F4	F4_092	3	likely ubiquinol cytochrome-c reductase complex component	C:GO:0005739; P:GO:0006091; F:GO:0016491; C:GO:0032991; P:GO:0034641; P:GO:0044281; P:GO:0055085	C:mitochondrion; P:generation of precursor metabolites and energy; F:oxidoreductase activity; C:protein-containing complex; P:cellular nitrogen compound metabolic process; P:small molecule metabolic process; P:transmembrane transport	EC:1.10.2; EC:1.10.2.2	Acting on diphenols and related substances as donors; Quinol--cytochrome-c reductase	IPR005805 (PRINTS); IPR037008 (G3DSA:1.20.5.GENE3D); IPR006317 (TIGRFAM); IPR004192 (PFAM); IPR036922 (G3DSA:2.102.10.GENE3D); IPR017941 (PFAM); mobidb-lite (MOBIDB_LITE); mobidb-lite (MOBIDB_LITE); PTHR10134:SF13 (PANTHER); IPR014349 (PANTHER); IPR017941 (PROSITE_PROFILES); cd03470 (CDD); SignalP-TM (SIGNALP_GRAM_POSITIVE); IPR036922 (SUPERFAMILY); SSF81502 (SUPERFAMILY)	F:GO:0008121; C:GO:0016020; F:GO:0016491; F:GO:0016679; F:GO:0051537; P:GO:0055114	#6b157a
SrlmF	SrlmF_CBQ68438	F4	F4_093	3	hypothetical protein UMAG_03826					Coil (COILS); Coil (COILS); Coil (COILS); Coil (COILS); Coil (COILS); Coil (COILS); Coil (COILS); Coil (COILS); Coil (COILS); Coil (COILS); IPR000938 (SMART); IPR022157 (PFAM); IPR000938 (PFAM); IPR036859 (G3DSA:2.30.30.GENE3D); mobidb-lite (MOBIDB_LITE); mobidb-lite (MOBIDB_LITE); mobidb-lite (MOBIDB_LITE); mobidb-lite (MOBIDB_LITE); mobidb-lite (MOBIDB_LITE); mobidb-lite (MOBIDB_LITE); mobidb-l…	no GO terms	#6b157a
SrlmF	SrlmF_CBQ68439	F4	F4_094	3	hypothetical protein PSEUBRA_SCAF19g03278	C:GO:0032991	C:protein-containing complex			Coil (COILS); G3DSA:3.40.50.1010 (GENE3D); IPR006984 (PFAM); mobidb-lite (MOBIDB_LITE); mobidb-lite (MOBIDB_LITE); mobidb-lite (MOBIDB_LITE); mobidb-lite (MOBIDB_LITE); PTHR12416:SF3 (PANTHER); IPR006984 (PANTHER); cd09865 (CDD); IPR029060 (SUPERFAMILY)	C:GO:0032040	#6b157a
SrlmF	SrlmF_CBQ68440	F4	F4_095	3	hypothetical protein UMAG_03828	C:GO:0016020; C:GO:0016021	C:membrane; C:integral component of membrane			mobidb-lite (MOBIDB_LITE); mobidb-lite (MOBIDB_LITE); mobidb-lite (MOBIDB_LITE); mobidb-lite (MOBIDB_LITE); mobidb-lite (MOBIDB_LITE); mobidb-lite (MOBIDB_LITE); mobidb-lite (MOBIDB_LITE); mobidb-lite (MOBIDB_LITE); TRANSMEMBRANE (PHOBIUS); NON_CYTOPLASMIC_DOMAIN (PHOBIUS); CYTOPLASMIC_DOMAIN (PHOBIUS); TMhelix (TMHMM)	no GO terms	#6b157a
SrlmF	SrlmF_CBQ68441	F4	F4_096	3	hypothetical protein UMAG_03829					mobidb-lite (MOBIDB_LITE); mobidb-lite (MOBIDB_LITE); mobidb-lite (MOBIDB_LITE); mobidb-lite (MOBIDB_LITE)	no GO terms	#6b157a
SrlmF	SrlmF_CBQ68442	F4	F4_097	3	glycoside hydrolase	C:GO:0005575; P:GO:0005975; F:GO:0016798	C:cellular_component; P:carbohydrate metabolic process; F:hydrolase activity, acting on glycosyl bonds			G3DSA:3.20.20.80 (GENE3D); IPR001547 (PFAM); IPR013780 (G3DSA:2.60.40.GENE3D); G3DSA:3.20.20.80 (GENE3D); PTHR31308 (PANTHER); PTHR31308:SF1 (PANTHER); TRANSMEMBRANE (PHOBIUS); NON_CYTOPLASMIC_DOMAIN (PHOBIUS); CYTOPLASMIC_DOMAIN (PHOBIUS); IPR017853 (SUPERFAMILY); TMhelix (TMHMM)	F:GO:0004553; P:GO:0005975	#6b157a
SrlmF	SrlmF_CBQ68443	F4	F4_098	3	hypothetical protein UMAG_03831					IPR010378 (PFAM); mobidb-lite (MOBIDB_LITE); mobidb-lite (MOBIDB_LITE); mobidb-lite (MOBIDB_LITE); mobidb-lite (MOBIDB_LITE); mobidb-lite (MOBIDB_LITE); mobidb-lite (MOBIDB_LITE); mobidb-lite (MOBIDB_LITE); PTHR13134:SF3 (PANTHER); IPR010378 (PANTHER)	no GO terms	#6b157a
SrlmF	SrlmF_CBQ68444	F4	F4_099	3	hypothetical protein PHSY_000820	P:GO:0006520; P:GO:0009056; P:GO:0009058; P:GO:0034641; F:GO:0043167; P:GO:0051186	P:cellular amino acid metabolic process; P:catabolic process; P:biosynthetic process; P:cellular nitrogen compound metabolic process; F:ion binding; P:cofactor metabolic process	EC:2.7.8.7	Holo-[acyl-carrier-protein] synthase	IPR008278 (PFAM); IPR037143 (G3DSA:3.90.470.GENE3D); G3DSA:1.20.58.480 (GENE3D); IPR000898 (PFAM); mobidb-lite (MOBIDB_LITE); mobidb-lite (MOBIDB_LITE); mobidb-lite (MOBIDB_LITE); mobidb-lite (MOBIDB_LITE); mobidb-lite (MOBIDB_LITE); IPR000898 (PANTHER); PTHR28657:SF5 (PANTHER); IPR037143 (SUPERFAMILY); IPR037217 (SUPERFAMILY); IPR037143 (SUPERFAMILY)	F:GO:0000287; F:GO:0008897; P:GO:0019441; F:GO:0020037; F:GO:0046872	#6b157a
SrlmF	SrlmF_CBQ68445	F4	F4_100	3	hypothetical protein PHSY_000821	F:GO:0003924; F:GO:0043167	F:GTPase activity; F:ion binding	EC:3.6.1.15	Nucleoside-triphosphate phosphatase	PR00449 (PRINTS); SM00176 (SMART); SM00173 (SMART); SM00177 (SMART); SM00175 (SMART); SM00174 (SMART); IPR005225 (TIGRFAM); G3DSA:3.40.50.300 (GENE3D); IPR001806 (PFAM); PTHR24073 (PANTHER); PTHR24073:SF465 (PANTHER); PS51419 (PROSITE_PROFILES); cd01869 (CDD); IPR027417 (SUPERFAMILY)	F:GO:0003924; F:GO:0005525	#6b157a
SrlmF	SrlmF_CBQ68446	F4	F4_101	3	hypothetical protein UMAG_10509	C:GO:0005634; C:GO:0005694; P:GO:0006259; P:GO:0006950; C:GO:0032991	C:nucleus; C:chromosome; P:DNA metabolic process; P:response to stress; C:protein-containing complex			IPR014854 (PFAM); IPR029225 (PFAM); mobidb-lite (MOBIDB_LITE); mobidb-lite (MOBIDB_LITE); mobidb-lite (MOBIDB_LITE); mobidb-lite (MOBIDB_LITE); mobidb-lite (MOBIDB_LITE); mobidb-lite (MOBIDB_LITE); PTHR16140:SF0 (PANTHER); IPR027786 (PANTHER)	C:GO:0005634; P:GO:0006281; C:GO:0030915	#6b157a
SrlmF	SrlmF_CBQ68447	F4	F4_102	3	hypothetical protein PHSY_000823					IPR012942 (PFAM); mobidb-lite (MOBIDB_LITE); mobidb-lite (MOBIDB_LITE); mobidb-lite (MOBIDB_LITE); mobidb-lite (MOBIDB_LITE); mobidb-lite (MOBIDB_LITE); mobidb-lite (MOBIDB_LITE); IPR040044 (PANTHER); PTHR28626:SF3 (PANTHER)	no GO terms	#6b157a
SrlmF	SrlmF_CBQ68448	F4	F4_103	3	hypothetical protein UMAG_10511	C:GO:0005737; C:GO:0005783; P:GO:0006464; P:GO:0006605; P:GO:0009058; F:GO:0016746; C:GO:0032991	C:cytoplasm; C:endoplasmic reticulum; P:cellular protein modification process; P:protein targeting; P:biosynthetic process; F:transferase activity, transferring acyl groups; C:protein-containing complex	EC:2.3.1.225	Protein S-acyltransferase	IPR019383 (PFAM); PTHR13254 (PANTHER); PTHR13254:SF0 (PANTHER)	no GO terms	#6b157a
SrlmF	SrlmF_CBQ68450	F4	F4_104	3	KH domain protein	F:GO:0003723	F:RNA binding			IPR004087 (SMART); IPR036612 (G3DSA:3.30.1370.GENE3D); IPR036612 (G3DSA:3.30.1370.GENE3D); IPR036612 (G3DSA:3.30.1370.GENE3D); IPR004088 (PFAM); mobidb-lite (MOBIDB_LITE); mobidb-lite (MOBIDB_LITE); mobidb-lite (MOBIDB_LITE); mobidb-lite (MOBIDB_LITE); mobidb-lite (MOBIDB_LITE); mobidb-lite (MOBIDB_LITE); mobidb-lite (MOBIDB_LITE); mobidb-lite (MOBIDB_LITE); mobidb-lite (MOBIDB_LITE); mobidb-lite…	F:GO:0003676; F:GO:0003723	#6b157a
SrlmF	SrlmF_CBQ68451	F4	F4_105	3	arsenical pump-driving ATPase	C:GO:0005783; F:GO:0016887; F:GO:0043167; P:GO:0061024	C:endoplasmic reticulum; F:ATPase activity; F:ion binding; P:membrane organization	EC:3.6.1.3; EC:3.6.1.15	Adenosinetriphosphatase; Nucleoside-triphosphate phosphatase	G3DSA:3.40.50.300 (GENE3D); IPR016300 (TIGRFAM); IPR025723 (PFAM); IPR016300 (PANTHER); IPR027542 (PTHR10803:PANTHER); IPR027542 (HAMAP); IPR016300 (CDD); IPR027417 (SUPERFAMILY)	F:GO:0005524; F:GO:0016887	#6b157a
SrlmF	SrlmF_CBQ68452	F4	F4_106	3	biotin apo-protein ligase	P:GO:0006464; P:GO:0006790; F:GO:0016874; P:GO:0034641; P:GO:0044281; P:GO:0051186	P:cellular protein modification process; P:sulfur compound metabolic process; F:ligase activity; P:cellular nitrogen compound metabolic process; P:small molecule metabolic process; P:cofactor metabolic process	EC:6.3.4.15	Biotin--[biotin carboxyl-carrier protein] ligase	G3DSA:3.30.930.10 (GENE3D); IPR004143 (PFAM); IPR019197 (PFAM); IPR029062 (G3DSA:3.40.50.GENE3D); IPR004408 (PTHR12835:PANTHER); PTHR12835 (PANTHER); IPR004143 (PROSITE_PROFILES); IPR004408 (CDD); cd03144 (CDD); SSF55681 (SUPERFAMILY); IPR029062 (SUPERFAMILY)	F:GO:0004077; P:GO:0006464	#6b157a
SrlmF	SrlmF_CBQ68454	F4	F4_107	3	hypothetical protein UMAG_03841	F:GO:0004518; C:GO:0005575; P:GO:0006397; P:GO:0006464; F:GO:0016301; F:GO:0043167	F:nuclease activity; C:cellular_component; P:mRNA processing; P:cellular protein modification process; F:kinase activity; F:ion binding			Coil (COILS); IPR018391 (SMART); IPR000719 (SMART); IPR018997 (SMART); IPR010513 (PFAM); IPR038357 (G3DSA:1.20.1440.GENE3D); G3DSA:3.30.200.20 (GENE3D); IPR002372 (PFAM); IPR000719 (PFAM); G3DSA:1.10.510.10 (GENE3D); mobidb-lite (MOBIDB_LITE); mobidb-lite (MOBIDB_LITE); mobidb-lite (MOBIDB_LITE); mobidb-lite (MOBIDB_LITE); mobidb-lite (MOBIDB_LITE); mobidb-lite (MOBIDB_LITE); mobidb-lite (MOBIDB_…	F:GO:0004540; F:GO:0004672; F:GO:0005524; P:GO:0006397; P:GO:0006468	#6b157a
SrlmF	SrlmF_CBQ68455	F4	F4_108	3	hypothetical protein PHSY_000832	F:GO:0003674; P:GO:0034641	F:molecular_function; P:cellular nitrogen compound metabolic process			Coil (COILS); Coil (COILS); IPR003107 (SMART); IPR011990 (G3DSA:1.25.40.GENE3D); IPR011990 (G3DSA:1.25.40.GENE3D); mobidb-lite (MOBIDB_LITE); mobidb-lite (MOBIDB_LITE); mobidb-lite (MOBIDB_LITE); mobidb-lite (MOBIDB_LITE); mobidb-lite (MOBIDB_LITE); mobidb-lite (MOBIDB_LITE); mobidb-lite (MOBIDB_LITE); mobidb-lite (MOBIDB_LITE); PTHR11246 (PANTHER); PTHR11246:SF5 (PANTHER); IPR013026 (PROSITE_PRO…	F:GO:0005515; P:GO:0006396	#6b157a
SrlmF	SrlmF_CBQ68456	F4	F4_109	3	hypothetical protein UMAG_03843	F:GO:0003700; C:GO:0005634; P:GO:0009058; P:GO:0034641; F:GO:0043167	F:DNA-binding transcription factor activity; C:nucleus; P:biosynthetic process; P:cellular nitrogen compound metabolic process; F:ion binding			Coil (COILS); IPR001138 (SMART); IPR001138 (PFAM); IPR036864 (G3DSA:4.10.240.GENE3D); mobidb-lite (MOBIDB_LITE); mobidb-lite (MOBIDB_LITE); mobidb-lite (MOBIDB_LITE); mobidb-lite (MOBIDB_LITE); mobidb-lite (MOBIDB_LITE); mobidb-lite (MOBIDB_LITE); mobidb-lite (MOBIDB_LITE); mobidb-lite (MOBIDB_LITE); mobidb-lite (MOBIDB_LITE); mobidb-lite (MOBIDB_LITE); mobidb-lite (MOBIDB_LITE); mobidb-lite (MOB…	F:GO:0000981; C:GO:0005634; P:GO:0006355; F:GO:0008270	#6b157a
SrlmF	SrlmF_CBQ68457	F4	F4_110	3	brix-domain-containing protein					Coil (COILS); IPR007109 (SMART); IPR007109 (PFAM); mobidb-lite (MOBIDB_LITE); mobidb-lite (MOBIDB_LITE); mobidb-lite (MOBIDB_LITE); mobidb-lite (MOBIDB_LITE); mobidb-lite (MOBIDB_LITE); mobidb-lite (MOBIDB_LITE); mobidb-lite (MOBIDB_LITE); mobidb-lite (MOBIDB_LITE); PTHR12661 (PANTHER); PTHR12661:SF5 (PANTHER); TRANSMEMBRANE (PHOBIUS); CYTOPLASMIC_DOMAIN (PHOBIUS); NON_CYTOPLASMIC_DOMAIN (PHOBIUS…	no GO terms	#6b157a
SrlmF	SrlmF_CBQ68458	F4	F4_111	3	hypothetical protein UMAG_03845	C:GO:0005739; P:GO:0006091; F:GO:0016491; C:GO:0032991; P:GO:0034641; P:GO:0044281	C:mitochondrion; P:generation of precursor metabolites and energy; F:oxidoreductase activity; C:protein-containing complex; P:cellular nitrogen compound metabolic process; P:small molecule metabolic process	EC:1.3.99.1; EC:1.3.5.1	Deleted entry; Succinate dehydrogenase (quinone)	PF05328 (PFAM); IPR034804 (G3DSA:1.20.1300.GENE3D); PTHR13337:SF2 (PANTHER); IPR007992 (PANTHER); SIGNAL_PEPTIDE_N_REGION (PHOBIUS); SIGNAL_PEPTIDE (PHOBIUS); SIGNAL_PEPTIDE_H_REGION (PHOBIUS); NON_CYTOPLASMIC_DOMAIN (PHOBIUS); SIGNAL_PEPTIDE_C_REGION (PHOBIUS); IPR007992 (CDD); IPR034804 (SUPERFAMILY)	C:GO:0005740; C:GO:0016020; C:GO:0016021	#6b157a
SrlmF	SrlmF_CBQ68459	F4	F4_112	3	ribosomal 60S subunit protein L3	F:GO:0003735; C:GO:0005840; P:GO:0006412; P:GO:0022618; P:GO:0042254	F:structural constituent of ribosome; C:ribosome; P:translation; P:ribonucleoprotein complex assembly; P:ribosome biogenesis			G3DSA:4.10.960.10 (GENE3D); G3DSA:2.40.30.10 (GENE3D); IPR000597 (PFAM); G3DSA:3.30.1430.10 (GENE3D); PTHR11363 (PANTHER); PTHR11363:SF6 (PANTHER); IPR019926 (PROSITE_PATTERNS); IPR009000 (SUPERFAMILY)	F:GO:0003735; C:GO:0005622; C:GO:0005840; P:GO:0006412	#6b157a
SrlmF	SrlmF_CBQ68460	F4	F4_113	3	nitrate reductase	F:GO:0016491; C:GO:0032991; F:GO:0043167; P:GO:0044281; P:GO:0071941	F:oxidoreductase activity; C:protein-containing complex; F:ion binding; P:small molecule metabolic process; P:nitrogen cycle metabolic process	EC:1.7.1.3; EC:1.7.99.4	Nitrate reductase (NADPH); Nitrate reductase	IPR001834 (PRINTS); IPR008335 (PRINTS); IPR001199 (PRINTS); IPR001199 (SMART); IPR039261 (G3DSA:3.40.50.GENE3D); IPR000572 (PFAM); IPR005066 (PFAM); IPR008333 (PFAM); G3DSA:2.60.40.650 (GENE3D); IPR001433 (PFAM); G3DSA:2.40.30.10 (GENE3D); IPR036374 (G3DSA:3.90.420.GENE3D); IPR001199 (PFAM); IPR036400 (G3DSA:3.10.120.GENE3D); mobidb-lite (MOBIDB_LITE); mobidb-lite (MOBIDB_LITE); PTHR19370:SF173 (…	F:GO:0016491; F:GO:0020037; F:GO:0030151; P:GO:0042128; F:GO:0043546; P:GO:0055114	#6b157a
SrlmF	SrlmF_CBQ68461	F4	F4_114	3	putative nitrite reductase	F:GO:0016491; P:GO:0044281; P:GO:0071941	F:oxidoreductase activity; P:small molecule metabolic process; P:nitrogen cycle metabolic process	EC:1.7.1.4	Nitrite reductase (NAD(P)H)	IPR006066 (PRINTS); PR00368 (PRINTS); IPR036188 (G3DSA:3.50.50.GENE3D); IPR023753 (PFAM); IPR036188 (G3DSA:3.50.50.GENE3D); IPR012748 (TIGRFAM); IPR036922 (G3DSA:2.102.10.GENE3D); G3DSA:3.30.413.10 (GENE3D); IPR005117 (PFAM); G3DSA:1.10.10.1100 (GENE3D); IPR006067 (PFAM); IPR007419 (PFAM); IPR012748 (PFAM); mobidb-lite (MOBIDB_LITE); mobidb-lite (MOBIDB_LITE); mobidb-lite (MOBIDB_LITE); PTHR43809…	F:GO:0008942; F:GO:0016491; F:GO:0020037; P:GO:0042128; F:GO:0051536; F:GO:0051537; P:GO:0055114	#6b157a
SrlmF	SrlmF_CBQ68462	F4	F4_115	3	hypothetical protein PHSY_000839	C:GO:0005575; F:GO:0022857	C:cellular_component; F:transmembrane transporter activity			G3DSA:1.20.1250.20 (GENE3D); G3DSA:1.20.1250.20 (GENE3D); IPR011701 (PFAM); mobidb-lite (MOBIDB_LITE); mobidb-lite (MOBIDB_LITE); PTHR43791 (PANTHER); PTHR43791:SF61 (PANTHER); CYTOPLASMIC_DOMAIN (PHOBIUS); TRANSMEMBRANE (PHOBIUS); TRANSMEMBRANE (PHOBIUS); TRANSMEMBRANE (PHOBIUS); NON_CYTOPLASMIC_DOMAIN (PHOBIUS); NON_CYTOPLASMIC_DOMAIN (PHOBIUS); TRANSMEMBRANE (PHOBIUS); CYTOPLASMIC_DOMAIN (PHOB…	C:GO:0016021; P:GO:0055085	#6b157a
SrlmF	SrlmF_CBQ68463	F4	F4_116	3	glutamate synthase	P:GO:0006520; P:GO:0009058; F:GO:0016491; F:GO:0043167	P:cellular amino acid metabolic process; P:biosynthetic process; F:oxidoreductase activity; F:ion binding	EC:1.4.1.14	Glutamate synthase (NADH)	Coil (COILS); PR00419 (PRINTS); IPR006005 (TIGRFAM); IPR009051 (G3DSA:1.10.1060.GENE3D); IPR023753 (PFAM); IPR012220 (PIRSF); IPR006982 (PFAM); IPR002489 (PFAM); IPR036188 (G3DSA:3.50.50.GENE3D); IPR013785 (G3DSA:3.20.20.GENE3D); IPR017932 (PFAM); IPR002932 (PFAM); IPR036188 (G3DSA:3.50.50.GENE3D); IPR028261 (PFAM); IPR013785 (G3DSA:3.20.20.GENE3D); IPR029055 (G3DSA:3.60.20.GENE3D); IPR036485 (G3…	F:GO:0003824; F:GO:0005506; P:GO:0006537; P:GO:0006807; F:GO:0010181; F:GO:0015930; F:GO:0016040; F:GO:0016491; F:GO:0016638; F:GO:0016639; F:GO:0050660; F:GO:0051536; P:GO:0055114	#6b157a
SrlmF	SrlmF_CBQ68464	F4	F4_117	3	putative adenylosuccinate synthase	P:GO:0006520; P:GO:0009058; F:GO:0016874; P:GO:0034641; F:GO:0043167	P:cellular amino acid metabolic process; P:biosynthetic process; F:ligase activity; P:cellular nitrogen compound metabolic process; F:ion binding	EC:6.3.4.4	Adenylosuccinate synthase	IPR001114 (SMART); IPR001114 (TIGRFAM); G3DSA:3.40.440.10 (GENE3D); IPR001114 (PFAM); G3DSA:1.10.300.10 (GENE3D); G3DSA:3.90.170.10 (GENE3D); IPR001114 (PANTHER); IPR018220 (PROSITE_PATTERNS); IPR033128 (PROSITE_PATTERNS); IPR001114 (HAMAP); IPR001114 (CDD); IPR027417 (SUPERFAMILY)	F:GO:0004019; F:GO:0005525; P:GO:0006164	#6b157a
SrlmF	SrlmF_CBQ68465	F4	F4_118	3	hypothetical protein PHSY_000844	C:GO:0000228; F:GO:0003677; C:GO:0005635; C:GO:0005730; P:GO:0006259; P:GO:0006950; P:GO:0009058; F:GO:0016779; C:GO:0032991; F:GO:0043167	C:nuclear chromosome; F:DNA binding; C:nuclear envelope; C:nucleolus; P:DNA metabolic process; P:response to stress; P:biosynthetic process; F:nucleotidyltransferase activity; C:protein-containing complex; F:ion binding	EC:2.7.7.6	DNA-directed RNA polymerase	IPR016558 (PIRSF); IPR007238 (PFAM); G3DSA:1.20.930.80 (GENE3D); mobidb-lite (MOBIDB_LITE); mobidb-lite (MOBIDB_LITE); PTHR10537:SF3 (PANTHER); IPR007238 (PANTHER); IPR016558 (CDD); SignalP-TM (SIGNALP_GRAM_POSITIVE)	F:GO:0003896; P:GO:0006269; F:GO:0016779	#6b157a
SrlmF	SrlmF_CBQ68466	F4	F4_119	3	nucleoporin 153	F:GO:0005198; C:GO:0005635; P:GO:0006913; C:GO:0032991	F:structural molecule activity; C:nuclear envelope; P:nucleocytoplasmic transport; C:protein-containing complex			Coil (COILS); G3DSA:1.20.58.1780 (GENE3D); G3DSA:1.20.120.1050 (GENE3D); IPR014908 (PFAM); G3DSA:1.25.40.440 (GENE3D); IPR007187 (PFAM); G3DSA:1.25.40.450 (GENE3D); mobidb-lite (MOBIDB_LITE); mobidb-lite (MOBIDB_LITE); mobidb-lite (MOBIDB_LITE); mobidb-lite (MOBIDB_LITE); mobidb-lite (MOBIDB_LITE); mobidb-lite (MOBIDB_LITE); IPR004870 (PANTHER)	C:GO:0005643; P:GO:0006913; F:GO:0017056	#6b157a
SrlmF	SrlmF_CBQ68467	F4	F4_120	3	hypothetical protein PHSY_000846	C:GO:0005737; P:GO:0005975; P:GO:0006091; P:GO:0006520; P:GO:0006790; P:GO:0009058; F:GO:0016491; C:GO:0032991; P:GO:0034655; C:GO:0043226; P:GO:0051186	C:cytoplasm; P:carbohydrate metabolic process; P:generation of precursor metabolites and energy; P:cellular amino acid metabolic process; P:sulfur compound metabolic process; P:biosynthetic process; F:oxidoreductase activity; C:protein-containing complex; P:nucleobase-containing compound catabolic process; C:organelle; P:cofactor metabolic process	EC:1.2.4.1	Pyruvate dehydrogenase (acetyl-transferring)	G3DSA:3.40.50.970 (GENE3D); IPR001017 (PFAM); IPR017597 (TIGRFAM); PTHR11516:SF40 (PANTHER); PTHR11516 (PANTHER); cd02000 (CDD); IPR029061 (SUPERFAMILY)	F:GO:0004739; P:GO:0006086; F:GO:0016624; C:GO:0043231	#6b157a
SrlmF	SrlmF_CBQ68468	F4	F4_121	3	hypothetical protein PSEUBRA_SCAF19g03301					mobidb-lite (MOBIDB_LITE); PTHR36987 (PANTHER)	no GO terms	#6b157a
SrlmF	SrlmF_CBQ68469	F4	F4_122	3	hypothetical protein PHSY_000847	F:GO:0003677; C:GO:0005634; F:GO:0043167	F:DNA binding; C:nucleus; F:ion binding			Coil (COILS); IPR001005 (SMART); IPR000433 (SMART); G3DSA:1.10.10.60 (GENE3D); IPR007526 (PFAM); G3DSA:3.30.60.90 (GENE3D); IPR000433 (PFAM); IPR036388 (G3DSA:1.10.10.GENE3D); IPR001005 (PFAM); IPR032451 (PFAM); IPR032450 (PFAM); mobidb-lite (MOBIDB_LITE); mobidb-lite (MOBIDB_LITE); mobidb-lite (MOBIDB_LITE); mobidb-lite (MOBIDB_LITE); mobidb-lite (MOBIDB_LITE); PTHR12802:SF41 (PANTHER); PTHR1280…	F:GO:0003677; F:GO:0005515; F:GO:0008270	#6b157a
SrlmF	SrlmF_CBQ68470	F4	F4_123	3	alkaline phosphatase	C:GO:0005575	C:cellular_component			Coil (COILS); IPR018946 (PFAM); IPR038607 (G3DSA:3.60.21.GENE3D); mobidb-lite (MOBIDB_LITE); mobidb-lite (MOBIDB_LITE); mobidb-lite (MOBIDB_LITE); PTHR11177 (PANTHER); PTHR11177:SF327 (PANTHER); TRANSMEMBRANE (PHOBIUS); CYTOPLASMIC_DOMAIN (PHOBIUS); NON_CYTOPLASMIC_DOMAIN (PHOBIUS); TRANSMEMBRANE (PHOBIUS); NON_CYTOPLASMIC_DOMAIN (PHOBIUS); CYTOPLASMIC_DOMAIN (PHOBIUS); TRANSMEMBRANE (PHOBIUS); c…	no GO terms	#6b157a
SrlmF	SrlmF_CBQ68471	F4	F4_124	3	imidazole glycerol phosphate synthase	C:GO:0005737; P:GO:0006520; P:GO:0009058; F:GO:0016757; F:GO:0016829; C:GO:0032991; P:GO:0034641	C:cytoplasm; P:cellular amino acid metabolic process; P:biosynthetic process; F:transferase activity, transferring glycosyl groups; F:lyase activity; C:protein-containing complex; P:cellular nitrogen compound metabolic process			IPR017926 (PFAM); IPR013785 (G3DSA:3.20.20.GENE3D); IPR006062 (PFAM); IPR010139 (TIGRFAM); IPR029062 (G3DSA:3.40.50.GENE3D); mobidb-lite (MOBIDB_LITE); PTHR21235 (PANTHER); PTHR21235:SF2 (PANTHER); IPR010139 (HAMAP); IPR017926 (PROSITE_PROFILES); IPR004651 (CDD); IPR010139 (CDD); IPR029062 (SUPERFAMILY); IPR011060 (SUPERFAMILY)	P:GO:0000105; F:GO:0000107; F:GO:0003824; C:GO:0005737; F:GO:0016763	#6b157a
SrlmF	SrlmF_CBQ68472	F4	F4_125	3	hypothetical protein UMAG_03859	C:GO:0005694	C:chromosome			Coil (COILS); mobidb-lite (MOBIDB_LITE); mobidb-lite (MOBIDB_LITE); mobidb-lite (MOBIDB_LITE); mobidb-lite (MOBIDB_LITE); mobidb-lite (MOBIDB_LITE); mobidb-lite (MOBIDB_LITE); mobidb-lite (MOBIDB_LITE); mobidb-lite (MOBIDB_LITE); IPR038852 (PANTHER)	no GO terms	#6b157a
SrlmF	SrlmF_CBQ68473	F4	F4_126	3	aspartic peptidase A1	F:GO:0008233	F:peptidase activity	EC:3.4.23	Acting on peptide bonds (peptidases)	IPR001461 (PRINTS); IPR033121 (PFAM); IPR021109 (G3DSA:2.40.70.GENE3D); IPR021109 (G3DSA:2.40.70.GENE3D); IPR001461 (PANTHER); PTHR13683:SF243 (PANTHER); IPR001969 (PROSITE_PATTERNS); IPR001969 (PROSITE_PATTERNS); SIGNAL_PEPTIDE_C_REGION (PHOBIUS); SIGNAL_PEPTIDE (PHOBIUS); NON_CYTOPLASMIC_DOMAIN (PHOBIUS); SIGNAL_PEPTIDE_H_REGION (PHOBIUS); SIGNAL_PEPTIDE_N_REGION (PHOBIUS); IPR033121 (PROSITE_P…	F:GO:0004190; P:GO:0006508	#6b157a
SrlmF	SrlmF_CBQ68474	F4	F4_127	3	ATP-binding cassette transporter	C:GO:0005575; F:GO:0016887; F:GO:0022857; F:GO:0043167	C:cellular_component; F:ATPase activity; F:transmembrane transporter activity; F:ion binding	EC:3.6.1.3; EC:3.6.1.15	Adenosinetriphosphatase; Nucleoside-triphosphate phosphatase	Coil (COILS); IPR003593 (SMART); IPR011527 (PFAM); IPR003439 (PFAM); G3DSA:3.40.50.300 (GENE3D); IPR003439 (PFAM); IPR036640 (G3DSA:1.20.1560.GENE3D); mobidb-lite (MOBIDB_LITE); mobidb-lite (MOBIDB_LITE); mobidb-lite (MOBIDB_LITE); PTHR24223:SF344 (PANTHER); PTHR24223 (PANTHER); IPR017871 (PROSITE_PATTERNS); IPR017871 (PROSITE_PATTERNS); CYTOPLASMIC_DOMAIN (PHOBIUS); CYTOPLASMIC_DOMAIN (PHOBIUS);…	F:GO:0005524; C:GO:0016021; F:GO:0016887; F:GO:0042626; P:GO:0055085	#6b157a
UbraF	UbraF_SAM84341	F4	F4_001	3	hypothetical protein UMAG_03638					mobidb-lite (MOBIDB_LITE); mobidb-lite (MOBIDB_LITE); mobidb-lite (MOBIDB_LITE); mobidb-lite (MOBIDB_LITE); mobidb-lite (MOBIDB_LITE); mobidb-lite (MOBIDB_LITE)	no GO terms	#6b157a
UbraF	UbraF_SAM84342	F4	F4_002	3	ERG4/ERG24 ergosterol biosynthesis protein	C:GO:0005575; F:GO:0016491	C:cellular_component; F:oxidoreductase activity			IPR001171 (PFAM); G3DSA:1.20.120.1630 (GENE3D); mobidb-lite (MOBIDB_LITE); mobidb-lite (MOBIDB_LITE); mobidb-lite (MOBIDB_LITE); PTHR21257 (PANTHER); PTHR21257:SF17 (PANTHER); IPR018083 (PROSITE_PATTERNS); IPR018083 (PROSITE_PATTERNS); NON_CYTOPLASMIC_DOMAIN (PHOBIUS); NON_CYTOPLASMIC_DOMAIN (PHOBIUS); TRANSMEMBRANE (PHOBIUS); TRANSMEMBRANE (PHOBIUS); TRANSMEMBRANE (PHOBIUS); CYTOPLASMIC_DOMAIN (…	C:GO:0016020; F:GO:0016628; P:GO:0055114	#6b157a
UbraF	UbraF_SAM84343	F4	F4_003	3	secreted salivary protein	C:GO:0005575	C:cellular_component			IPR019008 (PFAM); mobidb-lite (MOBIDB_LITE); mobidb-lite (MOBIDB_LITE); IPR039163 (PANTHER); PTHR13605:SF4 (PANTHER); SIGNAL_PEPTIDE_H_REGION (PHOBIUS); SIGNAL_PEPTIDE (PHOBIUS); SIGNAL_PEPTIDE_C_REGION (PHOBIUS); NON_CYTOPLASMIC_DOMAIN (PHOBIUS); SIGNAL_PEPTIDE_N_REGION (PHOBIUS); TRANSMEMBRANE (PHOBIUS); CYTOPLASMIC_DOMAIN (PHOBIUS); SignalP-noTM (SIGNALP_EUK); SignalP-noTM (SIGNALP_GRAM_NEGATI…	no GO terms	#6b157a
UbraF	UbraF_SAM84344	F4	F4_004	3	ataxin-10-like protein					IPR019156 (PFAM); mobidb-lite (MOBIDB_LITE); mobidb-lite (MOBIDB_LITE); PTHR13255 (PANTHER); IPR016024 (SUPERFAMILY)	no GO terms	#6b157a
UbraF	UbraF_SAM84345	F4	F4_005	3	hypothetical protein UMAG_03645	P:GO:0002376; C:GO:0005623; P:GO:0005975; P:GO:0006950; P:GO:0007165; F:GO:0008289; F:GO:0016798	P:immune system process; C:cell; P:carbohydrate metabolic process; P:response to stress; P:signal transduction; F:lipid binding; F:hydrolase activity, acting on glycosyl bonds			IPR000757 (PFAM); PTHR10963:SF55 (PANTHER); PTHR10963 (PANTHER); NON_CYTOPLASMIC_DOMAIN (PHOBIUS); SIGNAL_PEPTIDE_H_REGION (PHOBIUS); SIGNAL_PEPTIDE_C_REGION (PHOBIUS); SIGNAL_PEPTIDE (PHOBIUS); SIGNAL_PEPTIDE_N_REGION (PHOBIUS); IPR000757 (PROSITE_PROFILES); SignalP-noTM (SIGNALP_EUK); SignalP-noTM (SIGNALP_GRAM_NEGATIVE); SignalP-TM (SIGNALP_GRAM_POSITIVE); IPR013320 (SUPERFAMILY)	F:GO:0004553; P:GO:0005975	#6b157a
UbraF	UbraF_SAM84346	F4	F4_006	3	hypothetical protein PSEUBRA_SCAF24g01462	C:GO:0005739; C:GO:0005783; P:GO:0006605; P:GO:0007005; F:GO:0008289; C:GO:0032991; P:GO:0061024	C:mitochondrion; C:endoplasmic reticulum; P:protein targeting; P:mitochondrion organization; F:lipid binding; C:protein-containing complex; P:membrane organization			IPR019411 (PFAM); mobidb-lite (MOBIDB_LITE); mobidb-lite (MOBIDB_LITE); mobidb-lite (MOBIDB_LITE); mobidb-lite (MOBIDB_LITE); mobidb-lite (MOBIDB_LITE); mobidb-lite (MOBIDB_LITE); mobidb-lite (MOBIDB_LITE); IPR027537 (PTHR13466:PANTHER); PTHR13466 (PANTHER); NON_CYTOPLASMIC_DOMAIN (PHOBIUS); TRANSMEMBRANE (PHOBIUS); CYTOPLASMIC_DOMAIN (PHOBIUS); IPR031468 (PROSITE_PROFILES); IPR027537 (HAMAP); TM…	P:GO:0007005; F:GO:0008289; C:GO:0032865	#6b157a
UbraF	UbraF_SAM84347	F4	F4_007	3	sphingolipid fatty acid hydroxylase	C:GO:0005737; C:GO:0005783; P:GO:0006629; P:GO:0009058; F:GO:0016491; F:GO:0043167; P:GO:0044281	C:cytoplasm; C:endoplasmic reticulum; P:lipid metabolic process; P:biosynthetic process; F:oxidoreductase activity; F:ion binding; P:small molecule metabolic process			IPR001199 (PRINTS); IPR001199 (SMART); IPR014430 (PIRSF); IPR036400 (G3DSA:3.10.120.GENE3D); IPR001199 (PFAM); IPR006694 (PFAM); PTHR12863:SF1 (PANTHER); PTHR12863 (PANTHER); IPR018506 (PROSITE_PATTERNS); TRANSMEMBRANE (PHOBIUS); NON_CYTOPLASMIC_DOMAIN (PHOBIUS); NON_CYTOPLASMIC_DOMAIN (PHOBIUS); CYTOPLASMIC_DOMAIN (PHOBIUS); CYTOPLASMIC_DOMAIN (PHOBIUS); TRANSMEMBRANE (PHOBIUS); TRANSMEMBRANE (P…	F:GO:0005506; P:GO:0006629; P:GO:0008610; C:GO:0016021; F:GO:0016491; F:GO:0020037; P:GO:0055114; F:GO:0080132	#6b157a
UbraF	UbraF_SAM84348	F4	F4_008	3	potential tRNA 3' processing endoribonuclease	P:GO:0006399	P:tRNA metabolic process			IPR036866 (G3DSA:3.60.15.GENE3D); IPR001279 (PFAM); IPR027794 (PFAM); mobidb-lite (MOBIDB_LITE); mobidb-lite (MOBIDB_LITE); mobidb-lite (MOBIDB_LITE); mobidb-lite (MOBIDB_LITE); mobidb-lite (MOBIDB_LITE); mobidb-lite (MOBIDB_LITE); mobidb-lite (MOBIDB_LITE); mobidb-lite (MOBIDB_LITE); PTHR12553:SF49 (PANTHER); PTHR12553 (PANTHER); cd07718 (CDD); IPR036866 (SUPERFAMILY); IPR036866 (SUPERFAMILY)	P:GO:0008033	#6b157a
UbraF	UbraF_SAM84349	F4	F4_009	3	hypothetical protein PHSY_006745					no IPS match	no IPS match	#6b157a
UbraF	UbraF_SAM84352	F4	F4_010	3	conserved hypothetical protein	C:GO:0016020; C:GO:0016021	C:membrane; C:integral component of membrane			Coil (COILS); Coil (COILS); Coil (COILS); mobidb-lite (MOBIDB_LITE); mobidb-lite (MOBIDB_LITE); mobidb-lite (MOBIDB_LITE); mobidb-lite (MOBIDB_LITE); mobidb-lite (MOBIDB_LITE); mobidb-lite (MOBIDB_LITE); mobidb-lite (MOBIDB_LITE); mobidb-lite (MOBIDB_LITE); mobidb-lite (MOBIDB_LITE); mobidb-lite (MOBIDB_LITE); mobidb-lite (MOBIDB_LITE); mobidb-lite (MOBIDB_LITE); NON_CYTOPLASMIC_DOMAIN (PHOBIUS);…	no GO terms	#6b157a
UbraF	UbraF_SAM84353	F4	F4_011	3	hypothetical protein PHSY_006747	C:GO:0016020; C:GO:0016021	C:membrane; C:integral component of membrane			mobidb-lite (MOBIDB_LITE); mobidb-lite (MOBIDB_LITE); mobidb-lite (MOBIDB_LITE); PTHR39470 (PANTHER); TRANSMEMBRANE (PHOBIUS); TRANSMEMBRANE (PHOBIUS); TRANSMEMBRANE (PHOBIUS); CYTOPLASMIC_DOMAIN (PHOBIUS); CYTOPLASMIC_DOMAIN (PHOBIUS); CYTOPLASMIC_DOMAIN (PHOBIUS); NON_CYTOPLASMIC_DOMAIN (PHOBIUS); TRANSMEMBRANE (PHOBIUS); TRANSMEMBRANE (PHOBIUS); NON_CYTOPLASMIC_DOMAIN (PHOBIUS); NON_CYTOPLASMI…	no GO terms	#6b157a
UbraF	UbraF_SAM84354	F4	F4_012	3	conserved hypothetical protein	F:GO:0003924; F:GO:0005525	F:GTPase activity; F:GTP binding			Coil (COILS); IPR022812 (PRINTS); IPR022812 (PFAM); mobidb-lite (MOBIDB_LITE); mobidb-lite (MOBIDB_LITE); mobidb-lite (MOBIDB_LITE); mobidb-lite (MOBIDB_LITE); mobidb-lite (MOBIDB_LITE); mobidb-lite (MOBIDB_LITE); mobidb-lite (MOBIDB_LITE); mobidb-lite (MOBIDB_LITE); mobidb-lite (MOBIDB_LITE); mobidb-lite (MOBIDB_LITE); IPR022812 (PANTHER); PTHR11566:SF135 (PANTHER); IPR027417 (SUPERFAMILY)	no GO terms	#6b157a
UbraF	UbraF_SAM84355	F4	F4_013	3	hypothetical protein UMAG_03653					IPR009091 (G3DSA:2.130.10.GENE3D); IPR009091 (G3DSA:2.130.10.GENE3D); mobidb-lite (MOBIDB_LITE); mobidb-lite (MOBIDB_LITE); PTHR22870 (PANTHER); PTHR22870:SF322 (PANTHER); IPR000408 (PROSITE_PROFILES); IPR009091 (SUPERFAMILY)	no GO terms	#6b157a
UbraF	UbraF_SAM84356	F4	F4_014	3	hypothetical protein PHSY_006749	F:GO:0003723	F:RNA binding			IPR004087 (SMART); IPR036612 (G3DSA:3.30.1370.GENE3D); IPR004088 (PFAM); IPR036612 (G3DSA:3.30.1370.GENE3D); IPR036612 (G3DSA:3.30.1370.GENE3D); mobidb-lite (MOBIDB_LITE); mobidb-lite (MOBIDB_LITE); mobidb-lite (MOBIDB_LITE); mobidb-lite (MOBIDB_LITE); mobidb-lite (MOBIDB_LITE); mobidb-lite (MOBIDB_LITE); PTHR10288:SF222 (PANTHER); PTHR10288 (PANTHER); PS50084 (PROSITE_PROFILES); PS50084 (PROSITE…	F:GO:0003676; F:GO:0003723	#6b157a
UbraF	UbraF_SAM84357	F4	F4_015	3	component of vacuolar transporter chaperone	C:GO:0005575	C:cellular_component			IPR003807 (PFAM); mobidb-lite (MOBIDB_LITE); mobidb-lite (MOBIDB_LITE); PTHR34187 (PANTHER); PTHR34187:SF2 (PANTHER); CYTOPLASMIC_DOMAIN (PHOBIUS); NON_CYTOPLASMIC_DOMAIN (PHOBIUS); TRANSMEMBRANE (PHOBIUS); NON_CYTOPLASMIC_DOMAIN (PHOBIUS); TRANSMEMBRANE (PHOBIUS); CYTOPLASMIC_DOMAIN (PHOBIUS); TRANSMEMBRANE (PHOBIUS); TMhelix (TMHMM); TMhelix (TMHMM); TMhelix (TMHMM)	no GO terms	#6b157a
UbraF	UbraF_SAM84362	F4	F4_016	3	hypothetical protein UMAG_03657	C:GO:0016020; C:GO:0016021; F:GO:0016746	C:membrane; C:integral component of membrane; F:transferase activity, transferring acyl groups			mobidb-lite (MOBIDB_LITE); PTHR23063:SF16 (PANTHER); PTHR23063 (PANTHER); TRANSMEMBRANE (PHOBIUS); CYTOPLASMIC_DOMAIN (PHOBIUS); TRANSMEMBRANE (PHOBIUS); CYTOPLASMIC_DOMAIN (PHOBIUS); NON_CYTOPLASMIC_DOMAIN (PHOBIUS); TMhelix (TMHMM); TMhelix (TMHMM)	no GO terms	#6b157a
UbraF	UbraF_SAM84366	F4	F4_017	3	macrophage activating glycoprotein					mobidb-lite (MOBIDB_LITE); PTHR33069:SF4 (PANTHER); PTHR33069 (PANTHER); SIGNAL_PEPTIDE_H_REGION (PHOBIUS); SIGNAL_PEPTIDE (PHOBIUS); SIGNAL_PEPTIDE_C_REGION (PHOBIUS); TRANSMEMBRANE (PHOBIUS); NON_CYTOPLASMIC_DOMAIN (PHOBIUS); SIGNAL_PEPTIDE_N_REGION (PHOBIUS); CYTOPLASMIC_DOMAIN (PHOBIUS); SignalP-noTM (SIGNALP_EUK); SignalP-TM (SIGNALP_GRAM_POSITIVE); SignalP-noTM (SIGNALP_GRAM_NEGATIVE)	no GO terms	#6b157a
UbraF	UbraF_SAM84367	F4	F4_018	3	hypothetical protein UMAG_03661	C:GO:0005739; P:GO:0006464; P:GO:0051604	C:mitochondrion; P:cellular protein modification process; P:protein maturation			G3DSA:3.30.930.10 (GENE3D); IPR004143 (PFAM); IPR004562 (PANTHER); IPR004143 (PROSITE_PROFILES); cd16443 (CDD); SSF55681 (SUPERFAMILY)	P:GO:0006464; P:GO:0009249	#6b157a
UbraF	UbraF_SAM84368	F4	F4_019	3	hypothetical protein PHSY_006761	C:GO:0005575	C:cellular_component			Coil (COILS); mobidb-lite (MOBIDB_LITE); mobidb-lite (MOBIDB_LITE); mobidb-lite (MOBIDB_LITE); mobidb-lite (MOBIDB_LITE); mobidb-lite (MOBIDB_LITE); TRANSMEMBRANE (PHOBIUS); NON_CYTOPLASMIC_DOMAIN (PHOBIUS); CYTOPLASMIC_DOMAIN (PHOBIUS); TMhelix (TMHMM)	no GO terms	#6b157a
UbraF	UbraF_SAM84369	F4	F4_020	3	sterol 14-alpha demethylase	C:GO:0005575; F:GO:0008168; F:GO:0016491; F:GO:0043167	C:cellular_component; F:methyltransferase activity; F:oxidoreductase activity; F:ion binding			IPR001128 (PRINTS); IPR002403 (PRINTS); IPR001128 (PFAM); IPR036396 (G3DSA:1.10.630.GENE3D); PTHR24286 (PANTHER); PTHR24286:SF24 (PANTHER); IPR017972 (PROSITE_PATTERNS); TRANSMEMBRANE (PHOBIUS); TRANSMEMBRANE (PHOBIUS); CYTOPLASMIC_DOMAIN (PHOBIUS); NON_CYTOPLASMIC_DOMAIN (PHOBIUS); CYTOPLASMIC_DOMAIN (PHOBIUS); NON_CYTOPLASMIC_DOMAIN (PHOBIUS); TRANSMEMBRANE (PHOBIUS); IPR036396 (SUPERFAMILY); T…	F:GO:0004497; F:GO:0005506; F:GO:0016705; F:GO:0020037; P:GO:0055114	#6b157a
UbraF	UbraF_SAM84370	F4	F4_021	3	putative uracil permease	C:GO:0005886; F:GO:0022857	C:plasma membrane; F:transmembrane transporter activity			IPR001248 (PFAM); IPR038271 (G3DSA:1.10.4160.GENE3D); IPR012681 (TIGRFAM); mobidb-lite (MOBIDB_LITE); mobidb-lite (MOBIDB_LITE); PTHR30618:SF2 (PANTHER); PTHR30618 (PANTHER); TRANSMEMBRANE (PHOBIUS); NON_CYTOPLASMIC_DOMAIN (PHOBIUS); CYTOPLASMIC_DOMAIN (PHOBIUS); TRANSMEMBRANE (PHOBIUS); TRANSMEMBRANE (PHOBIUS); TRANSMEMBRANE (PHOBIUS); NON_CYTOPLASMIC_DOMAIN (PHOBIUS); TRANSMEMBRANE (PHOBIUS); T…	C:GO:0016020; F:GO:0022857; P:GO:0055085	#6b157a
UbraF	UbraF_SAM84371	F4	F4_022	3	hypothetical protein UMAG_03664					IPR009770 (SMART); G3DSA:3.10.180.80 (GENE3D); IPR009770 (PFAM); mobidb-lite (MOBIDB_LITE); mobidb-lite (MOBIDB_LITE); mobidb-lite (MOBIDB_LITE); mobidb-lite (MOBIDB_LITE); mobidb-lite (MOBIDB_LITE); PTHR39479 (PANTHER); PTHR39479:SF4 (PANTHER); cd16348 (CDD)	no GO terms	#6b157a
UbraF	UbraF_SAM84372	F4	F4_023	3	aldehyde dehydrogenase	F:GO:0016491	F:oxidoreductase activity			IPR015590 (PFAM); IPR016162 (G3DSA:3.40.605.GENE3D); IPR016163 (G3DSA:3.40.309.GENE3D); mobidb-lite (MOBIDB_LITE); PTHR43521 (PANTHER); PTHR43521:SF1 (PANTHER); IPR029510 (PROSITE_PATTERNS); IPR016161 (SUPERFAMILY)	F:GO:0016491; F:GO:0016620; P:GO:0055114	#6b157a
UbraF	UbraF_SAM84373	F4	F4_024	3	hypothetical protein PSEUBRA_SCAF24g01473	F:GO:0003723; P:GO:0034641	F:RNA binding; P:cellular nitrogen compound metabolic process			Coil (COILS); IPR006569 (SMART); IPR000061 (SMART); IPR000504 (SMART); IPR012677 (G3DSA:3.30.70.GENE3D); IPR000061 (PFAM); IPR008942 (G3DSA:1.25.40.GENE3D); IPR000504 (PFAM); IPR035967 (G3DSA:1.10.10.GENE3D); mobidb-lite (MOBIDB_LITE); mobidb-lite (MOBIDB_LITE); mobidb-lite (MOBIDB_LITE); mobidb-lite (MOBIDB_LITE); mobidb-lite (MOBIDB_LITE); mobidb-lite (MOBIDB_LITE); mobidb-lite (MOBIDB_LITE); m…	F:GO:0003676; F:GO:0003723; P:GO:0006396	#6b157a
UbraF	UbraF_SAM84374	F4	F4_025	3	hypothetical protein PHSY_006768	F:GO:0003677; P:GO:0006259; P:GO:0006950; P:GO:0009058; F:GO:0043167	F:DNA binding; P:DNA metabolic process; P:response to stress; P:biosynthetic process; F:ion binding			IPR003593 (SMART); IPR006642 (SMART); IPR021886 (PFAM); IPR003959 (PFAM); G3DSA:1.10.8.60 (GENE3D); G3DSA:3.40.50.300 (GENE3D); IPR032423 (PFAM); G3DSA:1.20.272.10 (GENE3D); G3DSA:3.30.160.60 (GENE3D); mobidb-lite (MOBIDB_LITE); mobidb-lite (MOBIDB_LITE); mobidb-lite (MOBIDB_LITE); PTHR13779:SF7 (PANTHER); PTHR13779 (PANTHER); cd00009 (CDD); IPR008921 (SUPERFAMILY); IPR027417 (SUPERFAMILY)	F:GO:0003677; F:GO:0005524; P:GO:0006260; P:GO:0006281	#6b157a
UbraF	UbraF_SAM84375	F4	F4_026	3	ER to Golgi transport-related protein	C:GO:0005773; C:GO:0005783; P:GO:0016192; C:GO:0031410	C:vacuole; C:endoplasmic reticulum; P:vesicle-mediated transport; C:cytoplasmic vesicle			IPR004932 (PFAM); IPR004932 (PIRSF); mobidb-lite (MOBIDB_LITE); mobidb-lite (MOBIDB_LITE); IPR004932 (PANTHER); PTHR10743:SF0 (PANTHER); TRANSMEMBRANE (PHOBIUS); TRANSMEMBRANE (PHOBIUS); NON_CYTOPLASMIC_DOMAIN (PHOBIUS); TRANSMEMBRANE (PHOBIUS); NON_CYTOPLASMIC_DOMAIN (PHOBIUS); CYTOPLASMIC_DOMAIN (PHOBIUS); TRANSMEMBRANE (PHOBIUS); CYTOPLASMIC_DOMAIN (PHOBIUS); CYTOPLASMIC_DOMAIN (PHOBIUS); TMhe…	C:GO:0016021	#6b157a
UbraF	UbraF_SAM84376	F4	F4_027	3	putative NADH dehydrogenase (ubiquinone)	C:GO:0005575; F:GO:0016491; F:GO:0043167	C:cellular_component; F:oxidoreductase activity; F:ion binding			IPR002048 (SMART); IPR002048 (PFAM); IPR002048 (PFAM); IPR023753 (PFAM); G3DSA:3.50.50.100 (GENE3D); PTHR43706 (PANTHER); PTHR43706:SF2 (PANTHER); IPR018247 (PROSITE_PATTERNS); IPR018247 (PROSITE_PATTERNS); NON_CYTOPLASMIC_DOMAIN (PHOBIUS); CYTOPLASMIC_DOMAIN (PHOBIUS); TRANSMEMBRANE (PHOBIUS); IPR002048 (PROSITE_PROFILES); IPR002048 (PROSITE_PROFILES); IPR002048 (CDD); IPR011992 (SUPERFAMILY); I…	F:GO:0005509; F:GO:0016491; P:GO:0055114	#6b157a
UbraF	UbraF_SAM84377	F4	F4_028	3	hypothetical protein PSEUBRA_SCAF24g01467					IPR021278 (PFAM); mobidb-lite (MOBIDB_LITE); IPR021278 (PANTHER)	no GO terms	#6b157a
UbraF	UbraF_SAM84378	F4	F4_029	3	conserved hypothetical protein					Coil (COILS); Coil (COILS); Coil (COILS); Coil (COILS); IPR019191 (PFAM); mobidb-lite (MOBIDB_LITE); mobidb-lite (MOBIDB_LITE); mobidb-lite (MOBIDB_LITE); mobidb-lite (MOBIDB_LITE); mobidb-lite (MOBIDB_LITE); mobidb-lite (MOBIDB_LITE); mobidb-lite (MOBIDB_LITE); mobidb-lite (MOBIDB_LITE); mobidb-lite (MOBIDB_LITE); mobidb-lite (MOBIDB_LITE); mobidb-lite (MOBIDB_LITE); IPR038881 (PANTHER)	no GO terms	#6b157a
UbraF	UbraF_SAM84380	F4	F4_030	3	putative transcription initiation factor iia gamma chain	C:GO:0005654; F:GO:0008134; P:GO:0009058; C:GO:0032991; P:GO:0034641; P:GO:0065003	C:nucleoplasm; F:transcription factor binding; P:biosynthetic process; C:protein-containing complex; P:cellular nitrogen compound metabolic process; P:protein-containing complex assembly			IPR009088 (G3DSA:2.30.18.GENE3D); IPR003194 (PIRSF); IPR009083 (G3DSA:1.10.287.GENE3D); IPR015872 (PFAM); IPR015871 (PFAM); IPR003194 (PANTHER); PTHR10966:SF0 (PANTHER); IPR015872 (PRODOM); IPR015871 (CDD); IPR015872 (CDD); SSF47396 (SUPERFAMILY); IPR009088 (SUPERFAMILY)	C:GO:0005672; P:GO:0006367	#6b157a
UbraF	UbraF_SAM84381	F4	F4_031	3	hypothetical protein UMAG_03673					IPR021264 (PFAM); mobidb-lite (MOBIDB_LITE); mobidb-lite (MOBIDB_LITE); mobidb-lite (MOBIDB_LITE); mobidb-lite (MOBIDB_LITE); mobidb-lite (MOBIDB_LITE); mobidb-lite (MOBIDB_LITE); IPR021264 (PANTHER)	no GO terms	#6b157a
UbraF	UbraF_SAM84383	F4	F4_032	3	hypothetical protein PSEUBRA_SCAF24g01461					IPR001251 (SMART); IPR036865 (G3DSA:3.40.525.GENE3D); IPR001251 (PFAM); mobidb-lite (MOBIDB_LITE); mobidb-lite (MOBIDB_LITE); mobidb-lite (MOBIDB_LITE); mobidb-lite (MOBIDB_LITE); mobidb-lite (MOBIDB_LITE); mobidb-lite (MOBIDB_LITE); mobidb-lite (MOBIDB_LITE); PTHR10174 (PANTHER); PTHR10174:SF132 (PANTHER); NON_CYTOPLASMIC_DOMAIN (PHOBIUS); CYTOPLASMIC_DOMAIN (PHOBIUS); TRANSMEMBRANE (PHOBIUS); N…	no GO terms	#6b157a
UbraF	UbraF_SAM84384	F4	F4_033	3	hypothetical protein PSEUBRA_SCAF24g01460	F:GO:0043167	F:ion binding			IPR014001 (SMART); IPR001650 (SMART); IPR038718 (G3DSA:3.40.50.GENE3D); G3DSA:3.40.50.300 (GENE3D); G3DSA:1.20.120.850 (GENE3D); IPR000330 (PFAM); IPR001650 (PFAM); mobidb-lite (MOBIDB_LITE); mobidb-lite (MOBIDB_LITE); mobidb-lite (MOBIDB_LITE); mobidb-lite (MOBIDB_LITE); mobidb-lite (MOBIDB_LITE); mobidb-lite (MOBIDB_LITE); PTHR10799 (PANTHER); PTHR10799:SF933 (PANTHER); NON_CYTOPLASMIC_DOMAIN (…	F:GO:0005524	#6b157a
UbraF	UbraF_SAM84385	F4	F4_034	3	hypothetical protein UMAG_03678					Coil (COILS); IPR001849 (SMART); IPR027267 (G3DSA:1.20.1270.GENE3D); IPR011993 (G3DSA:2.30.29.GENE3D); IPR001849 (PFAM); mobidb-lite (MOBIDB_LITE); mobidb-lite (MOBIDB_LITE); mobidb-lite (MOBIDB_LITE); mobidb-lite (MOBIDB_LITE); PTHR31941:SF1 (PANTHER); PTHR31941 (PANTHER); IPR001849 (PROSITE_PROFILES); cd13311 (CDD); IPR027267 (SUPERFAMILY); SSF50729 (SUPERFAMILY)	no GO terms	#6b157a
UbraF	UbraF_SAM84386	F4	F4_035	3	hypothetical protein UMAG_10484	F:GO:0003674; C:GO:0005737; C:GO:0005783; P:GO:0006091; P:GO:0006464; P:GO:0006629; P:GO:0009058; C:GO:0032991; P:GO:0071554	F:molecular_function; C:cytoplasm; C:endoplasmic reticulum; P:generation of precursor metabolites and energy; P:cellular protein modification process; P:lipid metabolic process; P:biosynthetic process; C:protein-containing complex; P:cell wall organization or biogenesis	EC:2.7.8.13; EC:2.7.8.15	Phospho-N-acetylmuramoyl-pentapeptide-transferase; UDP-N-acetylglucosamine--dolichyl-phosphate	IPR000715 (PFAM); IPR033895 (PANTHER); NON_CYTOPLASMIC_DOMAIN (PHOBIUS); SIGNAL_PEPTIDE (PHOBIUS); TRANSMEMBRANE (PHOBIUS); TRANSMEMBRANE (PHOBIUS); CYTOPLASMIC_DOMAIN (PHOBIUS); NON_CYTOPLASMIC_DOMAIN (PHOBIUS); NON_CYTOPLASMIC_DOMAIN (PHOBIUS); TRANSMEMBRANE (PHOBIUS); TRANSMEMBRANE (PHOBIUS); NON_CYTOPLASMIC_DOMAIN (PHOBIUS); SIGNAL_PEPTIDE_C_REGION (PHOBIUS); TRANSMEMBRANE (PHOBIUS); NON_CYTO…	F:GO:0003975; P:GO:0006487; P:GO:0006488; F:GO:0008963; C:GO:0016021	#6b157a
UbraF	UbraF_SAM84387	F4	F4_036	3	transcription initiation factor	F:GO:0003677; C:GO:0005840; F:GO:0008135	F:DNA binding; C:ribosome; F:translation factor activity, RNA binding			IPR002853 (SMART); IPR024550 (PFAM); IPR013083 (G3DSA:3.30.40.GENE3D); mobidb-lite (MOBIDB_LITE); mobidb-lite (MOBIDB_LITE); IPR039997 (PANTHER); PTHR13097:SF7 (PANTHER); IPR017919 (PROSITE_PROFILES); SSF57783 (SUPERFAMILY)	P:GO:0006367; F:GO:0043565	#6b157a
UbraF	UbraF_SAM84388	F4	F4_037	3	hypothetical protein PHSY_003436					Coil (COILS); G3DSA:2.60.120.1660 (GENE3D); PF13621 (PFAM); G3DSA:2.60.120.650 (GENE3D); mobidb-lite (MOBIDB_LITE); mobidb-lite (MOBIDB_LITE); mobidb-lite (MOBIDB_LITE); mobidb-lite (MOBIDB_LITE); mobidb-lite (MOBIDB_LITE); mobidb-lite (MOBIDB_LITE); mobidb-lite (MOBIDB_LITE); mobidb-lite (MOBIDB_LITE); mobidb-lite (MOBIDB_LITE); mobidb-lite (MOBIDB_LITE); PTHR12461:SF80 (PANTHER); PTHR12461 (PAN…	no GO terms	#6b157a
UbraF	UbraF_SAM84389	F4	F4_038	3	hypothetical protein PHSY_003435	F:GO:0003700; C:GO:0005634; P:GO:0009058; P:GO:0034641; F:GO:0043167	F:DNA-binding transcription factor activity; C:nucleus; P:biosynthetic process; P:cellular nitrogen compound metabolic process; F:ion binding			Coil (COILS); IPR001138 (SMART); IPR036864 (G3DSA:4.10.240.GENE3D); IPR001138 (PFAM); mobidb-lite (MOBIDB_LITE); mobidb-lite (MOBIDB_LITE); mobidb-lite (MOBIDB_LITE); mobidb-lite (MOBIDB_LITE); mobidb-lite (MOBIDB_LITE); mobidb-lite (MOBIDB_LITE); PTHR31001 (PANTHER); IPR001138 (PROSITE_PATTERNS); IPR001138 (PROSITE_PROFILES); IPR001138 (CDD); cd12148 (CDD); IPR036864 (SUPERFAMILY)	F:GO:0000981; C:GO:0005634; P:GO:0006355; F:GO:0008270	#6b157a
UbraF	UbraF_SAM84401	F4	F4_039	3	amino acid transporter	C:GO:0005575; F:GO:0022857	C:cellular_component; F:transmembrane transporter activity			G3DSA:1.20.1740.10 (GENE3D); IPR004841 (PFAM); IPR002293 (PIRSF); mobidb-lite (MOBIDB_LITE); mobidb-lite (MOBIDB_LITE); mobidb-lite (MOBIDB_LITE); PTHR43341 (PANTHER); PTHR43341:SF3 (PANTHER); IPR004840 (PROSITE_PATTERNS); CYTOPLASMIC_DOMAIN (PHOBIUS); CYTOPLASMIC_DOMAIN (PHOBIUS); NON_CYTOPLASMIC_DOMAIN (PHOBIUS); TRANSMEMBRANE (PHOBIUS); NON_CYTOPLASMIC_DOMAIN (PHOBIUS); TRANSMEMBRANE (PHOBIUS)…	P:GO:0006865; C:GO:0016020; C:GO:0016021; F:GO:0022857; P:GO:0055085	#6b157a
UbraF	UbraF_SAM84413	F4	F4_040	3	amino acid transporter	C:GO:0005575; F:GO:0022857	C:cellular_component; F:transmembrane transporter activity			IPR002293 (PIRSF); IPR004841 (PFAM); G3DSA:1.20.1740.10 (GENE3D); mobidb-lite (MOBIDB_LITE); mobidb-lite (MOBIDB_LITE); PTHR43341 (PANTHER); PTHR43341:SF9 (PANTHER); NON_CYTOPLASMIC_DOMAIN (PHOBIUS); NON_CYTOPLASMIC_DOMAIN (PHOBIUS); TRANSMEMBRANE (PHOBIUS); CYTOPLASMIC_DOMAIN (PHOBIUS); TRANSMEMBRANE (PHOBIUS); TRANSMEMBRANE (PHOBIUS); CYTOPLASMIC_DOMAIN (PHOBIUS); CYTOPLASMIC_DOMAIN (PHOBIUS); …	C:GO:0016020; F:GO:0022857; P:GO:0055085	#6b157a
UbraF	UbraF_SAM84426	F4	F4_041	3	conserved hypothetical protein					mobidb-lite (MOBIDB_LITE); mobidb-lite (MOBIDB_LITE); mobidb-lite (MOBIDB_LITE); mobidb-lite (MOBIDB_LITE); mobidb-lite (MOBIDB_LITE); mobidb-lite (MOBIDB_LITE); mobidb-lite (MOBIDB_LITE); mobidb-lite (MOBIDB_LITE); mobidb-lite (MOBIDB_LITE); mobidb-lite (MOBIDB_LITE); mobidb-lite (MOBIDB_LITE); mobidb-lite (MOBIDB_LITE); mobidb-lite (MOBIDB_LITE); mobidb-lite (MOBIDB_LITE); mobidb-lite (MOBIDB_L…	no GO terms	#6b157a
UbraF	UbraF_SAM84427	F4	F4_042	3	ER to Golgi transport-related protein	C:GO:0005575	C:cellular_component			IPR002995 (PFAM); PTHR23427:SF1 (PANTHER); PTHR23427 (PANTHER); IPR002995 (PROSITE_PATTERNS); NON_CYTOPLASMIC_DOMAIN (PHOBIUS); TRANSMEMBRANE (PHOBIUS); TRANSMEMBRANE (PHOBIUS); NON_CYTOPLASMIC_DOMAIN (PHOBIUS); TRANSMEMBRANE (PHOBIUS); NON_CYTOPLASMIC_DOMAIN (PHOBIUS); TRANSMEMBRANE (PHOBIUS); TRANSMEMBRANE (PHOBIUS); CYTOPLASMIC_DOMAIN (PHOBIUS); CYTOPLASMIC_DOMAIN (PHOBIUS); NON_CYTOPLASMIC_DO…	C:GO:0016021	#6b157a
UbraF	UbraF_SAM84428	F4	F4_043	3	oxaloacetate carrier protein	C:GO:0005739; F:GO:0022857	C:mitochondrion; F:transmembrane transporter activity			IPR023395 (G3DSA:1.50.40.GENE3D); IPR018108 (PFAM); IPR040062 (PANTHER); PTHR24089:SF95 (PANTHER); TRANSMEMBRANE (PHOBIUS); CYTOPLASMIC_DOMAIN (PHOBIUS); NON_CYTOPLASMIC_DOMAIN (PHOBIUS); IPR018108 (PROSITE_PROFILES); IPR018108 (PROSITE_PROFILES); IPR018108 (PROSITE_PROFILES); IPR023395 (SUPERFAMILY)	F:GO:0022857	#6b157a
UbraF	UbraF_SAM84429	F4	F4_044	3	conserved hypothetical protein	P:GO:0006464; F:GO:0016301; F:GO:0043167	P:cellular protein modification process; F:kinase activity; F:ion binding			Coil (COILS); IPR000719 (SMART); IPR000719 (PFAM); G3DSA:3.30.200.20 (GENE3D); G3DSA:1.10.510.10 (GENE3D); PIRSF000654 (PIRSF); mobidb-lite (MOBIDB_LITE); mobidb-lite (MOBIDB_LITE); mobidb-lite (MOBIDB_LITE); mobidb-lite (MOBIDB_LITE); mobidb-lite (MOBIDB_LITE); mobidb-lite (MOBIDB_LITE); mobidb-lite (MOBIDB_LITE); mobidb-lite (MOBIDB_LITE); PTHR24361 (PANTHER); PTHR24361:SF633 (PANTHER); IPR0174…	F:GO:0004672; F:GO:0005524; P:GO:0006468	#6b157a
UbraF	UbraF_SAM84430	F4	F4_045	3	hypothetical protein PSEUBRA_SCAF19g03210	C:GO:0005575; P:GO:0006810	C:cellular_component; P:transport			Coil (COILS); Coil (COILS); IPR024603 (PFAM); IPR024602 (PFAM); mobidb-lite (MOBIDB_LITE); mobidb-lite (MOBIDB_LITE); mobidb-lite (MOBIDB_LITE); mobidb-lite (MOBIDB_LITE); mobidb-lite (MOBIDB_LITE); mobidb-lite (MOBIDB_LITE); mobidb-lite (MOBIDB_LITE); mobidb-lite (MOBIDB_LITE); IPR009316 (PANTHER)	P:GO:0007030; P:GO:0015031; C:GO:0016020	#6b157a
UbraF	UbraF_SAM84431	F4	F4_046	3	hypothetical protein UMAG_10497	C:GO:0005737; C:GO:0005783; P:GO:0006629; P:GO:0009058; F:GO:0016491; P:GO:0044281	C:cytoplasm; C:endoplasmic reticulum; P:lipid metabolic process; P:biosynthetic process; F:oxidoreductase activity; P:small molecule metabolic process	EC:1.1.1.102	3-dehydrosphinganine reductase	IPR002347 (PRINTS); SM00822 (SMART); IPR002347 (PFAM); G3DSA:3.40.50.720 (GENE3D); PTHR43550 (PANTHER); PTHR43550:SF3 (PANTHER); TRANSMEMBRANE (PHOBIUS); TRANSMEMBRANE (PHOBIUS); NON_CYTOPLASMIC_DOMAIN (PHOBIUS); CYTOPLASMIC_DOMAIN (PHOBIUS); CYTOPLASMIC_DOMAIN (PHOBIUS); cd08939 (CDD); IPR036291 (SUPERFAMILY); TMhelix (TMHMM)	no GO terms	#6b157a
UbraF	UbraF_SAM84432	F4	F4_047	3	la ribonucleoprotein	F:GO:0003723; C:GO:0005634; C:GO:0032991; P:GO:0034641	F:RNA binding; C:nucleus; C:protein-containing complex; P:cellular nitrogen compound metabolic process			IPR002344 (PRINTS); IPR000504 (SMART); IPR006630 (SMART); IPR036388 (G3DSA:1.10.10.GENE3D); IPR006630 (PFAM); IPR012677 (G3DSA:3.30.70.GENE3D); IPR000504 (PFAM); IPR012677 (G3DSA:3.30.70.GENE3D); mobidb-lite (MOBIDB_LITE); mobidb-lite (MOBIDB_LITE); mobidb-lite (MOBIDB_LITE); mobidb-lite (MOBIDB_LITE); PTHR22792:SF100 (PANTHER); PTHR22792 (PANTHER); IPR006630 (PROSITE_PROFILES); IPR000504 (PROSIT…	F:GO:0003676; F:GO:0003723; C:GO:0005634; P:GO:0006396; C:GO:1990904	#6b157a
UbraF	UbraF_SAM84433	F4	F4_048	3	hypothetical protein UMAG_10498	C:GO:0005575	C:cellular_component			mobidb-lite (MOBIDB_LITE); mobidb-lite (MOBIDB_LITE); mobidb-lite (MOBIDB_LITE); mobidb-lite (MOBIDB_LITE); mobidb-lite (MOBIDB_LITE); mobidb-lite (MOBIDB_LITE); mobidb-lite (MOBIDB_LITE); TRANSMEMBRANE (PHOBIUS); CYTOPLASMIC_DOMAIN (PHOBIUS); NON_CYTOPLASMIC_DOMAIN (PHOBIUS); TMhelix (TMHMM)	no GO terms	#6b157a
UbraF	UbraF_SAM84434	F4	F4_049	3	cyclophilin	P:GO:0006457; P:GO:0006464; F:GO:0016853	P:protein folding; P:cellular protein modification process; F:isomerase activity	EC:5.2.1.8	Peptidylprolyl isomerase	IPR002130 (PRINTS); IPR024936 (PIRSF); IPR002130 (PFAM); IPR029000 (G3DSA:2.40.100.GENE3D); PTHR11071:SF327 (PANTHER); IPR024936 (PANTHER); IPR020892 (PROSITE_PATTERNS); IPR002130 (PROSITE_PROFILES); cd01926 (CDD); IPR029000 (SUPERFAMILY)	P:GO:0000413; F:GO:0003755; P:GO:0006457	#6b157a
UbraF	UbraF_SAM84435	F4	F4_050	3	hypothetical protein UMAG_10499	F:GO:0003674	F:molecular_function			IPR002110 (SMART); IPR036770 (G3DSA:1.25.40.GENE3D); IPR020683 (PFAM); mobidb-lite (MOBIDB_LITE); mobidb-lite (MOBIDB_LITE); mobidb-lite (MOBIDB_LITE); mobidb-lite (MOBIDB_LITE); mobidb-lite (MOBIDB_LITE); mobidb-lite (MOBIDB_LITE); mobidb-lite (MOBIDB_LITE); mobidb-lite (MOBIDB_LITE); mobidb-lite (MOBIDB_LITE); mobidb-lite (MOBIDB_LITE); mobidb-lite (MOBIDB_LITE); PTHR24133:SF25 (PANTHER); PTHR2…	F:GO:0005515	#6b157a
UbraF	UbraF_SAM84436	F4	F4_051	3	hypothetical protein UMAG_03728	P:GO:0006520; P:GO:0009056; P:GO:0034641; F:GO:0043167	P:cellular amino acid metabolic process; P:catabolic process; P:cellular nitrogen compound metabolic process; F:ion binding			Coil (COILS); G3DSA:1.20.58.480 (GENE3D); IPR000898 (PFAM); mobidb-lite (MOBIDB_LITE); PTHR28657:SF3 (PANTHER); IPR000898 (PANTHER); IPR037217 (SUPERFAMILY)	P:GO:0019441; F:GO:0020037; F:GO:0046872	#6b157a
UbraF	UbraF_SAM84437	F4	F4_052	3	hypothetical protein UMAG_03729	P:GO:0006520; P:GO:0009058	P:cellular amino acid metabolic process; P:biosynthetic process			Coil (COILS); PR00096 (PRINTS); PR00099 (PRINTS); IPR017926 (PFAM); IPR015890 (PFAM); IPR029062 (G3DSA:3.40.50.GENE3D); IPR005801 (G3DSA:3.60.120.GENE3D); IPR006805 (PFAM); IPR029062 (G3DSA:3.40.50.GENE3D); mobidb-lite (MOBIDB_LITE); mobidb-lite (MOBIDB_LITE); mobidb-lite (MOBIDB_LITE); PTHR11236 (PANTHER); PTHR11236:SF18 (PANTHER); IPR017926 (PROSITE_PROFILES); cd01743 (CDD); IPR005801 (SUPERFAM…	P:GO:0009058	#6b157a
UbraF	UbraF_SAM84438	F4	F4_053	3	hypothetical protein UMAG_03730					mobidb-lite (MOBIDB_LITE)	no GO terms	#6b157a
UbraF	UbraF_SAM84441	F4	F4_054	3	hypothetical protein PHSY_003389	P:GO:0006520; P:GO:0006790; F:GO:0008233; P:GO:0034655; F:GO:0043167; P:GO:0051186	P:cellular amino acid metabolic process; P:sulfur compound metabolic process; F:peptidase activity; P:nucleobase-containing compound catabolic process; F:ion binding; P:cofactor metabolic process	EC:3.4.11; EC:3.3.1.1	Acting on peptide bonds (peptidases); Adenosylhomocysteinase	G3DSA:3.90.230.10 (GENE3D); PF16189 (PFAM); IPR000994 (PFAM); IPR000587 (PFAM); IPR032416 (PFAM); IPR029149 (G3DSA:3.40.350.GENE3D); IPR029149 (G3DSA:3.40.350.GENE3D); PTHR43763 (PANTHER); IPR033740 (CDD); IPR029149 (SUPERFAMILY); IPR036005 (SUPERFAMILY)	F:GO:0016787; F:GO:0070006	#6b157a
UbraF	UbraF_SAM84442	F4	F4_055	3	putative adenosylhomocysteinase	F:GO:0003674; C:GO:0005829; P:GO:0006520; P:GO:0006790; P:GO:0034655; P:GO:0051186	F:molecular_function; C:cytosol; P:cellular amino acid metabolic process; P:sulfur compound metabolic process; P:nucleobase-containing compound catabolic process; P:cofactor metabolic process	EC:3.3.1.1	Adenosylhomocysteinase	IPR015878 (SMART); IPR000043 (SMART); G3DSA:3.40.50.1480 (GENE3D); G3DSA:3.40.50.1480 (GENE3D); IPR000043 (PFAM); IPR000043 (PIRSF); G3DSA:3.40.50.720 (GENE3D); IPR015878 (PFAM); IPR000043 (TIGRFAM); PTHR23420:SF0 (PANTHER); IPR000043 (PANTHER); IPR020082 (PROSITE_PATTERNS); IPR020082 (PROSITE_PATTERNS); IPR034373 (HAMAP); IPR000043 (CDD); SSF52283 (SUPERFAMILY); IPR036291 (SUPERFAMILY)	F:GO:0004013; P:GO:0019510; F:GO:0051287	#6b157a
UbraF	UbraF_SAM84443	F4	F4_056	3	septin	F:GO:0043167	F:ion binding			Coil (COILS); Coil (COILS); IPR030379 (PFAM); G3DSA:3.40.50.300 (GENE3D); IPR016491 (PIRSF); mobidb-lite (MOBIDB_LITE); mobidb-lite (MOBIDB_LITE); PTHR18884:SF109 (PANTHER); PTHR18884 (PANTHER); IPR030379 (PROSITE_PROFILES); IPR016491 (CDD); IPR027417 (SUPERFAMILY)	F:GO:0005525	#6b157a
UbraF	UbraF_SAM84445	F4	F4_057	3	MRG-domain-containing protein	C:GO:0005634; P:GO:0009058; P:GO:0034641; P:GO:0051276	C:nucleus; P:biosynthetic process; P:cellular nitrogen compound metabolic process; P:chromosome organization			IPR025995 (PFAM); IPR026541 (PFAM); G3DSA:2.30.30.140 (GENE3D); IPR008676 (PIRSF); IPR038217 (G3DSA:1.10.274.GENE3D); mobidb-lite (MOBIDB_LITE); mobidb-lite (MOBIDB_LITE); mobidb-lite (MOBIDB_LITE); IPR008676 (PANTHER); PTHR10880:SF15 (PANTHER); IPR026541 (PROSITE_PROFILES); IPR000953 (CDD); IPR016197 (SUPERFAMILY)	C:GO:0005634; P:GO:0006325; P:GO:0006355	#6b157a
UbraF	UbraF_SAM84446	F4	F4_058	3	long-chain-fatty-acid-CoA-ligase	F:GO:0016874	F:ligase activity			IPR000873 (PFAM); PTHR43272 (PANTHER); PTHR43272:SF5 (PANTHER); IPR020845 (PROSITE_PATTERNS); SSF56801 (SUPERFAMILY)	F:GO:0003824	#6b157a
UbraF	UbraF_SAM84447	F4	F4_059	3	sec63-domain-containing protein	F:GO:0043167	F:ion binding			Coil (COILS); IPR001650 (SMART); IPR014001 (SMART); IPR004179 (SMART); G3DSA:1.10.150.20 (GENE3D); IPR035892 (G3DSA:2.60.40.GENE3D); IPR011545 (PFAM); IPR001650 (PFAM); G3DSA:3.40.50.300 (GENE3D); G3DSA:1.10.150.20 (GENE3D); IPR004179 (PFAM); PIRSF039073 (PIRSF); IPR035892 (G3DSA:2.60.40.GENE3D); G3DSA:3.40.50.300 (GENE3D); G3DSA:1.10.3380.10 (GENE3D); G3DSA:3.40.50.300 (GENE3D); G3DSA:3.40.50.30…	F:GO:0003676; F:GO:0005524	#6b157a
UbraF	UbraF_SAM84448	F4	F4_060	3	hypothetical protein PHSY_003382	F:GO:0003674	F:molecular_function			Coil (COILS); IPR001214 (SMART); IPR001965 (SMART); IPR013083 (G3DSA:3.30.40.GENE3D); mobidb-lite (MOBIDB_LITE); mobidb-lite (MOBIDB_LITE); mobidb-lite (MOBIDB_LITE); mobidb-lite (MOBIDB_LITE); mobidb-lite (MOBIDB_LITE); mobidb-lite (MOBIDB_LITE); mobidb-lite (MOBIDB_LITE); mobidb-lite (MOBIDB_LITE); mobidb-lite (MOBIDB_LITE); mobidb-lite (MOBIDB_LITE); mobidb-lite (MOBIDB_LITE); mobidb-lite (MOB…	F:GO:0005515	#6b157a
UbraF	UbraF_SAM84449	F4	F4_061	3	hypothetical protein PHSY_003381	P:GO:0007059; P:GO:0051276; P:GO:0140014	P:chromosome segregation; P:chromosome organization; P:mitotic nuclear division			Coil (COILS); IPR011989 (G3DSA:1.25.10.GENE3D); mobidb-lite (MOBIDB_LITE); mobidb-lite (MOBIDB_LITE); mobidb-lite (MOBIDB_LITE); mobidb-lite (MOBIDB_LITE); mobidb-lite (MOBIDB_LITE); PTHR12663:SF0 (PANTHER); IPR039776 (PANTHER); IPR016024 (SUPERFAMILY)	P:GO:0007064	#6b157a
UbraF	UbraF_SAM84450	F4	F4_062	3	hypothetical protein PHSY_003380	F:GO:0003674	F:molecular_function			Coil (COILS); IPR001214 (PFAM); G3DSA:3.30.60.180 (GENE3D); G3DSA:2.170.270.10 (GENE3D); IPR002893 (PFAM); mobidb-lite (MOBIDB_LITE); mobidb-lite (MOBIDB_LITE); mobidb-lite (MOBIDB_LITE); mobidb-lite (MOBIDB_LITE); mobidb-lite (MOBIDB_LITE); mobidb-lite (MOBIDB_LITE); PTHR12197 (PANTHER); PTHR12197:SF245 (PANTHER); IPR002893 (PROSITE_PROFILES); IPR001214 (PROSITE_PROFILES); SSF144232 (SUPERFAMILY…	F:GO:0005515	#6b157a
UbraF	UbraF_SAM84451	F4	F4_063	3	hypothetical protein PHSY_003378					mobidb-lite (MOBIDB_LITE); mobidb-lite (MOBIDB_LITE); mobidb-lite (MOBIDB_LITE); mobidb-lite (MOBIDB_LITE); mobidb-lite (MOBIDB_LITE); mobidb-lite (MOBIDB_LITE); mobidb-lite (MOBIDB_LITE); mobidb-lite (MOBIDB_LITE); mobidb-lite (MOBIDB_LITE); mobidb-lite (MOBIDB_LITE); mobidb-lite (MOBIDB_LITE); mobidb-lite (MOBIDB_LITE); mobidb-lite (MOBIDB_LITE); mobidb-lite (MOBIDB_LITE); mobidb-lite (MOBIDB_L…	no GO terms	#6b157a
UbraF	UbraF_SAM84452	F4	F4_064	3	aspartate aminotransferase	P:GO:0009058; F:GO:0043167	P:biosynthetic process; F:ion binding			IPR015421 (G3DSA:3.40.640.GENE3D); IPR015422 (G3DSA:3.90.1150.GENE3D); IPR004839 (PFAM); IPR015422 (G3DSA:3.90.1150.GENE3D); PTHR11751 (PANTHER); PTHR11751:SF29 (PANTHER); cd00609 (CDD); SignalP-TM (SIGNALP_GRAM_POSITIVE); IPR015424 (SUPERFAMILY)	F:GO:0003824; P:GO:0009058; F:GO:0030170	#6b157a
UbraF	UbraF_SAM84454	F4	F4_065	3	metal ion transporter					IPR010625 (PFAM); mobidb-lite (MOBIDB_LITE); mobidb-lite (MOBIDB_LITE); mobidb-lite (MOBIDB_LITE); PTHR21107 (PANTHER); PTHR21107:SF2 (PANTHER); PS51808 (PROSITE_PROFILES)	no GO terms	#6b157a
UbraF	UbraF_SAM84455	F4	F4_066	3	hypothetical protein UMAG_03743	C:GO:0005634; P:GO:0051276	C:nucleus; P:chromosome organization			IPR004000 (SMART); G3DSA:3.30.420.40 (GENE3D); IPR004000 (PFAM); G3DSA:3.30.420.40 (GENE3D); mobidb-lite (MOBIDB_LITE); mobidb-lite (MOBIDB_LITE); mobidb-lite (MOBIDB_LITE); mobidb-lite (MOBIDB_LITE); mobidb-lite (MOBIDB_LITE); mobidb-lite (MOBIDB_LITE); mobidb-lite (MOBIDB_LITE); mobidb-lite (MOBIDB_LITE); mobidb-lite (MOBIDB_LITE); IPR004000 (PANTHER); IPR030054 (PTHR11937:PANTHER); SSF53067 (S…	C:GO:0005634; P:GO:0006338	#6b157a
UbraF	UbraF_SAM84466	F4	F4_067	3	hypothetical protein UMAG_03754	P:GO:0006520; F:GO:0016810; P:GO:0034641	P:cellular amino acid metabolic process; F:hydrolase activity, acting on carbon-nitrogen (but not peptide) bonds; P:cellular nitrogen compound metabolic process			IPR003010 (PFAM); IPR039703 (PANTHER); IPR003010 (PROSITE_PROFILES); IPR036526 (SUPERFAMILY)	P:GO:0006807; F:GO:0008418; F:GO:0070773	#6b157a
UbraF	UbraF_SAM84467	F4	F4_068	3	hypothetical protein UMAG_03755					G3DSA:3.30.300.90 (GENE3D); IPR002634 (PFAM); mobidb-lite (MOBIDB_LITE); mobidb-lite (MOBIDB_LITE); PTHR12735:SF27 (PANTHER); IPR002634 (PANTHER); IPR036065 (SUPERFAMILY)	no GO terms	#6b157a
UbraF	UbraF_SAM84468	F4	F4_069	3	DNA helicase I	F:GO:0003677; F:GO:0004386; C:GO:0005694; F:GO:0016887; F:GO:0043167; P:GO:0051276	F:DNA binding; F:helicase activity; C:chromosome; F:ATPase activity; F:ion binding; P:chromosome organization	EC:3.6.1.3; EC:3.6.1.15	Adenosinetriphosphatase; Nucleoside-triphosphate phosphatase	IPR014017 (PFAM); G3DSA:3.40.50.300 (GENE3D); G3DSA:3.40.50.300 (GENE3D); G3DSA:3.40.50.300 (GENE3D); PF13245 (PFAM); mobidb-lite (MOBIDB_LITE); mobidb-lite (MOBIDB_LITE); mobidb-lite (MOBIDB_LITE); mobidb-lite (MOBIDB_LITE); mobidb-lite (MOBIDB_LITE); mobidb-lite (MOBIDB_LITE); PTHR11070:SF30 (PANTHER); IPR000212 (PANTHER); IPR001810 (PROSITE_PROFILES); IPR014016 (PROSITE_PROFILES); IPR027417 (S…	F:GO:0003677; F:GO:0004003; F:GO:0005515; F:GO:0005524; F:GO:0016787	#6b157a
UbraF	UbraF_SAM84469	F4	F4_070	3	putative Clb1-B-type cyclin 1	C:GO:0005634	C:nucleus			Coil (COILS); IPR013763 (SMART); IPR004367 (SMART); G3DSA:1.10.472.10 (GENE3D); G3DSA:1.10.472.10 (GENE3D); IPR004367 (PFAM); IPR006671 (PFAM); mobidb-lite (MOBIDB_LITE); mobidb-lite (MOBIDB_LITE); mobidb-lite (MOBIDB_LITE); mobidb-lite (MOBIDB_LITE); mobidb-lite (MOBIDB_LITE); mobidb-lite (MOBIDB_LITE); mobidb-lite (MOBIDB_LITE); mobidb-lite (MOBIDB_LITE); mobidb-lite (MOBIDB_LITE); IPR039361 (P…	C:GO:0005634	#6b157a
UbraF	UbraF_SAM84470	F4	F4_071	3	hypothetical protein PHSY_000069	C:GO:0005634; F:GO:0008233; C:GO:0032991	C:nucleus; F:peptidase activity; C:protein-containing complex	EC:3.4.24	Acting on peptide bonds (peptidases)	IPR000555 (SMART); IPR000555 (PFAM); G3DSA:3.40.140.10 (GENE3D); mobidb-lite (MOBIDB_LITE); PTHR10410 (PANTHER); IPR037740 (PTHR10410:PANTHER); IPR037518 (PROSITE_PROFILES); cd08069 (CDD); SSF102712 (SUPERFAMILY)	F:GO:0004222; F:GO:0005515; C:GO:0008180	#6b157a
UbraF	UbraF_SAM84471	F4	F4_072	3	conserved hypothetical protein	P:GO:0006464; P:GO:0006520; F:GO:0016791	P:cellular protein modification process; P:cellular amino acid metabolic process; F:phosphatase activity	EC:3.1.3.16; EC:3.1.3.48; EC:3.1.3.41	Protein-serine/threonine phosphatase; Protein-tyrosine-phosphatase; 4-nitrophenylphosphatase	SM01301 (SMART); IPR029021 (G3DSA:3.90.190.GENE3D); mobidb-lite (MOBIDB_LITE); mobidb-lite (MOBIDB_LITE); mobidb-lite (MOBIDB_LITE); mobidb-lite (MOBIDB_LITE); mobidb-lite (MOBIDB_LITE); mobidb-lite (MOBIDB_LITE); mobidb-lite (MOBIDB_LITE); PTHR12305 (PANTHER); PTHR12305:SF32 (PANTHER); PTHR12305:SF32 (PANTHER); IPR016130 (PROSITE_PATTERNS); IPR029023 (PROSITE_PROFILES); IPR029021 (SUPERFAMILY)	F:GO:0004725; P:GO:0016311	#6b157a
UbraF	UbraF_SAM84472	F4	F4_073	3	hypothetical protein PHSY_000067	P:GO:0000003; P:GO:0006259; P:GO:0007049; F:GO:0016491	P:reproduction; P:DNA metabolic process; P:cell cycle; F:oxidoreductase activity			IPR016162 (G3DSA:3.40.605.GENE3D); IPR015590 (PFAM); IPR016163 (G3DSA:3.40.309.GENE3D); PTHR11699:SF25 (PANTHER); PTHR11699 (PANTHER); IPR029510 (PROSITE_PATTERNS); IPR016161 (SUPERFAMILY)	F:GO:0016491; F:GO:0016620; P:GO:0055114	#6b157a
UbraF	UbraF_SAM84473	F4	F4_074	3	hypothetical protein UMAG_03762	F:GO:0003723; C:GO:0005635; P:GO:0006913; F:GO:0032182; C:GO:0032991; P:GO:0051276	F:RNA binding; C:nuclear envelope; P:nucleocytoplasmic transport; F:ubiquitin-like protein binding; C:protein-containing complex; P:chromosome organization			IPR001680 (SMART); IPR015943 (G3DSA:2.130.10.GENE3D); IPR001680 (PFAM); IPR024977 (PFAM); mobidb-lite (MOBIDB_LITE); mobidb-lite (MOBIDB_LITE); IPR037631 (PTHR10971:PANTHER); PTHR10971 (PANTHER); IPR001680 (PROSITE_PROFILES); IPR001680 (PROSITE_PROFILES); IPR001680 (PROSITE_PROFILES); IPR017986 (PROSITE_PROFILES); IPR001680 (PROSITE_PROFILES); IPR017986 (PROSITE_PROFILES); IPR036322 (SUPERFAMILY)	F:GO:0005515; P:GO:0006406	#6b157a
UbraF	UbraF_SAM84474	F4	F4_075	3	thioredoxin reductase	C:GO:0005737; P:GO:0006950; F:GO:0016491; P:GO:0034641; P:GO:0044281	C:cytoplasm; P:response to stress; F:oxidoreductase activity; P:cellular nitrogen compound metabolic process; P:small molecule metabolic process	EC:1.8.1.9	Thioredoxin-disulfide reductase	IPR000103 (PRINTS); PR00368 (PRINTS); IPR036188 (G3DSA:3.50.50.GENE3D); IPR023753 (PFAM); IPR036188 (G3DSA:3.50.50.GENE3D); IPR005982 (TIGRFAM); PTHR42863 (PANTHER); PTHR42863:SF1 (PANTHER); IPR008255 (PROSITE_PATTERNS); IPR036188 (SUPERFAMILY)	F:GO:0004791; C:GO:0005737; F:GO:0016491; P:GO:0019430; P:GO:0055114	#6b157a
UbraF	UbraF_SAM84475	F4	F4_076	3	hypothetical protein PHSY_000065	C:GO:0005737; P:GO:0006950; F:GO:0016491; P:GO:0034641; F:GO:0043167; P:GO:0044281	C:cytoplasm; P:response to stress; F:oxidoreductase activity; P:cellular nitrogen compound metabolic process; F:ion binding; P:small molecule metabolic process	EC:1.8.1.9	Thioredoxin-disulfide reductase	IPR014001 (SMART); IPR001650 (SMART); IPR001650 (PFAM); IPR011545 (PFAM); G3DSA:3.40.50.300 (GENE3D); G3DSA:3.40.50.300 (GENE3D); mobidb-lite (MOBIDB_LITE); PTHR24031 (PANTHER); PTHR24031:SF331 (PANTHER); IPR000629 (PROSITE_PATTERNS); IPR014001 (PROSITE_PROFILES); IPR001650 (PROSITE_PROFILES); IPR014014 (PROSITE_PROFILES); IPR001650 (CDD); cd00268 (CDD); IPR027417 (SUPERFAMILY)	F:GO:0003676; F:GO:0005524	#6b157a
UbraF	UbraF_SAM84476	F4	F4_077	3	hypothetical protein PSEUBRA_SCAF19g03230	C:GO:0005634; P:GO:0006259; P:GO:0009058	C:nucleus; P:DNA metabolic process; P:biosynthetic process			IPR019038 (PFAM); mobidb-lite (MOBIDB_LITE); mobidb-lite (MOBIDB_LITE); mobidb-lite (MOBIDB_LITE); mobidb-lite (MOBIDB_LITE); mobidb-lite (MOBIDB_LITE); mobidb-lite (MOBIDB_LITE); mobidb-lite (MOBIDB_LITE); mobidb-lite (MOBIDB_LITE); mobidb-lite (MOBIDB_LITE); mobidb-lite (MOBIDB_LITE); IPR019038 (PANTHER)	C:GO:0005634; P:GO:0006260	#6b157a
UbraF	UbraF_SAM84477	F4	F4_078	3	hypothetical protein UMAG_03767					mobidb-lite (MOBIDB_LITE); mobidb-lite (MOBIDB_LITE); mobidb-lite (MOBIDB_LITE); mobidb-lite (MOBIDB_LITE); PTHR36855 (PANTHER)	no GO terms	#6b157a
UbraF	UbraF_SAM84478	F4	F4_079	3	tRNA (adenine-N(1)-)-methyltransferase non-catalytic subunit	C:GO:0005737; P:GO:0006399; F:GO:0008168; C:GO:0032991	C:cytoplasm; P:tRNA metabolic process; F:methyltransferase activity; C:protein-containing complex			Coil (COILS); IPR017423 (PFAM); mobidb-lite (MOBIDB_LITE); mobidb-lite (MOBIDB_LITE); mobidb-lite (MOBIDB_LITE); mobidb-lite (MOBIDB_LITE); mobidb-lite (MOBIDB_LITE); mobidb-lite (MOBIDB_LITE); IPR017423 (PANTHER); IPR029063 (SUPERFAMILY)	P:GO:0030488; C:GO:0031515	#6b157a
UbraF	UbraF_SAM84479	F4	F4_080	3	phosphoprotein phosphatase	C:GO:0005634; P:GO:0006397; P:GO:0006464; F:GO:0016791	C:nucleus; P:mRNA processing; P:cellular protein modification process; F:phosphatase activity	EC:3.1.3.16; EC:3.1.3.41	Protein-serine/threonine phosphatase; 4-nitrophenylphosphatase	G3DSA:3.40.50.2300 (GENE3D); IPR006811 (PFAM); G3DSA:3.40.50.2300 (GENE3D); mobidb-lite (MOBIDB_LITE); PTHR20383:SF9 (PANTHER); IPR006811 (PANTHER)	F:GO:0004721; C:GO:0005634; P:GO:0006397	#6b157a
UbraF	UbraF_SAM84480	F4	F4_081	3	signal transducer	F:GO:0003924; C:GO:0005622; P:GO:0007165; F:GO:0043167	F:GTPase activity; C:intracellular; P:signal transduction; F:ion binding	EC:3.6.1.15	Nucleoside-triphosphate phosphatase	PR00449 (PRINTS); SM00174 (SMART); SM00175 (SMART); SM00173 (SMART); IPR005225 (TIGRFAM); IPR001806 (PFAM); G3DSA:3.40.50.300 (GENE3D); mobidb-lite (MOBIDB_LITE); mobidb-lite (MOBIDB_LITE); PTHR24072 (PANTHER); PTHR24072:SF181 (PANTHER); IPR003578 (PROSITE_PROFILES); cd04132 (CDD); IPR027417 (SUPERFAMILY)	F:GO:0003924; F:GO:0005525; C:GO:0005622; P:GO:0007264	#6b157a
UbraF	UbraF_SAM84481	F4	F4_082	3	hypothetical protein PSEUBRA_SCAF19g03242					mobidb-lite (MOBIDB_LITE); mobidb-lite (MOBIDB_LITE); mobidb-lite (MOBIDB_LITE); mobidb-lite (MOBIDB_LITE); mobidb-lite (MOBIDB_LITE); mobidb-lite (MOBIDB_LITE); mobidb-lite (MOBIDB_LITE)	no GO terms	#6b157a
UbraF	UbraF_SAM84483	F4	F4_083	3	putative U5 snRNP protein	F:GO:0004386; F:GO:0043167	F:helicase activity; F:ion binding	EC:3.6.1.15	Nucleoside-triphosphate phosphatase	Coil (COILS); IPR014001 (SMART); IPR001650 (SMART); G3DSA:3.40.50.300 (GENE3D); G3DSA:3.40.50.300 (GENE3D); IPR001650 (PFAM); IPR011545 (PFAM); mobidb-lite (MOBIDB_LITE); mobidb-lite (MOBIDB_LITE); mobidb-lite (MOBIDB_LITE); mobidb-lite (MOBIDB_LITE); mobidb-lite (MOBIDB_LITE); mobidb-lite (MOBIDB_LITE); mobidb-lite (MOBIDB_LITE); mobidb-lite (MOBIDB_LITE); PTHR24031 (PANTHER); PTHR24031:SF25 (PA…	F:GO:0003676; F:GO:0005524	#6b157a
UbraF	UbraF_SAM84484	F4	F4_084	3	acyl-CoA dehydrogenase	F:GO:0016491; F:GO:0043167	F:oxidoreductase activity; F:ion binding			G3DSA:1.20.140.10 (GENE3D); IPR037069 (G3DSA:1.10.540.GENE3D); IPR009075 (PFAM); IPR006091 (PFAM); G3DSA:2.40.110.10 (GENE3D); IPR013786 (PFAM); PTHR43604 (PANTHER); PTHR43604:SF4 (PANTHER); cd00567 (CDD); IPR009100 (SUPERFAMILY); IPR036250 (SUPERFAMILY)	F:GO:0016627; F:GO:0050660; P:GO:0055114	#6b157a
UbraF	UbraF_SAM84485	F4	F4_085	3	hypothetical protein PSEUBRA_SCAF19g03228					IPR029044 (G3DSA:3.90.550.GENE3D); IPR029044 (G3DSA:3.90.550.GENE3D); PTHR11183 (PANTHER); PTHR11183:SF3 (PANTHER); cd02537 (CDD); IPR029044 (SUPERFAMILY)	no GO terms	#6b157a
UbraF	UbraF_SAM84486	F4	F4_086	3	conserved hypothetical protein	F:GO:0003674	F:molecular_function			Coil (COILS); IPR001374 (PFAM); IPR036867 (G3DSA:3.30.1370.GENE3D); IPR024771 (PFAM); mobidb-lite (MOBIDB_LITE); mobidb-lite (MOBIDB_LITE); mobidb-lite (MOBIDB_LITE); mobidb-lite (MOBIDB_LITE); mobidb-lite (MOBIDB_LITE); mobidb-lite (MOBIDB_LITE); mobidb-lite (MOBIDB_LITE); mobidb-lite (MOBIDB_LITE); mobidb-lite (MOBIDB_LITE); mobidb-lite (MOBIDB_LITE); mobidb-lite (MOBIDB_LITE); mobidb-lite (MOB…	F:GO:0003676	#6b157a
UbraF	UbraF_SAM84487	F4	F4_087	3	ubiquitin carboxyl-terminal hydrolase	P:GO:0006464; F:GO:0008233; P:GO:0009056	P:cellular protein modification process; F:peptidase activity; P:catabolic process	EC:3.4.19.12	Ubiquitinyl hydrolase 1	G3DSA:3.90.70.10 (GENE3D); G3DSA:3.90.70.10 (GENE3D); IPR001394 (PFAM); mobidb-lite (MOBIDB_LITE); mobidb-lite (MOBIDB_LITE); mobidb-lite (MOBIDB_LITE); mobidb-lite (MOBIDB_LITE); mobidb-lite (MOBIDB_LITE); mobidb-lite (MOBIDB_LITE); mobidb-lite (MOBIDB_LITE); mobidb-lite (MOBIDB_LITE); mobidb-lite (MOBIDB_LITE); mobidb-lite (MOBIDB_LITE); mobidb-lite (MOBIDB_LITE); mobidb-lite (MOBIDB_LITE); mob…	P:GO:0006511; P:GO:0016579; F:GO:0036459	#6b157a
UbraF	UbraF_SAM84488	F4	F4_088	3	conserved hypothetical protein					Coil (COILS); mobidb-lite (MOBIDB_LITE); mobidb-lite (MOBIDB_LITE); mobidb-lite (MOBIDB_LITE); mobidb-lite (MOBIDB_LITE); mobidb-lite (MOBIDB_LITE); mobidb-lite (MOBIDB_LITE); mobidb-lite (MOBIDB_LITE); mobidb-lite (MOBIDB_LITE); mobidb-lite (MOBIDB_LITE)	no GO terms	#6b157a
UbraF	UbraF_SAM84531	F4	F4_128	3	hypothetical protein UMAG_03817					mobidb-lite (MOBIDB_LITE); mobidb-lite (MOBIDB_LITE); mobidb-lite (MOBIDB_LITE); mobidb-lite (MOBIDB_LITE)	no GO terms	#6b157a
UbraF	UbraF_SAM84537	F4	F4_090	3	conserved hypothetical protein					mobidb-lite (MOBIDB_LITE); NON_CYTOPLASMIC_DOMAIN (PHOBIUS); SIGNAL_PEPTIDE_N_REGION (PHOBIUS); SIGNAL_PEPTIDE_H_REGION (PHOBIUS); SIGNAL_PEPTIDE (PHOBIUS); SIGNAL_PEPTIDE_C_REGION (PHOBIUS); SignalP-noTM (SIGNALP_GRAM_NEGATIVE); SignalP-noTM (SIGNALP_EUK); SignalP-TM (SIGNALP_GRAM_POSITIVE)	no GO terms	#6b157a
UbraF	UbraF_SAM84538	F4	F4_091	3	putative pyridoxine biosynthesis protein SNZ1	P:GO:0006520; P:GO:0009058; F:GO:0016810; F:GO:0016829; P:GO:0034641; P:GO:0051186	P:cellular amino acid metabolic process; P:biosynthetic process; F:hydrolase activity, acting on carbon-nitrogen (but not peptide) bonds; F:lyase activity; P:cellular nitrogen compound metabolic process; P:cofactor metabolic process	EC:3.5.1.2	Glutaminase	IPR033755 (PFAM); IPR001852 (PIRSF); IPR013785 (G3DSA:3.20.20.GENE3D); IPR001852 (TIGRFAM); mobidb-lite (MOBIDB_LITE); IPR001852 (PANTHER); PTHR31829:SF0 (PANTHER); IPR001852 (PROSITE_PATTERNS); IPR001852 (HAMAP); IPR001852 (PROSITE_PROFILES); IPR001852 (CDD); IPR011060 (SUPERFAMILY)	F:GO:0003824; P:GO:0042819; P:GO:0042823	#6b157a
UbraF	UbraF_SAM84539	F4	F4_092	3	ubiquinol cytochrome c reductase, subunit RIP1	C:GO:0005739; P:GO:0006091; F:GO:0016491; C:GO:0032991; P:GO:0034641; P:GO:0044281; P:GO:0055085	C:mitochondrion; P:generation of precursor metabolites and energy; F:oxidoreductase activity; C:protein-containing complex; P:cellular nitrogen compound metabolic process; P:small molecule metabolic process; P:transmembrane transport	EC:1.10.2; EC:1.10.2.2	Acting on diphenols and related substances as donors; Quinol--cytochrome-c reductase	IPR005805 (PRINTS); IPR004192 (PFAM); IPR036922 (G3DSA:2.102.10.GENE3D); IPR037008 (G3DSA:1.20.5.GENE3D); IPR017941 (PFAM); IPR006317 (TIGRFAM); mobidb-lite (MOBIDB_LITE); mobidb-lite (MOBIDB_LITE); PTHR10134:SF13 (PANTHER); IPR014349 (PANTHER); IPR017941 (PROSITE_PROFILES); cd03470 (CDD); SignalP-TM (SIGNALP_GRAM_POSITIVE); SSF81502 (SUPERFAMILY); IPR036922 (SUPERFAMILY)	F:GO:0008121; C:GO:0016020; F:GO:0016491; F:GO:0016679; F:GO:0051537; P:GO:0055114	#6b157a
UbraF	UbraF_SAM84540	F4	F4_093	3	hypothetical protein UMAG_03826					Coil (COILS); Coil (COILS); Coil (COILS); Coil (COILS); Coil (COILS); Coil (COILS); Coil (COILS); Coil (COILS); Coil (COILS); IPR000938 (SMART); IPR022157 (PFAM); IPR036859 (G3DSA:2.30.30.GENE3D); IPR000938 (PFAM); mobidb-lite (MOBIDB_LITE); mobidb-lite (MOBIDB_LITE); mobidb-lite (MOBIDB_LITE); mobidb-lite (MOBIDB_LITE); mobidb-lite (MOBIDB_LITE); mobidb-lite (MOBIDB_LITE); mobidb-lite (MOBIDB_LI…	no GO terms	#6b157a
UbraF	UbraF_SAM84541	F4	F4_094	3	hypothetical protein PSEUBRA_SCAF19g03278	C:GO:0032991	C:protein-containing complex			Coil (COILS); G3DSA:3.40.50.1010 (GENE3D); IPR006984 (PFAM); mobidb-lite (MOBIDB_LITE); mobidb-lite (MOBIDB_LITE); mobidb-lite (MOBIDB_LITE); mobidb-lite (MOBIDB_LITE); mobidb-lite (MOBIDB_LITE); IPR006984 (PANTHER); PTHR12416:SF3 (PANTHER); cd09865 (CDD)	C:GO:0032040	#6b157a
UbraF	UbraF_SAM84542	F4	F4_095	3	hypothetical protein PHSY_000814	C:GO:0016020; C:GO:0016021	C:membrane; C:integral component of membrane			mobidb-lite (MOBIDB_LITE); mobidb-lite (MOBIDB_LITE); mobidb-lite (MOBIDB_LITE); mobidb-lite (MOBIDB_LITE); NON_CYTOPLASMIC_DOMAIN (PHOBIUS); CYTOPLASMIC_DOMAIN (PHOBIUS); TRANSMEMBRANE (PHOBIUS); TMhelix (TMHMM)	no GO terms	#6b157a
UbraF	UbraF_SAM84543	F4	F4_096	3	conserved hypothetical protein					mobidb-lite (MOBIDB_LITE); mobidb-lite (MOBIDB_LITE); mobidb-lite (MOBIDB_LITE); mobidb-lite (MOBIDB_LITE)	no GO terms	#6b157a
UbraF	UbraF_SAM84544	F4	F4_097	3	glycoside hydrolase family 5 protein	C:GO:0005575; P:GO:0005975; F:GO:0016798	C:cellular_component; P:carbohydrate metabolic process; F:hydrolase activity, acting on glycosyl bonds			G3DSA:3.20.20.80 (GENE3D); G3DSA:3.20.20.80 (GENE3D); PTHR31308:SF1 (PANTHER); PTHR31308 (PANTHER); TRANSMEMBRANE (PHOBIUS); NON_CYTOPLASMIC_DOMAIN (PHOBIUS); CYTOPLASMIC_DOMAIN (PHOBIUS); IPR017853 (SUPERFAMILY); TMhelix (TMHMM)	no GO terms	#6b157a
UbraF	UbraF_SAM84545	F4	F4_098	3	hypothetical protein UMAG_03831					IPR010378 (PFAM); mobidb-lite (MOBIDB_LITE); mobidb-lite (MOBIDB_LITE); mobidb-lite (MOBIDB_LITE); mobidb-lite (MOBIDB_LITE); mobidb-lite (MOBIDB_LITE); mobidb-lite (MOBIDB_LITE); mobidb-lite (MOBIDB_LITE); mobidb-lite (MOBIDB_LITE); PTHR13134:SF3 (PANTHER); IPR010378 (PANTHER)	no GO terms	#6b157a
UbraF	UbraF_SAM84546	F4	F4_099	3	hypothetical protein PHSY_000820	P:GO:0006520; P:GO:0009056; P:GO:0009058; P:GO:0034641; F:GO:0043167; P:GO:0051186	P:cellular amino acid metabolic process; P:catabolic process; P:biosynthetic process; P:cellular nitrogen compound metabolic process; F:ion binding; P:cofactor metabolic process	EC:2.7.8.7	Holo-[acyl-carrier-protein] synthase	IPR037143 (G3DSA:3.90.470.GENE3D); IPR000898 (PFAM); IPR008278 (PFAM); G3DSA:1.20.58.480 (GENE3D); mobidb-lite (MOBIDB_LITE); mobidb-lite (MOBIDB_LITE); mobidb-lite (MOBIDB_LITE); mobidb-lite (MOBIDB_LITE); mobidb-lite (MOBIDB_LITE); mobidb-lite (MOBIDB_LITE); mobidb-lite (MOBIDB_LITE); mobidb-lite (MOBIDB_LITE); IPR000898 (PANTHER); PTHR28657:SF5 (PANTHER); IPR037143 (SUPERFAMILY); IPR037217 (SU…	F:GO:0000287; F:GO:0008897; P:GO:0019441; F:GO:0020037; F:GO:0046872	#6b157a
UbraF	UbraF_SAM84547	F4	F4_100	3	hypothetical protein PHSY_000821	F:GO:0003924; F:GO:0043167	F:GTPase activity; F:ion binding	EC:3.6.1.15	Nucleoside-triphosphate phosphatase	PR00449 (PRINTS); SM00176 (SMART); SM00173 (SMART); SM00175 (SMART); SM00174 (SMART); SM00177 (SMART); G3DSA:3.40.50.300 (GENE3D); IPR005225 (TIGRFAM); IPR001806 (PFAM); mobidb-lite (MOBIDB_LITE); PTHR24073 (PANTHER); PTHR24073:SF465 (PANTHER); PS51419 (PROSITE_PROFILES); cd01869 (CDD); IPR027417 (SUPERFAMILY)	F:GO:0003924; F:GO:0005525	#6b157a
UbraF	UbraF_SAM84548	F4	F4_101	3	hypothetical protein UMAG_10509	C:GO:0005634; C:GO:0005694; P:GO:0006259; P:GO:0006950; C:GO:0032991	C:nucleus; C:chromosome; P:DNA metabolic process; P:response to stress; C:protein-containing complex			Coil (COILS); IPR029225 (PFAM); IPR014854 (PFAM); mobidb-lite (MOBIDB_LITE); mobidb-lite (MOBIDB_LITE); mobidb-lite (MOBIDB_LITE); mobidb-lite (MOBIDB_LITE); mobidb-lite (MOBIDB_LITE); PTHR16140:SF0 (PANTHER); IPR027786 (PANTHER)	C:GO:0005634; P:GO:0006281; C:GO:0030915	#6b157a
UbraF	UbraF_SAM84549	F4	F4_102	3	hypothetical protein PHSY_000823					IPR012942 (PFAM); mobidb-lite (MOBIDB_LITE); mobidb-lite (MOBIDB_LITE); mobidb-lite (MOBIDB_LITE); mobidb-lite (MOBIDB_LITE); mobidb-lite (MOBIDB_LITE); mobidb-lite (MOBIDB_LITE); mobidb-lite (MOBIDB_LITE); mobidb-lite (MOBIDB_LITE); PTHR28626:SF3 (PANTHER); IPR040044 (PANTHER)	no GO terms	#6b157a
UbraF	UbraF_SAM84550	F4	F4_103	3	likely class II histone deacetylase subunit					IPR019383 (PFAM); mobidb-lite (MOBIDB_LITE); mobidb-lite (MOBIDB_LITE); PTHR13254 (PANTHER); PTHR13254:SF0 (PANTHER)	no GO terms	#6b157a
UbraF	UbraF_SAM84552	F4	F4_104	3	KH domain protein	F:GO:0003723	F:RNA binding			IPR004087 (SMART); IPR036612 (G3DSA:3.30.1370.GENE3D); IPR004088 (PFAM); IPR036612 (G3DSA:3.30.1370.GENE3D); IPR036612 (G3DSA:3.30.1370.GENE3D); mobidb-lite (MOBIDB_LITE); mobidb-lite (MOBIDB_LITE); mobidb-lite (MOBIDB_LITE); mobidb-lite (MOBIDB_LITE); mobidb-lite (MOBIDB_LITE); mobidb-lite (MOBIDB_LITE); mobidb-lite (MOBIDB_LITE); mobidb-lite (MOBIDB_LITE); mobidb-lite (MOBIDB_LITE); PTHR10627:S…	F:GO:0003676; F:GO:0003723	#6b157a
[truncated: 1,102 more rows]
