# Supplementary material for: Fibrillarin evolution through the Tree of Life: Comparative genomics and microsynteny network analyses provide new insights into the evolutionary history of Fibrillarin
Source: PLoS Comput Biol. 2020 Oct 19;16(10):e1008318. doi: 10.1371/journal.pcbi.1008318 (PMC7608942; doi:10.1371/journal.pcbi.1008318)
Supplement: S15 Table — This network was formed by all pairwise syntenic genes (Node1-Node2) found by MCScanX software. (XLSX) [file pcbi.1008318.s031.xlsx]

## Sheet: S15 Table
S15 Table. Microsynteny Network of the FIB proteins found in the plant genomes. This network was formed by all pairwise syntenic genes (Node1-Node2) found by MCScanX software
Total nodes: 223; Total edges: 6016
Microsynteny Network after cleaning (after depuring non-FIB sequences)					Original Microsynteny Network before cleaning (before depuring non-FIB sequences)
Node1	interacts with	Node2			block_info	Score	Source	Target	block_location
aar_AA55G00007	interacts with	ach_Achn081351			aar_ach1050-4b	1196	aar_AA55G00007	ach_Achn081351	25aarScaffold_55&achChr3
aar_AA55G00007	interacts with	adu_Aradu.L1VA7			aar_adu600-2b	455	aar_AA55G00007	adu_Aradu.L1VA7	10aarScaffold_55&aduAradu.A05
aar_AA55G00007	interacts with	Alp29670			aar_Ahyp216-14b	696	AhypAH019593	aar_AA55G00007	16AhypScaffold_13&aarScaffold_55
aar_AA55G00007	interacts with	Alp435730			aar_Ahyp620-4b	321	AhypAH012128	aar_AA55G00007	7AhypScaffold_7&aarScaffold_55
aar_AA55G00007	interacts with	ath_AT4G25630			aar_Alp474-1b	544	aar_AA55G00007	Alp29670	12aarScaffold_55&apa1
aar_AA55G00007	interacts with	ath_AT5G52470			aar_Alp475-3b	2479	aar_AA55G00007	Alp435730	51aarScaffold_55&apa8
aar_AA55G00007	interacts with	bcei_evm.model.Scaffold57.287			aar_Alyr554-2b	691	AlyrAL7G27460	aar_AA55G00007	15Alyrscaffold_7&aarScaffold_55
aar_AA55G00007	interacts with	bcei_evm.model.Scaffold64.682			aar_Alyr627-49b	2654	AlyrAL8G26910	aar_AA55G00007	54Alyrscaffold_8&aarScaffold_55
aar_AA55G00007	interacts with	bcei_evm.model.Scaffold89.49			aar_ath489-1b	697	aar_AA55G00007	ath_AT4G25630	15aarScaffold_55&athChr4
aar_AA55G00007	interacts with	bnp_BnaA01g14860D			aar_ath490-4b	2711	aar_AA55G00007	ath_AT5G52470	55aarScaffold_55&athChr5
aar_AA55G00007	interacts with	bnp_BnaA02g10840D			aar_bcei1287-3b	743	aar_AA55G00007	bcei_evm.model.Scaffold163.41	16aarScaffold_55&bceiScaffold163
aar_AA55G00007	interacts with	bnp_BnaA03g47570D			aar_bcei1292-3b	1241	aar_AA55G00007	bcei_evm.model.Scaffold57.287	26aarScaffold_55&bceiScaffold57
aar_AA55G00007	interacts with	bnp_BnaA08g31010D			aar_bcei1293-3b	1179	aar_AA55G00007	bcei_evm.model.Scaffold64.682	25aarScaffold_55&bceiScaffold64
aar_AA55G00007	interacts with	bnp_BnaA10g07420D			aar_bcei1296-5b	297	aar_AA55G00007	bcei_evm.model.Scaffold89.49	6aarScaffold_55&bceiScaffold89
aar_AA55G00007	interacts with	bnp_BnaC01g17500D			aar_bnp1417-7b	377	aar_AA39G00274	bnp_BnaA08g31010D	8aarScaffold_39&bnpchrA08_random
aar_AA55G00007	interacts with	bnp_BnaC02g15060D			aar_bnp2035-1b	408	aar_AA55G00007	bnp_BnaA01g14860D	9aarScaffold_55&bnpchrA01
aar_AA55G00007	interacts with	bnp_BnaC07g39820D			aar_bnp2036-3b	1102	aar_AA55G00007	bnp_BnaA02g10840D	23aarScaffold_55&bnpchrA02
aar_AA55G00007	interacts with	bnp_BnaC09g28460D			aar_bnp2038-0b	550	aar_AA55G00007	bnp_BnaA03g47570D	12aarScaffold_55&bnpchrA03
aar_AA55G00007	interacts with	bol_Bo1g040350			aar_bnp2039-1b	393	aar_AA55G00007	bnp_BnaA08g31010D	9aarScaffold_55&bnpchrA08_random
aar_AA55G00007	interacts with	bol_Bo2g047720			aar_bnp2040-3b	1303	aar_AA55G00007	bnp_BnaA10g07420D	27aarScaffold_55&bnpchrA10
aar_AA55G00007	interacts with	bol_Bo7g110460			aar_bnp2041-1b	491	aar_AA55G00007	bnp_BnaC01g17500D	11aarScaffold_55&bnpchrC01
aar_AA55G00007	interacts with	bol_Bo8g050920			aar_bnp2042-3b	1045	aar_AA55G00007	bnp_BnaC02g15060D	22aarScaffold_55&bnpchrC02
aar_AA55G00007	interacts with	bra_A01555			aar_bnp2044-0b	600	aar_AA55G00007	bnp_BnaC07g39820D	13aarScaffold_55&bnpchrC07
aar_AA55G00007	interacts with	bra_B01545			aar_bnp2045-4b	988	aar_AA55G00007	bnp_BnaC09g28460D	21aarScaffold_55&bnpchrC09
aar_AA55G00007	interacts with	bra_H01568			aar_bol928-1b	543	aar_AA55G00007	bol_Bo1g040350	12aarScaffold_55&bolC1
aar_AA55G00007	interacts with	bra_K00184			aar_bol929-3b	1087	aar_AA55G00007	bol_Bo2g047720	23aarScaffold_55&bolC2
aar_AA55G00007	interacts with	can_Capana03g002188			aar_bol931-0b	601	aar_AA55G00007	bol_Bo7g110460	13aarScaffold_55&bolC7
aar_AA55G00007	interacts with	cgr_23907s0003			aar_bol932-1b	393	aar_AA55G00007	bol_Bo8g050920	9aarScaffold_55&bolC8
aar_AA55G00007	interacts with	cgy_08199			aar_Bost691-4b	1334	Bostr.7305s0022	aar_AA55G00007	27BostScaffold7305&aarScaffold_55
aar_AA55G00007	interacts with	cla_002327			aar_Bost746-15b	850	Bostr.7867s0374	aar_AA55G00007	18BostScaffold7867&aarScaffold_55
aar_AA55G00007	interacts with	cla_006158			aar_Bpen268-2b	388	Bpen1261020802	aar_AA55G00007	8BpenContig298&aarScaffold_55
aar_AA55G00007	interacts with	cme_3C005360			aar_bra986-1b	546	aar_AA55G00007	bra_A01555	12aarScaffold_55&braA01
aar_AA55G00007	interacts with	coc_02_g02560			aar_bra987-3b	1258	aar_AA55G00007	bra_B01545	26aarScaffold_55&braA02
aar_AA55G00007	interacts with	cpa_107.89cpa			aar_bra989-2b	444	aar_AA55G00007	bra_H01568	10aarScaffold_55&braA08
aar_AA55G00007	interacts with	cru_10005269			aar_bra991-0b	552	aar_AA55G00007	bra_K00184	12aarScaffold_55&braScaffold10985
aar_AA55G00007	interacts with	cru_10026686			aar_can475-2b	330	aar_AA55G00007	can_Capana03g002188	8aarScaffold_55&canChr03
aar_AA55G00007	interacts with	csa_108020			aar_cgr766-0b	428	aar_AA55G00007	cgr_23907s0003	9aarScaffold_55&cgrScaffold23907
aar_AA55G00007	interacts with	cync_Ccrd_017027			aar_cgy774-3b	1022	aar_AA55G00007	cgy_08199	21aarScaffold_55&gyscaffold51.1
aar_AA55G00007	interacts with	egr_K00288			aar_cla486-4b	259	aar_AA41G00023	cla_002327	6aarScaffold_41&claChr1
aar_AA55G00007	interacts with	fve_13220			aar_cla619-0b	348	aar_AA55G00007	cla_002327	8aarScaffold_55&claChr1
aar_AA55G00007	interacts with	gra_004G117600			aar_cla620-3b	1889	aar_AA55G00007	cla_006158	39aarScaffold_55&claChr5
aar_AA55G00007	interacts with	gra_006G050000			aar_cme587-0b	299	aar_AA55G00007	cme_3C005360	7aarScaffold_55&cmeCM3.5_scaffold00005
aar_AA55G00007	interacts with	gra_007G012200			aar_coc478-4b	2107	aar_AA55G00007	coc_02_g02560	44aarScaffold_55&cocchr2
aar_AA55G00007	interacts with	lus_10014969			aar_cpa511-5b	1579	aar_AA55G00007	cpa_107.89cpa	33aarScaffold_55&cpasupercontig_107
aar_AA55G00007	interacts with	lus_10039260			aar_Cqui303-3b	2181	CquiAUR62021142	aar_AA55G00007	46Cquisca_1783&aarScaffold_55
aar_AA55G00007	interacts with	lus_10038851			aar_Cqui735-2b	326	CquiAUR62031396	aar_AA55G00007	7Cquisca_2963&aarScaffold_55
aar_AA55G00007	interacts with	lus_10027503			aar_cru479-2b	794	aar_AA55G00007	cru_10005269	17aarScaffold_55&cruscaffold_7
aar_AA55G00007	interacts with	mes_06G151200			aar_cru480-4b	2603	aar_AA55G00007	cru_10026686	53aarScaffold_55&cruscaffold_8
aar_AA55G00007	interacts with	mes_14G023700			aar_csa590-2b	715	aar_AA55G00007	csa_108020	15aarScaffold_55&csascaffold00931
aar_AA55G00007	interacts with	mgu_F00314			aar_Csat145-48b	2565	Csat104753322	aar_AA55G00007	53CsatNC_025686.1&aarScaffold_55
aar_AA55G00007	interacts with	mgu_F01095			aar_Csat919-2b	794	Csat104717697	aar_AA55G00007	17CsatNC_025694.1&aarScaffold_55
aar_AA55G00007	interacts with	mlut_maker-scaffold_149-augustus-gene-2.65-mRNA-1			aar_Csat1065-2b	792	Csat104722401	aar_AA55G00007	17CsatNC_025695.1&aarScaffold_55
aar_AA55G00007	interacts with	mlut_maker-scaffold_220-fgenesh-gene-1.56-mRNA-1			aar_Csat1066-47b	2533	Csat104725758	aar_AA55G00007	52CsatNC_025695.1&aarScaffold_55
aar_AA55G00007	interacts with	mlut_fgenesh_masked-scaffold_327-processed-gene-0.35-mRNA-1			aar_Csat1174-2b	792	Csat104730864	aar_AA55G00007	17CsatNC_025696.1&aarScaffold_55
aar_AA55G00007	interacts with	nnu_04141			aar_Csat1731-50b	2644	Csat104763405	aar_AA55G00007	54CsatNC_025702.1&aarScaffold_55
aar_AA55G00007	interacts with	nnu_08652			aar_cync451-1b	514	aar_AA55G00007	cync_Ccrd_017027	12aarScaffold_55&cyncCM009744.1
aar_AA55G00007	interacts with	pbr_010869.1			aar_egr685-2b	1519	aar_AA55G00007	egr_K00288	32aarScaffold_55&egrChr11
aar_AA55G00007	interacts with	ptr_012G144800			aar_fve544-4b	2147	aar_AA55G00007	fve_13220	46aarScaffold_55&fveLG7
aar_AA55G00007	interacts with	ptr_015G147500			aar_gra1085-1b	503	aar_AA55G00007	gra_004G117600	11aarScaffold_55&graChr04
aar_AA55G00007	interacts with	rco_30169.t000005			aar_gra1087-2b	799	aar_AA55G00007	gra_006G050000	17aarScaffold_55&graChr06
aar_AA55G00007	interacts with	roc_G13988			aar_gra1089-2b	452	aar_AA55G00007	gra_007G012200	10aarScaffold_55&graChr07
aar_AA55G00007	interacts with	rra_39_p5			aar_lus973-1b	889	aar_AA55G00007	lus_10014969	19aarScaffold_55&lusscaffold2022
aar_AA55G00007	interacts with	salp_SapurV1A.1225s0130.1			aar_lus974-4b	651	aar_AA55G00007	lus_10039260	14aarScaffold_55&lusscaffold33
aar_AA55G00007	interacts with	sin_1009146			aar_lus975-1b	940	aar_AA55G00007	lus_10038851	20aarScaffold_55&lusscaffold34
aar_AA55G00007	interacts with	sir_scaffold2159_148sir			aar_lus977-4b	1708	aar_AA55G00007	lus_10027503	36aarScaffold_55&lusscaffold96
aar_AA55G00007	interacts with	sir_scaffold394_40sir			aar_mdo692-3b	366	aar_AA55G00007	mdo_0000239646	8aarScaffold_55&mdochr1
aar_AA55G00007	interacts with	sly_03g025270.2sly			aar_mes860-3b	2161	aar_AA55G00007	mes_06G151200	45aarScaffold_55&meschr06
aar_AA55G00007	interacts with	spa_c0002_00192			aar_mes861-3b	1541	aar_AA55G00007	mes_14G023700	32aarScaffold_55&meschr14
aar_AA55G00007	interacts with	spa_c0006_01444			aar_mgu732-2b	1769	aar_AA55G00007	mgu_F00314	37aarScaffold_55&mguscaffold_6
aar_AA55G00007	interacts with	spe_03g004100.1			aar_mgu733-3b	1391	aar_AA55G00007	mgu_F01095	29aarScaffold_55&mguscaffold_6
aar_AA55G00007	interacts with	stu_00010119			aar_mlut1193-2b	714	aar_AA55G00007	mlut_maker-scaffold_149-augustus-gene-2.65-mRNA-1	15aarScaffold_55&mlutscaffold_149
aar_AA55G00007	interacts with	tha_Th2v09755			aar_mlut1194-3b	530	aar_AA55G00007	mlut_maker-scaffold_220-fgenesh-gene-1.56-mRNA-1	11aarScaffold_55&mlutscaffold_220
aar_AA55G00007	interacts with	tha_Th2v26914			aar_mlut1195-3b	908	aar_AA55G00007	mlut_fgenesh_masked-scaffold_327-processed-gene-0.35-mRNA-1	19aarScaffold_55&mlutscaffold_327
aar_AA55G00007	interacts with	thh_10025746m			aar_nnu748-1b	622	aar_AA55G00007	nnu_04141	15aarScaffold_55&nnumegascaffold_2
aar_AA55G00007	interacts with	thh_10015376m			aar_nnu750-5b	395	aar_AA55G00007	nnu_08652	9aarScaffold_55&nnumegascaffold_8
aar_AA55G00007	interacts with	tsa_Ts6g15660			aar_pbr952-4b	337	aar_AA55G00007	pbr_010869.1	7aarScaffold_55&pbrChr13
aar_AA55G00007	interacts with	tsa_Ts7g24420			aar_ptr973-0b	1390	aar_AA55G00007	ptr_012G144800	30aarScaffold_55&ptrChr12
aar_AA55G00007	interacts with	vvi_01028887001			aar_ptr976-0b	1334	aar_AA55G00007	ptr_015G147500	29aarScaffold_55&ptrChr15
aar_AA55G00007	interacts with	amna_EVM0036455.1_R0			aar_rco532-4b	523	aar_AA55G00007	rco_30169.t000005	11aarScaffold_55&rco30169
aar_AA55G00007	interacts with	aipa_Araip.6C9XH			aar_roc484-4b	380	aar_AA55G00007	roc_G13988	8aarScaffold_55&rocS0129
aar_AA55G00007	interacts with	amon_EVM0035508.1			aar_rra294-0b	261	aar_AA55G00007	rra_39_p5	6aarScaffold_55&rrarra_39
aar_AA55G00007	interacts with	sspl_Saspl_011193			aar_salp779-0b	652	aar_AA55G00007	salp_SapurV1A.0862s0200.1	15aarScaffold_55&salpchr12
aar_AA55G00007	interacts with	sspl_Saspl_004839			aar_salp784-0b	514	aar_AA55G00007	salp_SapurV1A.1225s0130.1	11aarScaffold_55&salpchr15
ach_Achn081351	interacts with	adu_Aradu.L1VA7			aar_sin738-3b	972	aar_AA55G00007	sin_1009146	20aarScaffold_55&sinLG7
ach_Achn081351	interacts with	Alp29670			aar_sir655-2b	846	aar_AA55G00007	sir_scaffold2159_148sir	18aarScaffold_55&sir_scaffold2159
ach_Achn081351	interacts with	Alp435730			aar_sir656-0b	1128	aar_AA55G00007	sir_scaffold394_40sir	23aarScaffold_55&sir_scaffold394
ach_Achn081351	interacts with	aqc_Aqcoe7G028500.1			aar_sly713-1b	1452	aar_AA55G00007	sly_03g025270.2sly	31aarScaffold_55&slych03
ach_Achn081351	interacts with	ath_AT4G25630			aar_spa623-3b	2463	aar_AA55G00007	spa_c0002_00192	50aarScaffold_55&spaSp6
ach_Achn081351	interacts with	ath_AT5G52470			aar_spa624-2b	799	aar_AA55G00007	spa_c0006_01444	17aarScaffold_55&spaSp7
ach_Achn081351	interacts with	atr_scaffold00009.155atr			aar_spe682-2b	1471	aar_AA55G00007	spe_03g004100.1	32aarScaffold_55&spech03
ach_Achn081351	interacts with	bcei_evm.model.Scaffold57.287			aar_stu607-2b	322	aar_AA55G00007	stu_00010119	7aarScaffold_55&stuchr03
ach_Achn081351	interacts with	bcei_evm.model.Scaffold64.682			aar_tca583-5b	2510	aar_AA55G00007	tca_015226	53aarScaffold_55&tcascaffold_3
ach_Achn081351	interacts with	bcei_evm.model.Scaffold89.49			aar_tha845-5b	1225	aar_AA55G00007	tha_Th2v09755	25aarScaffold_55&thascaffold00005
ach_Achn081351	interacts with	bnp_BnaA01g14860D			aar_tha847-2b	1203	aar_AA55G00007	tha_Th2v26914	25aarScaffold_55&thascaffold00041
ach_Achn081351	interacts with	bnp_BnaA02g10840D			aar_thh481-2b	798	aar_AA55G00007	thh_10025746m	17aarScaffold_55&thhscaffold_1
ach_Achn081351	interacts with	bnp_BnaA03g47570D			aar_thh482-3b	2642	aar_AA55G00007	thh_10015376m	54aarScaffold_55&thhscaffold_2
ach_Achn081351	interacts with	bnp_BnaC01g17500D			aar_tsa591-0b	296	aar_AA55G00007	tsa_Ts6g15660	6aarScaffold_55&tsach6-58
ach_Achn081351	interacts with	bnp_BnaC02g15060D			aar_tsa592-2b	800	aar_AA55G00007	tsa_Ts7g24420	17aarScaffold_55&tsach7-86
ach_Achn081351	interacts with	bnp_BnaC07g39820D			aar_vvi578-4b	2271	aar_AA55G00007	vvi_01028887001	49aarScaffold_55&vvichr16
ach_Achn081351	interacts with	bnp_BnaC09g28460D			aar_Zjuj71-4b	284	Zjuj107423422	aar_AA55G00007	6ZjujNC_029679.1&aarScaffold_55
ach_Achn081351	interacts with	bol_Bo1g040350			ach_adu363-16b	952	ach_Achn011571	adu_Aradu.L1VA7	20achChr18&aduAradu.A05
ach_Achn081351	interacts with	bol_Bo2g047720			ach_adu911-16b	2360	ach_Achn081351	adu_Aradu.L1VA7	50achChr3&aduAradu.A05
ach_Achn081351	interacts with	bol_Bo7g110460			ach_Ahyp398-3b	1018	AhypAH019593	ach_Achn011571	22AhypScaffold_13&achChr18
ach_Achn081351	interacts with	bra_A01555			ach_Ahyp435-14b	2246	AhypAH019593	ach_Achn081351	49AhypScaffold_13&achChr3
ach_Achn081351	interacts with	bra_B01545			ach_Ahyp1135-49b	2421	AhypAH012128	ach_Achn011571	52AhypScaffold_7&achChr18
ach_Achn081351	interacts with	bra_K00184			ach_Ahyp1159-62b	3144	AhypAH012128	ach_Achn081351	67AhypScaffold_7&achChr3
ach_Achn081351	interacts with	bvu_Bv3_053660_mrxf			ach_Alp384-16b	874	ach_Achn011571	Alp435730	19achChr18&apa8
ach_Achn081351	interacts with	can_Capana03g002188			ach_Alp917-4b	668	ach_Achn081351	Alp29670	15achChr3&apa1
ach_Achn081351	interacts with	cbac_rna28479			ach_Alp984-17b	1636	ach_Achn081351	Alp435730	35achChr3&apa8
ach_Achn081351	interacts with	cchi_rna27018			ach_Alyr1336-4b	647	AlyrAL7G27460	ach_Achn081351	15Alyrscaffold_7&achChr3
ach_Achn081351	interacts with	cgr_23907s0003			ach_Alyr1485-2b	955	AlyrAL8G26910	ach_Achn011571	21Alyrscaffold_8&achChr18
ach_Achn081351	interacts with	cgy_08199			ach_Alyr1586-16b	1656	AlyrAL8G26910	ach_Achn081351	35Alyrscaffold_8&achChr3
ach_Achn081351	interacts with	cla_006158			ach_aqc623-0b	502	ach_Achn081351	aqc_Aqcoe7G028500.1	11achChr3&aqcChr_07
ach_Achn081351	interacts with	cme_3C006945			ach_ath437-18b	956	ach_Achn011571	ath_AT5G52470	21achChr18&athChr5
ach_Achn081351	interacts with	coc_02_g02560			ach_ath1125-4b	719	ach_Achn081351	ath_AT4G25630	16achChr3&athChr4
ach_Achn081351	interacts with	cpa_107.89cpa			ach_ath1151-17b	1745	ach_Achn081351	ath_AT5G52470	37achChr3&athChr5
ach_Achn081351	interacts with	cru_10005269			ach_atr152-0b	285	ach_Achn011571	atr_scaffold00009.155atr	6achChr18&atrscaffold00009
ach_Achn081351	interacts with	cru_10026686			ach_atr420-0b	1147	ach_Achn081351	atr_scaffold00009.155atr	26achChr3&atrscaffold00009
ach_Achn081351	interacts with	csa_108020			ach_bcei764-17b	929	ach_Achn011571	bcei_evm.model.Scaffold163.41	20achChr18&bceiScaffold163
ach_Achn081351	interacts with	cync_Ccrd_017027			ach_bcei803-24b	1241	ach_Achn011571	bcei_evm.model.Scaffold57.287	27achChr18&bceiScaffold57
ach_Achn081351	interacts with	cync_Ccrd_002593			ach_bcei806-40b	2090	ach_Achn011571	bcei_evm.model.Scaffold64.682	44achChr18&bceiScaffold64
ach_Achn081351	interacts with	dca_010668			ach_bcei2072-18b	1648	ach_Achn081351	bcei_evm.model.Scaffold163.41	36achChr3&bceiScaffold163
ach_Achn081351	interacts with	egr_K00288			ach_bcei2183-33b	2158	ach_Achn081351	bcei_evm.model.Scaffold57.287	47achChr3&bceiScaffold57
ach_Achn081351	interacts with	frax_FRAEX38873_v2_000093350.1			ach_bcei2194-60b	3802	ach_Achn081351	bcei_evm.model.Scaffold64.682	80achChr3&bceiScaffold64
ach_Achn081351	interacts with	fve_13220			ach_bcei2224-3b	269	ach_Achn081351	bcei_evm.model.Scaffold89.49	6achChr3&bceiScaffold89
ach_Achn081351	interacts with	gra_004G117600			ach_bnp823-8b	470	ach_Achn011571	bnp_BnaA02g10840D	10achChr18&bnpchrA02
ach_Achn081351	interacts with	gra_006G050000			ach_bnp871-9b	484	ach_Achn011571	bnp_BnaC02g15060D	11achChr18&bnpchrC02
ach_Achn081351	interacts with	gra_007G012200			ach_bnp899-9b	483	ach_Achn011571	bnp_BnaC09g28460D	11achChr18&bnpchrC09
ach_Achn081351	interacts with	hel_Ha15_00040186			ach_bnp2124-4b	546	ach_Achn081351	bnp_BnaA01g14860D	13achChr3&bnpchrA01
ach_Achn081351	interacts with	jcu_4S00346.60jcu			ach_bnp2129-9b	704	ach_Achn081351	bnp_BnaA02g10840D	15achChr3&bnpchrA02
ach_Achn081351	interacts with	Lsat9_57541			ach_bnp2153-2b	523	ach_Achn081351	bnp_BnaA03g47570D	12achChr3&bnpchrA03
ach_Achn081351	interacts with	lpe_02G31130.1lpe			ach_bnp2235-4b	533	ach_Achn081351	bnp_BnaC01g17500D	12achChr3&bnpchrC01
ach_Achn081351	interacts with	lus_10014969			ach_bnp2237-9b	690	ach_Achn081351	bnp_BnaC02g15060D	15achChr3&bnpchrC02
ach_Achn081351	interacts with	lus_10039260			ach_bnp2297-2b	527	ach_Achn081351	bnp_BnaC07g39820D	12achChr3&bnpchrC07
ach_Achn081351	interacts with	lus_10038851			ach_bnp2320-9b	543	ach_Achn081351	bnp_BnaC09g28460D	12achChr3&bnpchrC09
ach_Achn081351	interacts with	lus_10027503			ach_bol511-13b	681	ach_Achn011571	bol_Bo2g047720	15achChr18&bolC2
ach_Achn081351	interacts with	mac_07_04590.1mac			ach_bol1351-4b	518	ach_Achn081351	bol_Bo1g040350	12achChr3&bolC1
ach_Achn081351	interacts with	mdo_0000590964			ach_bol1357-22b	1245	ach_Achn081351	bol_Bo2g047720	28achChr3&bolC2
ach_Achn081351	interacts with	mes_06G151200			ach_bol1429-2b	527	ach_Achn081351	bol_Bo7g110460	12achChr3&bolC7
ach_Achn081351	interacts with	mes_14G023700			ach_Bost1475-4b	339	Bostr.7305s0022	ach_Achn011571	7BostScaffold7305&achChr18
ach_Achn081351	interacts with	mgu_F00314			ach_Bost1479-6b	955	Bostr.7305s0022	ach_Achn081351	20BostScaffold7305&achChr3
ach_Achn081351	interacts with	mgu_F01095			ach_Bost1560-10b	669	Bostr.7867s0374	ach_Achn081351	15BostScaffold7867&achChr3
ach_Achn081351	interacts with	mlut_maker-scaffold_1197-fgenesh-gene-0.69-mRNA-1			ach_Bpen635-5b	925	Bpen1261020802	ach_Achn011571	19BpenContig298&achChr18
ach_Achn081351	interacts with	mlut_maker-scaffold_149-augustus-gene-2.65-mRNA-1			ach_Bpen637-6b	972	Bpen1261020802	ach_Achn081351	20BpenContig298&achChr3
ach_Achn081351	interacts with	mlut_maker-scaffold_220-fgenesh-gene-1.56-mRNA-1			ach_bra1381-4b	544	ach_Achn081351	bra_A01555	13achChr3&braA01
ach_Achn081351	interacts with	mlut_fgenesh_masked-scaffold_327-processed-gene-0.35-mRNA-1			ach_bra1395-4b	523	ach_Achn081351	bra_B01545	11achChr3&braA02
ach_Achn081351	interacts with	mtr_6g047580			ach_bra1500-2b	629	ach_Achn081351	bra_K00184	14achChr3&braScaffold10985
ach_Achn081351	interacts with	nnu_04141			ach_bvu262-41b	2069	ach_Achn011571	bvu_Bv3_053660_mrxf	44achChr18&bvuBvchr3.sca003
ach_Achn081351	interacts with	nnu_08652			ach_bvu686-62b	2992	ach_Achn081351	bvu_Bv3_053660_mrxf	64achChr3&bvuBvchr3.sca003
ach_Achn081351	interacts with	obar_OBART02G37650.1			ach_can338-35b	1743	ach_Achn011571	can_Capana03g002188	39achChr18&canChr03
ach_Achn081351	interacts with	ogl_02G0328800			ach_can857-4b	1680	ach_Achn081351	can_Capana03g002188	37achChr3&canChr03
ach_Achn081351	interacts with	orgl_OGLUM02G38830.1			ach_cbac695-0b	1192	ach_Achn081351	cbac_rna28479	26achChr3&cbacCM008454.1
ach_Achn081351	interacts with	oru_ORUFI02G39200.1oru			ach_cchi308-4b	309	ach_Achn011571	cchi_rna27018	7achChr18&cchiCM008440.1
ach_Achn081351	interacts with	osa_LOC_Os02g57590osa			ach_cchi820-3b	849	ach_Achn081351	cchi_rna27018	18achChr3&cchiCM008440.1
ach_Achn081351	interacts with	pax_00848g00023			ach_cgr794-0b	533	ach_Achn081351	cgr_23907s0003	12achChr3&cgrScaffold23907
ach_Achn081351	interacts with	pbr_010869.1			ach_cgy302-11b	565	ach_Achn011571	cgy_08199	12achChr18&gyscaffold51.1
ach_Achn081351	interacts with	phal_Pahal.1G452400.1			ach_cgy806-12b	1373	ach_Achn081351	cgy_08199	29achChr3&gyscaffold51.1
ach_Achn081351	interacts with	ptr_012G144800			ach_cla349-4b	310	ach_Achn092651	cla_002327	7achChr18&claChr1
ach_Achn081351	interacts with	ptr_015G147500			ach_cla368-40b	2162	ach_Achn011571	cla_006158	45achChr18&claChr5
ach_Achn081351	interacts with	rco_30169.t000005			ach_cla646-3b	532	ach_Achn319721	cla_002327	12achChr24&claChr1
ach_Achn081351	interacts with	rco_30174.t000020			ach_cla918-8b	778	ach_Achn353971	cla_002327	17achChr3&claChr1
ach_Achn081351	interacts with	roc_G13988			ach_cla959-46b	3556	ach_Achn081351	cla_006158	74achChr3&claChr5
ach_Achn081351	interacts with	rra_39_p5			ach_cme345-5b	286	ach_Achn011571	cme_3C006945	6achChr18&cmeCM3.5_scaffold00006
ach_Achn081351	interacts with	salp_SapurV1A.1225s0130.1			ach_cme902-7b	392	ach_Achn081351	cme_3C006945	8achChr3&cmeCM3.5_scaffold00006
ach_Achn081351	interacts with	sbi_004G349700			ach_coc281-58b	3081	ach_Achn011571	coc_02_g02560	64achChr18&cocchr2
ach_Achn081351	interacts with	sin_1009146			ach_coc736-81b	6105	ach_Achn081351	coc_02_g02560	126achChr3&cocchr2
ach_Achn081351	interacts with	sir_scaffold2159_148sir			ach430-61b	3216	ach_Achn011571	ach_Achn081351	66achChr18&achChr3
ach_Achn081351	interacts with	sir_scaffold394_40sir			ach_cpa278-16b	1067	ach_Achn011571	cpa_107.89cpa	22achChr18&cpasupercontig_107
ach_Achn081351	interacts with	sit_1G370900			ach_cpa730-17b	3076	ach_Achn081351	cpa_107.89cpa	63achChr3&cpasupercontig_107
ach_Achn081351	interacts with	sly_03g025270.2sly			ach_Cqui588-29b	1628	CquiAUR62021142	ach_Achn011571	34Cquisca_1783&achChr18
ach_Achn081351	interacts with	sol_016890_ddof.t1			ach_Cqui596-30b	3461	CquiAUR62021142	ach_Achn081351	72Cquisca_1783&achChr3
ach_Achn081351	interacts with	spa_c0002_00192			ach_Cqui1393-5b	1622	CquiAUR62031396	ach_Achn011571	34Cquisca_2963&achChr18
ach_Achn081351	interacts with	spa_c0006_01444			ach_Cqui1397-6b	1873	CquiAUR62031396	ach_Achn081351	39Cquisca_2963&achChr3
ach_Achn081351	interacts with	spe_03g004100.1			ach_cru423-24b	1225	ach_Achn011571	cru_10026686	27achChr18&cruscaffold_8
ach_Achn081351	interacts with	stu_00010119			ach_cru1088-4b	699	ach_Achn081351	cru_10005269	16achChr3&cruscaffold_7
ach_Achn081351	interacts with	tha_Th2v09755			ach_cru1106-16b	1694	ach_Achn081351	cru_10026686	36achChr3&cruscaffold_8
ach_Achn081351	interacts with	tha_Th2v26914			ach_csa346-13b	865	ach_Achn011571	csa_108020	18achChr18&csascaffold00931
ach_Achn081351	interacts with	tha_Th2v28952			ach_csa912-12b	1493	ach_Achn081351	csa_108020	31achChr3&csascaffold00931
ach_Achn081351	interacts with	thh_10025746m			ach_Csat227-2b	901	Csat104753322	ach_Achn011571	20CsatNC_025686.1&achChr18
ach_Achn081351	interacts with	thh_10015376m			ach_Csat313-17b	1611	Csat104753322	ach_Achn081351	35CsatNC_025686.1&achChr3
ach_Achn081351	interacts with	tsa_Ts6g15660			ach_Csat2057-3b	658	Csat104717697	ach_Achn081351	15CsatNC_025694.1&achChr3
ach_Achn081351	interacts with	tsa_Ts7g24420			ach_Csat2235-2b	879	Csat104725758	ach_Achn011571	19CsatNC_025695.1&achChr18
ach_Achn081351	interacts with	ugi_Scf00323.g15456ugi			ach_Csat2378-3b	606	Csat104722401	ach_Achn081351	14CsatNC_025695.1&achChr3
ach_Achn081351	interacts with	vvi_01028887001			ach_Csat2387-18b	1674	Csat104725758	ach_Achn081351	36CsatNC_025695.1&achChr3
ach_Achn081351	interacts with	amna_EVM0036455.1_R0			ach_Csat2628-4b	683	Csat104730864	ach_Achn081351	16CsatNC_025696.1&achChr3
ach_Achn081351	interacts with	aipa_Araip.6C9XH			ach_Csat3837-2b	843	Csat104763405	ach_Achn011571	18CsatNC_025702.1&achChr18
ach_Achn081351	interacts with	amon_EVM0035508.1			ach_Csat3925-18b	1645	Csat104763405	ach_Achn081351	35CsatNC_025702.1&achChr3
ach_Achn081351	interacts with	sspl_Saspl_011193			ach_cync349-9b	484	ach_Achn011571	cync_Ccrd_017027	12achChr18&cyncCM009744.1
ach_Achn081351	interacts with	sspl_Saspl_004839			ach_cync353-9b	427	ach_Achn011571	cync_Ccrd_002593	10achChr18&cyncCM009746.1
ach_Achn081351	interacts with	sspl_Saspl_050004			ach_cync802-11b	845	ach_Achn081351	cync_Ccrd_017027	21achChr3&cyncCM009744.1
adu_Aradu.L1VA7	interacts with	Alp29670			ach_cync817-3b	337	ach_Achn081351	cync_Ccrd_002593	8achChr3&cyncCM009746.1
adu_Aradu.L1VA7	interacts with	Alp435730			ach_dca482-28b	1349	ach_Achn011571	dca_010668	29achChr18&dcaDCARv2_Chr3
adu_Aradu.L1VA7	interacts with	aqc_Aqcoe7G028500.1			ach_dca1207-39b	1809	ach_Achn081351	dca_010668	40achChr3&dcaDCARv2_Chr3
adu_Aradu.L1VA7	interacts with	ath_AT4G25630			ach_egr434-17b	1033	ach_Achn011571	egr_K00288	22achChr18&egrChr11
adu_Aradu.L1VA7	interacts with	ath_AT5G52470			ach_egr1089-42b	3367	ach_Achn081351	egr_K00288	71achChr3&egrChr11
adu_Aradu.L1VA7	interacts with	atr_scaffold00009.155atr			ach_frax580-0b	322	ach_Achn081351	frax_FRAEX38873_v2_000093350.1	7achChr3&fraxContig2021
adu_Aradu.L1VA7	interacts with	bcei_evm.model.Scaffold57.287			ach_fve353-39b	2084	ach_Achn011571	fve_13220	44achChr18&fveLG7
adu_Aradu.L1VA7	interacts with	bcei_evm.model.Scaffold64.682			ach_fve860-43b	4043	ach_Achn081351	fve_13220	85achChr3&fveLG7
adu_Aradu.L1VA7	interacts with	bcei_evm.model.Scaffold89.49			ach_gra609-9b	487	ach_Achn011571	gra_004G117600	11achChr18&graChr04
adu_Aradu.L1VA7	interacts with	bnp_BnaA01g14860D			ach_gra619-18b	944	ach_Achn011571	gra_007G012200	21achChr18&graChr07
adu_Aradu.L1VA7	interacts with	bnp_BnaA02g10840D			ach_gra1625-13b	1461	ach_Achn081351	gra_004G117600	32achChr3&graChr04
adu_Aradu.L1VA7	interacts with	bnp_BnaA03g47570D			ach_gra1656-3b	839	ach_Achn081351	gra_006G050000	18achChr3&graChr06
adu_Aradu.L1VA7	interacts with	bnp_BnaC01g17500D			ach_gra1670-24b	1566	ach_Achn081351	gra_007G012200	36achChr3&graChr07
adu_Aradu.L1VA7	interacts with	bnp_BnaC02g15060D			ach_hel105-5b	280	ach_Achn011571	hel_Ha15_00040186	6achChr18&helHa15
adu_Aradu.L1VA7	interacts with	bnp_BnaC07g39820D			ach_hel313-5b	376	ach_Achn081351	hel_Ha15_00040186	8achChr3&helHa15
adu_Aradu.L1VA7	interacts with	bnp_BnaC09g28460D			ach_Inil249-3b	373	Inil109173124	ach_Achn011571	8InilNW_017616893.1&achChr18
adu_Aradu.L1VA7	interacts with	bol_Bo1g040350			ach_Inil252-4b	477	Inil109173124	ach_Achn081351	10InilNW_017616893.1&achChr3
adu_Aradu.L1VA7	interacts with	bol_Bo2g047720			ach_jcu119-3b	394	ach_Achn011571	jcu_4S00346.60jcu	8achChr18&jcu_4S00346
adu_Aradu.L1VA7	interacts with	bol_Bo7g110460			ach_jcu304-3b	395	ach_Achn081351	jcu_4S00346.60jcu	8achChr3&jcu_4S00346
adu_Aradu.L1VA7	interacts with	bra_A01555			ach_lac461-18b	983	ach_Achn011571	Lsat9_57541	21achChr18&lg_9
adu_Aradu.L1VA7	interacts with	bra_B01545			ach_lac1174-16b	1024	ach_Achn081351	Lsat9_57541	22achChr3&lg_9
adu_Aradu.L1VA7	interacts with	bra_K00184			ach_lpe378-0b	269	ach_Achn081351	lpe_02G31130.1lpe	6achChr3&lpe_2
adu_Aradu.L1VA7	interacts with	can_Capana03g002188			ach_lus624-30b	1732	ach_Achn011571	lus_10039260	36achChr18&lusscaffold33
adu_Aradu.L1VA7	interacts with	cbac_rna28479			ach_lus652-27b	1545	ach_Achn011571	lus_10027503	32achChr18&lusscaffold96
adu_Aradu.L1VA7	interacts with	cchi_rna27018			ach_lus1592-16b	1425	ach_Achn081351	lus_10014969	31achChr3&lusscaffold2022
adu_Aradu.L1VA7	interacts with	cgr_23907s0003			ach_lus1636-33b	2607	ach_Achn081351	lus_10039260	54achChr3&lusscaffold33
adu_Aradu.L1VA7	interacts with	cgy_08199			ach_lus1643-15b	1375	ach_Achn081351	lus_10038851	30achChr3&lusscaffold34
adu_Aradu.L1VA7	interacts with	cla_006158			ach_lus1714-27b	3031	ach_Achn081351	lus_10027503	63achChr3&lusscaffold96
adu_Aradu.L1VA7	interacts with	cme_3C006945			ach_mac452-2b	297	ach_Achn081351	mac_07_04590.1mac	7achChr3&macchr07
adu_Aradu.L1VA7	interacts with	coc_02_g02560			ach_mdo472-20b	1087	ach_Achn011571	mdo_0000239646	24achChr18&mdochr1
adu_Aradu.L1VA7	interacts with	cpa_107.89cpa			ach_mdo1243-19b	1385	ach_Achn081351	mdo_0000239646	30achChr3&mdochr1
adu_Aradu.L1VA7	interacts with	cru_10005269			ach_mdo1344-5b	301	ach_Achn081351	mdo_0000590964	8achChr3&mdochr7
adu_Aradu.L1VA7	interacts with	cru_10026686			ach_mes523-40b	2233	ach_Achn011571	mes_06G151200	46achChr18&meschr06
adu_Aradu.L1VA7	interacts with	csa_108020			ach_mes536-33b	1792	ach_Achn011571	mes_14G023700	37achChr18&meschr14
adu_Aradu.L1VA7	interacts with	cync_Ccrd_017027			ach_mes1334-46b	4089	ach_Achn081351	mes_06G151200	84achChr3&meschr06
adu_Aradu.L1VA7	interacts with	dca_010668			ach_mes1385-38b	3553	ach_Achn081351	mes_14G023700	73achChr3&meschr14
adu_Aradu.L1VA7	interacts with	egr_K00288			ach_mgu428-58b	3018	ach_Achn011571	mgu_F00314	63achChr18&mguscaffold_6
adu_Aradu.L1VA7	interacts with	fve_13220			ach_mgu429-39b	1988	ach_Achn011571	mgu_F01095	42achChr18&mguscaffold_6
adu_Aradu.L1VA7	interacts with	gra_004G117600			ach_mgu1062-78b	5770	ach_Achn081351	mgu_F00314	119achChr3&mguscaffold_6
adu_Aradu.L1VA7	interacts with	gra_006G050000			ach_mgu1063-47b	3503	ach_Achn081351	mgu_F01095	74achChr3&mguscaffold_6
adu_Aradu.L1VA7	interacts with	gra_007G012200			ach_mlut734-2b	342	ach_Achn011571	mlut_maker-scaffold_1197-fgenesh-gene-0.69-mRNA-1	7achChr18&mlutscaffold_1197
adu_Aradu.L1VA7	interacts with	hel_Ha15_00040186			ach_mlut740-26b	1499	ach_Achn011571	mlut_maker-scaffold_149-augustus-gene-2.65-mRNA-1	31achChr18&mlutscaffold_149
adu_Aradu.L1VA7	interacts with	Lsat8_6881			ach_mlut751-21b	1137	ach_Achn011571	mlut_maker-scaffold_220-fgenesh-gene-1.56-mRNA-1	24achChr18&mlutscaffold_220
adu_Aradu.L1VA7	interacts with	Lsat9_57541			ach_mlut767-8b	525	ach_Achn011571	mlut_fgenesh_masked-scaffold_327-processed-gene-0.35-mRNA-1	11achChr18&mlutscaffold_327
adu_Aradu.L1VA7	interacts with	lus_10014969			ach_mlut1982-1b	534	ach_Achn081351	mlut_maker-scaffold_1197-fgenesh-gene-0.69-mRNA-1	11achChr3&mlutscaffold_1197
adu_Aradu.L1VA7	interacts with	lus_10039260			ach_mlut2003-25b	2323	ach_Achn081351	mlut_maker-scaffold_149-augustus-gene-2.65-mRNA-1	48achChr3&mlutscaffold_149
adu_Aradu.L1VA7	interacts with	lus_10038851			ach_mlut2017-24b	1874	ach_Achn081351	mlut_maker-scaffold_220-fgenesh-gene-1.56-mRNA-1	39achChr3&mlutscaffold_220
adu_Aradu.L1VA7	interacts with	lus_10027503			ach_mlut2054-9b	1547	ach_Achn081351	mlut_fgenesh_masked-scaffold_327-processed-gene-0.35-mRNA-1	32achChr3&mlutscaffold_327
adu_Aradu.L1VA7	interacts with	mes_06G151200			ach_mtr995-5b	262	ach_Achn081351	mtr_6g047580	6achChr3&mtrchr6
adu_Aradu.L1VA7	interacts with	mes_14G023700			ach_nnu418-6b	490	ach_Achn011571	nnu_04141	11achChr18&nnumegascaffold_2
adu_Aradu.L1VA7	interacts with	mgu_F00314			ach_nnu432-7b	449	ach_Achn011571	nnu_08652	10achChr18&nnumegascaffold_8
adu_Aradu.L1VA7	interacts with	mgu_F01095			ach_nnu1053-4b	1441	ach_Achn081351	nnu_04141	32achChr3&nnumegascaffold_2
adu_Aradu.L1VA7	interacts with	mlut_maker-scaffold_1197-fgenesh-gene-0.69-mRNA-1			ach_nnu1102-8b	2034	ach_Achn081351	nnu_08652	44achChr3&nnumegascaffold_8
adu_Aradu.L1VA7	interacts with	mlut_maker-scaffold_149-augustus-gene-2.65-mRNA-1			ach_obar348-0b	269	ach_Achn081351	obar_OBART02G37650.1	6achChr3&obar2
adu_Aradu.L1VA7	interacts with	mlut_maker-scaffold_220-fgenesh-gene-1.56-mRNA-1			ach_ogl393-0b	269	ach_Achn081351	ogl_02G0328800	6achChr3&ogl2
adu_Aradu.L1VA7	interacts with	mlut_fgenesh_masked-scaffold_327-processed-gene-0.35-mRNA-1			ach_olea431-14b	632	ach_Achn011571	olea_Oeu022598.1	15achChr18&oleachr1
adu_Aradu.L1VA7	interacts with	mtr_6g047580			ach_orgl337-0b	259	ach_Achn081351	orgl_OGLUM02G38830.1	6achChr3&orgl2
adu_Aradu.L1VA7	interacts with	nnu_04141			ach_oru334-0b	265	ach_Achn081351	oru_ORUFI02G39200.1oru	6achChr3&oru2
adu_Aradu.L1VA7	interacts with	nnu_08652			ach_osa425-0b	273	ach_Achn081351	osa_LOC_Os02g57590osa	6achChr3&osaChr2
adu_Aradu.L1VA7	interacts with	olea_Oeu004111.1			ach_pax1081-1b	336	ach_Achn081351	pax_00848g00023	7achChr3&pax_00848
adu_Aradu.L1VA7	interacts with	pax_00057g00322			ach_pbr612-42b	2336	ach_Achn011571	pbr_010869.1	48achChr18&pbrChr13
adu_Aradu.L1VA7	interacts with	pax_00848g00023			ach_pbr1622-37b	2081	ach_Achn081351	pbr_010869.1	43achChr3&pbrChr13
adu_Aradu.L1VA7	interacts with	pbr_010869.1			ach_phal348-0b	266	ach_Achn081351	phal_Pahal.1G452400.1	6achChr3&phalChr01
adu_Aradu.L1VA7	interacts with	ptr_012G144800			ach_ptr1652-0b	1176	ach_Achn081351	ptr_012G144800	24achChr3&ptrChr12
adu_Aradu.L1VA7	interacts with	ptr_015G147500			ach_ptr1681-0b	2016	ach_Achn081351	ptr_015G147500	42achChr3&ptrChr15
adu_Aradu.L1VA7	interacts with	rco_30169.t000005			ach_rco334-49b	2665	ach_Achn011571	rco_30169.t000005	55achChr18&rco30169
adu_Aradu.L1VA7	interacts with	rco_30174.t000020			ach_rco888-53b	3458	ach_Achn081351	rco_30169.t000005	71achChr3&rco30169
adu_Aradu.L1VA7	interacts with	roc_G13988			ach_rco891-4b	712	ach_Achn081351	rco_30174.t000020	18achChr3&rco30174
adu_Aradu.L1VA7	interacts with	rra_39_p5			ach_roc336-22b	1348	ach_Achn011571	roc_G13988	28achChr18&rocS0129
adu_Aradu.L1VA7	interacts with	salp_SapurV1A.1225s0130.1			ach_roc881-23b	1553	ach_Achn081351	roc_G13988	32achChr3&rocS0129
adu_Aradu.L1VA7	interacts with	sbi_004G349700			ach_rra33-1b	260	ach_Achn081351	rra_39_p5	6achChr3&rrarra_39
adu_Aradu.L1VA7	interacts with	sin_1009146			ach_salp1299-0b	821	ach_Achn081351	salp_SapurV1A.0862s0200.1	18achChr3&salpchr12
adu_Aradu.L1VA7	interacts with	sir_scaffold2159_148sir			ach_salp1320-0b	426	ach_Achn081351	salp_SapurV1A.1225s0130.1	9achChr3&salpchr15
adu_Aradu.L1VA7	interacts with	sir_scaffold394_40sir			ach_sbi435-0b	270	ach_Achn081351	sbi_004G349700	6achChr3&sbiChr04
adu_Aradu.L1VA7	interacts with	sly_03g025270.2sly			ach_sin458-33b	1712	ach_Achn011571	sin_1009146	36achChr18&sinLG7
adu_Aradu.L1VA7	interacts with	sol_016890_ddof.t1			ach_sin1180-50b	3411	ach_Achn081351	sin_1009146	71achChr3&sinLG7
adu_Aradu.L1VA7	interacts with	spa_c0002_00192			ach_sir907-4b	722	ach_Achn081351	sir_scaffold2159_148sir	16achChr3&sir_scaffold2159
adu_Aradu.L1VA7	interacts with	spa_c0006_01444			ach_sir923-0b	666	ach_Achn081351	sir_scaffold394_40sir	14achChr3&sir_scaffold394
adu_Aradu.L1VA7	interacts with	spe_03g004100.1			ach_sit433-0b	270	ach_Achn081351	sit_1G370900	6achChr3&sitscaffold_1
adu_Aradu.L1VA7	interacts with	stu_00010119			ach_sly1080-2b	2323	ach_Achn081351	sly_03g025270.2sly	48achChr3&slych03
adu_Aradu.L1VA7	interacts with	tha_Th2v09755			ach_sol73-0b	536	ach_Achn081351	sol_016890_ddof.t1	11achChr3&solscaffold2605
adu_Aradu.L1VA7	interacts with	tha_Th2v26914			ach_spa422-15b	852	ach_Achn011571	spa_c0002_00192	18achChr18&spaSp6
adu_Aradu.L1VA7	interacts with	thh_10025746m			ach_spa1135-16b	1605	ach_Achn081351	spa_c0002_00192	34achChr3&spaSp6
adu_Aradu.L1VA7	interacts with	thh_10015376m			ach_spa1152-4b	620	ach_Achn081351	spa_c0006_01444	14achChr3&spaSp7
adu_Aradu.L1VA7	interacts with	tsa_Ts7g24420			ach_spe393-28b	1467	ach_Achn011571	spe_03g004100.1	31achChr18&spech03
adu_Aradu.L1VA7	interacts with	ugi_Scf00323.g15456ugi			ach_spe1056-31b	3641	ach_Achn081351	spe_03g004100.1	76achChr3&spech03
adu_Aradu.L1VA7	interacts with	vvi_01028887001			ach_stu388-6b	438	ach_Achn011571	stu_00010119	9achChr18&stuchr03
adu_Aradu.L1VA7	interacts with	amna_EVM0036455.1_R0			ach_stu1046-7b	1081	ach_Achn081351	stu_00010119	22achChr3&stuchr03
adu_Aradu.L1VA7	interacts with	sgro_evm.TU.tig00153554.325			ach_tha556-28b	1407	ach_Achn011571	tha_Th2v09755	30achChr18&thascaffold00005
adu_Aradu.L1VA7	interacts with	aipa_Araip.6C9XH			ach_tha589-18b	960	ach_Achn011571	tha_Th2v26914	21achChr18&thascaffold00041
adu_Aradu.L1VA7	interacts with	amon_EVM0035508.1			ach_tha595-11b	570	ach_Achn011571	tha_Th2v28952	13achChr18&thascaffold00068
adu_Aradu.L1VA7	interacts with	sspl_Saspl_011193			ach_tha1470-41b	2650	ach_Achn081351	tha_Th2v09755	56achChr3&thascaffold00005
adu_Aradu.L1VA7	interacts with	sspl_Saspl_004839			ach_tha1562-23b	1640	ach_Achn081351	tha_Th2v26914	36achChr3&thascaffold00041
adu_Aradu.L1VA7	interacts with	sspl_Saspl_050004			ach_tha1569-12b	625	ach_Achn081351	tha_Th2v28952	14achChr3&thascaffold00068
AhypAH019593	interacts with	aar_AA55G00007			ach_thh385-17b	902	ach_Achn011571	thh_10015376m	20achChr18&thhscaffold_2
AhypAH019593	interacts with	ach_Achn011571			ach_thh988-4b	701	ach_Achn081351	thh_10025746m	16achChr3&thhscaffold_1
AhypAH019593	interacts with	ach_Achn081351			ach_thh1040-27b	2197	ach_Achn081351	thh_10015376m	48achChr3&thhscaffold_2
AhypAH019593	interacts with	adu_Aradu.L1VA7			ach_tsa1021-0b	282	ach_Achn081351	tsa_Ts6g15660	6achChr3&tsach6-58
AhypAH019593	interacts with	Alp29670			ach_tsa1050-4b	672	ach_Achn081351	tsa_Ts7g24420	15achChr3&tsach7-86
AhypAH019593	interacts with	Alp435730			ach_ugi104-6b	361	ach_Achn011571	ugi_Scf00323.g15456ugi	8achChr18&ugiScf00323
AhypAH019593	interacts with	AlyrAL7G27460			ach_ugi335-5b	314	ach_Achn081351	ugi_Scf00323.g15456ugi	7achChr3&ugiScf00323
AhypAH019593	interacts with	AlyrAL8G26910			ach_vvi358-43b	2260	ach_Achn011571	vvi_01028887001	48achChr18&vvichr16
AhypAH019593	interacts with	ath_AT4G25630			ach_vvi913-41b	3651	ach_Achn081351	vvi_01028887001	77achChr3&vvichr16
AhypAH019593	interacts with	ath_AT5G52470			ach_Xvis420-6b	282	Xvis03_210842	ach_Achn081351	7Xvis03_scaffold28&achChr3
AhypAH019593	interacts with	atr_scaffold00009.155atr			ach_Zjuj67-5b	341	Zjuj107423422	ach_Achn011571	7ZjujNC_029679.1&achChr18
AhypAH019593	interacts with	bcei_evm.model.Scaffold57.287			ach_Zjuj117-11b	627	Zjuj107423422	ach_Achn081351	13ZjujNC_029679.1&achChr3
AhypAH019593	interacts with	bcei_evm.model.Scaffold64.682			aco_adu542-6b	356	aco_006865	adu_Aradu.L1VA7	8acoLG22&aduAradu.A05
AhypAH019593	interacts with	bcei_evm.model.Scaffold89.49			aco_aqc425-7b	435	aco_006865	aqc_Aqcoe7G028500.1	10acoLG22&aqcChr_07
AhypAH019593	interacts with	bnp_BnaA01g14860D			aco_atr444-9b	1126	aco_006865	atr_scaffold00009.155atr	26acoLG22&atrscaffold00009
AhypAH019593	interacts with	bnp_BnaA02g10840D			aco_bcei1196-5b	309	aco_006865	bcei_evm.model.Scaffold57.287	7acoLG22&bceiScaffold57
AhypAH019593	interacts with	bnp_BnaC01g17500D			aco_bcei1206-5b	257	aco_006865	bcei_evm.model.Scaffold89.49	6acoLG22&bceiScaffold89
AhypAH019593	interacts with	bnp_BnaC02g15060D			aco_bdi713-11b	3394	aco_006865	bdi_Bradi3g55810	71acoLG22&bdiBd3
AhypAH019593	interacts with	bol_Bo1g040350			aco_cla550-7b	363	aco_006865	cla_006158	8acoLG22&claChr5
AhypAH019593	interacts with	bol_Bo2g047720			aco_cme527-7b	346	aco_006865	cme_3C006945	8acoLG22&cmeCM3.5_scaffold00006
AhypAH019593	interacts with	Bostr.7305s0022			aco_coc560-8b	448	aco_006865	coc_02_g02560	10acoLG22&cocchr2
AhypAH019593	interacts with	Bostr.7867s0374			aco_cpa425-6b	362	aco_006865	cpa_107.89cpa	8acoLG22&cpasupercontig_107
AhypAH019593	interacts with	Bpen1261020802			aco_Cqui244-1b	335	CquiAUR62021142	aco_006865	8Cquisca_1783&acoLG22
AhypAH019593	interacts with	bra_A01555			aco_csa505-7b	362	aco_006865	csa_108020	8acoLG22&csascaffold00931
AhypAH019593	interacts with	bvu_Bv3_053660_mrxf			aco_disr697-0b	551	aco_006865	disr_Dr15316.1	12acoLG22&disr13
AhypAH019593	interacts with	can_Capana03g002188			aco_egr677-6b	308	aco_006865	egr_K00288	7acoLG22&egrChr11
AhypAH019593	interacts with	cbac_rna28479			aco_egu824-15b	3698	aco_006865	egu_sc00134_165	78acoLG22&eguEG5_Chr12
AhypAH019593	interacts with	cchi_rna27018			aco_egu831-63b	4892	aco_006865	egu_sc00017_562	103acoLG22&eguEG5_Chr16
AhypAH019593	interacts with	cgy_08199			aco_fve560-8b	429	aco_006865	fve_13220	10acoLG22&fveLG7
AhypAH019593	interacts with	cla_006158			aco_Horv540-26b	1885	aco_006865	HORVU6Hr1G091860	42acoLG22&horvchr6H
AhypAH019593	interacts with	coc_02_g02560			aco_lpe673-40b	4614	aco_006865	lpe_02G31130.1lpe	98acoLG22&lpe_2
AhypAH019593	interacts with	AhypAH012128			aco_lpe723-4b	1882	aco_010229	lpe_02G31130.1lpe	41acoLG25&lpe_2
AhypAH019593	interacts with	cpa_107.89cpa			aco_lus804-8b	441	aco_006865	lus_10039260	10acoLG22&lusscaffold33
AhypAH019593	interacts with	CquiAUR62021142			aco_lus820-8b	446	aco_006865	lus_10027503	10acoLG22&lusscaffold96
AhypAH019593	interacts with	CquiAUR62031396			aco_mac1424-12b	697	aco_006865	mac_07_04590.1mac	17acoLG22&macchr07
AhypAH019593	interacts with	cru_10005269			aco_mdo642-4b	275	aco_006865	mdo_0000239646	6acoLG22&mdochr1
AhypAH019593	interacts with	cru_10026686			aco_mes954-6b	357	aco_006865	mes_06G151200	8acoLG22&meschr06
AhypAH019593	interacts with	csa_108020			aco_mes959-6b	363	aco_006865	mes_14G023700	8acoLG22&meschr14
AhypAH019593	interacts with	Csat104753322			aco_mgu702-6b	358	aco_006865	mgu_F00314	8acoLG22&mguscaffold_6
AhypAH019593	interacts with	Csat104725758			aco_mgu705-5b	261	aco_006865	mgu_F01095	6acoLG22&mguscaffold_6
AhypAH019593	interacts with	Csat104730864			aco_mlut880-4b	270	aco_006865	mlut_maker-scaffold_1197-fgenesh-gene-0.69-mRNA-1	6acoLG22&mlutscaffold_1197
AhypAH019593	interacts with	Csat104761256			aco_mlut882-6b	357	aco_006865	mlut_maker-scaffold_149-augustus-gene-2.65-mRNA-1	8acoLG22&mlutscaffold_149
AhypAH019593	interacts with	cync_Ccrd_017027			aco_mlut888-5b	260	aco_006865	mlut_fgenesh_masked-scaffold_327-processed-gene-0.35-mRNA-1	6acoLG22&mlutscaffold_327
AhypAH019593	interacts with	dca_010668			aco_msin1352-7b	1361	aco_006865	msin_Misin07G547000.1	29acoLG22&msinChr07
AhypAH019593	interacts with	egr_K00288			aco_msin1360-7b	1254	aco_006865	msin_Misin08G333400.1	27acoLG22&msinChr08
AhypAH019593	interacts with	fve_13220			aco_nnu755-16b	882	aco_006865	nnu_04141	20acoLG22&nnumegascaffold_2
AhypAH019593	interacts with	gra_004G117600			aco_nnu764-15b	851	aco_006865	nnu_08652	19acoLG22&nnumegascaffold_8
AhypAH019593	interacts with	gra_006G050000			aco_obar673-47b	4685	aco_006865	obar_OBART02G37650.1	99acoLG22&obar2
AhypAH019593	interacts with	gra_007G012200			aco_ogl687-47b	4727	aco_006865	ogl_02G0328800	100acoLG22&ogl2
AhypAH019593	interacts with	Inil109173124			aco_omer650-7b	521	aco_006865	omer_OMERI02G23180.1	11acoLG22&omer2
AhypAH019593	interacts with	jcu_4S00346.60jcu			aco_orgl675-42b	4080	aco_006865	orgl_OGLUM02G38830.1	87acoLG22&orgl2
AhypAH019593	interacts with	Lsat9_57541			aco_oru691-46b	4175	aco_006865	oru_ORUFI02G39200.1oru	89acoLG22&oru2
AhypAH019593	interacts with	lus_10014969			aco_osa706-50b	4596	aco_006865	osa_LOC_Os02g57590osa	97acoLG22&osaChr2
AhypAH019593	interacts with	lus_10039260			aco_oth658-24b	3881	aco_006865	oth_04688	81acoLG22&oth_012
AhypAH019593	interacts with	lus_10038851			aco_Pdac149-39b	2163	Pdac103698998	aco_006865	45PdacNW_008246517.1&acoLG22
AhypAH019593	interacts with	lus_10027503			aco_Pdac620-4b	477	Pdac103710359	aco_006865	10PdacNW_008246604.1&acoLG22
AhypAH019593	interacts with	mdo_0000590964			aco_phal670-46b	5252	aco_006865	phal_Pahal.1G452400.1	111acoLG22&phalChr01
AhypAH019593	interacts with	mes_06G151200			aco_ptr1018-7b	402	aco_006865	ptr_012G144800	9acoLG22&ptrChr12
AhypAH019593	interacts with	mes_14G023700			aco_ptr1020-11b	732	aco_006865	ptr_014G086400	16acoLG22&ptrChr14
AhypAH019593	interacts with	mgu_F00314			aco_ptr1023-5b	300	aco_006865	ptr_015G147500	7acoLG22&ptrChr15
AhypAH019593	interacts with	mgu_F01095			aco_pvir1477-40b	4512	aco_006865	pvir_Pavir.1KG547900.1	96acoLG22&pvirChr01K
AhypAH019593	interacts with	mlut_maker-scaffold_1197-fgenesh-gene-0.69-mRNA-1			aco_pvir1480-39b	4452	aco_006865	pvir_Pavir.1NG553300.1	95acoLG22&pvirChr01N
AhypAH019593	interacts with	mlut_maker-scaffold_149-augustus-gene-2.65-mRNA-1			aco_rco497-6b	362	aco_006865	rco_30169.t000005	8acoLG22&rco30169
AhypAH019593	interacts with	mlut_maker-scaffold_220-fgenesh-gene-1.56-mRNA-1			aco_rco499-12b	684	aco_006865	rco_30174.t000020	15acoLG22&rco30174
AhypAH019593	interacts with	mlut_fgenesh_masked-scaffold_327-processed-gene-0.35-mRNA-1			aco_roc485-4b	273	aco_006865	roc_G13988	6acoLG22&rocS0129
AhypAH019593	interacts with	nnu_04141			aco_salp733-5b	322	aco_006865	salp_SapurV1A.0862s0200.1	7acoLG22&salpchr12
AhypAH019593	interacts with	pbr_010869.1			aco_sbi704-42b	5074	aco_006865	sbi_004G349700	106acoLG22&sbiChr04
AhypAH019593	interacts with	ptr_012G144800			aco_sit749-44b	5234	aco_006865	sit_1G370900	109acoLG22&sitscaffold_1
AhypAH019593	interacts with	ptr_015G147500			aco_sly644-7b	379	aco_006865	sly_03g025270.2sly	9acoLG22&slych03
AhypAH019593	interacts with	rco_30169.t000005			aco_sol22-5b	272	aco_006865	sol_016890_ddof.t1	6acoLG22&solscaffold2605
AhypAH019593	interacts with	rco_30174.t000020			aco_spe633-7b	376	aco_006865	spe_03g004100.1	9acoLG22&spech03
AhypAH019593	interacts with	roc_G13988			aco_stu555-4b	274	aco_006865	stu_00010119	6acoLG22&stuchr03
AhypAH019593	interacts with	salp_SapurV1A.1225s0130.1			aco_tae219-5b	272	aco_006865	tae_Traes_6AL_51D8375EF	7acoLG22&tae6A
AhypAH019593	interacts with	sin_1009146			aco_tca668-8b	436	aco_006865	tca_015226	10acoLG22&tcascaffold_3
AhypAH019593	interacts with	sir_scaffold2159_148sir			aco_vvi650-8b	422	aco_006865	vvi_01028887001	10acoLG22&vvichr16
AhypAH019593	interacts with	sir_scaffold394_40sir			aco_Zjuj66-5b	322	Zjuj107423422	aco_006865	7ZjujNC_029679.1&acoLG22
AhypAH019593	interacts with	sly_03g025270.2sly			aco_Zmay477-24b	2800	Zmay100282167	aco_006865	61ZmayNC_024462.2&acoLG22
AhypAH019593	interacts with	spa_c0002_00192			adu_Ahyp238-11b	877	AhypAH019593	adu_Aradu.L1VA7	20AhypScaffold_13&aduAradu.A05
AhypAH019593	interacts with	spa_c0006_01444			adu_Ahyp684-22b	1325	AhypAH012128	adu_Aradu.L1VA7	28AhypScaffold_7&aduAradu.A05
AhypAH019593	interacts with	spe_03g004100.1			adu_Alp362-5b	454	adu_Aradu.L1VA7	Alp29670	10aduAradu.A05&apa1
AhypAH019593	interacts with	stu_00010119			adu_Alp461-4b	918	adu_Aradu.L1VA7	Alp435730	20aduAradu.A05&apa8
AhypAH019593	interacts with	tha_Th2v09755			adu_Alyr780-4b	453	AlyrAL7G27460	adu_Aradu.L1VA7	10Alyrscaffold_7&aduAradu.A05
AhypAH019593	interacts with	tha_Th2v26914			adu_Alyr885-5b	926	AlyrAL8G26910	adu_Aradu.L1VA7	20Alyrscaffold_8&aduAradu.A05
AhypAH019593	interacts with	tha_Th2v28952			adu_aqc351-6b	309	adu_Aradu.L1VA7	aqc_Aqcoe7G028500.1	7aduAradu.A05&aqcChr_07
AhypAH019593	interacts with	thh_10025746m			adu_ath475-5b	452	adu_Aradu.L1VA7	ath_AT4G25630	10aduAradu.A05&athChr4
AhypAH019593	interacts with	thh_10015376m			adu_ath496-5b	924	adu_Aradu.L1VA7	ath_AT5G52470	20aduAradu.A05&athChr5
AhypAH019593	interacts with	tsa_Ts7g24420			adu_atr186-16b	750	adu_Aradu.L1VA7	atr_scaffold00009.155atr	18aduAradu.A05&atrscaffold00009
AhypAH019593	interacts with	ugi_Scf00323.g15456ugi			adu_bcei765-8b	937	adu_Aradu.L1VA7	bcei_evm.model.Scaffold163.41	20aduAradu.A05&bceiScaffold163
AhypAH019593	interacts with	vvi_01028887001			adu_bcei858-17b	1095	adu_Aradu.L1VA7	bcei_evm.model.Scaffold57.287	24aduAradu.A05&bceiScaffold57
AhypAH019593	interacts with	Zjuj107423422			adu_bcei886-6b	1143	adu_Aradu.L1VA7	bcei_evm.model.Scaffold64.682	24aduAradu.A05&bceiScaffold64
AhypAH019593	interacts with	amna_EVM0036455.1_R0			adu_bcei910-25b	1613	adu_Aradu.L1VA7	bcei_evm.model.Scaffold89.49	35aduAradu.A05&bceiScaffold89
AhypAH019593	interacts with	sgro_evm.TU.tig00153554.325			adu_bnp778-5b	454	adu_Aradu.L1VA7	bnp_BnaA01g14860D	10aduAradu.A05&bnpchrA01
AhypAH019593	interacts with	aipa_Araip.6C9XH			adu_bnp795-2b	448	adu_Aradu.L1VA7	bnp_BnaA02g10840D	10aduAradu.A05&bnpchrA02
AhypAH019593	interacts with	amon_EVM0035508.1			adu_bnp807-4b	306	adu_Aradu.L1VA7	bnp_BnaA03g47570D	7aduAradu.A05&bnpchrA03
AhypAH019593	interacts with	sspl_Saspl_011193			adu_bnp903-5b	452	adu_Aradu.L1VA7	bnp_BnaC01g17500D	10aduAradu.A05&bnpchrC01
AhypAH019593	interacts with	sspl_Saspl_004839			adu_bnp921-2b	435	adu_Aradu.L1VA7	bnp_BnaC02g15060D	10aduAradu.A05&bnpchrC02
AhypAH012128	interacts with	aar_AA55G00007			adu_bnp971-4b	305	adu_Aradu.L1VA7	bnp_BnaC07g39820D	7aduAradu.A05&bnpchrC07
AhypAH012128	interacts with	ach_Achn011571			adu_bnp1003-2b	513	adu_Aradu.L1VA7	bnp_BnaC09g28460D	12aduAradu.A05&bnpchrC09
AhypAH012128	interacts with	ach_Achn081351			adu_bol453-5b	456	adu_Aradu.L1VA7	bol_Bo1g040350	10aduAradu.A05&bolC1
AhypAH012128	interacts with	adu_Aradu.L1VA7			adu_bol479-3b	684	adu_Aradu.L1VA7	bol_Bo2g047720	15aduAradu.A05&bolC2
AhypAH012128	interacts with	Alp29670			adu_bol543-4b	306	adu_Aradu.L1VA7	bol_Bo7g110460	7aduAradu.A05&bolC7
AhypAH012128	interacts with	Alp435730			adu_Bost844-3b	361	Bostr.7305s0022	adu_Aradu.L1VA7	8BostScaffold7305&aduAradu.A05
AhypAH012128	interacts with	AlyrAL7G27460			adu_Bost875-4b	403	Bostr.7867s0374	adu_Aradu.L1VA7	9BostScaffold7867&aduAradu.A05
AhypAH012128	interacts with	AlyrAL8G26910			adu_Bpen371-6b	1069	Bpen1261020802	adu_Aradu.L1VA7	22BpenContig298&aduAradu.A05
AhypAH012128	interacts with	aqc_Aqcoe7G028500.1			adu_bra453-5b	451	adu_Aradu.L1VA7	bra_A01555	10aduAradu.A05&braA01
AhypAH012128	interacts with	ath_AT4G25630			adu_bra480-4b	316	adu_Aradu.L1VA7	bra_B01545	7aduAradu.A05&braA02
AhypAH012128	interacts with	ath_AT5G52470			adu_bra590-5b	357	adu_Aradu.L1VA7	bra_K00184	8aduAradu.A05&braScaffold10985
AhypAH012128	interacts with	atr_scaffold00009.155atr			adu_can189-5b	269	adu_Aradu.A38LS	can_Capana06g000323	6aduAradu.A03&canChr06
AhypAH012128	interacts with	bcei_evm.model.Scaffold57.287			adu_can349-28b	1740	adu_Aradu.L1VA7	can_Capana03g002188	39aduAradu.A05&canChr03
AhypAH012128	interacts with	bcei_evm.model.Scaffold64.682			adu_cbac298-34b	1586	adu_Aradu.L1VA7	cbac_rna28479	35aduAradu.A05&cbacCM008454.1
AhypAH012128	interacts with	bnp_BnaA01g14860D			adu_cbac306-0b	486	adu_Aradu.L1VA7	cbac_rna28548	11aduAradu.A05&cbacCM008454.1
AhypAH012128	interacts with	bnp_BnaA02g10840D			adu_cchi346-14b	862	adu_Aradu.L1VA7	cchi_rna27018	19aduAradu.A05&cchiCM008440.1
AhypAH012128	interacts with	bnp_BnaC01g17500D			adu_cgr352-5b	319	adu_Aradu.L1VA7	cgr_23907s0003	7aduAradu.A05&cgrScaffold23907
AhypAH012128	interacts with	bnp_BnaC02g15060D			adu_cgy397-0b	568	adu_Aradu.L1VA7	cgy_08199	12aduAradu.A05&gyscaffold51.1
AhypAH012128	interacts with	bnp_BnaC09g28460D			adu_cla363-32b	2339	adu_Aradu.L1VA7	cla_006158	50aduAradu.A05&claChr5
AhypAH012128	interacts with	bol_Bo1g040350			adu_cme342-0b	262	adu_Aradu.QQB0D	cme_3C005360	6aduAradu.A05&cmeCM3.5_scaffold00005
AhypAH012128	interacts with	bol_Bo2g047720			adu_cme350-0b	386	adu_Aradu.L1VA7	cme_3C006945	8aduAradu.A05&cmeCM3.5_scaffold00006
AhypAH012128	interacts with	Bostr.7305s0022			adu_coc282-55b	3837	adu_Aradu.L1VA7	coc_02_g02560	80aduAradu.A05&cocchr2
AhypAH012128	interacts with	Bostr.7867s0374			adu_cpa301-46b	3122	adu_Aradu.L1VA7	cpa_107.89cpa	65aduAradu.A05&cpasupercontig_107
AhypAH012128	interacts with	Bpen1261020802			adu_Cqui359-23b	3897	CquiAUR62021142	adu_Aradu.L1VA7	82Cquisca_1783&aduAradu.A05
AhypAH012128	interacts with	bra_A01555			adu_Cqui837-6b	1381	CquiAUR62031396	adu_Aradu.L1VA7	29Cquisca_2963&aduAradu.A05
AhypAH012128	interacts with	bra_B01545			adu_cru486-4b	405	adu_Aradu.L1VA7	cru_10005269	9aduAradu.A05&cruscaffold_7
AhypAH012128	interacts with	bvu_Bv3_053660_mrxf			adu_cru493-5b	928	adu_Aradu.L1VA7	cru_10026686	20aduAradu.A05&cruscaffold_8
AhypAH012128	interacts with	can_Capana03g002188			adu_csa341-17b	1466	adu_Aradu.L1VA7	csa_108020	31aduAradu.A05&csascaffold00931
AhypAH012128	interacts with	cchi_rna27018			adu_Csat154-4b	799	Csat104753322	adu_Aradu.L1VA7	18CsatNC_025686.1&aduAradu.A05
AhypAH012128	interacts with	cgy_08199			adu_Csat1205-4b	453	Csat104717697	adu_Aradu.L1VA7	10CsatNC_025694.1&aduAradu.A05
AhypAH012128	interacts with	cla_006158			adu_Csat1356-3b	755	Csat104725758	adu_Aradu.L1VA7	17CsatNC_025695.1&aduAradu.A05
AhypAH012128	interacts with	cme_3C006945			adu_Csat1385-4b	455	Csat104722401	adu_Aradu.L1VA7	10CsatNC_025695.1&aduAradu.A05
AhypAH012128	interacts with	coc_02_g02560			adu_Csat1551-4b	452	Csat104730864	adu_Aradu.L1VA7	10CsatNC_025696.1&aduAradu.A05
AhypAH012128	interacts with	cpa_107.89cpa			adu_Csat2299-5b	871	Csat104763405	adu_Aradu.L1VA7	19CsatNC_025702.1&aduAradu.A05
AhypAH012128	interacts with	CquiAUR62021142			adu_csi235-0b	331	adu_Aradu.R9XJF	csi_1g021911	7aduAradu.A03&csisca00157
AhypAH012128	interacts with	CquiAUR62031396			adu_cync307-2b	266	adu_Aradu.L1VA7	cync_Ccrd_017027	7aduAradu.A05&cyncCM009744.1
AhypAH012128	interacts with	cru_10005269			adu_dca464-0b	559	adu_Aradu.L1VA7	dca_010668	12aduAradu.A05&dcaDCARv2_Chr3
AhypAH012128	interacts with	cru_10026686			adu_dca478-0b	311	adu_Aradu.L1VA7	dca_014514	7aduAradu.A05&dcaDCARv2_Chr4
AhypAH012128	interacts with	csa_108020			adu_egr494-41b	2476	adu_Aradu.L1VA7	egr_K00288	53aduAradu.A05&egrChr11
AhypAH012128	interacts with	Csat104727478			adu_egu311-5b	319	adu_Aradu.L1VA7	egu_sc00134_165	7aduAradu.A05&eguEG5_Chr12
AhypAH012128	interacts with	Csat104717697			adu_fve360-58b	3967	adu_Aradu.L1VA7	fve_13220	84aduAradu.A05&fveLG7
AhypAH012128	interacts with	Csat104722401			adu_gma405-22b	1074	adu_Aradu.BI2TM	gma_11G237200	23aduAradu.A03&gmaChr11
AhypAH012128	interacts with	Csat104725758			adu_gma480-23b	1129	adu_Aradu.BI2TM	gma_18G020000	24aduAradu.A03&gmaChr18
AhypAH012128	interacts with	Csat104730864			adu_gra585-7b	732	adu_Aradu.L1VA7	gra_004G117600	16aduAradu.A05&graChr04
AhypAH012128	interacts with	Csat104761256			adu_gra607-5b	377	adu_Aradu.L1VA7	gra_006G050000	8aduAradu.A05&graChr06
AhypAH012128	interacts with	dca_010668			adu_gra618-4b	773	adu_Aradu.L1VA7	gra_007G012200	17aduAradu.A05&graChr07
AhypAH012128	interacts with	egr_K00288			adu_hel117-1b	317	adu_Aradu.L1VA7	hel_Ha15_00040186	7aduAradu.A05&helHa15
AhypAH012128	interacts with	fve_13220			adu_Inil155-5b	463	Inil109173124	adu_Aradu.L1VA7	10InilNW_017616893.1&aduAradu.A05
AhypAH012128	interacts with	gra_004G117600			adu_lac510-7b	797	adu_Aradu.L1VA7	Lsat8_6881	18aduAradu.A05&lg_8
AhypAH012128	interacts with	gra_006G050000			adu_lac521-4b	750	adu_Aradu.L1VA7	Lsat9_57541	16aduAradu.A05&lg_9
AhypAH012128	interacts with	gra_007G012200			adu_lus685-3b	337	adu_Aradu.L1VA7	lus_10014969	8aduAradu.A05&lusscaffold2022
AhypAH012128	interacts with	hel_Ha15_00040186			adu_lus745-21b	2050	adu_Aradu.L1VA7	lus_10039260	43aduAradu.A05&lusscaffold33
AhypAH012128	interacts with	Inil109173124			adu_lus752-4b	430	adu_Aradu.L1VA7	lus_10038851	10aduAradu.A05&lusscaffold34
AhypAH012128	interacts with	jcu_4S00346.60jcu			adu_lus838-45b	3121	adu_Aradu.L1VA7	lus_10027503	66aduAradu.A05&lusscaffold96
AhypAH012128	interacts with	Lsat8_6881			adu_mdo500-9b	1375	adu_Aradu.L1VA7	mdo_0000239646	30aduAradu.A05&mdochr1
AhypAH012128	interacts with	Lsat9_57541			adu_mes546-50b	3449	adu_Aradu.L1VA7	mes_06G151200	72aduAradu.A05&meschr06
AhypAH012128	interacts with	lal_scaffold847_8lal			adu_mes591-40b	2848	adu_Aradu.L1VA7	mes_14G023700	60aduAradu.A05&meschr14
AhypAH012128	interacts with	lus_10014969			adu_mgu490-51b	3641	adu_Aradu.L1VA7	mgu_F00314	76aduAradu.A05&mguscaffold_6
AhypAH012128	interacts with	lus_10039260			adu_mgu491-30b	1941	adu_Aradu.L1VA7	mgu_F01095	42aduAradu.A05&mguscaffold_6
AhypAH012128	interacts with	lus_10038851			adu_mlut746-8b	484	adu_Aradu.L1VA7	mlut_maker-scaffold_1197-fgenesh-gene-0.69-mRNA-1	10aduAradu.A05&mlutscaffold_1197
AhypAH012128	interacts with	lus_10027503			adu_mlut769-23b	2249	adu_Aradu.L1VA7	mlut_maker-scaffold_149-augustus-gene-2.65-mRNA-1	47aduAradu.A05&mlutscaffold_149
AhypAH012128	interacts with	mdo_0000590964			adu_mlut791-14b	1217	adu_Aradu.L1VA7	mlut_maker-scaffold_220-fgenesh-gene-1.56-mRNA-1	26aduAradu.A05&mlutscaffold_220
AhypAH012128	interacts with	mes_06G151200			adu_mlut817-22b	1432	adu_Aradu.L1VA7	mlut_fgenesh_masked-scaffold_327-processed-gene-0.35-mRNA-1	31aduAradu.A05&mlutscaffold_327
AhypAH012128	interacts with	mes_14G023700			adu_mtr362-0b	460	adu_Aradu.L1VA7	mtr_6g047580	11aduAradu.A05&mtrchr6
AhypAH012128	interacts with	mgu_F00314			adu_nnu360-24b	1366	adu_Aradu.L1VA7	nnu_04141	31aduAradu.A05&nnumegascaffold_2
AhypAH012128	interacts with	mgu_F01095			adu_nnu423-43b	2027	adu_Aradu.L1VA7	nnu_08652	45aduAradu.A05&nnumegascaffold_8
AhypAH012128	interacts with	mlut_maker-scaffold_1197-fgenesh-gene-0.69-mRNA-1			adu_olea401-5b	348	adu_Aradu.L1VA7	olea_Oeu022598.1	8aduAradu.A05&oleachr1
AhypAH012128	interacts with	mlut_maker-scaffold_149-augustus-gene-2.65-mRNA-1			adu_olea477-6b	369	adu_Aradu.L1VA7	olea_Oeu004111.1	8aduAradu.A05&oleascaffold1148
AhypAH012128	interacts with	mlut_maker-scaffold_220-fgenesh-gene-1.56-mRNA-1			adu_pax392-4b	292	adu_Aradu.L1VA7	pax_00057g00322	6aduAradu.A05&pax_00057
AhypAH012128	interacts with	mlut_fgenesh_masked-scaffold_327-processed-gene-0.35-mRNA-1			adu_pax493-6b	386	adu_Aradu.L1VA7	pax_00848g00023	8aduAradu.A05&pax_00848
AhypAH012128	interacts with	mtr_6g047580			adu_pbr624-5b	1402	adu_Aradu.L1VA7	pbr_010869.1	29aduAradu.A05&pbrChr13
AhypAH012128	interacts with	nnu_04141			adu_ptr652-36b	1755	adu_Aradu.L1VA7	ptr_012G144800	38aduAradu.A05&ptrChr12
AhypAH012128	interacts with	nnu_08652			adu_ptr668-2b	324	adu_Aradu.L1VA7	ptr_014G086400	8aduAradu.A05&ptrChr14
AhypAH012128	interacts with	pax_00057g00322			adu_ptr672-36b	1749	adu_Aradu.L1VA7	ptr_015G147500	38aduAradu.A05&ptrChr15
AhypAH012128	interacts with	pax_00848g00023			adu_rco399-14b	1938	adu_Aradu.L1VA7	rco_30169.t000005	40aduAradu.A05&rco30169
AhypAH012128	interacts with	pbr_010869.1			adu_rco404-7b	527	adu_Aradu.L1VA7	rco_30174.t000020	13aduAradu.A05&rco30174
AhypAH012128	interacts with	ptr_012G144800			adu_roc375-5b	1406	adu_Aradu.L1VA7	roc_G13988	29aduAradu.A05&rocS0129
AhypAH012128	interacts with	ptr_015G147500			adu_rra27-4b	307	adu_Aradu.L1VA7	rra_39_p5	7aduAradu.A05&rrarra_39
AhypAH012128	interacts with	rco_30169.t000005			adu_salp583-11b	621	adu_Aradu.L1VA7	salp_SapurV1A.0862s0200.1	13aduAradu.A05&salpchr12
AhypAH012128	interacts with	roc_G13988			adu_salp602-5b	321	adu_Aradu.L1VA7	salp_SapurV1A.1225s0130.1	7aduAradu.A05&salpchr15
AhypAH012128	interacts with	salp_SapurV1A.1225s0130.1			adu_sbi195-4b	261	adu_Aradu.L1VA7	sbi_004G349700	6aduAradu.A05&sbiChr04
AhypAH012128	interacts with	sin_1009146			adu_sin540-18b	1354	adu_Aradu.L1VA7	sin_1009146	29aduAradu.A05&sinLG7
AhypAH012128	interacts with	sir_scaffold2159_148sir			adu_sir393-5b	405	adu_Aradu.L1VA7	sir_scaffold2159_148sir	9aduAradu.A05&sir_scaffold2159
AhypAH012128	interacts with	sly_03g025270.2sly			adu_sir425-5b	273	adu_Aradu.L1VA7	sir_scaffold394_40sir	6aduAradu.A05&sir_scaffold394
AhypAH012128	interacts with	sol_016890_ddof.t1			adu_sly406-50b	2477	adu_Aradu.L1VA7	sly_03g025270.2sly	52aduAradu.A05&slych03
AhypAH012128	interacts with	spa_c0002_00192			adu_sol35-8b	434	adu_Aradu.L1VA7	sol_016890_ddof.t1	9aduAradu.A05&solscaffold2605
AhypAH012128	interacts with	spa_c0006_01444			adu_spa483-4b	934	adu_Aradu.L1VA7	spa_c0002_00192	20aduAradu.A05&spaSp6
AhypAH012128	interacts with	spe_03g004100.1			adu_spa501-5b	454	adu_Aradu.L1VA7	spa_c0006_01444	10aduAradu.A05&spaSp7
AhypAH012128	interacts with	stu_00010119			adu_spe393-48b	2741	adu_Aradu.L1VA7	spe_03g004100.1	58aduAradu.A05&spech03
AhypAH012128	interacts with	tha_Th2v09755			adu_stu370-11b	769	adu_Aradu.L1VA7	stu_00010119	16aduAradu.A05&stuchr03
AhypAH012128	interacts with	tha_Th2v26914			adu_tca366-69b	4537	adu_Aradu.L1VA7	tca_015226	95aduAradu.A05&tcascaffold_3
AhypAH012128	interacts with	thh_10025746m			adu_tha557-6b	992	adu_Aradu.L1VA7	tha_Th2v09755	21aduAradu.A05&thascaffold00005
AhypAH012128	interacts with	thh_10015376m			adu_tha632-5b	686	adu_Aradu.L1VA7	tha_Th2v26914	15aduAradu.A05&thascaffold00041
AhypAH012128	interacts with	tsa_Ts7g24420			adu_thh384-5b	456	adu_Aradu.L1VA7	thh_10025746m	10aduAradu.A05&thhscaffold_1
AhypAH012128	interacts with	ugi_Scf00323.g15456ugi			adu_thh427-5b	971	adu_Aradu.L1VA7	thh_10015376m	21aduAradu.A05&thhscaffold_2
AhypAH012128	interacts with	vvi_01028887001			adu_tsa453-5b	455	adu_Aradu.L1VA7	tsa_Ts7g24420	10aduAradu.A05&tsach7-86
AhypAH012128	interacts with	Zjuj107423422			adu_ugi92-1b	311	adu_Aradu.L1VA7	ugi_Scf00323.g15456ugi	7aduAradu.A05&ugiScf00323
AhypAH012128	interacts with	amna_EVM0036455.1_R0			adu_vvi366-37b	3086	adu_Aradu.L1VA7	vvi_01028887001	65aduAradu.A05&vvichr16
AhypAH012128	interacts with	sgro_evm.TU.tig00153554.325			adu_Zjuj65-8b	490	Zjuj107423422	adu_Aradu.L1VA7	10ZjujNC_029679.1&aduAradu.A05
AhypAH012128	interacts with	aipa_Araip.6C9XH			Ahyp_Alp205-1b	319	AhypAH019593	Alp29670	7AhypScaffold_13&apa1
AhypAH012128	interacts with	amon_EVM0035508.1			Ahyp_Alp231-18b	997	AhypAH019593	Alp435730	24AhypScaffold_13&apa8
AhypAH012128	interacts with	sspl_Saspl_011193			Ahyp_Alp620-5b	321	AhypAH012128	Alp29670	7AhypScaffold_7&apa1
AhypAH012128	interacts with	sspl_Saspl_004839			Ahyp_Alp649-15b	811	AhypAH012128	Alp435730	18AhypScaffold_7&apa8
AhypAH012128	interacts with	sspl_Saspl_050004			Ahyp_Alyr266-1b	271	AhypAH019593	AlyrAL7G27460	6AhypScaffold_13&Alyrscaffold_7
Alp29670	interacts with	ath_AT4G25630			Ahyp_Alyr267-22b	1111	AhypAH019593	AlyrAL8G26910	27AhypScaffold_13&Alyrscaffold_8
Alp29670	interacts with	ath_AT5G52470			Ahyp_Alyr721-5b	320	AhypAH012128	AlyrAL7G27460	7AhypScaffold_7&Alyrscaffold_7
Alp29670	interacts with	bcei_evm.model.Scaffold57.287			Ahyp_Alyr735-15b	855	AhypAH012128	AlyrAL8G26910	19AhypScaffold_7&Alyrscaffold_8
Alp29670	interacts with	bcei_evm.model.Scaffold64.682			Ahyp_aqc456-0b	259	AhypAH012128	aqc_Aqcoe7G028500.1	6AhypScaffold_7&aqcChr_07
Alp29670	interacts with	bnp_BnaA01g14860D			Ahyp_ath279-1b	270	AhypAH019593	ath_AT4G25630	6AhypScaffold_13&athChr4
Alp29670	interacts with	bnp_BnaA02g10840D			Ahyp_ath286-23b	1111	AhypAH019593	ath_AT5G52470	26AhypScaffold_13&athChr5
Alp29670	interacts with	bnp_BnaA03g47570D			Ahyp_ath759-5b	320	AhypAH012128	ath_AT4G25630	7AhypScaffold_7&athChr4
Alp29670	interacts with	bnp_BnaA08g31010D			Ahyp_ath767-15b	851	AhypAH012128	ath_AT5G52470	19AhypScaffold_7&athChr5
Alp29670	interacts with	bnp_BnaA10g07420D			Ahyp_atr108-5b	295	AhypAH019593	atr_scaffold00009.155atr	7AhypScaffold_13&atrscaffold00009
Alp29670	interacts with	bnp_BnaC01g17500D			Ahyp_atr307-1b	390	AhypAH012128	atr_scaffold00009.155atr	9AhypScaffold_7&atrscaffold00009
Alp29670	interacts with	bnp_BnaC02g15060D			Ahyp_bcei559-2b	1132	AhypAH019593	bcei_evm.model.Scaffold57.287	26AhypScaffold_13&bceiScaffold57
Alp29670	interacts with	bnp_BnaC07g39820D			Ahyp_bcei562-9b	2517	AhypAH019593	bcei_evm.model.Scaffold64.682	54AhypScaffold_13&bceiScaffold64
Alp29670	interacts with	bnp_BnaC09g28460D			Ahyp_bcei569-8b	1032	AhypAH019593	bcei_evm.model.Scaffold89.49	23AhypScaffold_13&bceiScaffold89
Alp29670	interacts with	bol_Bo1g040350			Ahyp_bcei1441-13b	929	AhypAH012128	bcei_evm.model.Scaffold57.287	20AhypScaffold_7&bceiScaffold57
Alp29670	interacts with	bol_Bo2g047720			Ahyp_bcei1444-75b	3788	AhypAH012128	bcei_evm.model.Scaffold64.682	80AhypScaffold_7&bceiScaffold64
Alp29670	interacts with	bol_Bo7g110460			Ahyp_bnp442-1b	271	AhypAH019593	bnp_BnaA01g14860D	6AhypScaffold_13&bnpchrA01
Alp29670	interacts with	bol_Bo8g050920			Ahyp_bnp446-2b	265	AhypAH019593	bnp_BnaA02g10840D	6AhypScaffold_13&bnpchrA02
Alp29670	interacts with	bra_A01555			Ahyp_bnp492-1b	270	AhypAH019593	bnp_BnaC01g17500D	6AhypScaffold_13&bnpchrC01
Alp29670	interacts with	bra_B01545			Ahyp_bnp497-2b	305	AhypAH019593	bnp_BnaC02g15060D	7AhypScaffold_13&bnpchrC02
Alp29670	interacts with	bra_H01568			Ahyp_bnp1429-5b	321	AhypAH012128	bnp_BnaA01g14860D	7AhypScaffold_7&bnpchrA01
Alp29670	interacts with	bra_K00184			Ahyp_bnp1431-6b	392	AhypAH012128	bnp_BnaA02g10840D	9AhypScaffold_7&bnpchrA02
Alp29670	interacts with	bvu_Bv3_053660_mrxf			Ahyp_bnp1479-5b	319	AhypAH012128	bnp_BnaC01g17500D	7AhypScaffold_7&bnpchrC01
Alp29670	interacts with	cgr_23907s0003			Ahyp_bnp1480-7b	388	AhypAH012128	bnp_BnaC02g15060D	9AhypScaffold_7&bnpchrC02
Alp29670	interacts with	cgy_08199			Ahyp_bnp1517-9b	510	AhypAH012128	bnp_BnaC09g28460D	12AhypScaffold_7&bnpchrC09
Alp29670	interacts with	cla_006158			Ahyp_bol268-1b	271	AhypAH019593	bol_Bo1g040350	6AhypScaffold_13&bolC1
Alp29670	interacts with	coc_02_g02560			Ahyp_bol275-2b	293	AhypAH019593	bol_Bo2g047720	7AhypScaffold_13&bolC2
Alp29670	interacts with	Alp435730			Ahyp_bol868-5b	322	AhypAH012128	bol_Bo1g040350	7AhypScaffold_7&bolC1
Alp29670	interacts with	cpa_107.89cpa			Ahyp_bol870-15b	717	AhypAH012128	bol_Bo2g047720	17AhypScaffold_7&bolC2
Alp29670	interacts with	cru_10005269			Ahyp_Bost274-5b	294	AhypAH019593	Bostr.7305s0022	7AhypScaffold_13&BostScaffold7305
Alp29670	interacts with	cru_10026686			Ahyp_Bost276-1b	269	AhypAH019593	Bostr.7867s0374	6AhypScaffold_13&BostScaffold7867
Alp29670	interacts with	csa_108020			Ahyp_Bost749-4b	317	AhypAH012128	Bostr.7305s0022	7AhypScaffold_7&BostScaffold7305
Alp29670	interacts with	egr_K00288			Ahyp_Bost756-5b	318	AhypAH012128	Bostr.7867s0374	7AhypScaffold_7&BostScaffold7867
Alp29670	interacts with	fve_13220			Ahyp_Bpen223-4b	563	AhypAH019593	Bpen1261020802	12AhypScaffold_13&BpenContig298
Alp29670	interacts with	gra_004G117600			Ahyp_Bpen590-13b	959	AhypAH012128	Bpen1261020802	20AhypScaffold_7&BpenContig298
Alp29670	interacts with	gra_006G050000			Ahyp_bra269-1b	270	AhypAH019593	bra_A01555	6AhypScaffold_13&braA01
Alp29670	interacts with	Lsat8_6881			Ahyp_bra884-5b	318	AhypAH012128	bra_A01555	7AhypScaffold_7&braA01
Alp29670	interacts with	Lsat9_57541			Ahyp_bra894-4b	272	AhypAH012128	bra_B01545	7AhypScaffold_7&braA02
Alp29670	interacts with	lal_scaffold847_8lal			Ahyp_bvu210-1b	3084	AhypAH019593	bvu_Bv3_053660_mrxf	66AhypScaffold_13&bvuBvchr3.sca003
Alp29670	interacts with	lus_10014969			Ahyp_bvu621-124b	6125	AhypAH012128	bvu_Bv3_053660_mrxf	126AhypScaffold_7&bvuBvchr3.sca003
Alp29670	interacts with	lus_10039260			Ahyp_can185-4b	1513	AhypAH019593	can_Capana03g002188	35AhypScaffold_13&canChr03
Alp29670	interacts with	lus_10038851			Ahyp_can549-55b	2820	AhypAH012128	can_Capana03g002188	62AhypScaffold_7&canChr03
Alp29670	interacts with	lus_10027503			Ahyp_cbac147-6b	313	AhypAH019593	cbac_rna28479	8AhypScaffold_13&cbacCM008454.1
Alp29670	interacts with	mes_06G151200			Ahyp_cbac150-0b	483	AhypAH019593	cbac_rna28548	11AhypScaffold_13&cbacCM008454.1
Alp29670	interacts with	mes_14G023700			Ahyp_cbac402-11b	529	AhypAH012128	cbac_rna28548	12AhypScaffold_7&cbacCM008454.1
Alp29670	interacts with	mgu_F00314			Ahyp_cchi191-4b	296	AhypAH019593	cchi_rna27018	7AhypScaffold_13&cchiCM008440.1
Alp29670	interacts with	mgu_F01095			Ahyp_cchi522-5b	441	AhypAH012128	cchi_rna27018	10AhypScaffold_7&cchiCM008440.1
Alp29670	interacts with	mlut_maker-scaffold_149-augustus-gene-2.65-mRNA-1			Ahyp_cgy182-1b	310	AhypAH019593	cgy_08199	7AhypScaffold_13&gyscaffold51.1
Alp29670	interacts with	mlut_maker-scaffold_220-fgenesh-gene-1.56-mRNA-1			Ahyp_cgy571-10b	542	AhypAH012128	cgy_08199	12AhypScaffold_7&gyscaffold51.1
Alp29670	interacts with	mlut_fgenesh_masked-scaffold_327-processed-gene-0.35-mRNA-1			Ahyp_cla230-24b	2393	AhypAH019593	cla_006158	53AhypScaffold_13&claChr5
Alp29670	interacts with	pbr_010869.1			Ahyp_cla636-53b	2739	AhypAH012128	cla_006158	58AhypScaffold_7&claChr5
Alp29670	interacts with	ptr_012G144800			Ahyp_cme646-8b	427	AhypAH012128	cme_3C006945	9AhypScaffold_7&cmeCM3.5_scaffold00006
Alp29670	interacts with	ptr_015G147500			Ahyp_coc186-36b	4616	AhypAH019593	coc_02_g02560	100AhypScaffold_13&cocchr2
Alp29670	interacts with	rco_30169.t000005			Ahyp_coc565-102b	5254	AhypAH012128	coc_02_g02560	109AhypScaffold_7&cocchr2
Alp29670	interacts with	roc_G13988			Ahyp100-3b	928	AhypAH019593	AhypAH012128	20AhypScaffold_13&AhypScaffold_7
Alp29670	interacts with	rra_328_p7			Ahyp_cpa181-16b	1228	AhypAH019593	cpa_107.89cpa	27AhypScaffold_13&cpasupercontig_107
Alp29670	interacts with	rra_39_p5			Ahyp_cpa536-19b	1252	AhypAH012128	cpa_107.89cpa	26AhypScaffold_7&cpasupercontig_107
Alp29670	interacts with	sin_1009146			Ahyp_Cqui407-38b	3043	AhypAH019593	CquiAUR62021142	65AhypScaffold_13&Cquisca_1783
Alp29670	interacts with	sir_scaffold2159_148sir			Ahyp_Cqui434-4b	1261	AhypAH019593	CquiAUR62031396	27AhypScaffold_13&Cquisca_2963
Alp29670	interacts with	sir_scaffold394_40sir			Ahyp_Cqui1143-50b	2873	AhypAH012128	CquiAUR62021142	59AhypScaffold_7&Cquisca_1783
Alp29670	interacts with	sly_03g025270.2sly			Ahyp_Cqui1164-49b	2770	AhypAH012128	CquiAUR62031396	57AhypScaffold_7&Cquisca_2963
Alp29670	interacts with	spa_c0002_00192			Ahyp_cru271-1b	273	AhypAH019593	cru_10005269	6AhypScaffold_13&cruscaffold_7
Alp29670	interacts with	spa_c0006_01444			Ahyp_cru272-22b	1130	AhypAH019593	cru_10026686	27AhypScaffold_13&cruscaffold_8
Alp29670	interacts with	spe_03g004100.1			Ahyp_cru729-5b	322	AhypAH012128	cru_10005269	7AhypScaffold_7&cruscaffold_7
Alp29670	interacts with	stu_00010119			Ahyp_cru744-14b	754	AhypAH012128	cru_10026686	17AhypScaffold_7&cruscaffold_8
Alp29670	interacts with	tha_Th2v09755			Ahyp_csa224-8b	732	AhypAH019593	csa_108020	16AhypScaffold_13&csascaffold00931
Alp29670	interacts with	tha_Th2v26914			Ahyp_csa611-12b	813	AhypAH012128	csa_108020	17AhypScaffold_7&csascaffold00931
Alp29670	interacts with	thh_10025746m			Ahyp_Csat653-21b	909	AhypAH019593	Csat104753322	23AhypScaffold_13&CsatNC_025686.1
Alp29670	interacts with	thh_10015376m			Ahyp_Csat705-20b	882	AhypAH019593	Csat104725758	22AhypScaffold_13&CsatNC_025695.1
Alp29670	interacts with	tsa_Ts7g24420			Ahyp_Csat721-1b	268	AhypAH019593	Csat104730864	6AhypScaffold_13&CsatNC_025696.1
Alp29670	interacts with	vvi_01028887001			Ahyp_Csat741-17b	787	AhypAH019593	Csat104761256	19AhypScaffold_13&CsatNC_025702.1
Alp29670	interacts with	sgro_evm.TU.tig00153554.325			Ahyp_Csat1948-19b	983	AhypAH012128	Csat104727478	23AhypScaffold_7&CsatNC_025686.1
Alp29670	interacts with	sspl_Saspl_011193			Ahyp_Csat1984-5b	320	AhypAH012128	Csat104717697	7AhypScaffold_7&CsatNC_025694.1
Alp29670	interacts with	sspl_Saspl_004839			Ahyp_Csat2000-5b	320	AhypAH012128	Csat104722401	7AhypScaffold_7&CsatNC_025695.1
Alp29670	interacts with	sspl_Saspl_050004			Ahyp_Csat2002-15b	844	AhypAH012128	Csat104725758	19AhypScaffold_7&CsatNC_025695.1
Alp435730	interacts with	ath_AT4G25630			Ahyp_Csat2012-5b	319	AhypAH012128	Csat104730864	7AhypScaffold_7&CsatNC_025696.1
Alp435730	interacts with	ath_AT5G52470			Ahyp_Csat2044-15b	853	AhypAH012128	Csat104761256	19AhypScaffold_7&CsatNC_025702.1
Alp435730	interacts with	bcei_evm.model.Scaffold57.287			Ahyp_cync212-3b	349	AhypAH019593	cync_Ccrd_017027	8AhypScaffold_13&cyncCM009744.1
Alp435730	interacts with	bcei_evm.model.Scaffold64.682			Ahyp_dca300-0b	1476	AhypAH019593	dca_010668	33AhypScaffold_13&dcaDCARv2_Chr3
Alp435730	interacts with	bnp_BnaA01g14860D			Ahyp_dca305-0b	774	AhypAH019593	dca_014514	19AhypScaffold_13&dcaDCARv2_Chr4
Alp435730	interacts with	bnp_BnaA02g10840D			Ahyp_dca839-48b	2202	AhypAH012128	dca_010668	49AhypScaffold_7&dcaDCARv2_Chr3
Alp435730	interacts with	bnp_BnaA03g47570D			Ahyp_dca847-14b	625	AhypAH012128	dca_014514	15AhypScaffold_7&dcaDCARv2_Chr4
Alp435730	interacts with	bnp_BnaA10g07420D			Ahyp_egr287-19b	2662	AhypAH019593	egr_K00288	59AhypScaffold_13&egrChr11
Alp435730	interacts with	bnp_BnaC01g17500D			Ahyp_egr798-48b	2362	AhypAH012128	egr_K00288	52AhypScaffold_7&egrChr11
Alp435730	interacts with	bnp_BnaC02g15060D			Ahyp_fve243-4b	1475	AhypAH019593	fve_13220	32AhypScaffold_13&fveLG7
Alp435730	interacts with	bnp_BnaC07g39820D			Ahyp_fve627-47b	2575	AhypAH012128	fve_13220	54AhypScaffold_7&fveLG7
Alp435730	interacts with	bnp_BnaC09g28460D			Ahyp_gra392-9b	615	AhypAH019593	gra_004G117600	14AhypScaffold_13&graChr04
Alp435730	interacts with	bol_Bo1g040350			Ahyp_gra402-8b	576	AhypAH019593	gra_006G050000	12AhypScaffold_13&graChr06
Alp435730	interacts with	bol_Bo2g047720			Ahyp_gra419-2b	1147	AhypAH019593	gra_007G012200	26AhypScaffold_13&graChr07
Alp435730	interacts with	bol_Bo7g110460			Ahyp_gra1101-18b	812	AhypAH012128	gra_004G117600	20AhypScaffold_7&graChr04
Alp435730	interacts with	bra_A01555			Ahyp_gra1120-4b	379	AhypAH012128	gra_006G050000	8AhypScaffold_7&graChr06
Alp435730	interacts with	bra_B01545			Ahyp_gra1130-9b	549	AhypAH012128	gra_007G012200	12AhypScaffold_7&graChr07
Alp435730	interacts with	bra_K00184			Ahyp_hel188-5b	309	AhypAH012128	hel_Ha15_00040186	7AhypScaffold_7&helHa15
Alp435730	interacts with	bvu_Bv3_053660_mrxf			Ahyp_Inil290-2b	276	AhypAH019593	Inil109173124	6AhypScaffold_13&InilNW_017616893.1
Alp435730	interacts with	cgr_23907s0003			Ahyp_Inil847-4b	468	AhypAH012128	Inil109173124	10AhypScaffold_7&InilNW_017616893.1
Alp435730	interacts with	cgy_08199			Ahyp_jcu87-3b	295	AhypAH019593	jcu_4S00346.60jcu	6AhypScaffold_13&jcu_4S00346
Alp435730	interacts with	cla_006158			Ahyp_jcu228-3b	286	AhypAH012128	jcu_4S00346.60jcu	6AhypScaffold_7&jcu_4S00346
Alp435730	interacts with	cme_3C006945			Ahyp_lac275-3b	407	AhypAH019593	Lsat9_57541	9AhypScaffold_13&lg_9
Alp435730	interacts with	coc_02_g02560			Ahyp_lac754-42b	2008	AhypAH012128	Lsat8_6881	45AhypScaffold_7&lg_8
Alp435730	interacts with	cpa_107.89cpa			Ahyp_lac759-21b	1124	AhypAH012128	Lsat9_57541	25AhypScaffold_7&lg_9
Alp435730	interacts with	cru_10005269			Ahyp_lal456-5b	275	AhypAH012128	lal_scaffold847_8lal	6AhypScaffold_7&lal_scaffold847
Alp435730	interacts with	cru_10026686			Ahyp_lus419-3b	726	AhypAH019593	lus_10014969	16AhypScaffold_13&lusscaffold2022
Alp435730	interacts with	csa_108020			Ahyp_lus435-6b	1286	AhypAH019593	lus_10039260	28AhypScaffold_13&lusscaffold33
Alp435730	interacts with	cync_Ccrd_017027			Ahyp_lus438-3b	690	AhypAH019593	lus_10038851	15AhypScaffold_13&lusscaffold34
Alp435730	interacts with	dca_010668			Ahyp_lus461-6b	1146	AhypAH019593	lus_10027503	25AhypScaffold_13&lusscaffold96
Alp435730	interacts with	egr_K00288			Ahyp_lus1140-18b	880	AhypAH012128	lus_10014969	20AhypScaffold_7&lusscaffold2022
Alp435730	interacts with	fve_13220			Ahyp_lus1159-35b	1953	AhypAH012128	lus_10039260	41AhypScaffold_7&lusscaffold33
Alp435730	interacts with	gra_004G117600			Ahyp_lus1161-17b	835	AhypAH012128	lus_10038851	19AhypScaffold_7&lusscaffold34
Alp435730	interacts with	gra_006G050000			Ahyp_lus1181-29b	1708	AhypAH012128	lus_10027503	36AhypScaffold_7&lusscaffold96
Alp435730	interacts with	gra_007G012200			Ahyp_mdo284-6b	847	AhypAH019593	mdo_0000239646	19AhypScaffold_13&mdochr1
Alp435730	interacts with	hel_Ha15_00040186			Ahyp_mdo322-7b	1143	AhypAH019593	mdo_0000590964	26AhypScaffold_13&mdochr7
Alp435730	interacts with	Lsat9_57541			Ahyp_mdo878-37b	1941	AhypAH012128	mdo_0000239646	43AhypScaffold_7&mdochr1
Alp435730	interacts with	lus_10014969			Ahyp_mdo913-4b	273	AhypAH012128	mdo_0000590964	7AhypScaffold_7&mdochr7
Alp435730	interacts with	lus_10039260			Ahyp_mes348-5b	1656	AhypAH019593	mes_06G151200	35AhypScaffold_13&meschr06
Alp435730	interacts with	lus_10038851			Ahyp_mes371-29b	2343	AhypAH019593	mes_14G023700	52AhypScaffold_13&meschr14
Alp435730	interacts with	lus_10027503			Ahyp_mes1008-47b	2589	AhypAH012128	mes_06G151200	54AhypScaffold_7&meschr06
Alp435730	interacts with	mdo_0000590964			Ahyp_mes1011-37b	2049	AhypAH012128	mes_14G023700	43AhypScaffold_7&meschr14
Alp435730	interacts with	mes_06G151200			Ahyp_mgu284-30b	4018	AhypAH019593	mgu_F00314	88AhypScaffold_13&mguscaffold_6
Alp435730	interacts with	mes_14G023700			Ahyp_mgu285-3b	1845	AhypAH019593	mgu_F01095	41AhypScaffold_13&mguscaffold_6
Alp435730	interacts with	mgu_F00314			Ahyp_mgu764-92b	4743	AhypAH012128	mgu_F00314	99AhypScaffold_7&mguscaffold_6
Alp435730	interacts with	mgu_F01095			Ahyp_mgu765-55b	2829	AhypAH012128	mgu_F01095	61AhypScaffold_7&mguscaffold_6
Alp435730	interacts with	mlut_maker-scaffold_149-augustus-gene-2.65-mRNA-1			Ahyp_mlut436-5b	328	AhypAH019593	mlut_maker-scaffold_1197-fgenesh-gene-0.69-mRNA-1	7AhypScaffold_13&mlutscaffold_1197
Alp435730	interacts with	mlut_maker-scaffold_220-fgenesh-gene-1.56-mRNA-1			Ahyp_mlut448-6b	901	AhypAH019593	mlut_maker-scaffold_149-augustus-gene-2.65-mRNA-1	20AhypScaffold_13&mlutscaffold_149
Alp435730	interacts with	mlut_fgenesh_masked-scaffold_327-processed-gene-0.35-mRNA-1			Ahyp_mlut457-3b	779	AhypAH019593	mlut_maker-scaffold_220-fgenesh-gene-1.56-mRNA-1	17AhypScaffold_13&mlutscaffold_220
Alp435730	interacts with	nnu_08652			Ahyp_mlut468-3b	278	AhypAH019593	mlut_fgenesh_masked-scaffold_327-processed-gene-0.35-mRNA-1	6AhypScaffold_13&mlutscaffold_327
Alp435730	interacts with	pbr_010869.1			Ahyp_mlut1305-2b	389	AhypAH012128	mlut_maker-scaffold_1197-fgenesh-gene-0.69-mRNA-1	8AhypScaffold_7&mlutscaffold_1197
Alp435730	interacts with	ptr_012G144800			Ahyp_mlut1312-31b	1779	AhypAH012128	mlut_maker-scaffold_149-augustus-gene-2.65-mRNA-1	37AhypScaffold_7&mlutscaffold_149
Alp435730	interacts with	ptr_015G147500			Ahyp_mlut1328-21b	1241	AhypAH012128	mlut_maker-scaffold_220-fgenesh-gene-1.56-mRNA-1	27AhypScaffold_7&mlutscaffold_220
Alp435730	interacts with	rco_30169.t000005			Ahyp_mlut1334-8b	653	AhypAH012128	mlut_fgenesh_masked-scaffold_327-processed-gene-0.35-mRNA-1	14AhypScaffold_7&mlutscaffold_327
Alp435730	interacts with	roc_G13988			Ahyp_mtr8-0b	354	AhypAH001030	mtr_1g114000	8AhypScaffold_1&mtrchr1
Alp435730	interacts with	salp_SapurV1A.1225s0130.1			Ahyp_mtr717-11b	514	AhypAH012128	mtr_6g047580	12AhypScaffold_7&mtrchr6
Alp435730	interacts with	sin_1009146			Ahyp_nnu249-4b	335	AhypAH019593	nnu_04141	8AhypScaffold_13&nnumegascaffold_2
Alp435730	interacts with	sir_scaffold2159_148sir			Ahyp_nnu739-0b	292	AhypAH012128	nnu_14379	7AhypScaffold_7&nnumegascaffold_2
Alp435730	interacts with	sir_scaffold394_40sir			Ahyp_nnu743-7b	529	AhypAH012128	nnu_04141	12AhypScaffold_7&nnumegascaffold_2
Alp435730	interacts with	sly_03g025270.2sly			Ahyp_nnu758-10b	701	AhypAH012128	nnu_08652	15AhypScaffold_7&nnumegascaffold_8
Alp435730	interacts with	spa_c0002_00192			Ahyp_olea711-6b	341	AhypAH012128	olea_Oeu022598.1	8AhypScaffold_7&oleachr1
Alp435730	interacts with	spa_c0006_01444			Ahyp_pax642-1b	295	AhypAH012128	pax_00057g00322	6AhypScaffold_7&pax_00057
Alp435730	interacts with	spe_03g004100.1			Ahyp_pax680-2b	294	AhypAH012128	pax_00848g00023	6AhypScaffold_7&pax_00848
Alp435730	interacts with	stu_00010119			Ahyp_pbr399-4b	1570	AhypAH019593	pbr_010869.1	33AhypScaffold_13&pbrChr13
Alp435730	interacts with	tha_Th2v09755			Ahyp_pbr1128-41b	2263	AhypAH012128	pbr_010869.1	47AhypScaffold_7&pbrChr13
Alp435730	interacts with	tha_Th2v26914			Ahyp_ptr374-21b	959	AhypAH019593	ptr_012G144800	23AhypScaffold_13&ptrChr12
Alp435730	interacts with	tha_Th2v28952			Ahyp_ptr385-2b	368	AhypAH019593	ptr_014G086400	9AhypScaffold_13&ptrChr14
Alp435730	interacts with	thh_10025746m			Ahyp_ptr386-22b	992	AhypAH019593	ptr_015G147500	24AhypScaffold_13&ptrChr15
Alp435730	interacts with	thh_10015376m			Ahyp_ptr1104-1b	390	AhypAH012128	ptr_012G144800	8AhypScaffold_7&ptrChr12
Alp435730	interacts with	tsa_Ts6g15660			Ahyp_ptr1108-15b	647	AhypAH012128	ptr_014G086400	16AhypScaffold_7&ptrChr14
Alp435730	interacts with	tsa_Ts7g24420			Ahyp_ptr1115-1b	337	AhypAH012128	ptr_015G147500	7AhypScaffold_7&ptrChr15
Alp435730	interacts with	vvi_01028887001			Ahyp_rco233-5b	1724	AhypAH019593	rco_30169.t000005	37AhypScaffold_13&rco30169
Alp435730	interacts with	sgro_evm.TU.tig00153554.325			Ahyp_rco234-2b	319	AhypAH019593	rco_30174.t000020	8AhypScaffold_13&rco30174
Alp435730	interacts with	sspl_Saspl_011193			Ahyp_rco625-58b	3237	AhypAH012128	rco_30169.t000005	67AhypScaffold_7&rco30169
Alp435730	interacts with	sspl_Saspl_004839			Ahyp_roc216-4b	846	AhypAH019593	roc_G13988	18AhypScaffold_13&rocS0129
Alp435730	interacts with	sspl_Saspl_050004			Ahyp_roc593-24b	1468	AhypAH012128	roc_G13988	31AhypScaffold_7&rocS0129
AlyrAL7G27460	interacts with	aar_AA55G00007			Ahyp_salp315-7b	389	AhypAH019593	salp_SapurV1A.0862s0200.1	9AhypScaffold_13&salpchr12
AlyrAL7G27460	interacts with	ach_Achn081351			Ahyp_salp326-4b	271	AhypAH019593	salp_SapurV1A.1225s0130.1	6AhypScaffold_13&salpchr15
AlyrAL7G27460	interacts with	adu_Aradu.L1VA7			Ahyp_salp928-1b	411	AhypAH012128	salp_SapurV1A.0862s0200.1	9AhypScaffold_7&salpchr12
AlyrAL7G27460	interacts with	Alp29670			Ahyp_salp945-1b	383	AhypAH012128	salp_SapurV1A.1225s0130.1	8AhypScaffold_7&salpchr15
AlyrAL7G27460	interacts with	Alp435730			Ahyp_sin310-3b	1882	AhypAH019593	sin_1009146	41AhypScaffold_13&sinLG7
AlyrAL7G27460	interacts with	ath_AT4G25630			Ahyp_sin810-54b	2788	AhypAH012128	sin_1009146	60AhypScaffold_7&sinLG7
AlyrAL7G27460	interacts with	ath_AT5G52470			Ahyp_sir213-1b	322	AhypAH019593	sir_scaffold2159_148sir	7AhypScaffold_13&sir_scaffold2159
AlyrAL7G27460	interacts with	bcei_evm.model.Scaffold57.287			Ahyp_sir227-5b	254	AhypAH019593	sir_scaffold394_40sir	6AhypScaffold_13&sir_scaffold394
AlyrAL7G27460	interacts with	bcei_evm.model.Scaffold64.682			Ahyp_sir595-5b	321	AhypAH012128	sir_scaffold2159_148sir	7AhypScaffold_7&sir_scaffold2159
AlyrAL7G27460	interacts with	bnp_BnaA01g14860D			Ahyp_sly248-19b	944	AhypAH019593	sly_03g025270.2sly	21AhypScaffold_13&slych03
AlyrAL7G27460	interacts with	bnp_BnaA03g47570D			Ahyp_sly724-2b	380	AhypAH012128	sly_03g025270.2sly	8AhypScaffold_7&slych03
AlyrAL7G27460	interacts with	bnp_BnaA08g31010D			Ahyp_sol203-0b	341	AhypAH012128	sol_016890_ddof.t1	7AhypScaffold_7&solscaffold2605
AlyrAL7G27460	interacts with	bnp_BnaA10g07420D			Ahyp_spa279-22b	977	AhypAH019593	spa_c0002_00192	23AhypScaffold_13&spaSp6
AlyrAL7G27460	interacts with	bnp_BnaC01g17500D			Ahyp_spa288-1b	322	AhypAH019593	spa_c0006_01444	7AhypScaffold_13&spaSp7
AlyrAL7G27460	interacts with	bnp_BnaC02g15060D			Ahyp_spa768-11b	609	AhypAH012128	spa_c0002_00192	14AhypScaffold_7&spaSp6
AlyrAL7G27460	interacts with	bnp_BnaC07g39820D			Ahyp_spa775-5b	322	AhypAH012128	spa_c0006_01444	7AhypScaffold_7&spaSp7
AlyrAL7G27460	interacts with	bnp_BnaC08g47290D			Ahyp_spe230-19b	1794	AhypAH019593	spe_03g004100.1	40AhypScaffold_13&spech03
AlyrAL7G27460	interacts with	bnp_BnaC09g28460D			Ahyp_spe687-30b	1686	AhypAH012128	spe_03g004100.1	36AhypScaffold_7&spech03
AlyrAL7G27460	interacts with	bol_Bo1g040350			Ahyp_stu216-4b	418	AhypAH019593	stu_00010119	9AhypScaffold_13&stuchr03
AlyrAL7G27460	interacts with	bol_Bo2g047720			Ahyp_stu657-7b	617	AhypAH012128	stu_00010119	13AhypScaffold_7&stuchr03
AlyrAL7G27460	interacts with	bol_Bo7g110460			Ahyp_tca228-35b	5016	AhypAH019593	tca_015226	110AhypScaffold_13&tcascaffold_3
AlyrAL7G27460	interacts with	bol_Bo8g050920			Ahyp_tca673-108b	5551	AhypAH012128	tca_015226	116AhypScaffold_7&tcascaffold_3
AlyrAL7G27460	interacts with	Bostr.7305s0022			Ahyp_tha318-5b	1499	AhypAH019593	tha_Th2v09755	34AhypScaffold_13&thascaffold00005
AlyrAL7G27460	interacts with	Bostr.7867s0374			Ahyp_tha354-2b	1094	AhypAH019593	tha_Th2v26914	25AhypScaffold_13&thascaffold00041
AlyrAL7G27460	interacts with	Bpen1261020802			Ahyp_tha360-1b	429	AhypAH019593	tha_Th2v28952	10AhypScaffold_13&thascaffold00068
AlyrAL7G27460	interacts with	bra_A01555			Ahyp_tha959-36b	1684	AhypAH012128	tha_Th2v09755	38AhypScaffold_7&thascaffold00005
AlyrAL7G27460	interacts with	bra_B01545			Ahyp_tha986-28b	1311	AhypAH012128	tha_Th2v26914	30AhypScaffold_7&thascaffold00041
AlyrAL7G27460	interacts with	bra_H01568			Ahyp_thh244-1b	272	AhypAH019593	thh_10025746m	6AhypScaffold_13&thhscaffold_1
AlyrAL7G27460	interacts with	bra_K00184			Ahyp_thh266-23b	989	AhypAH019593	thh_10015376m	24AhypScaffold_13&thhscaffold_2
AlyrAL7G27460	interacts with	bvu_Bv3_053660_mrxf			Ahyp_thh694-6b	349	AhypAH012128	thh_10025746m	8AhypScaffold_7&thhscaffold_1
AlyrAL7G27460	interacts with	can_Capana03g002188			Ahyp_thh712-19b	955	AhypAH012128	thh_10015376m	22AhypScaffold_7&thhscaffold_2
AlyrAL7G27460	interacts with	cgr_23907s0003			Ahyp_tpr579-10b	496	AhypAH012128	tpr_gene9190	11AhypScaffold_7&tpr_LG2
AlyrAL7G27460	interacts with	cgy_08199			Ahyp_tsa262-1b	272	AhypAH019593	tsa_Ts7g24420	6AhypScaffold_13&tsach7-86
AlyrAL7G27460	interacts with	cla_006158			Ahyp_tsa681-6b	349	AhypAH012128	tsa_Ts7g24420	8AhypScaffold_7&tsach7-86
AlyrAL7G27460	interacts with	cme_3C005360			Ahyp_ugi49-1b	279	AhypAH019593	ugi_Scf00323.g15456ugi	6AhypScaffold_13&ugiScf00323
AlyrAL7G27460	interacts with	coc_02_g02560			Ahyp_ugi152-6b	302	AhypAH012128	ugi_Scf00323.g15456ugi	7AhypScaffold_7&ugiScf00323
AlyrAL7G27460	interacts with	AlyrAL8G26910			Ahyp_vvi233-8b	999	AhypAH019593	vvi_01028887001	23AhypScaffold_13&vvichr16
AlyrAL7G27460	interacts with	cpa_107.89cpa			Ahyp_vvi666-52b	2777	AhypAH012128	vvi_01028887001	59AhypScaffold_7&vvichr16
AlyrAL7G27460	interacts with	CquiAUR62021142			Ahyp_Zjuj229-5b	323	AhypAH019593	Zjuj107423422	7AhypScaffold_13&ZjujNC_029679.1
AlyrAL7G27460	interacts with	CquiAUR62031396			Ahyp_Zjuj704-1b	436	AhypAH012128	Zjuj107423422	9AhypScaffold_7&ZjujNC_029679.1
AlyrAL7G27460	interacts with	cru_10005269			Alp_Alyr382-8b	3711	AlyrAL7G27460	Alp29670	76Alyrscaffold_7&apa1
AlyrAL7G27460	interacts with	cru_10026686			Alp_Alyr452-5b	432	AlyrAL7G27460	Alp435730	10Alyrscaffold_7&apa8
AlyrAL7G27460	interacts with	csa_108020			Alp_Alyr456-17b	893	AlyrAL8G26910	Alp29670	21Alyrscaffold_8&apa1
AlyrAL7G27460	interacts with	Csat104727478			Alp_Alyr508-172b	39355	AlyrAL8G26910	Alp435730	805Alyrscaffold_8&apa8
AlyrAL7G27460	interacts with	Csat104717697			Alp_ath40-68b	3764	Alp29670	ath_AT4G25630	77apa1&athChr4
AlyrAL7G27460	interacts with	Csat104722401			Alp_ath55-17b	898	Alp29670	ath_AT5G52470	21apa1&athChr5
AlyrAL7G27460	interacts with	Csat104725758			Alp_ath449-34b	1632	Alp435730	ath_AT4G25630	40apa8&athChr4
AlyrAL7G27460	interacts with	Csat104730864			Alp_ath461-175b	38979	Alp435730	ath_AT5G52470	796apa8&athChr5
AlyrAL7G27460	interacts with	Csat104761256			Alp_bcei44-5b	346	Alp29670	bcei_evm.model.Scaffold163.41	8apa1&bceiScaffold163
AlyrAL7G27460	interacts with	egr_K00288			Alp_bcei202-10b	735	Alp29670	bcei_evm.model.Scaffold57.287	16apa1&bceiScaffold57
AlyrAL7G27460	interacts with	fve_13220			Alp_bcei231-10b	610	Alp29670	bcei_evm.model.Scaffold64.682	14apa1&bceiScaffold64
AlyrAL7G27460	interacts with	gra_004G117600			Alp_bcei1528-10b	1049	Alp435730	bcei_evm.model.Scaffold163.41	24apa8&bceiScaffold163
AlyrAL7G27460	interacts with	gra_006G050000			Alp_bcei1736-25b	1624	Alp435730	bcei_evm.model.Scaffold57.287	36apa8&bceiScaffold57
AlyrAL7G27460	interacts with	gra_007G012200			Alp_bcei1760-29b	2013	Alp435730	bcei_evm.model.Scaffold64.682	44apa8&bceiScaffold64
AlyrAL7G27460	interacts with	Lsat8_6881			Alp_bnp0-51b	2865	Alp29670	bnp_BnaA01g14860D	59apa1&bnpchrA01
AlyrAL7G27460	interacts with	Lsat9_57541			Alp_bnp22-3b	267	Alp29670	bnp_BnaA02g10840D	6apa1&bnpchrA02
AlyrAL7G27460	interacts with	lal_scaffold847_8lal			Alp_bnp23-44b	2364	Alp29670	bnp_BnaA03g47570D	49apa1&bnpchrA03
AlyrAL7G27460	interacts with	lus_10014969			Alp_bnp121-9b	528	Alp29670	bnp_BnaA08g31010D	11apa1&bnpchrA08_random
AlyrAL7G27460	interacts with	lus_10039260			Alp_bnp173-9b	450	Alp29670	bnp_BnaA10g07420D	10apa1&bnpchrA10
AlyrAL7G27460	interacts with	lus_10038851			Alp_bnp187-48b	2699	Alp29670	bnp_BnaC01g17500D	56apa1&bnpchrC01
AlyrAL7G27460	interacts with	lus_10027503			Alp_bnp200-8b	474	Alp29670	bnp_BnaC02g15060D	11apa1&bnpchrC02
AlyrAL7G27460	interacts with	mes_06G151200			Alp_bnp279-47b	2508	Alp29670	bnp_BnaC07g39820D	52apa1&bnpchrC07
AlyrAL7G27460	interacts with	mes_14G023700			Alp_bnp332-5b	340	Alp29700	bnp_BnaC08g47290D	7apa1&bnpchrC08_random
AlyrAL7G27460	interacts with	mgu_F00314			Alp_bnp336-7b	374	Alp29670	bnp_BnaC09g28460D	9apa1&bnpchrC09
AlyrAL7G27460	interacts with	mgu_F01095			Alp_bnp2148-5b	474	Alp435730	bnp_BnaA01g14860D	12apa8&bnpchrA01
AlyrAL7G27460	interacts with	mlut_maker-scaffold_149-augustus-gene-2.65-mRNA-1			Alp_bnp2174-21b	7306	Alp435730	bnp_BnaA02g10840D	154apa8&bnpchrA02
AlyrAL7G27460	interacts with	mlut_maker-scaffold_220-fgenesh-gene-1.56-mRNA-1			Alp_bnp2201-5b	348	Alp435730	bnp_BnaA03g47570D	8apa8&bnpchrA03
AlyrAL7G27460	interacts with	mlut_fgenesh_masked-scaffold_327-processed-gene-0.35-mRNA-1			Alp_bnp2304-46b	2339	Alp435730	bnp_BnaA10g07420D	49apa8&bnpchrA10
AlyrAL7G27460	interacts with	nnu_08652			Alp_bnp2358-4b	450	Alp435730	bnp_BnaC01g17500D	11apa8&bnpchrC01
AlyrAL7G27460	interacts with	pbr_010869.1			Alp_bnp2390-52b	5756	Alp435730	bnp_BnaC02g15060D	124apa8&bnpchrC02
AlyrAL7G27460	interacts with	ptr_012G144800			Alp_bnp2472-5b	348	Alp435730	bnp_BnaC07g39820D	8apa8&bnpchrC07
AlyrAL7G27460	interacts with	ptr_015G147500			Alp_bnp2501-15b	7571	Alp435730	bnp_BnaC09g28460D	161apa8&bnpchrC09
AlyrAL7G27460	interacts with	rco_30169.t000005			Alp_bol0-55b	3040	Alp29670	bol_Bo1g040350	63apa1&bolC1
AlyrAL7G27460	interacts with	roc_G13988			Alp_bol17-8b	498	Alp29670	bol_Bo2g047720	12apa1&bolC2
AlyrAL7G27460	interacts with	rra_328_p7			Alp_bol94-47b	2561	Alp29670	bol_Bo7g110460	53apa1&bolC7
AlyrAL7G27460	interacts with	rra_39_p5			Alp_bol117-22b	1193	Alp29670	bol_Bo8g050920	26apa1&bolC8
AlyrAL7G27460	interacts with	sin_1009146			Alp_bol887-25b	1222	Alp435730	bol_Bo1g040350	31apa8&bolC1
AlyrAL7G27460	interacts with	sir_scaffold2159_148sir			Alp_bol923-54b	6243	Alp435730	bol_Bo2g047720	133apa8&bolC2
AlyrAL7G27460	interacts with	sir_scaffold394_40sir			Alp_bol1004-5b	399	Alp435730	bol_Bo7g110460	9apa8&bolC7
AlyrAL7G27460	interacts with	sly_03g025270.2sly			Alp_Bost577-2b	370	Bostr.7305s0022	Alp29670	8BostScaffold7305&apa1
AlyrAL7G27460	interacts with	spa_c0002_00192			Alp_Bost579-9b	1609	Bostr.7305s0022	Alp435730	33BostScaffold7305&apa8
AlyrAL7G27460	interacts with	spa_c0006_01444			Alp_Bost586-65b	3613	Bostr.7867s0374	Alp29670	74BostScaffold7867&apa1
AlyrAL7G27460	interacts with	spe_03g004100.1			Alp_Bost621-36b	1738	Bostr.7867s0374	Alp435730	42BostScaffold7867&apa8
AlyrAL7G27460	interacts with	stu_00010119			Alp_Bpen311-1b	371	Bpen1261020802	Alp29670	8BpenContig298&apa1
AlyrAL7G27460	interacts with	tha_Th2v09755			Alp_Bpen312-2b	661	Bpen1261020802	Alp435730	14BpenContig298&apa8
AlyrAL7G27460	interacts with	tha_Th2v26914			Alp_bra0-52b	2904	Alp29670	bra_A01555	60apa1&braA01
AlyrAL7G27460	interacts with	thh_10025746m			Alp_bra14-6b	314	Alp29670	bra_B01545	7apa1&braA02
AlyrAL7G27460	interacts with	thh_10015376m			Alp_bra115-23b	1257	Alp29670	bra_H01568	27apa1&braA08
AlyrAL7G27460	interacts with	tsa_Ts7g24420			Alp_bra167-12b	883	Alp29670	bra_K00184	18apa1&braScaffold10985
AlyrAL7G27460	interacts with	vvi_01028887001			Alp_bra970-20b	1057	Alp435730	bra_A01555	26apa8&braA01
AlyrAL7G27460	interacts with	amna_EVM0036455.1_R0			Alp_bra999-29b	1606	Alp435730	bra_B01545	34apa8&braA02
AlyrAL7G27460	interacts with	sgro_evm.TU.tig00153554.325			Alp_bra1141-5b	399	Alp435730	bra_K00184	9apa8&braScaffold10985
AlyrAL7G27460	interacts with	aipa_Araip.6C9XH			Alp_bvu12-0b	323	Alp29670	bvu_Bv3_053660_mrxf	7apa1&bvuBvchr3.sca003
AlyrAL7G27460	interacts with	amon_EVM0035508.1			Alp_bvu462-0b	961	Alp435730	bvu_Bv3_053660_mrxf	21apa8&bvuBvchr3.sca003
AlyrAL7G27460	interacts with	sspl_Saspl_011193			Alp_cbac433-0b	486	Alp435730	cbac_rna28548	11apa8&cbacCM008454.1
AlyrAL7G27460	interacts with	sspl_Saspl_004839			Alp_cgr45-11b	645	Alp29670	cgr_23907s0003	13apa1&cgrScaffold23907
AlyrAL7G27460	interacts with	sspl_Saspl_050004			Alp_cgr917-7b	342	Alp435730	cgr_23907s0003	8apa8&cgrScaffold23907
AlyrAL8G26910	interacts with	aar_AA55G00007			Alp_cgy100-6b	523	Alp29670	cgy_08199	11apa1&gyscaffold51.1
AlyrAL8G26910	interacts with	ach_Achn011571			Alp_cgy977-16b	1520	Alp435730	cgy_08199	32apa8&gyscaffold51.1
AlyrAL8G26910	interacts with	ach_Achn081351			Alp_cla57-14b	879	Alp29670	cla_006158	20apa1&claChr5
AlyrAL8G26910	interacts with	adu_Aradu.L1VA7			Alp_cla681-1b	310	Alp675250	cla_002327	7apa8&claChr1
AlyrAL8G26910	interacts with	Alp29670			Alp_cla771-47b	3064	Alp435730	cla_006158	65apa8&claChr5
AlyrAL8G26910	interacts with	Alp435730			Alp_cme696-0b	280	Alp435730	cme_3C006945	6apa8&cmeCM3.5_scaffold00006
AlyrAL8G26910	interacts with	ath_AT4G25630			Alp_coc47-26b	1470	Alp29670	coc_02_g02560	33apa1&cocchr2
AlyrAL8G26910	interacts with	ath_AT5G52470			Alp_coc572-67b	4286	Alp435730	coc_02_g02560	91apa8&cocchr2
AlyrAL8G26910	interacts with	bcei_evm.model.Scaffold57.287			Alp49-5b	449	Alp29670	Alp435730	10apa1&apa8
AlyrAL8G26910	interacts with	bcei_evm.model.Scaffold64.682			Alp_cpa5-11b	803	Alp29670	cpa_107.89cpa	18apa1&cpasupercontig_107
AlyrAL8G26910	interacts with	bnp_BnaA01g14860D			Alp_cpa554-24b	1936	Alp435730	cpa_107.89cpa	41apa8&cpasupercontig_107
AlyrAL8G26910	interacts with	bnp_BnaA02g10840D			Alp_Cqui350-5b	836	CquiAUR62021142	Alp29670	19Cquisca_1783&apa1
AlyrAL8G26910	interacts with	bnp_BnaA03g47570D			Alp_Cqui357-17b	2836	CquiAUR62021142	Alp435730	61Cquisca_1783&apa8
AlyrAL8G26910	interacts with	bnp_BnaA10g07420D			Alp_Cqui832-1b	319	CquiAUR62031396	Alp29670	7Cquisca_2963&apa1
AlyrAL8G26910	interacts with	bnp_BnaC01g17500D			Alp_Cqui833-2b	977	CquiAUR62031396	Alp435730	21Cquisca_2963&apa8
AlyrAL8G26910	interacts with	bnp_BnaC02g15060D			Alp_cru52-66b	3665	Alp29670	cru_10005269	75apa1&cruscaffold_7
AlyrAL8G26910	interacts with	bnp_BnaC07g39820D			Alp_cru56-8b	541	Alp29670	cru_10026686	12apa1&cruscaffold_8
AlyrAL8G26910	interacts with	bnp_BnaC09g28460D			Alp_cru473-36b	1736	Alp435730	cru_10005269	42apa8&cruscaffold_7
AlyrAL8G26910	interacts with	bol_Bo1g040350			Alp_cru477-170b	37202	Alp435730	cru_10026686	761apa8&cruscaffold_8
AlyrAL8G26910	interacts with	bol_Bo2g047720			Alp_csa23-3b	405	Alp29670	csa_108020	9apa1&csascaffold00931
AlyrAL8G26910	interacts with	bol_Bo7g110460			Alp_csa735-9b	1022	Alp435730	csa_108020	22apa8&csascaffold00931
AlyrAL8G26910	interacts with	Bostr.7867s0374			Alp_Csat47-8b	499	Csat104753322	Alp29670	12CsatNC_025686.1&apa1
AlyrAL8G26910	interacts with	Bpen1261020802			Alp_Csat97-80b	10542	Csat104753322	Alp435730	218CsatNC_025686.1&apa8
AlyrAL8G26910	interacts with	bra_A01555			Alp_Csat672-8b	3594	Csat104717697	Alp29670	74CsatNC_025694.1&apa1
AlyrAL8G26910	interacts with	bra_B01545			Alp_Csat747-4b	450	Csat104717697	Alp435730	10CsatNC_025694.1&apa8
AlyrAL8G26910	interacts with	bra_K00184			Alp_Csat753-8b	518	Csat104725758	Alp29670	12CsatNC_025695.1&apa1
AlyrAL8G26910	interacts with	bvu_Bv3_053660_mrxf			Alp_Csat760-8b	3286	Csat104722401	Alp29670	68CsatNC_025695.1&apa1
AlyrAL8G26910	interacts with	can_Capana03g002188			Alp_Csat855-171b	38256	Csat104725758	Alp435730	785CsatNC_025695.1&apa8
AlyrAL8G26910	interacts with	cgr_23907s0003			Alp_Csat880-4b	450	Csat104722401	Alp435730	10CsatNC_025695.1&apa8
AlyrAL8G26910	interacts with	cgy_08199			Alp_Csat889-8b	3474	Csat104730864	Alp29670	72CsatNC_025696.1&apa1
AlyrAL8G26910	interacts with	cla_006158			Alp_Csat960-5b	479	Csat104730864	Alp435730	11CsatNC_025696.1&apa8
AlyrAL8G26910	interacts with	coc_02_g02560			Alp_Csat1330-15b	766	Csat104763405	Alp29670	19CsatNC_025702.1&apa1
AlyrAL8G26910	interacts with	cpa_107.89cpa			Alp_Csat1369-169b	38209	Csat104761256	Alp435730	785CsatNC_025702.1&apa8
AlyrAL8G26910	interacts with	CquiAUR62021142			Alp_cync499-10b	540	Alp435730	cync_Ccrd_017027	13apa8&cyncCM009744.1
AlyrAL8G26910	interacts with	CquiAUR62031396			Alp_dca921-0b	647	Alp435730	dca_010668	14apa8&dcaDCARv2_Chr3
AlyrAL8G26910	interacts with	cru_10005269			Alp_dca958-1b	321	Alp435730	dca_014514	8apa8&dcaDCARv2_Chr4
AlyrAL8G26910	interacts with	cru_10026686			Alp_egr129-6b	389	Alp29670	egr_K00288	9apa1&egrChr11
AlyrAL8G26910	interacts with	csa_108020			Alp_egr915-27b	1795	Alp435730	egr_K00288	39apa8&egrChr11
AlyrAL8G26910	interacts with	Csat104753322			Alp_fve85-14b	870	Alp29670	fve_13220	20apa1&fveLG7
AlyrAL8G26910	interacts with	Csat104717697			Alp_fve754-3b	1115	Alp435730	fve_13220	24apa8&fveLG7
AlyrAL8G26910	interacts with	Csat104725758			Alp_gra61-5b	411	Alp29670	gra_004G117600	9apa1&graChr04
AlyrAL8G26910	interacts with	Csat104722401			Alp_gra85-5b	402	Alp29670	gra_006G050000	9apa1&graChr06
AlyrAL8G26910	interacts with	Csat104730864			Alp_gra1312-7b	422	Alp435730	gra_004G117600	10apa8&graChr04
AlyrAL8G26910	interacts with	Csat104761256			Alp_gra1331-14b	809	Alp435730	gra_006G050000	18apa8&graChr06
AlyrAL8G26910	interacts with	dca_010668			Alp_gra1363-0b	533	Alp435730	gra_007G012200	12apa8&graChr07
AlyrAL8G26910	interacts with	egr_K00288			Alp_hel174-0b	318	Alp435730	hel_Ha15_00040186	7apa8&helHa15
AlyrAL8G26910	interacts with	fve_13220			Alp_Inil143-1b	267	Inil109173124	Alp435730	6InilNW_017616893.1&apa8
AlyrAL8G26910	interacts with	gra_004G117600			Alp_lac111-8b	447	Alp29670	Lsat8_6881	11apa1&lg_8
AlyrAL8G26910	interacts with	gra_006G050000			Alp_lac129-2b	336	Alp29670	Lsat9_57541	7apa1&lg_9
AlyrAL8G26910	interacts with	gra_007G012200			Alp_lac929-3b	730	Alp435730	Lsat9_57541	16apa8&lg_9
AlyrAL8G26910	interacts with	hel_Ha15_00040186			Alp_lal216-0b	345	Alp29670	lal_scaffold847_8lal	7apa1&lal_scaffold847
AlyrAL8G26910	interacts with	Inil109173124			Alp_lus46-12b	643	Alp29670	lus_10014969	14apa1&lusscaffold2022
AlyrAL8G26910	interacts with	Lsat9_57541			Alp_lus95-4b	441	Alp29670	lus_10039260	10apa1&lusscaffold33
AlyrAL8G26910	interacts with	lus_10014969			Alp_lus98-16b	886	Alp29670	lus_10038851	19apa1&lusscaffold34
AlyrAL8G26910	interacts with	lus_10039260			Alp_lus189-6b	536	Alp29670	lus_10027503	12apa1&lusscaffold96
AlyrAL8G26910	interacts with	lus_10038851			Alp_lus1222-21b	1225	Alp435730	lus_10014969	28apa8&lusscaffold2022
AlyrAL8G26910	interacts with	lus_10027503			Alp_lus1285-7b	1258	Alp435730	lus_10039260	27apa8&lusscaffold33
AlyrAL8G26910	interacts with	mdo_0000590964			Alp_lus1293-30b	1577	Alp435730	lus_10038851	35apa8&lusscaffold34
AlyrAL8G26910	interacts with	mes_06G151200			Alp_lus1408-29b	2231	Alp435730	lus_10027503	48apa8&lusscaffold96
AlyrAL8G26910	interacts with	mes_14G023700			Alp_mdo0-2b	315	Alp29670	mdo_0000239646	7apa1&mdochr1
AlyrAL8G26910	interacts with	mgu_F00314			Alp_mdo786-4b	996	Alp435730	mdo_0000239646	23apa8&mdochr1
AlyrAL8G26910	interacts with	mgu_F01095			Alp_mdo958-3b	773	Alp435730	mdo_0000590964	18apa8&mdochr7
AlyrAL8G26910	interacts with	mlut_maker-scaffold_149-augustus-gene-2.65-mRNA-1			Alp_mes67-6b	599	Alp29670	mes_06G151200	13apa1&meschr06
AlyrAL8G26910	interacts with	mlut_maker-scaffold_220-fgenesh-gene-1.56-mRNA-1			Alp_mes128-19b	1050	Alp29670	mes_14G023700	24apa1&meschr14
AlyrAL8G26910	interacts with	mlut_fgenesh_masked-scaffold_327-processed-gene-0.35-mRNA-1			Alp_mes1012-101b	5807	Alp435730	mes_06G151200	125apa8&meschr06
AlyrAL8G26910	interacts with	nnu_08652			Alp_mes1135-72b	4169	Alp435730	mes_14G023700	91apa8&meschr14
AlyrAL8G26910	interacts with	pbr_010869.1			Alp_mgu124-25b	1375	Alp29670	mgu_F00314	31apa1&mguscaffold_6
AlyrAL8G26910	interacts with	ptr_012G144800			Alp_mgu125-15b	908	Alp29670	mgu_F01095	20apa1&mguscaffold_6
AlyrAL8G26910	interacts with	ptr_015G147500			Alp_mgu924-62b	3826	Alp435730	mgu_F00314	82apa8&mguscaffold_6
AlyrAL8G26910	interacts with	rco_30169.t000005			Alp_mgu925-31b	2069	Alp435730	mgu_F01095	45apa8&mguscaffold_6
AlyrAL8G26910	interacts with	roc_G13988			Alp_mlut36-6b	551	Alp29670	mlut_maker-scaffold_149-augustus-gene-2.65-mRNA-1	12apa1&mlutscaffold_149
AlyrAL8G26910	interacts with	salp_SapurV1A.1225s0130.1			Alp_mlut63-5b	472	Alp29670	mlut_maker-scaffold_220-fgenesh-gene-1.56-mRNA-1	10apa1&mlutscaffold_220
AlyrAL8G26910	interacts with	sin_1009146			Alp_mlut103-8b	603	Alp29670	mlut_fgenesh_masked-scaffold_327-processed-gene-0.35-mRNA-1	13apa1&mlutscaffold_327
AlyrAL8G26910	interacts with	sir_scaffold2159_148sir			Alp_mlut1360-9b	1311	Alp435730	mlut_maker-scaffold_149-augustus-gene-2.65-mRNA-1	28apa8&mlutscaffold_149
AlyrAL8G26910	interacts with	sir_scaffold394_40sir			Alp_mlut1397-6b	1007	Alp435730	mlut_maker-scaffold_220-fgenesh-gene-1.56-mRNA-1	22apa8&mlutscaffold_220
AlyrAL8G26910	interacts with	sly_03g025270.2sly			Alp_mlut1449-13b	1164	Alp435730	mlut_fgenesh_masked-scaffold_327-processed-gene-0.35-mRNA-1	25apa8&mlutscaffold_327
AlyrAL8G26910	interacts with	spa_c0002_00192			Alp_nnu1030-2b	340	Alp435730	nnu_08652	8apa8&nnumegascaffold_8
AlyrAL8G26910	interacts with	spa_c0006_01444			Alp_olea4-3b	283	Alp29670	olea_Oeu022598.1	6apa1&oleachr1
AlyrAL8G26910	interacts with	spe_03g004100.1			Alp_olea521-5b	437	Alp435730	olea_Oeu022598.1	10apa8&oleachr1
AlyrAL8G26910	interacts with	stu_00010119			Alp_pbr46-2b	348	Alp29670	pbr_010869.1	8apa1&pbrChr13
AlyrAL8G26910	interacts with	tha_Th2v09755			Alp_pbr1136-2b	942	Alp435730	pbr_010869.1	20apa8&pbrChr13
AlyrAL8G26910	interacts with	tha_Th2v26914			Alp_ptr147-18b	834	Alp29670	ptr_012G144800	20apa1&ptrChr12
AlyrAL8G26910	interacts with	tha_Th2v28952			Alp_ptr176-18b	815	Alp29670	ptr_015G147500	20apa1&ptrChr15
AlyrAL8G26910	interacts with	thh_10025746m			Alp_ptr1264-39b	1831	Alp435730	ptr_012G144800	40apa8&ptrChr12
AlyrAL8G26910	interacts with	thh_10015376m			Alp_ptr1310-39b	1814	Alp435730	ptr_015G147500	40apa8&ptrChr15
AlyrAL8G26910	interacts with	tsa_Ts6g15660			Alp_rco94-3b	469	Alp29670	rco_30169.t000005	10apa1&rco30169
AlyrAL8G26910	interacts with	tsa_Ts7g24420			Alp_rco711-4b	1429	Alp435730	rco_30169.t000005	30apa8&rco30169
AlyrAL8G26910	interacts with	vvi_01028887001			Alp_roc84-1b	358	Alp29670	roc_G13988	8apa1&rocS0129
AlyrAL8G26910	interacts with	amna_EVM0036455.1_R0			Alp_roc688-3b	1144	Alp435730	roc_G13988	24apa8&rocS0129
AlyrAL8G26910	interacts with	sgro_evm.TU.tig00153554.325			Alp_rra48-4b	290	Alp29670	rra_328_p7	6apa1&rrarra_328
AlyrAL8G26910	interacts with	aipa_Araip.6C9XH			Alp_rra53-6b	479	Alp29670	rra_39_p5	10apa1&rrarra_39
AlyrAL8G26910	interacts with	amon_EVM0035508.1			Alp_salp124-4b	253	Alp29670	salp_SapurV1A.0862s0200.1	6apa1&salpchr12
AlyrAL8G26910	interacts with	sspl_Saspl_011193			Alp_salp1105-8b	408	Alp435730	salp_SapurV1A.1225s0130.1	9apa8&salpchr15
AlyrAL8G26910	interacts with	sspl_Saspl_004839			Alp_sin107-7b	512	Alp29670	sin_1009146	11apa1&sinLG7
AlyrAL8G26910	interacts with	sspl_Saspl_050004			Alp_sin962-13b	1173	Alp435730	sin_1009146	25apa8&sinLG7
ath_AT4G25630	interacts with	bcei_evm.model.Scaffold57.287			Alp_sir57-65b	3511	Alp29670	sir_scaffold2159_148sir	72apa1&sir_scaffold2159
ath_AT4G25630	interacts with	bcei_evm.model.Scaffold64.682			Alp_sir97-5b	277	Alp29670	sir_scaffold394_40sir	6apa1&sir_scaffold394
ath_AT4G25630	interacts with	bnp_BnaA01g14860D			Alp_sir781-5b	399	Alp435730	sir_scaffold2159_148sir	9apa8&sir_scaffold2159
ath_AT4G25630	interacts with	bnp_BnaA02g10840D			Alp_sir818-21b	1069	Alp435730	sir_scaffold394_40sir	22apa8&sir_scaffold394
ath_AT4G25630	interacts with	bnp_BnaA03g47570D			Alp_sly34-14b	698	Alp29670	sly_03g025270.2sly	16apa1&slych03
ath_AT4G25630	interacts with	bnp_BnaA08g31010D			Alp_sly847-27b	1333	Alp435730	sly_03g025270.2sly	29apa8&slych03
ath_AT4G25630	interacts with	bnp_BnaA10g07420D			Alp_spa93-17b	870	Alp29670	spa_c0002_00192	20apa1&spaSp6
ath_AT4G25630	interacts with	bnp_BnaC01g17500D			Alp_spa101-61b	3363	Alp29670	spa_c0006_01444	69apa1&spaSp7
ath_AT4G25630	interacts with	bnp_BnaC02g15060D			Alp_spa682-111b	40548	Alp435730	spa_c0002_00192	829apa8&spaSp6
ath_AT4G25630	interacts with	bnp_BnaC07g39820D			Alp_spa700-35b	1691	Alp435730	spa_c0006_01444	41apa8&spaSp7
ath_AT4G25630	interacts with	bnp_BnaC09g28460D			Alp_spe30-9b	684	Alp29670	spe_03g004100.1	16apa1&spech03
ath_AT4G25630	interacts with	bol_Bo1g040350			Alp_spe814-27b	1544	Alp435730	spe_03g004100.1	34apa8&spech03
ath_AT4G25630	interacts with	bol_Bo2g047720			Alp_stu30-4b	409	Alp29670	stu_00010119	9apa1&stuchr03
ath_AT4G25630	interacts with	bol_Bo7g110460			Alp_stu704-3b	316	Alp435730	stu_00010119	7apa8&stuchr03
ath_AT4G25630	interacts with	bol_Bo8g050920			Alp_tca46-9b	719	Alp29670	tca_015226	16apa1&tcascaffold_3
ath_AT4G25630	interacts with	bra_A01555			Alp_tca712-71b	4511	Alp435730	tca_015226	97apa8&tcascaffold_3
ath_AT4G25630	interacts with	bra_B01545			Alp_tha59-7b	631	Alp29670	tha_Th2v09755	13apa1&thascaffold00005
ath_AT4G25630	interacts with	bra_H01568			Alp_tha123-24b	1294	Alp29670	tha_Th2v26914	28apa1&thascaffold00041
ath_AT4G25630	interacts with	bra_K00184			Alp_tha970-16b	1941	Alp435730	tha_Th2v09755	41apa8&thascaffold00005
ath_AT4G25630	interacts with	bvu_Bv3_053660_mrxf			Alp_tha1090-44b	2951	Alp435730	tha_Th2v26914	64apa8&thascaffold00041
ath_AT4G25630	interacts with	cgr_23907s0003			Alp_tha1109-1b	340	Alp435730	tha_Th2v28952	8apa8&thascaffold00068
ath_AT4G25630	interacts with	cgy_08199			Alp_thh5-64b	3541	Alp29670	thh_10025746m	73apa1&thhscaffold_1
ath_AT4G25630	interacts with	cla_006158			Alp_thh21-8b	474	Alp29670	thh_10015376m	11apa1&thhscaffold_2
ath_AT4G25630	interacts with	cme_3C005360			Alp_thh413-6b	527	Alp435730	thh_10025746m	12apa8&thhscaffold_1
ath_AT4G25630	interacts with	coc_02_g02560			Alp_thh453-175b	48354	Alp435730	thh_10015376m	992apa8&thhscaffold_2
ath_AT4G25630	interacts with	ath_AT5G52470			Alp_tsa77-65b	3609	Alp29670	tsa_Ts7g24420	74apa1&tsach7-86
ath_AT4G25630	interacts with	cpa_107.89cpa			Alp_tsa619-5b	298	Alp435730	tsa_Ts6g15660	6apa8&tsach6-58
ath_AT4G25630	interacts with	cru_10005269			Alp_tsa642-6b	527	Alp435730	tsa_Ts7g24420	12apa8&tsach7-86
ath_AT4G25630	interacts with	cru_10026686			Alp_vvi44-3b	454	Alp29670	vvi_01028887001	10apa1&vvichr16
ath_AT4G25630	interacts with	csa_108020			Alp_vvi688-3b	1397	Alp435730	vvi_01028887001	30apa8&vvichr16
ath_AT4G25630	interacts with	cync_Ccrd_002593			Alyr_ath419-1020b	102213	AlyrAL7G27460	ath_AT4G25630	2065Alyrscaffold_7&athChr4
ath_AT4G25630	interacts with	egr_K00288			Alyr_ath436-5b	1230	AlyrAL7G27460	ath_AT5G52470	28Alyrscaffold_7&athChr5
ath_AT4G25630	interacts with	fve_13220			Alyr_ath471-23b	1228	AlyrAL8G26910	ath_AT4G25630	28Alyrscaffold_8&athChr4
ath_AT4G25630	interacts with	gra_004G117600			Alyr_ath482-381b	77703	AlyrAL8G26910	ath_AT5G52470	1570Alyrscaffold_8&athChr5
ath_AT4G25630	interacts with	gra_006G050000			Alyr_bcei1548-2b	392	AlyrAL7G27460	bcei_evm.model.Scaffold163.41	9Alyrscaffold_7&bceiScaffold163
ath_AT4G25630	interacts with	gra_007G012200			Alyr_bcei1696-6b	881	AlyrAL7G27460	bcei_evm.model.Scaffold57.287	19Alyrscaffold_7&bceiScaffold57
ath_AT4G25630	interacts with	Lsat8_6881			Alyr_bcei1710-4b	691	AlyrAL7G27460	bcei_evm.model.Scaffold64.682	16Alyrscaffold_7&bceiScaffold64
ath_AT4G25630	interacts with	Lsat9_57541			Alyr_bcei1830-13b	1123	AlyrAL8G26910	bcei_evm.model.Scaffold163.41	25Alyrscaffold_8&bceiScaffold163
ath_AT4G25630	interacts with	lal_scaffold847_8lal			Alyr_bcei1959-27b	1803	AlyrAL8G26910	bcei_evm.model.Scaffold57.287	39Alyrscaffold_8&bceiScaffold57
ath_AT4G25630	interacts with	lus_10014969			Alyr_bcei1979-26b	1856	AlyrAL8G26910	bcei_evm.model.Scaffold64.682	40Alyrscaffold_8&bceiScaffold64
ath_AT4G25630	interacts with	lus_10039260			Alyr_bnp1904-169b	31470	AlyrAL7G27460	bnp_BnaA01g14860D	643Alyrscaffold_7&bnpchrA01
ath_AT4G25630	interacts with	lus_10038851			Alyr_bnp1929-130b	15451	AlyrAL7G27460	bnp_BnaA03g47570D	320Alyrscaffold_7&bnpchrA03
ath_AT4G25630	interacts with	lus_10027503			Alyr_bnp2003-1b	617	AlyrAL7G27460	bnp_BnaA08g31010D	13Alyrscaffold_7&bnpchrA08_random
ath_AT4G25630	interacts with	mes_06G151200			Alyr_bnp2029-1b	630	AlyrAL7G27460	bnp_BnaA10g07420D	14Alyrscaffold_7&bnpchrA10
ath_AT4G25630	interacts with	mes_14G023700			Alyr_bnp2054-127b	21447	AlyrAL7G27460	bnp_BnaC01g17500D	440Alyrscaffold_7&bnpchrC01
ath_AT4G25630	interacts with	mgu_F00314			Alyr_bnp2070-2b	613	AlyrAL7G27460	bnp_BnaC02g15060D	14Alyrscaffold_7&bnpchrC02
ath_AT4G25630	interacts with	mgu_F01095			Alyr_bnp2144-38b	21933	AlyrAL7G27460	bnp_BnaC07g39820D	458Alyrscaffold_7&bnpchrC07
ath_AT4G25630	interacts with	mlut_maker-scaffold_149-augustus-gene-2.65-mRNA-1			Alyr_bnp2183-1b	338	AlyrAL7G27460	bnp_BnaC08g47290D	7Alyrscaffold_7&bnpchrC08_random
ath_AT4G25630	interacts with	mlut_maker-scaffold_220-fgenesh-gene-1.56-mRNA-1			Alyr_bnp2197-2b	453	AlyrAL7G27460	bnp_BnaC09g28460D	11Alyrscaffold_7&bnpchrC09
ath_AT4G25630	interacts with	mlut_fgenesh_masked-scaffold_327-processed-gene-0.35-mRNA-1			Alyr_bnp2220-5b	487	AlyrAL8G26910	bnp_BnaA01g14860D	12Alyrscaffold_8&bnpchrA01
ath_AT4G25630	interacts with	pbr_010869.1			Alyr_bnp2234-21b	7975	AlyrAL8G26910	bnp_BnaA02g10840D	167Alyrscaffold_8&bnpchrA02
ath_AT4G25630	interacts with	ptr_012G144800			Alyr_bnp2246-18b	898	AlyrAL8G26910	bnp_BnaA03g47570D	21Alyrscaffold_8&bnpchrA03
ath_AT4G25630	interacts with	ptr_015G147500			Alyr_bnp2317-46b	2402	AlyrAL8G26910	bnp_BnaA10g07420D	50Alyrscaffold_8&bnpchrA10
ath_AT4G25630	interacts with	rco_30169.t000005			Alyr_bnp2352-3b	344	AlyrAL8G26910	bnp_BnaC01g17500D	8Alyrscaffold_8&bnpchrC01
ath_AT4G25630	interacts with	roc_G13988			Alyr_bnp2368-56b	6020	AlyrAL8G26910	bnp_BnaC02g15060D	129Alyrscaffold_8&bnpchrC02
ath_AT4G25630	interacts with	rra_328_p7			Alyr_bnp2422-19b	945	AlyrAL8G26910	bnp_BnaC07g39820D	22Alyrscaffold_8&bnpchrC07
ath_AT4G25630	interacts with	rra_39_p5			Alyr_bnp2446-45b	9387	AlyrAL8G26910	bnp_BnaC09g28460D	200Alyrscaffold_8&bnpchrC09
ath_AT4G25630	interacts with	sin_1009146			Alyr_bol711-190b	33818	AlyrAL7G27460	bol_Bo1g040350	694Alyrscaffold_7&bolC1
ath_AT4G25630	interacts with	sir_scaffold2159_148sir			Alyr_bol716-3b	696	AlyrAL7G27460	bol_Bo2g047720	16Alyrscaffold_7&bolC2
ath_AT4G25630	interacts with	sir_scaffold394_40sir			Alyr_bol782-545b	47218	AlyrAL7G27460	bol_Bo7g110460	981Alyrscaffold_7&bolC7
ath_AT4G25630	interacts with	sly_03g025270.2sly			Alyr_bol795-92b	6028	AlyrAL7G27460	bol_Bo8g050920	130Alyrscaffold_7&bolC8
ath_AT4G25630	interacts with	spa_c0002_00192			Alyr_bol830-26b	1314	AlyrAL8G26910	bol_Bo1g040350	31Alyrscaffold_8&bolC1
ath_AT4G25630	interacts with	spa_c0006_01444			Alyr_bol850-64b	6918	AlyrAL8G26910	bol_Bo2g047720	147Alyrscaffold_8&bolC2
ath_AT4G25630	interacts with	spe_03g004100.1			Alyr_bol891-23b	1146	AlyrAL8G26910	bol_Bo7g110460	27Alyrscaffold_8&bolC7
ath_AT4G25630	interacts with	stu_00010119			Alyr_Bost570-3b	429	AlyrAL7G27460	Bostr.7305s0022	9Alyrscaffold_7&BostScaffold7305
ath_AT4G25630	interacts with	tha_Th2v09755			Alyr_Bost576-1058b	66790	AlyrAL7G27460	Bostr.7867s0374	1348Alyrscaffold_7&BostScaffold7867
ath_AT4G25630	interacts with	tha_Th2v26914			Alyr_Bost640-24b	1329	AlyrAL8G26910	Bostr.7867s0374	30Alyrscaffold_8&BostScaffold7867
ath_AT4G25630	interacts with	thh_10025746m			Alyr_Bpen615-7b	422	AlyrAL7G27460	Bpen1261020802	9Alyrscaffold_7&BpenContig298
ath_AT4G25630	interacts with	thh_10015376m			Alyr_Bpen704-2b	663	AlyrAL8G26910	Bpen1261020802	14Alyrscaffold_8&BpenContig298
ath_AT4G25630	interacts with	tsa_Ts7g24420			Alyr_bra818-196b	31064	AlyrAL7G27460	bra_A01555	633Alyrscaffold_7&braA01
ath_AT4G25630	interacts with	vvi_01028887001			Alyr_bra836-0b	315	AlyrAL7G27460	bra_B01545	7Alyrscaffold_7&braA02
ath_AT4G25630	interacts with	sgro_evm.TU.tig00153554.325			Alyr_bra894-312b	16555	AlyrAL7G27460	bra_H01568	350Alyrscaffold_7&braA08
ath_AT4G25630	interacts with	sspl_Saspl_011193			Alyr_bra947-138b	7389	AlyrAL7G27460	bra_K00184	152Alyrscaffold_7&braScaffold10985
ath_AT4G25630	interacts with	sspl_Saspl_004839			Alyr_bra968-25b	1293	AlyrAL8G26910	bra_A01555	30Alyrscaffold_8&braA01
ath_AT4G25630	interacts with	sspl_Saspl_050004			Alyr_bra983-32b	1781	AlyrAL8G26910	bra_B01545	37Alyrscaffold_8&braA02
ath_AT5G52470	interacts with	bcei_evm.model.Scaffold57.287			Alyr_bra1077-9b	565	AlyrAL8G26910	bra_K00184	13Alyrscaffold_8&braScaffold10985
ath_AT5G52470	interacts with	bcei_evm.model.Scaffold64.682			Alyr_bvu478-7b	372	AlyrAL7G27460	bvu_Bv3_053660_mrxf	8Alyrscaffold_7&bvuBvchr3.sca003
ath_AT5G52470	interacts with	bnp_BnaA01g14860D			Alyr_bvu557-0b	913	AlyrAL8G26910	bvu_Bv3_053660_mrxf	20Alyrscaffold_8&bvuBvchr3.sca003
ath_AT5G52470	interacts with	bnp_BnaA02g10840D			Alyr_can587-5b	298	AlyrAL7G27460	can_Capana03g002188	7Alyrscaffold_7&canChr03
ath_AT5G52470	interacts with	bnp_BnaA03g47570D			Alyr_can683-4b	613	AlyrAL8G26910	can_Capana03g002188	15Alyrscaffold_8&canChr03
ath_AT5G52470	interacts with	bnp_BnaA08g31010D			Alyr_cbac549-0b	491	AlyrAL8G26910	cbac_rna28548	11Alyrscaffold_8&cbacCM008454.1
ath_AT5G52470	interacts with	bnp_BnaA10g07420D			Alyr_cgr930-1b	646	AlyrAL7G27460	cgr_23907s0003	13Alyrscaffold_7&cgrScaffold23907
ath_AT5G52470	interacts with	bnp_BnaC01g17500D			Alyr_cgr1076-6b	309	AlyrAL8G26910	cgr_23907s0003	7Alyrscaffold_8&cgrScaffold23907
ath_AT5G52470	interacts with	bnp_BnaC02g15060D			Alyr_cgy996-5b	569	AlyrAL7G27460	cgy_08199	12Alyrscaffold_7&gyscaffold51.1
ath_AT5G52470	interacts with	bnp_BnaC07g39820D			Alyr_cgy1128-15b	1592	AlyrAL8G26910	cgy_08199	33Alyrscaffold_8&gyscaffold51.1
ath_AT5G52470	interacts with	bnp_BnaC09g28460D			Alyr_cla767-5b	1079	AlyrAL7G27460	cla_006158	24Alyrscaffold_7&claChr5
ath_AT5G52470	interacts with	bol_Bo1g040350			Alyr_cla834-6b	327	AlyrAL8G39330	cla_002327	7Alyrscaffold_8&claChr1
ath_AT5G52470	interacts with	bol_Bo2g047720			Alyr_cla880-47b	3060	AlyrAL8G26910	cla_006158	64Alyrscaffold_8&claChr5
ath_AT5G52470	interacts with	bol_Bo7g110460			Alyr_cme698-0b	273	AlyrAL7G27460	cme_3C005360	7Alyrscaffold_7&cmeCM3.5_scaffold00005
ath_AT5G52470	interacts with	bol_Bo8g050920			Alyr_coc555-6b	686	AlyrAL7G27460	coc_02_g02560	15Alyrscaffold_7&cocchr2
ath_AT5G52470	interacts with	bra_A01555			Alyr_coc664-71b	4519	AlyrAL8G26910	coc_02_g02560	95Alyrscaffold_8&cocchr2
ath_AT5G52470	interacts with	bra_B01545			Alyr201-5b	1223	AlyrAL7G27460	AlyrAL8G26910	28Alyrscaffold_7&Alyrscaffold_8
ath_AT5G52470	interacts with	bra_H01568			Alyr_cpa571-7b	795	AlyrAL7G27460	cpa_107.89cpa	17Alyrscaffold_7&cpasupercontig_107
ath_AT5G52470	interacts with	bra_K00184			Alyr_cpa683-24b	1949	AlyrAL8G26910	cpa_107.89cpa	41Alyrscaffold_8&cpasupercontig_107
ath_AT5G52470	interacts with	bvu_Bv3_053660_mrxf			Alyr_Cqui1071-5b	630	AlyrAL7G27460	CquiAUR62021142	14Alyrscaffold_7&Cquisca_1783
ath_AT5G52470	interacts with	can_Capana03g002188			Alyr_Cqui1137-7b	397	AlyrAL7G27460	CquiAUR62031396	9Alyrscaffold_7&Cquisca_2963
ath_AT5G52470	interacts with	cgr_23907s0003			Alyr_Cqui1256-42b	2804	AlyrAL8G26910	CquiAUR62021142	60Alyrscaffold_8&Cquisca_1783
ath_AT5G52470	interacts with	cgy_08199			Alyr_Cqui1319-2b	979	AlyrAL8G26910	CquiAUR62031396	21Alyrscaffold_8&Cquisca_2963
ath_AT5G52470	interacts with	cla_006158			Alyr_cru378-1239b	110330	AlyrAL7G27460	cru_10005269	2230Alyrscaffold_7&cruscaffold_7
ath_AT5G52470	interacts with	cme_3C006945			Alyr_cru400-5b	1226	AlyrAL7G27460	cru_10026686	28Alyrscaffold_7&cruscaffold_8
ath_AT5G52470	interacts with	coc_02_g02560			Alyr_cru442-24b	1329	AlyrAL8G26910	cru_10005269	30Alyrscaffold_8&cruscaffold_7
ath_AT5G52470	interacts with	cpa_107.89cpa			Alyr_cru449-804b	102074	AlyrAL8G26910	cru_10026686	2071Alyrscaffold_8&cruscaffold_8
ath_AT5G52470	interacts with	cru_10005269			Alyr_csa729-5b	451	AlyrAL7G27460	csa_108020	10Alyrscaffold_7&csascaffold00931
ath_AT5G52470	interacts with	cru_10026686			Alyr_csa871-11b	1089	AlyrAL8G26910	csa_108020	23Alyrscaffold_8&csascaffold00931
ath_AT5G52470	interacts with	csa_108020			Alyr_Csat1040-5b	463	AlyrAL7G27460	Csat104727478	11Alyrscaffold_7&CsatNC_025686.1
ath_AT5G52470	interacts with	cync_Ccrd_017027			Alyr_Csat1094-1224b	108245	AlyrAL7G27460	Csat104717697	2196Alyrscaffold_7&CsatNC_025694.1
ath_AT5G52470	interacts with	dca_010668			Alyr_Csat1110-1228b	106095	AlyrAL7G27460	Csat104722401	2157Alyrscaffold_7&CsatNC_025695.1
ath_AT5G52470	interacts with	egr_K00288			Alyr_Csat1127-5b	479	AlyrAL7G27460	Csat104725758	11Alyrscaffold_7&CsatNC_025695.1
ath_AT5G52470	interacts with	fve_13220			Alyr_Csat1136-1221b	87266	AlyrAL7G27460	Csat104730864	1772Alyrscaffold_7&CsatNC_025696.1
ath_AT5G52470	interacts with	gra_004G117600			Alyr_Csat1199-5b	439	AlyrAL7G27460	Csat104761256	10Alyrscaffold_7&CsatNC_025702.1
ath_AT5G52470	interacts with	gra_006G050000			Alyr_Csat1235-270b	21023	AlyrAL8G26910	Csat104753322	433Alyrscaffold_8&CsatNC_025686.1
ath_AT5G52470	interacts with	gra_007G012200			Alyr_Csat1296-24b	1293	AlyrAL8G26910	Csat104717697	29Alyrscaffold_8&CsatNC_025694.1
ath_AT5G52470	interacts with	hel_Ha15_00040186			Alyr_Csat1302-347b	77224	AlyrAL8G26910	Csat104725758	1571Alyrscaffold_8&CsatNC_025695.1
ath_AT5G52470	interacts with	Lsat9_57541			Alyr_Csat1317-23b	1248	AlyrAL8G26910	Csat104722401	28Alyrscaffold_8&CsatNC_025695.1
ath_AT5G52470	interacts with	lus_10014969			Alyr_Csat1334-24b	1357	AlyrAL8G26910	Csat104730864	31Alyrscaffold_8&CsatNC_025696.1
ath_AT5G52470	interacts with	lus_10039260			Alyr_Csat1362-748b	97034	AlyrAL8G26910	Csat104761256	1980Alyrscaffold_8&CsatNC_025702.1
ath_AT5G52470	interacts with	lus_10038851			Alyr_dca1116-0b	656	AlyrAL8G26910	dca_010668	14Alyrscaffold_8&dcaDCARv2_Chr3
ath_AT5G52470	interacts with	lus_10027503			Alyr_dca1135-2b	370	AlyrAL8G26910	dca_014514	9Alyrscaffold_8&dcaDCARv2_Chr4
ath_AT5G52470	interacts with	mdo_0000590964			Alyr_egr915-2b	533	AlyrAL7G27460	egr_K00288	13Alyrscaffold_7&egrChr11
ath_AT5G52470	interacts with	mes_06G151200			Alyr_egr1029-36b	2157	AlyrAL8G26910	egr_K00288	47Alyrscaffold_8&egrChr11
ath_AT5G52470	interacts with	mes_14G023700			Alyr_fve737-6b	717	AlyrAL7G27460	fve_13220	16Alyrscaffold_7&fveLG7
ath_AT5G52470	interacts with	mgu_F00314			Alyr_fve827-52b	3464	AlyrAL8G26910	fve_13220	74Alyrscaffold_8&fveLG7
ath_AT5G52470	interacts with	mgu_F01095			Alyr_gra1276-3b	406	AlyrAL7G27460	gra_004G117600	9Alyrscaffold_7&graChr04
ath_AT5G52470	interacts with	mlut_maker-scaffold_149-augustus-gene-2.65-mRNA-1			Alyr_gra1319-3b	390	AlyrAL7G27460	gra_006G050000	9Alyrscaffold_7&graChr06
ath_AT5G52470	interacts with	mlut_maker-scaffold_220-fgenesh-gene-1.56-mRNA-1			Alyr_gra1346-2b	270	AlyrAL7G27460	gra_007G012200	6Alyrscaffold_7&graChr07
ath_AT5G52470	interacts with	mlut_fgenesh_masked-scaffold_327-processed-gene-0.35-mRNA-1			Alyr_gra1523-6b	345	AlyrAL8G26910	gra_004G117600	8Alyrscaffold_8&graChr04
ath_AT5G52470	interacts with	nnu_08652			Alyr_gra1534-13b	774	AlyrAL8G26910	gra_006G050000	17Alyrscaffold_8&graChr06
ath_AT5G52470	interacts with	pbr_010869.1			Alyr_gra1551-11b	926	AlyrAL8G26910	gra_007G012200	21Alyrscaffold_8&graChr07
ath_AT5G52470	interacts with	ptr_012G144800			Alyr_hel218-0b	372	AlyrAL8G26910	hel_Ha15_00040186	8Alyrscaffold_8&helHa15
ath_AT5G52470	interacts with	ptr_015G147500			Alyr_Inil987-1b	264	AlyrAL8G26910	Inil109173124	6Alyrscaffold_8&InilNW_017616893.1
ath_AT5G52470	interacts with	rco_30169.t000005			Alyr_lac880-3b	592	AlyrAL7G27460	Lsat8_6881	14Alyrscaffold_7&lg_8
ath_AT5G52470	interacts with	roc_G13988			Alyr_lac897-4b	332	AlyrAL7G27460	Lsat9_57541	7Alyrscaffold_7&lg_9
ath_AT5G52470	interacts with	salp_SapurV1A.1225s0130.1			Alyr_lac1032-3b	652	AlyrAL8G26910	Lsat9_57541	14Alyrscaffold_8&lg_9
ath_AT5G52470	interacts with	sin_1009146			Alyr_lal1433-7b	389	AlyrAL7G27460	lal_scaffold847_8lal	8Alyrscaffold_7&lal_scaffold847
ath_AT5G52470	interacts with	sir_scaffold2159_148sir			Alyr_lus1330-1b	691	AlyrAL7G27460	lus_10014969	15Alyrscaffold_7&lusscaffold2022
ath_AT5G52470	interacts with	sir_scaffold394_40sir			Alyr_lus1390-6b	516	AlyrAL7G27460	lus_10039260	12Alyrscaffold_7&lusscaffold33
ath_AT5G52470	interacts with	sly_03g025270.2sly			Alyr_lus1392-2b	883	AlyrAL7G27460	lus_10038851	19Alyrscaffold_7&lusscaffold34
ath_AT5G52470	interacts with	spa_c0002_00192			Alyr_lus1496-6b	565	AlyrAL7G27460	lus_10027503	13Alyrscaffold_7&lusscaffold96
ath_AT5G52470	interacts with	spa_c0006_01444			Alyr_lus1545-21b	1232	AlyrAL8G26910	lus_10014969	27Alyrscaffold_8&lusscaffold2022
ath_AT5G52470	interacts with	spe_03g004100.1			Alyr_lus1594-8b	1411	AlyrAL8G26910	lus_10039260	30Alyrscaffold_8&lusscaffold33
ath_AT5G52470	interacts with	stu_00010119			Alyr_lus1601-31b	1652	AlyrAL8G26910	lus_10038851	36Alyrscaffold_8&lusscaffold34
ath_AT5G52470	interacts with	tha_Th2v09755			Alyr_lus1664-29b	2298	AlyrAL8G26910	lus_10027503	49Alyrscaffold_8&lusscaffold96
ath_AT5G52470	interacts with	tha_Th2v26914			Alyr_mdo876-5b	364	AlyrAL7G27460	mdo_0000239646	8Alyrscaffold_7&mdochr1
ath_AT5G52470	interacts with	tha_Th2v28952			Alyr_mdo1029-4b	991	AlyrAL8G26910	mdo_0000239646	23Alyrscaffold_8&mdochr1
ath_AT5G52470	interacts with	thh_10025746m			Alyr_mdo1142-4b	876	AlyrAL8G26910	mdo_0000590964	20Alyrscaffold_8&mdochr7
ath_AT5G52470	interacts with	thh_10015376m			Alyr_mes1063-7b	2539	AlyrAL7G27460	mes_06G151200	57Alyrscaffold_7&meschr06
ath_AT5G52470	interacts with	tsa_Ts6g15660			Alyr_mes1101-4b	1470	AlyrAL7G27460	mes_14G023700	33Alyrscaffold_7&meschr14
ath_AT5G52470	interacts with	tsa_Ts7g24420			Alyr_mes1205-111b	6303	AlyrAL8G26910	mes_06G151200	134Alyrscaffold_8&meschr06
ath_AT5G52470	interacts with	vvi_01028887001			Alyr_mes1260-92b	5215	AlyrAL8G26910	mes_14G023700	112Alyrscaffold_8&meschr14
ath_AT5G52470	interacts with	sgro_evm.TU.tig00153554.325			Alyr_mgu923-5b	1770	AlyrAL7G27460	mgu_F00314	40Alyrscaffold_7&mguscaffold_6
ath_AT5G52470	interacts with	sspl_Saspl_011193			Alyr_mgu924-4b	1136	AlyrAL7G27460	mgu_F01095	25Alyrscaffold_7&mguscaffold_6
ath_AT5G52470	interacts with	sspl_Saspl_004839			Alyr_mgu1051-64b	3948	AlyrAL8G26910	mgu_F00314	84Alyrscaffold_8&mguscaffold_6
ath_AT5G52470	interacts with	sspl_Saspl_050004			Alyr_mgu1052-34b	2222	AlyrAL8G26910	mgu_F01095	48Alyrscaffold_8&mguscaffold_6
bcei_evm.model.Scaffold57.287	interacts with	bnp_BnaA01g14860D			Alyr_mlut1396-6b	590	AlyrAL7G27460	mlut_maker-scaffold_149-augustus-gene-2.65-mRNA-1	13Alyrscaffold_7&mlutscaffold_149
bcei_evm.model.Scaffold57.287	interacts with	bnp_BnaA02g10840D			Alyr_mlut1420-4b	470	AlyrAL7G27460	mlut_maker-scaffold_220-fgenesh-gene-1.56-mRNA-1	10Alyrscaffold_7&mlutscaffold_220
bcei_evm.model.Scaffold57.287	interacts with	bnp_BnaA03g47570D			Alyr_mlut1461-4b	550	AlyrAL7G27460	mlut_fgenesh_masked-scaffold_327-processed-gene-0.35-mRNA-1	12Alyrscaffold_7&mlutscaffold_327
bcei_evm.model.Scaffold57.287	interacts with	bnp_BnaA10g07420D			Alyr_mlut1657-10b	1371	AlyrAL8G26910	mlut_maker-scaffold_149-augustus-gene-2.65-mRNA-1	29Alyrscaffold_8&mlutscaffold_149
bcei_evm.model.Scaffold57.287	interacts with	bnp_BnaC01g17500D			Alyr_mlut1681-6b	991	AlyrAL8G26910	mlut_maker-scaffold_220-fgenesh-gene-1.56-mRNA-1	21Alyrscaffold_8&mlutscaffold_220
bcei_evm.model.Scaffold57.287	interacts with	bnp_BnaC02g15060D			Alyr_mlut1717-12b	1080	AlyrAL8G26910	mlut_fgenesh_masked-scaffold_327-processed-gene-0.35-mRNA-1	23Alyrscaffold_8&mlutscaffold_327
bcei_evm.model.Scaffold57.287	interacts with	bnp_BnaC07g39820D			Alyr_nnu1030-5b	339	AlyrAL7G27460	nnu_08652	8Alyrscaffold_7&nnumegascaffold_8
bcei_evm.model.Scaffold57.287	interacts with	bnp_BnaC09g28460D			Alyr_nnu1171-2b	391	AlyrAL8G26910	nnu_08652	9Alyrscaffold_8&nnumegascaffold_8
bcei_evm.model.Scaffold57.287	interacts with	bol_Bo1g040350			Alyr_ogl219-1b	380	AlyrAL6G37200	ogl_05G0045100	9Alyrscaffold_6&ogl5
bcei_evm.model.Scaffold57.287	interacts with	bol_Bo2g047720			Alyr_olea634-2b	336	AlyrAL7G27460	olea_Oeu022598.1	7Alyrscaffold_7&oleachr1
bcei_evm.model.Scaffold57.287	interacts with	bol_Bo7g110460			Alyr_olea761-5b	448	AlyrAL8G26910	olea_Oeu022598.1	10Alyrscaffold_8&oleachr1
bcei_evm.model.Scaffold57.287	interacts with	bol_Bo8g050920			Alyr_pbr1141-6b	401	AlyrAL7G27460	pbr_010869.1	9Alyrscaffold_7&pbrChr13
bcei_evm.model.Scaffold57.287	interacts with	bra_A01555			Alyr_pbr1380-2b	1049	AlyrAL8G26910	pbr_010869.1	22Alyrscaffold_8&pbrChr13
bcei_evm.model.Scaffold57.287	interacts with	bra_B01545			Alyr_ptr1301-1b	463	AlyrAL7G27460	ptr_012G144800	10Alyrscaffold_7&ptrChr12
bcei_evm.model.Scaffold57.287	interacts with	bra_H01568			Alyr_ptr1319-1b	360	AlyrAL7G27460	ptr_015G147500	8Alyrscaffold_7&ptrChr15
bcei_evm.model.Scaffold57.287	interacts with	bra_K00184			Alyr_ptr1468-43b	2037	AlyrAL8G26910	ptr_012G144800	44Alyrscaffold_8&ptrChr12
bcei_evm.model.Scaffold57.287	interacts with	bvu_Bv3_053660_mrxf			Alyr_ptr1498-43b	2026	AlyrAL8G26910	ptr_015G147500	44Alyrscaffold_8&ptrChr15
bcei_evm.model.Scaffold57.287	interacts with	can_Capana03g002188			Alyr_rco705-7b	498	AlyrAL7G27460	rco_30169.t000005	11Alyrscaffold_7&rco30169
bcei_evm.model.Scaffold57.287	interacts with	cbac_rna28479			Alyr_rco801-5b	1483	AlyrAL8G26910	rco_30169.t000005	31Alyrscaffold_8&rco30169
bcei_evm.model.Scaffold57.287	interacts with	cchi_rna27018			Alyr_roc672-7b	406	AlyrAL7G27460	roc_G13988	9Alyrscaffold_7&rocS0129
bcei_evm.model.Scaffold57.287	interacts with	cgr_23907s0003			Alyr_roc771-3b	1201	AlyrAL8G26910	roc_G13988	25Alyrscaffold_8&rocS0129
bcei_evm.model.Scaffold57.287	interacts with	cgy_08199			Alyr_rra538-1b	291	AlyrAL7G27460	rra_328_p7	6Alyrscaffold_7&rrarra_328
bcei_evm.model.Scaffold57.287	interacts with	cla_002327			Alyr_rra546-3b	575	AlyrAL7G27460	rra_39_p5	12Alyrscaffold_7&rrarra_39
bcei_evm.model.Scaffold57.287	interacts with	cla_006158			Alyr_salp1238-15b	696	AlyrAL8G26910	salp_SapurV1A.0862s0200.1	16Alyrscaffold_8&salpchr12
bcei_evm.model.Scaffold57.287	interacts with	cme_3C005360			Alyr_salp1254-9b	461	AlyrAL8G26910	salp_SapurV1A.1225s0130.1	10Alyrscaffold_8&salpchr15
bcei_evm.model.Scaffold57.287	interacts with	coc_02_g02560			Alyr_sin937-3b	519	AlyrAL7G27460	sin_1009146	11Alyrscaffold_7&sinLG7
bcei_evm.model.Scaffold57.287	interacts with	bcei_evm.model.Scaffold64.682			Alyr_sin1075-14b	1240	AlyrAL8G26910	sin_1009146	26Alyrscaffold_8&sinLG7
bcei_evm.model.Scaffold57.287	interacts with	cpa_107.89cpa			Alyr_sir734-89b	10398	AlyrAL7G27460	sir_scaffold2159_148sir	210Alyrscaffold_7&sir_scaffold2159
bcei_evm.model.Scaffold57.287	interacts with	cru_10005269			Alyr_sir769-0b	307	AlyrAL7G27460	sir_scaffold394_40sir	7Alyrscaffold_7&sir_scaffold394
bcei_evm.model.Scaffold57.287	interacts with	cru_10026686			Alyr_sir853-39b	1892	AlyrAL8G26910	sir_scaffold2159_148sir	44Alyrscaffold_8&sir_scaffold2159
bcei_evm.model.Scaffold57.287	interacts with	csa_108020			Alyr_sir879-23b	1176	AlyrAL8G26910	sir_scaffold394_40sir	24Alyrscaffold_8&sir_scaffold394
bcei_evm.model.Scaffold57.287	interacts with	cync_Ccrd_017027			Alyr_sly860-1b	519	AlyrAL7G27460	sly_03g025270.2sly	12Alyrscaffold_7&slych03
bcei_evm.model.Scaffold57.287	interacts with	dca_010668			Alyr_sly1003-28b	1393	AlyrAL8G26910	sly_03g025270.2sly	30Alyrscaffold_8&slych03
bcei_evm.model.Scaffold57.287	interacts with	egr_K00288			Alyr_spa603-4b	1206	AlyrAL7G27460	spa_c0002_00192	27Alyrscaffold_7&spaSp6
bcei_evm.model.Scaffold57.287	interacts with	frax_FRAEX38873_v2_000093350.1			Alyr_spa615-754b	61668	AlyrAL7G27460	spa_c0006_01444	1248Alyrscaffold_7&spaSp7
bcei_evm.model.Scaffold57.287	interacts with	fve_13220			Alyr_spa676-122b	34750	AlyrAL8G26910	spa_c0002_00192	706Alyrscaffold_8&spaSp6
bcei_evm.model.Scaffold57.287	interacts with	gra_004G117600			Alyr_spa683-39b	1927	AlyrAL8G26910	spa_c0006_01444	45Alyrscaffold_8&spaSp7
bcei_evm.model.Scaffold57.287	interacts with	gra_006G050000			Alyr_spe823-6b	725	AlyrAL7G27460	spe_03g004100.1	17Alyrscaffold_7&spech03
bcei_evm.model.Scaffold57.287	interacts with	gra_007G012200			Alyr_spe965-28b	1598	AlyrAL8G26910	spe_03g004100.1	35Alyrscaffold_8&spech03
bcei_evm.model.Scaffold57.287	interacts with	hbra_rna47998			Alyr_stu735-4b	373	AlyrAL7G27460	stu_00010119	8Alyrscaffold_7&stuchr03
bcei_evm.model.Scaffold57.287	interacts with	Lsat8_6881			Alyr_stu850-3b	318	AlyrAL8G26910	stu_00010119	7Alyrscaffold_8&stuchr03
bcei_evm.model.Scaffold57.287	interacts with	Lsat9_57541			Alyr_tca744-8b	806	AlyrAL7G27460	tca_015226	18Alyrscaffold_7&tcascaffold_3
bcei_evm.model.Scaffold57.287	interacts with	lal_scaffold847_8lal			Alyr_tca844-129b	7202	AlyrAL8G26910	tca_015226	156Alyrscaffold_8&tcascaffold_3
bcei_evm.model.Scaffold57.287	interacts with	lus_10014969			Alyr_tha955-6b	728	AlyrAL7G27460	tha_Th2v09755	15Alyrscaffold_7&thascaffold00005
bcei_evm.model.Scaffold57.287	interacts with	lus_10039260			Alyr_tha1013-4b	1836	AlyrAL7G27460	tha_Th2v26914	39Alyrscaffold_7&thascaffold00041
bcei_evm.model.Scaffold57.287	interacts with	lus_10038851			Alyr_tha1073-17b	2115	AlyrAL8G26910	tha_Th2v09755	44Alyrscaffold_8&thascaffold00005
bcei_evm.model.Scaffold57.287	interacts with	lus_10027503			Alyr_tha1130-60b	3679	AlyrAL8G26910	tha_Th2v26914	79Alyrscaffold_8&thascaffold00041
bcei_evm.model.Scaffold57.287	interacts with	mes_06G151200			Alyr_tha1149-1b	354	AlyrAL8G26910	tha_Th2v28952	8Alyrscaffold_8&thascaffold00068
bcei_evm.model.Scaffold57.287	interacts with	mes_14G023700			Alyr_thh356-1222b	101804	AlyrAL7G27460	thh_10025746m	2065Alyrscaffold_7&thhscaffold_1
bcei_evm.model.Scaffold57.287	interacts with	mgu_F00314			Alyr_thh390-3b	751	AlyrAL7G27460	thh_10015376m	18Alyrscaffold_7&thhscaffold_2
bcei_evm.model.Scaffold57.287	interacts with	mgu_F01095			Alyr_thh428-34b	1712	AlyrAL8G26910	thh_10025746m	40Alyrscaffold_8&thhscaffold_1
bcei_evm.model.Scaffold57.287	interacts with	mlut_maker-scaffold_1197-fgenesh-gene-0.69-mRNA-1			Alyr_thh454-67b	35496	AlyrAL8G26910	thh_10015376m	723Alyrscaffold_8&thhscaffold_2
bcei_evm.model.Scaffold57.287	interacts with	mlut_maker-scaffold_149-augustus-gene-2.65-mRNA-1			Alyr_tsa597-148b	18181	AlyrAL7G27460	tsa_Ts7g24420	367Alyrscaffold_7&tsach7-86
bcei_evm.model.Scaffold57.287	interacts with	mlut_maker-scaffold_220-fgenesh-gene-1.56-mRNA-1			Alyr_tsa659-6b	344	AlyrAL8G26910	tsa_Ts6g15660	7Alyrscaffold_8&tsach6-58
bcei_evm.model.Scaffold57.287	interacts with	mlut_fgenesh_masked-scaffold_327-processed-gene-0.35-mRNA-1			Alyr_tsa676-38b	1871	AlyrAL8G26910	tsa_Ts7g24420	44Alyrscaffold_8&tsach7-86
bcei_evm.model.Scaffold57.287	interacts with	nnu_04141			Alyr_vvi723-7b	507	AlyrAL7G27460	vvi_01028887001	11Alyrscaffold_7&vvichr16
bcei_evm.model.Scaffold57.287	interacts with	nnu_08652			Alyr_vvi829-54b	3720	AlyrAL8G26910	vvi_01028887001	80Alyrscaffold_8&vvichr16
bcei_evm.model.Scaffold57.287	interacts with	olea_Oeu004111.1			aocc_Bpen750-7b	1024	Bpen1261020802	aocc_Anaoc.0010s0165.1	22BpenContig298&aoccscaffold_10
bcei_evm.model.Scaffold57.287	interacts with	oth_04688			aocc_Bpen751-7b	1299	Bpen1261020802	aocc_Anaoc.0018s0227.1	27BpenContig298&aoccscaffold_18
bcei_evm.model.Scaffold57.287	interacts with	pbr_010869.1			aocc_car640-0b	281	aocc_Anaoc.0002s0556.1	car_10773.1	6aoccscaffold_2&car_LG_4
bcei_evm.model.Scaffold57.287	interacts with	ptr_012G144800			aocc_ccle162-3b	561	aocc_Anaoc.0697s0006.1	ccle_Ciclev10032221m	12aocccontig_697&cclescaffold_4
bcei_evm.model.Scaffold57.287	interacts with	ptr_015G147500			aocc_ccle798-8b	5388	aocc_Anaoc.0002s0556.1	ccle_Ciclev10032221m	115aoccscaffold_2&cclescaffold_4
bcei_evm.model.Scaffold57.287	interacts with	rco_30169.t000005			aocc_ccle898-6b	334	aocc_Anaoc.0003s0670.1	ccle_Ciclev10032221m	7aoccscaffold_3&cclescaffold_4
bcei_evm.model.Scaffold57.287	interacts with	roc_G13988			aocc_ccle899-126b	6671	aocc_Anaoc.0003s0656.1	ccle_Ciclev10032221m	140aoccscaffold_3&cclescaffold_4
bcei_evm.model.Scaffold57.287	interacts with	rra_39_p5			aocc_cla238-11b	595	aocc_Anaoc.0010s0304.1	cla_002327	13aoccscaffold_10&claChr1
bcei_evm.model.Scaffold57.287	interacts with	sin_1009146			aocc311-3b	420	aocc_Anaoc.0697s0006.1	aocc_Anaoc.0002s0556.1	9aocccontig_697&aoccscaffold_2
bcei_evm.model.Scaffold57.287	interacts with	sir_scaffold2159_148sir			aocc312-5b	783	aocc_Anaoc.0697s0006.1	aocc_Anaoc.0003s0656.1	16aocccontig_697&aoccscaffold_3
bcei_evm.model.Scaffold57.287	interacts with	sir_scaffold394_40sir			aocc871-117b	9131	aocc_Anaoc.0002s0556.1	aocc_Anaoc.0003s0656.1	201aoccscaffold_2&aoccscaffold_3
bcei_evm.model.Scaffold57.287	interacts with	sly_03g025270.2sly			aocc_csi140-3b	430	aocc_Anaoc.0697s0006.1	csi_1g021911	9aocccontig_697&csisca00157
bcei_evm.model.Scaffold57.287	interacts with	sol_016890_ddof.t1			aocc_csi894-7b	809	aocc_Anaoc.0002s0556.1	csi_1g021911	17aoccscaffold_2&csisca00157
bcei_evm.model.Scaffold57.287	interacts with	spa_c0002_00192			aocc_csi1024-4b	797	aocc_Anaoc.0003s0656.1	csi_1g021911	17aoccscaffold_3&csisca00157
bcei_evm.model.Scaffold57.287	interacts with	spa_c0006_01444			aocc_jcu132-3b	393	aocc_Anaoc.0010s0165.1	jcu_4S00346.60jcu	8aoccscaffold_10&jcu_4S00346
bcei_evm.model.Scaffold57.287	interacts with	spe_03g004100.1			aocc_jcu339-3b	342	aocc_Anaoc.0018s0227.1	jcu_4S00346.60jcu	7aoccscaffold_18&jcu_4S00346
bcei_evm.model.Scaffold57.287	interacts with	stu_00010119			aocc_mtr116-0b	264	aocc_Anaoc.0697s0006.1	mtr_1g114000	6aocccontig_697&mtrchr1
bcei_evm.model.Scaffold57.287	interacts with	tha_Th2v09755			aocc_mtr801-0b	585	aocc_Anaoc.0002s0556.1	mtr_1g114000	13aoccscaffold_2&mtrchr1
bcei_evm.model.Scaffold57.287	interacts with	tha_Th2v26914			aocc_mtr970-10b	482	aocc_Anaoc.0003s0656.1	mtr_1g114000	11aoccscaffold_3&mtrchr1
bcei_evm.model.Scaffold57.287	interacts with	tha_Th2v28952			Aoff_atr409-4b	289	Aoff109825107	atr_scaffold00009.155atr	7AoffNC_033803.1&atrscaffold00009
bcei_evm.model.Scaffold57.287	interacts with	thh_10025746m			Aoff_nnu727-5b	320	Aoff109825107	nnu_04141	8AoffNC_033803.1&nnumegascaffold_2
bcei_evm.model.Scaffold57.287	interacts with	thh_10015376m			Aoff_Pdac933-5b	341	Aoff109825107	Pdac103710359	7AoffNC_033803.1&PdacNW_008246604.1
bcei_evm.model.Scaffold57.287	interacts with	tsa_Ts7g24420			Aoff_sin506-0b	264	Aoff109826841	sin_1009146	6AoffNC_033803.1&sinLG7
bcei_evm.model.Scaffold57.287	interacts with	vvi_01028887001			aqc_atr371-7b	2774	aqc_Aqcoe7G028500.1	atr_scaffold00009.155atr	61aqcChr_07&atrscaffold00009
bcei_evm.model.Scaffold57.287	interacts with	sgro_evm.TU.tig00153554.325			aqc_bcei1236-0b	258	aqc_Aqcoe7G028500.1	bcei_evm.model.Scaffold64.682	6aqcChr_07&bceiScaffold64
bcei_evm.model.Scaffold57.287	interacts with	sspl_Saspl_011193			aqc_bdi261-2b	282	aqc_Aqcoe7G028500.1	bdi_Bradi3g55810	7aqcChr_07&bdiBd3
bcei_evm.model.Scaffold57.287	interacts with	sspl_Saspl_004839			aqc_Bpen334-6b	326	Bpen1261020802	aqc_Aqcoe7G028500.1	7BpenContig298&aqcChr_07
bcei_evm.model.Scaffold57.287	interacts with	sspl_Saspl_050004			aqc_can453-0b	496	aqc_Aqcoe7G028500.1	can_Capana03g002188	11aqcChr_07&canChr03
bcei_evm.model.Scaffold64.682	interacts with	bnp_BnaA01g14860D			aqc_cbac398-0b	292	aqc_Aqcoe7G028500.1	cbac_rna28479	7aqcChr_07&cbacCM008454.1
bcei_evm.model.Scaffold64.682	interacts with	bnp_BnaA02g10840D			aqc_cchi453-0b	295	aqc_Aqcoe7G028500.1	cchi_rna27018	7aqcChr_07&cchiCM008440.1
bcei_evm.model.Scaffold64.682	interacts with	bnp_BnaA03g47570D			aqc_ccle293-6b	328	aqc_Aqcoe3G435300.1	ccle_Ciclev10032221m	7aqcChr_03&cclescaffold_4
bcei_evm.model.Scaffold64.682	interacts with	bnp_BnaA10g07420D			aqc_cla548-0b	308	aqc_Aqcoe7G028500.1	cla_006158	7aqcChr_07&claChr5
bcei_evm.model.Scaffold64.682	interacts with	bnp_BnaC02g15060D			aqc_cme529-0b	301	aqc_Aqcoe7G028500.1	cme_3C006945	7aqcChr_07&cmeCM3.5_scaffold00006
bcei_evm.model.Scaffold64.682	interacts with	bnp_BnaC07g39820D			aqc_coc506-0b	552	aqc_Aqcoe7G028500.1	coc_02_g02560	12aqcChr_07&cocchr2
bcei_evm.model.Scaffold64.682	interacts with	bnp_BnaC09g28460D			aqc_cpa497-0b	502	aqc_Aqcoe7G028500.1	cpa_107.89cpa	11aqcChr_07&cpasupercontig_107
bcei_evm.model.Scaffold64.682	interacts with	bol_Bo1g040350			aqc_Cqui265-0b	460	CquiAUR62021142	aqc_Aqcoe7G028500.1	10Cquisca_1783&aqcChr_07
bcei_evm.model.Scaffold64.682	interacts with	bol_Bo2g047720			aqc_Cqui670-6b	325	CquiAUR62031396	aqc_Aqcoe7G028500.1	7Cquisca_2963&aqcChr_07
bcei_evm.model.Scaffold64.682	interacts with	bol_Bo7g110460			aqc_csa489-0b	308	aqc_Aqcoe7G028500.1	csa_108020	7aqcChr_07&csascaffold00931
bcei_evm.model.Scaffold64.682	interacts with	bra_A01555			aqc_egu534-0b	284	aqc_Aqcoe7G028500.1	egu_sc00134_165	6aqcChr_07&eguEG5_Chr12
bcei_evm.model.Scaffold64.682	interacts with	bra_B01545			aqc_fve630-0b	500	aqc_Aqcoe7G028500.1	fve_13220	11aqcChr_07&fveLG7
bcei_evm.model.Scaffold64.682	interacts with	bra_K00184			aqc_jcu272-4b	335	aqc_Aqcoe7G028500.1	jcu_4S00238.100jcu	7aqcChr_07&jcu_4S00238
bcei_evm.model.Scaffold64.682	interacts with	bvu_Bv3_053660_mrxf			aqc_lac599-0b	308	aqc_Aqcoe7G028500.1	Lsat9_57541	7aqcChr_07&lg_9
bcei_evm.model.Scaffold64.682	interacts with	can_Capana03g002188			aqc_lus936-0b	399	aqc_Aqcoe7G028500.1	lus_10039260	9aqcChr_07&lusscaffold33
bcei_evm.model.Scaffold64.682	interacts with	cbac_rna28479			aqc_lus995-0b	397	aqc_Aqcoe7G028500.1	lus_10027503	9aqcChr_07&lusscaffold96
bcei_evm.model.Scaffold64.682	interacts with	cchi_rna27018			aqc_mdo862-0b	409	aqc_Aqcoe7G028500.1	mdo_0000239646	9aqcChr_07&mdochr1
bcei_evm.model.Scaffold64.682	interacts with	cgr_23907s0003			aqc_mes907-0b	451	aqc_Aqcoe7G028500.1	mes_06G151200	10aqcChr_07&meschr06
bcei_evm.model.Scaffold64.682	interacts with	cgy_08199			aqc_mes930-0b	410	aqc_Aqcoe7G028500.1	mes_14G023700	9aqcChr_07&meschr14
bcei_evm.model.Scaffold64.682	interacts with	cla_006158			aqc_mgu711-0b	359	aqc_Aqcoe7G028500.1	mgu_F00314	8aqcChr_07&mguscaffold_6
bcei_evm.model.Scaffold64.682	interacts with	cme_3C006945			aqc_mgu713-0b	309	aqc_Aqcoe7G028500.1	mgu_F01095	7aqcChr_07&mguscaffold_6
bcei_evm.model.Scaffold64.682	interacts with	coc_02_g02560			aqc_mlut951-0b	257	aqc_Aqcoe7G028500.1	mlut_maker-scaffold_1197-fgenesh-gene-0.69-mRNA-1	6aqcChr_07&mlutscaffold_1197
bcei_evm.model.Scaffold64.682	interacts with	cpa_107.89cpa			aqc_mlut980-0b	308	aqc_Aqcoe7G028500.1	mlut_maker-scaffold_149-augustus-gene-2.65-mRNA-1	7aqcChr_07&mlutscaffold_149
bcei_evm.model.Scaffold64.682	interacts with	cru_10005269			aqc_mlut1010-0b	309	aqc_Aqcoe7G028500.1	mlut_maker-scaffold_220-fgenesh-gene-1.56-mRNA-1	7aqcChr_07&mlutscaffold_220
bcei_evm.model.Scaffold64.682	interacts with	cru_10026686			aqc_mlut1031-0b	309	aqc_Aqcoe7G028500.1	mlut_fgenesh_masked-scaffold_327-processed-gene-0.35-mRNA-1	7aqcChr_07&mlutscaffold_327
bcei_evm.model.Scaffold64.682	interacts with	csa_108020			aqc_mtr701-12b	1229	aqc_Aqcoe7G028500.1	mtr_8g030490	28aqcChr_07&mtrchr8
bcei_evm.model.Scaffold64.682	interacts with	cync_Ccrd_017027			aqc_nnu577-17b	1981	aqc_Aqcoe7G028500.1	nnu_04141	43aqcChr_07&nnumegascaffold_2
bcei_evm.model.Scaffold64.682	interacts with	cync_Ccrd_002593			aqc_nnu622-21b	6227	aqc_Aqcoe7G028500.1	nnu_08652	133aqcChr_07&nnumegascaffold_8
bcei_evm.model.Scaffold64.682	interacts with	dca_010668			aqc_pbr994-0b	278	aqc_Aqcoe7G028500.1	pbr_010869.1	6aqcChr_07&pbrChr13
bcei_evm.model.Scaffold64.682	interacts with	egr_K00288			aqc_Pdac92-3b	321	Pdac103698998	aqc_Aqcoe7G028500.1	7PdacNW_008246517.1&aqcChr_07
bcei_evm.model.Scaffold64.682	interacts with	fve_13220			aqc_Pdac366-2b	457	Pdac103710359	aqc_Aqcoe7G028500.1	10PdacNW_008246604.1&aqcChr_07
bcei_evm.model.Scaffold64.682	interacts with	gra_004G117600			aqc_ptr811-0b	863	aqc_Aqcoe5G432700.1	ptr_014G086400	21aqcChr_05&ptrChr14
bcei_evm.model.Scaffold64.682	interacts with	gra_006G050000			aqc_ptr1094-0b	512	aqc_Aqcoe7G028500.1	ptr_012G144800	11aqcChr_07&ptrChr12
bcei_evm.model.Scaffold64.682	interacts with	gra_007G012200			aqc_ptr1103-20b	2352	aqc_Aqcoe7G028500.1	ptr_014G086400	53aqcChr_07&ptrChr14
bcei_evm.model.Scaffold64.682	interacts with	jcu_4S00346.60jcu			aqc_ptr1114-0b	451	aqc_Aqcoe7G028500.1	ptr_015G147500	10aqcChr_07&ptrChr15
bcei_evm.model.Scaffold64.682	interacts with	Lsat9_57541			aqc_rco622-0b	553	aqc_Aqcoe7G028500.1	rco_30169.t000005	12aqcChr_07&rco30169
bcei_evm.model.Scaffold64.682	interacts with	lus_10014969			aqc_rco629-21b	1876	aqc_Aqcoe7G028500.1	rco_30174.t000020	42aqcChr_07&rco30174
bcei_evm.model.Scaffold64.682	interacts with	lus_10039260			aqc_roc592-0b	410	aqc_Aqcoe7G028500.1	roc_G13988	9aqcChr_07&rocS0129
bcei_evm.model.Scaffold64.682	interacts with	lus_10038851			aqc_salp958-0b	505	aqc_Aqcoe7G028500.1	salp_SapurV1A.0862s0200.1	11aqcChr_07&salpchr12
bcei_evm.model.Scaffold64.682	interacts with	lus_10027503			aqc_salp977-0b	398	aqc_Aqcoe7G028500.1	salp_SapurV1A.1225s0130.1	9aqcChr_07&salpchr15
bcei_evm.model.Scaffold64.682	interacts with	mes_06G151200			aqc_sin770-0b	309	aqc_Aqcoe7G028500.1	sin_1009146	7aqcChr_07&sinLG7
bcei_evm.model.Scaffold64.682	interacts with	mes_14G023700			aqc_sly599-0b	400	aqc_Aqcoe7G028500.1	sly_03g025270.2sly	9aqcChr_07&slych03
bcei_evm.model.Scaffold64.682	interacts with	mgu_F00314			aqc_sol65-0b	509	aqc_Aqcoe7G028500.1	sol_016890_ddof.t1	11aqcChr_07&solscaffold2605
bcei_evm.model.Scaffold64.682	interacts with	mgu_F01095			aqc_spe570-0b	400	aqc_Aqcoe7G028500.1	spe_03g004100.1	9aqcChr_07&spech03
bcei_evm.model.Scaffold64.682	interacts with	mlut_maker-scaffold_1197-fgenesh-gene-0.69-mRNA-1			aqc_stu556-0b	397	aqc_Aqcoe7G028500.1	stu_00010119	9aqcChr_07&stuchr03
bcei_evm.model.Scaffold64.682	interacts with	mlut_maker-scaffold_149-augustus-gene-2.65-mRNA-1			aqc_tca600-0b	499	aqc_Aqcoe7G028500.1	tca_015226	11aqcChr_07&tcascaffold_3
bcei_evm.model.Scaffold64.682	interacts with	mlut_maker-scaffold_220-fgenesh-gene-1.56-mRNA-1			aqc_vvi644-0b	502	aqc_Aqcoe7G028500.1	vvi_01028887001	11aqcChr_07&vvichr16
bcei_evm.model.Scaffold64.682	interacts with	mlut_fgenesh_masked-scaffold_327-processed-gene-0.35-mRNA-1			aqc_Zjuj69-11b	549	Zjuj107423422	aqc_Aqcoe7G028500.1	12ZjujNC_029679.1&aqcChr_07
bcei_evm.model.Scaffold64.682	interacts with	mtr_6g047580			ath_bcei1274-6b	394	ath_AT4G25630	bcei_evm.model.Scaffold163.41	9athChr4&bceiScaffold163
bcei_evm.model.Scaffold64.682	interacts with	nnu_04141			ath_bcei1458-13b	884	ath_AT4G25630	bcei_evm.model.Scaffold57.287	19athChr4&bceiScaffold57
bcei_evm.model.Scaffold64.682	interacts with	nnu_08652			ath_bcei1485-12b	791	ath_AT4G25630	bcei_evm.model.Scaffold64.682	18athChr4&bceiScaffold64
bcei_evm.model.Scaffold64.682	interacts with	pax_00057g00322			ath_bcei1664-13b	1096	ath_AT5G52470	bcei_evm.model.Scaffold163.41	25athChr5&bceiScaffold163
bcei_evm.model.Scaffold64.682	interacts with	pax_00848g00023			ath_bcei1946-27b	2547	ath_AT5G52470	bcei_evm.model.Scaffold57.287	55athChr5&bceiScaffold57
bcei_evm.model.Scaffold64.682	interacts with	pbr_010869.1			ath_bcei1980-29b	2010	ath_AT5G52470	bcei_evm.model.Scaffold64.682	43athChr5&bceiScaffold64
bcei_evm.model.Scaffold64.682	interacts with	ptr_012G144800			ath_bnp1492-477b	31703	ath_AT4G25630	bnp_BnaA01g14860D	647athChr4&bnpchrA01
bcei_evm.model.Scaffold64.682	interacts with	ptr_015G147500			ath_bnp1527-4b	298	ath_AT4G25630	bnp_BnaA02g10840D	7athChr4&bnpchrA02
bcei_evm.model.Scaffold64.682	interacts with	rco_30169.t000005			ath_bnp1531-190b	15336	ath_AT4G25630	bnp_BnaA03g47570D	317athChr4&bnpchrA03
bcei_evm.model.Scaffold64.682	interacts with	roc_G13988			ath_bnp1622-11b	620	ath_AT4G25630	bnp_BnaA08g31010D	13athChr4&bnpchrA08_random
bcei_evm.model.Scaffold64.682	interacts with	salp_SapurV1A.1225s0130.1			ath_bnp1661-12b	586	ath_AT4G25630	bnp_BnaA10g07420D	13athChr4&bnpchrA10
bcei_evm.model.Scaffold64.682	interacts with	sin_1009146			ath_bnp1681-312b	21607	ath_AT4G25630	bnp_BnaC01g17500D	443athChr4&bnpchrC01
bcei_evm.model.Scaffold64.682	interacts with	sir_scaffold2159_148sir			ath_bnp1716-11b	612	ath_AT4G25630	bnp_BnaC02g15060D	14athChr4&bnpchrC02
bcei_evm.model.Scaffold64.682	interacts with	sir_scaffold394_40sir			ath_bnp1793-220b	12475	ath_AT4G25630	bnp_BnaC07g39820D	258athChr4&bnpchrC07
bcei_evm.model.Scaffold64.682	interacts with	sly_03g025270.2sly			ath_bnp1842-5b	339	ath_AT4G25600	bnp_BnaC08g47290D	7athChr4&bnpchrC08_random
bcei_evm.model.Scaffold64.682	interacts with	sol_016890_ddof.t1			ath_bnp1852-9b	459	ath_AT4G25630	bnp_BnaC09g28460D	11athChr4&bnpchrC09
bcei_evm.model.Scaffold64.682	interacts with	spa_c0002_00192			ath_bnp1886-6b	546	ath_AT5G52470	bnp_BnaA01g14860D	13athChr5&bnpchrA01
bcei_evm.model.Scaffold64.682	interacts with	spa_c0006_01444			ath_bnp1921-21b	10471	ath_AT5G52470	bnp_BnaA02g10840D	218athChr5&bnpchrA02
bcei_evm.model.Scaffold64.682	interacts with	spe_03g004100.1			ath_bnp1946-19b	954	ath_AT5G52470	bnp_BnaA03g47570D	22athChr5&bnpchrA03
bcei_evm.model.Scaffold64.682	interacts with	stu_00010119			ath_bnp2051-7b	380	ath_AT5G52470	bnp_BnaA08g31010D	9athChr5&bnpchrA08_random
bcei_evm.model.Scaffold64.682	interacts with	tha_Th2v09755			ath_bnp2092-47b	2458	ath_AT5G52470	bnp_BnaA10g07420D	51athChr5&bnpchrA10
bcei_evm.model.Scaffold64.682	interacts with	tha_Th2v26914			ath_bnp2153-4b	466	ath_AT5G52470	bnp_BnaC01g17500D	11athChr5&bnpchrC01
bcei_evm.model.Scaffold64.682	interacts with	tha_Th2v28952			ath_bnp2196-58b	6021	ath_AT5G52470	bnp_BnaC02g15060D	128athChr5&bnpchrC02
bcei_evm.model.Scaffold64.682	interacts with	thh_10025746m			ath_bnp2305-19b	1003	ath_AT5G52470	bnp_BnaC07g39820D	23athChr5&bnpchrC07
bcei_evm.model.Scaffold64.682	interacts with	thh_10015376m			ath_bnp2343-47b	9556	ath_AT5G52470	bnp_BnaC09g28460D	202athChr5&bnpchrC09
bcei_evm.model.Scaffold64.682	interacts with	tsa_Ts7g24420			ath_bol566-511b	34219	ath_AT4G25630	bol_Bo1g040350	701athChr4&bolC1
bcei_evm.model.Scaffold64.682	interacts with	ugi_Scf00323.g15456ugi			ath_bol589-14b	750	ath_AT4G25630	bol_Bo2g047720	18athChr4&bolC2
bcei_evm.model.Scaffold64.682	interacts with	vvi_01028887001			ath_bol658-228b	36875	ath_AT4G25630	bol_Bo7g110460	762athChr4&bolC7
bcei_evm.model.Scaffold64.682	interacts with	sgro_evm.TU.tig00153554.325			ath_bol678-36b	5993	ath_AT4G25630	bol_Bo8g050920	129athChr4&bolC8
bcei_evm.model.Scaffold64.682	interacts with	sspl_Saspl_011193			ath_bol714-31b	1520	ath_AT5G52470	bol_Bo1g040350	36athChr5&bolC1
bcei_evm.model.Scaffold64.682	interacts with	sspl_Saspl_004839			ath_bol758-63b	6908	ath_AT5G52470	bol_Bo2g047720	145athChr5&bolC2
bcei_evm.model.Scaffold64.682	interacts with	sspl_Saspl_050004			ath_bol854-22b	1121	ath_AT5G52470	bol_Bo7g110460	26athChr5&bolC7
bcei_evm.model.Scaffold89.49	interacts with	bnp_BnaA03g47570D			ath_bol880-7b	416	ath_AT5G52470	bol_Bo8g050920	10athChr5&bolC8
bcei_evm.model.Scaffold89.49	interacts with	bnp_BnaC07g39820D			ath_Bost582-2b	378	Bostr.7305s0022	ath_AT4G25630	8BostScaffold7305&athChr4
bcei_evm.model.Scaffold89.49	interacts with	bol_Bo7g110460			ath_Bost610-289b	65516	Bostr.7867s0374	ath_AT4G25630	1321BostScaffold7867&athChr4
bcei_evm.model.Scaffold89.49	interacts with	bra_K00184			ath_Bost619-25b	1437	Bostr.7867s0374	ath_AT5G52470	32BostScaffold7867&athChr5
bcei_evm.model.Scaffold89.49	interacts with	bvu_Bv3_053660_mrxf			ath_Bpen350-1b	370	Bpen1261020802	ath_AT4G25630	8BpenContig298&athChr4
bcei_evm.model.Scaffold89.49	interacts with	cbac_rna28479			ath_Bpen351-2b	711	Bpen1261020802	ath_AT5G52470	15BpenContig298&athChr5
bcei_evm.model.Scaffold89.49	interacts with	cchi_rna27018			ath_bra640-493b	34040	ath_AT4G25630	bra_A01555	693athChr4&braA01
bcei_evm.model.Scaffold89.49	interacts with	cgr_23907s0003			ath_bra662-7b	364	ath_AT4G25630	bra_B01545	8athChr4&braA02
bcei_evm.model.Scaffold89.49	interacts with	cme_3C006945			ath_bra744-37b	16448	ath_AT4G25630	bra_H01568	347athChr4&braA08
bcei_evm.model.Scaffold89.49	interacts with	coc_02_g02560			ath_bra813-13b	7345	ath_AT4G25630	bra_K00184	151athChr4&braScaffold10985
bcei_evm.model.Scaffold89.49	interacts with	cpa_107.89cpa			ath_bra839-26b	1397	ath_AT5G52470	bra_A01555	32athChr5&braA01
bcei_evm.model.Scaffold89.49	interacts with	csa_108020			ath_bra873-31b	1734	ath_AT5G52470	bra_B01545	36athChr5&braA02
bcei_evm.model.Scaffold89.49	interacts with	cync_Ccrd_017027			ath_bra1007-7b	416	ath_AT5G52470	bra_H01568	10athChr5&braA08
bcei_evm.model.Scaffold89.49	interacts with	egr_K00288			ath_bra1058-9b	620	ath_AT5G52470	bra_K00184	14athChr5&braScaffold10985
bcei_evm.model.Scaffold89.49	interacts with	lus_10014969			ath_bvu377-0b	323	ath_AT4G25630	bvu_Bv3_053660_mrxf	7athChr4&bvuBvchr3.sca003
bcei_evm.model.Scaffold89.49	interacts with	lus_10039260			ath_bvu495-0b	908	ath_AT5G52470	bvu_Bv3_053660_mrxf	20athChr5&bvuBvchr3.sca003
bcei_evm.model.Scaffold89.49	interacts with	lus_10038851			ath_can657-4b	611	ath_AT5G52470	can_Capana03g002188	15athChr5&canChr03
bcei_evm.model.Scaffold89.49	interacts with	lus_10027503			ath_cbac542-0b	485	ath_AT5G52470	cbac_rna28548	11athChr5&cbacCM008454.1
bcei_evm.model.Scaffold89.49	interacts with	nnu_08652			ath_cgr778-12b	696	ath_AT4G25630	cgr_23907s0003	14athChr4&cgrScaffold23907
bcei_evm.model.Scaffold89.49	interacts with	pbr_010869.1			ath_cgr991-7b	364	ath_AT5G52470	cgr_23907s0003	8athChr5&cgrScaffold23907
bcei_evm.model.Scaffold89.49	interacts with	ptr_012G144800			ath_cgy864-7b	622	ath_AT4G25630	cgy_08199	13athChr4&gyscaffold51.1
bcei_evm.model.Scaffold89.49	interacts with	ptr_015G147500			ath_cgy1086-16b	1693	ath_AT5G52470	cgy_08199	35athChr5&gyscaffold51.1
bcei_evm.model.Scaffold89.49	interacts with	roc_G13988			ath_cla660-20b	1184	ath_AT4G25630	cla_006158	26athChr4&claChr5
bcei_evm.model.Scaffold89.49	interacts with	salp_SapurV1A.1225s0130.1			ath_cla736-1b	259	ath_AT5G51480	cla_002327	6athChr5&claChr1
bcei_evm.model.Scaffold89.49	interacts with	sir_scaffold394_40sir			ath_cla753-6b	327	ath_AT5G62440	cla_002327	7athChr5&claChr1
bcei_evm.model.Scaffold89.49	interacts with	sly_03g025270.2sly			ath_cla858-50b	3447	ath_AT5G52470	cla_006158	73athChr5&claChr5
bcei_evm.model.Scaffold89.49	interacts with	stu_00010119			ath_cme586-6b	271	ath_AT4G25630	cme_3C005360	7athChr4&cmeCM3.5_scaffold00005
bcei_evm.model.Scaffold89.49	interacts with	vvi_01028887001			ath_cme755-0b	283	ath_AT5G52470	cme_3C006945	6athChr5&cmeCM3.5_scaffold00006
bcei_evm.model.Scaffold89.49	interacts with	sgro_evm.TU.tig00153554.325			ath_coc479-38b	2030	ath_AT4G25630	coc_02_g02560	45athChr4&cocchr2
bnp_BnaA08g31010D	interacts with	bol_Bo1g040350			ath_coc598-75b	4725	ath_AT5G52470	coc_02_g02560	99athChr5&cocchr2
bnp_BnaA08g31010D	interacts with	bol_Bo7g110460			ath182-24b	1310	ath_AT4G25630	ath_AT5G52470	30athChr4&athChr5
bnp_BnaA08g31010D	interacts with	bol_Bo8g050920			ath_cpa466-12b	853	ath_AT4G25630	cpa_107.89cpa	19athChr4&cpasupercontig_107
bnp_BnaA08g31010D	interacts with	bra_A01555			ath_cpa604-25b	1997	ath_AT5G52470	cpa_107.89cpa	42athChr5&cpasupercontig_107
bnp_BnaA08g31010D	interacts with	bra_H01568			ath_Cqui378-5b	1108	CquiAUR62021142	ath_AT4G25630	25Cquisca_1783&athChr4
bnp_BnaA08g31010D	interacts with	bra_K00184			ath_Cqui381-17b	2905	CquiAUR62021142	ath_AT5G52470	62Cquisca_1783&athChr5
bnp_BnaA08g31010D	interacts with	cgr_23907s0003			ath_Cqui908-1b	347	CquiAUR62031396	ath_AT4G25630	8Cquisca_2963&athChr4
bnp_BnaA08g31010D	interacts with	bnp_BnaC01g17500D			ath_Cqui909-2b	974	CquiAUR62031396	ath_AT5G52470	21Cquisca_2963&athChr5
bnp_BnaA08g31010D	interacts with	bnp_BnaC07g39820D			ath_cru345-1051b	99955	ath_AT4G25630	cru_10005269	2020athChr4&cruscaffold_7
bnp_BnaA08g31010D	interacts with	cru_10005269			ath_cru351-23b	1232	ath_AT4G25630	cru_10026686	28athChr4&cruscaffold_8
bnp_BnaA08g31010D	interacts with	cru_10026686			ath_cru448-25b	1384	ath_AT5G52470	cru_10005269	31athChr5&cruscaffold_7
bnp_BnaA08g31010D	interacts with	Lsat8_6881			ath_cru456-357b	72606	ath_AT5G52470	cru_10026686	1466athChr5&cruscaffold_8
bnp_BnaA08g31010D	interacts with	lus_10014969			ath_csa609-4b	453	ath_AT4G25630	csa_108020	10athChr4&csascaffold00931
bnp_BnaA08g31010D	interacts with	lus_10038851			ath_csa780-11b	1086	ath_AT5G52470	csa_108020	23athChr5&csascaffold00931
bnp_BnaA08g31010D	interacts with	mes_14G023700			ath_Csat82-18b	953	Csat104753322	ath_AT4G25630	23CsatNC_025686.1&athChr4
bnp_BnaA08g31010D	interacts with	mgu_F01095			ath_Csat104-265b	20798	Csat104753322	ath_AT5G52470	427CsatNC_025686.1&athChr5
bnp_BnaA08g31010D	interacts with	mlut_fgenesh_masked-scaffold_327-processed-gene-0.35-mRNA-1			ath_Csat687-970b	98091	Csat104717697	ath_AT4G25630	1990CsatNC_025694.1&athChr4
bnp_BnaA08g31010D	interacts with	rra_328_p7			ath_Csat706-4b	1303	Csat104717697	ath_AT5G52470	29CsatNC_025694.1&athChr5
bnp_BnaA08g31010D	interacts with	sir_scaffold2159_148sir			ath_Csat773-24b	1237	Csat104725758	ath_AT4G25630	29CsatNC_025695.1&athChr4
bnp_BnaA08g31010D	interacts with	spa_c0002_00192			ath_Csat785-963b	93776	Csat104722401	ath_AT4G25630	1906CsatNC_025695.1&athChr4
bnp_BnaA08g31010D	interacts with	spa_c0006_01444			ath_Csat796-336b	67468	Csat104725758	ath_AT5G52470	1371CsatNC_025695.1&athChr5
bnp_BnaA08g31010D	interacts with	tha_Th2v26914			ath_Csat816-4b	1255	Csat104722401	ath_AT5G52470	28CsatNC_025695.1&athChr5
bnp_BnaA08g31010D	interacts with	thh_10025746m			ath_Csat884-510b	51929	Csat104730864	ath_AT4G25630	1057CsatNC_025696.1&athChr4
bnp_BnaA08g31010D	interacts with	tsa_Ts7g24420			ath_Csat905-5b	1329	Csat104730864	ath_AT5G52470	30CsatNC_025696.1&athChr5
bnp_BnaA08g31010D	interacts with	sgro_evm.TU.tig00153554.325			ath_Csat1265-22b	1154	Csat104763405	ath_AT4G25630	27CsatNC_025702.1&athChr4
bnp_BnaA08g31010D	interacts with	sspl_Saspl_011193			ath_Csat1276-342b	69059	Csat104761256	ath_AT5G52470	1403CsatNC_025702.1&athChr5
bnp_BnaA01g14860D	interacts with	bol_Bo1g040350			ath_cync502-1b	311	ath_AT4G25630	cync_Ccrd_002593	7athChr4&cyncCM009746.1
bnp_BnaA01g14860D	interacts with	bol_Bo2g047720			ath_cync621-3b	253	ath_AT5G52470	cync_Ccrd_017027	6athChr5&cyncCM009744.1
bnp_BnaA01g14860D	interacts with	bol_Bo7g110460			ath_dca1036-0b	603	ath_AT5G52470	dca_010668	13athChr5&dcaDCARv2_Chr3
bnp_BnaA01g14860D	interacts with	bol_Bo8g050920			ath_dca1077-1b	515	ath_AT5G52470	dca_014514	13athChr5&dcaDCARv2_Chr4
bnp_BnaA01g14860D	interacts with	bra_A01555			ath_egr806-16b	792	ath_AT4G25630	egr_K00288	19athChr4&egrChr11
bnp_BnaA01g14860D	interacts with	bra_H01568			ath_egr1034-31b	2025	ath_AT5G52470	egr_K00288	44athChr5&egrChr11
bnp_BnaA01g14860D	interacts with	bra_K00184			ath_fve646-9b	667	ath_AT4G25630	fve_13220	15athChr4&fveLG7
bnp_BnaA01g14860D	interacts with	bvu_Bv3_053660_mrxf			ath_fve824-55b	3647	ath_AT5G52470	fve_13220	78athChr5&fveLG7
bnp_BnaA01g14860D	interacts with	cgr_23907s0003			ath_gra1080-6b	459	ath_AT4G25630	gra_004G117600	10athChr4&graChr04
bnp_BnaA01g14860D	interacts with	cgy_08199			ath_gra1105-6b	443	ath_AT4G25630	gra_006G050000	10athChr4&graChr06
bnp_BnaA01g14860D	interacts with	cla_006158			ath_gra1134-3b	271	ath_AT4G25630	gra_007G012200	6athChr4&graChr07
bnp_BnaA01g14860D	interacts with	coc_02_g02560			ath_gra1412-7b	397	ath_AT5G52470	gra_004G117600	9athChr5&graChr04
bnp_BnaA01g14860D	interacts with	bnp_BnaA03g47570D			ath_gra1438-15b	866	ath_AT5G52470	gra_006G050000	19athChr5&graChr06
bnp_BnaA01g14860D	interacts with	bnp_BnaA08g31010D			ath_gra1480-10b	901	ath_AT5G52470	gra_007G012200	21athChr5&graChr07
bnp_BnaA01g14860D	interacts with	bnp_BnaC01g17500D			ath_hel201-0b	367	ath_AT5G52470	hel_Ha15_00040186	8athChr5&helHa15
bnp_BnaA01g14860D	interacts with	bnp_BnaC07g39820D			ath_Inil154-1b	263	Inil109173124	ath_AT5G52470	6InilNW_017616893.1&athChr5
bnp_BnaA01g14860D	interacts with	cpa_107.89cpa			ath_lac792-10b	592	ath_AT4G25630	Lsat8_6881	14athChr4&lg_8
bnp_BnaA01g14860D	interacts with	cru_10005269			ath_lac809-2b	333	ath_AT4G25630	Lsat9_57541	7athChr4&lg_9
bnp_BnaA01g14860D	interacts with	cru_10026686			ath_lac1035-3b	630	ath_AT5G52470	Lsat9_57541	14athChr5&lg_9
bnp_BnaA01g14860D	interacts with	csa_108020			ath_lal1254-0b	343	ath_AT4G25630	lal_scaffold847_8lal	7athChr4&lal_scaffold847
bnp_BnaA01g14860D	interacts with	cync_Ccrd_002593			ath_lus1106-14b	743	ath_AT4G25630	lus_10014969	16athChr4&lusscaffold2022
bnp_BnaA01g14860D	interacts with	egr_K00288			ath_lus1174-5b	516	ath_AT4G25630	lus_10039260	12athChr4&lusscaffold33
bnp_BnaA01g14860D	interacts with	fve_13220			ath_lus1180-18b	986	ath_AT4G25630	lus_10038851	21athChr4&lusscaffold34
bnp_BnaA01g14860D	interacts with	gra_004G117600			ath_lus1302-6b	618	ath_AT4G25630	lus_10027503	14athChr4&lusscaffold96
bnp_BnaA01g14860D	interacts with	gra_006G050000			ath_lus1400-23b	1357	ath_AT5G52470	lus_10014969	30athChr5&lusscaffold2022
bnp_BnaA01g14860D	interacts with	Lsat8_6881			ath_lus1496-8b	1334	ath_AT5G52470	lus_10039260	29athChr5&lusscaffold33
bnp_BnaA01g14860D	interacts with	Lsat9_57541			ath_lus1508-33b	1757	ath_AT5G52470	lus_10038851	38athChr5&lusscaffold34
bnp_BnaA01g14860D	interacts with	lal_scaffold847_8lal			ath_lus1679-30b	2347	ath_AT5G52470	lus_10027503	50athChr5&lusscaffold96
bnp_BnaA01g14860D	interacts with	lus_10014969			ath_mdo722-2b	314	ath_AT4G25630	mdo_0000239646	7athChr4&mdochr1
bnp_BnaA01g14860D	interacts with	lus_10039260			ath_mdo890-4b	921	ath_AT5G52470	mdo_0000239646	21athChr5&mdochr1
bnp_BnaA01g14860D	interacts with	lus_10038851			ath_mdo1123-4b	1203	ath_AT5G52470	mdo_0000590964	28athChr5&mdochr7
bnp_BnaA01g14860D	interacts with	lus_10027503			ath_mes886-48b	2488	ath_AT4G25630	mes_06G151200	56athChr4&meschr06
bnp_BnaA01g14860D	interacts with	mes_06G151200			ath_mes935-28b	1473	ath_AT4G25630	mes_14G023700	33athChr4&meschr14
bnp_BnaA01g14860D	interacts with	mes_14G023700			ath_mes1097-110b	6250	ath_AT5G52470	mes_06G151200	134athChr5&meschr06
bnp_BnaA01g14860D	interacts with	mgu_F00314			ath_mes1232-91b	5163	ath_AT5G52470	mes_14G023700	111athChr5&meschr14
bnp_BnaA01g14860D	interacts with	mgu_F01095			ath_mgu811-37b	1924	ath_AT4G25630	mgu_F00314	43athChr4&mguscaffold_6
bnp_BnaA01g14860D	interacts with	mlut_maker-scaffold_149-augustus-gene-2.65-mRNA-1			ath_mgu812-20b	1133	ath_AT4G25630	mgu_F01095	25athChr4&mguscaffold_6
bnp_BnaA01g14860D	interacts with	mlut_maker-scaffold_220-fgenesh-gene-1.56-mRNA-1			ath_mgu1017-67b	4100	ath_AT5G52470	mgu_F00314	87athChr5&mguscaffold_6
bnp_BnaA01g14860D	interacts with	mlut_fgenesh_masked-scaffold_327-processed-gene-0.35-mRNA-1			ath_mgu1018-34b	2220	ath_AT5G52470	mgu_F01095	48athChr5&mguscaffold_6
bnp_BnaA01g14860D	interacts with	pbr_010869.1			ath_mlut1199-6b	592	ath_AT4G25630	mlut_maker-scaffold_149-augustus-gene-2.65-mRNA-1	13athChr4&mlutscaffold_149
bnp_BnaA01g14860D	interacts with	ptr_012G144800			ath_mlut1230-5b	469	ath_AT4G25630	mlut_maker-scaffold_220-fgenesh-gene-1.56-mRNA-1	10athChr4&mlutscaffold_220
bnp_BnaA01g14860D	interacts with	ptr_015G147500			ath_mlut1276-7b	549	ath_AT4G25630	mlut_fgenesh_masked-scaffold_327-processed-gene-0.35-mRNA-1	12athChr4&mlutscaffold_327
bnp_BnaA01g14860D	interacts with	rco_30169.t000005			ath_mlut1509-10b	1366	ath_AT5G52470	mlut_maker-scaffold_149-augustus-gene-2.65-mRNA-1	29athChr5&mlutscaffold_149
bnp_BnaA01g14860D	interacts with	roc_G13988			ath_mlut1556-6b	1018	ath_AT5G52470	mlut_maker-scaffold_220-fgenesh-gene-1.56-mRNA-1	22athChr5&mlutscaffold_220
bnp_BnaA01g14860D	interacts with	rra_328_p7			ath_mlut1634-12b	1077	ath_AT5G52470	mlut_fgenesh_masked-scaffold_327-processed-gene-0.35-mRNA-1	23athChr5&mlutscaffold_327
bnp_BnaA01g14860D	interacts with	rra_39_p5			ath_nnu1160-2b	391	ath_AT5G52470	nnu_08652	9athChr5&nnumegascaffold_8
bnp_BnaA01g14860D	interacts with	sin_1009146			ath_ogl279-1b	335	ath_AT5G25425	ogl_05G0045100	8athChr5&ogl5
bnp_BnaA01g14860D	interacts with	sir_scaffold2159_148sir			ath_olea514-4b	333	ath_AT4G25630	olea_Oeu022598.1	7athChr4&oleachr1
bnp_BnaA01g14860D	interacts with	sly_03g025270.2sly			ath_olea650-5b	445	ath_AT5G52470	olea_Oeu022598.1	10athChr5&oleachr1
bnp_BnaA01g14860D	interacts with	spa_c0002_00192			ath_pbr961-2b	346	ath_AT4G25630	pbr_010869.1	8athChr4&pbrChr13
bnp_BnaA01g14860D	interacts with	spa_c0006_01444			ath_pbr1263-2b	993	ath_AT5G52470	pbr_010869.1	21athChr5&pbrChr13
bnp_BnaA01g14860D	interacts with	spe_03g004100.1			ath_ptr1119-8b	463	ath_AT4G25630	ptr_012G144800	10athChr4&ptrChr12
bnp_BnaA01g14860D	interacts with	stu_00010119			ath_ptr1152-6b	360	ath_AT4G25630	ptr_015G147500	8athChr4&ptrChr15
bnp_BnaA01g14860D	interacts with	tha_Th2v09755			ath_ptr1441-42b	1994	ath_AT5G52470	ptr_012G144800	43athChr5&ptrChr12
bnp_BnaA01g14860D	interacts with	tha_Th2v26914			ath_ptr1495-44b	2079	ath_AT5G52470	ptr_015G147500	45athChr5&ptrChr15
bnp_BnaA01g14860D	interacts with	thh_10025746m			ath_rco618-3b	498	ath_AT4G25630	rco_30169.t000005	11athChr4&rco30169
bnp_BnaA01g14860D	interacts with	thh_10015376m			ath_rco796-5b	1504	ath_AT5G52470	rco_30169.t000005	32athChr5&rco30169
bnp_BnaA01g14860D	interacts with	tsa_Ts7g24420			ath_roc565-1b	357	ath_AT4G25630	roc_G13988	8athChr4&rocS0129
bnp_BnaA01g14860D	interacts with	vvi_01028887001			ath_roc739-3b	1248	ath_AT5G52470	roc_G13988	26athChr5&rocS0129
bnp_BnaA01g14860D	interacts with	sgro_evm.TU.tig00153554.325			ath_rra418-4b	289	ath_AT4G25630	rra_328_p7	6athChr4&rrarra_328
bnp_BnaA01g14860D	interacts with	sspl_Saspl_011193			ath_rra426-8b	576	ath_AT4G25630	rra_39_p5	12athChr4&rrarra_39
bnp_BnaA01g14860D	interacts with	sspl_Saspl_004839			ath_salp1177-14b	650	ath_AT5G52470	salp_SapurV1A.0862s0200.1	15athChr5&salpchr12
bnp_BnaA01g14860D	interacts with	sspl_Saspl_050004			ath_salp1205-9b	461	ath_AT5G52470	salp_SapurV1A.1225s0130.1	10athChr5&salpchr15
bnp_BnaA02g10840D	interacts with	bol_Bo2g047720			ath_sin821-7b	518	ath_AT4G25630	sin_1009146	11athChr4&sinLG7
bnp_BnaA02g10840D	interacts with	bol_Bo7g110460			ath_sin1053-14b	1236	ath_AT5G52470	sin_1009146	26athChr5&sinLG7
bnp_BnaA02g10840D	interacts with	bra_A01555			ath_sir621-122b	10354	ath_AT4G25630	sir_scaffold2159_148sir	209athChr4&sir_scaffold2159
bnp_BnaA02g10840D	interacts with	bra_B01545			ath_sir678-6b	326	ath_AT4G25630	sir_scaffold394_40sir	7athChr4&sir_scaffold394
bnp_BnaA02g10840D	interacts with	bvu_Bv3_053660_mrxf			ath_sir804-40b	1954	ath_AT5G52470	sir_scaffold2159_148sir	45athChr5&sir_scaffold2159
bnp_BnaA02g10840D	interacts with	can_Capana03g002188			ath_sir851-24b	1229	ath_AT5G52470	sir_scaffold394_40sir	25athChr5&sir_scaffold394
bnp_BnaA02g10840D	interacts with	cgy_08199			ath_sly728-16b	798	ath_AT4G25630	sly_03g025270.2sly	18athChr4&slych03
bnp_BnaA02g10840D	interacts with	cla_006158			ath_sly919-28b	1395	ath_AT5G52470	sly_03g025270.2sly	30athChr5&slych03
bnp_BnaA02g10840D	interacts with	coc_02_g02560			ath_spa524-23b	1209	ath_AT4G25630	spa_c0002_00192	27athChr4&spaSp6
bnp_BnaA02g10840D	interacts with	bnp_BnaC02g15060D			ath_spa534-497b	62370	ath_AT4G25630	spa_c0006_01444	1260athChr4&spaSp7
bnp_BnaA02g10840D	interacts with	bnp_BnaC09g28460D			ath_spa670-128b	34780	ath_AT5G52470	spa_c0002_00192	705athChr5&spaSp6
bnp_BnaA02g10840D	interacts with	cpa_107.89cpa			ath_spa689-40b	1985	ath_AT5G52470	spa_c0006_01444	46athChr5&spaSp7
bnp_BnaA02g10840D	interacts with	cru_10005269			ath_spe693-16b	983	ath_AT4G25630	spe_03g004100.1	23athChr4&spech03
bnp_BnaA02g10840D	interacts with	cru_10026686			ath_spe887-27b	1492	ath_AT5G52470	spe_03g004100.1	33athChr5&spech03
bnp_BnaA02g10840D	interacts with	csa_108020			ath_stu626-4b	407	ath_AT4G25630	stu_00010119	9athChr4&stuchr03
bnp_BnaA02g10840D	interacts with	dca_010668			ath_stu805-3b	317	ath_AT5G52470	stu_00010119	7athChr5&stuchr03
bnp_BnaA02g10840D	interacts with	egr_K00288			ath_tca623-9b	755	ath_AT4G25630	tca_015226	17athChr4&tcascaffold_3
bnp_BnaA02g10840D	interacts with	fve_13220			ath_tca766-132b	7345	ath_AT5G52470	tca_015226	159athChr5&tcascaffold_3
bnp_BnaA02g10840D	interacts with	gra_006G050000			ath_tha802-9b	777	ath_AT4G25630	tha_Th2v09755	16athChr4&thascaffold00005
bnp_BnaA02g10840D	interacts with	gra_007G012200			ath_tha867-36b	1939	ath_AT4G25630	tha_Th2v26914	41athChr4&thascaffold00041
bnp_BnaA02g10840D	interacts with	Lsat9_57541			ath_tha970-18b	2756	ath_AT5G52470	tha_Th2v09755	59athChr5&thascaffold00005
bnp_BnaA02g10840D	interacts with	lus_10014969			ath_tha1127-63b	4079	ath_AT5G52470	tha_Th2v26914	88athChr5&thascaffold00041
bnp_BnaA02g10840D	interacts with	lus_10039260			ath_tha1149-1b	352	ath_AT5G52470	tha_Th2v28952	8athChr5&thascaffold00068
bnp_BnaA02g10840D	interacts with	lus_10038851			ath_thh303-843b	88619	ath_AT4G25630	thh_10025746m	1797athChr4&thhscaffold_1
bnp_BnaA02g10840D	interacts with	lus_10027503			ath_thh334-15b	805	ath_AT4G25630	thh_10015376m	19athChr4&thhscaffold_2
bnp_BnaA02g10840D	interacts with	mes_06G151200			ath_thh387-35b	1773	ath_AT5G52470	thh_10025746m	41athChr5&thhscaffold_1
bnp_BnaA02g10840D	interacts with	mes_14G023700			ath_thh441-201b	41709	ath_AT5G52470	thh_10015376m	850athChr5&thhscaffold_2
bnp_BnaA02g10840D	interacts with	mgu_F01095			ath_tsa544-220b	18141	ath_AT4G25630	tsa_Ts7g24420	366athChr4&tsach7-86
bnp_BnaA02g10840D	interacts with	mgu_F00314			ath_tsa643-6b	347	ath_AT5G52470	tsa_Ts6g15660	7athChr5&tsach6-58
bnp_BnaA02g10840D	interacts with	mlut_maker-scaffold_149-augustus-gene-2.65-mRNA-1			ath_tsa682-39b	1930	ath_AT5G52470	tsa_Ts7g24420	45athChr5&tsach7-86
bnp_BnaA02g10840D	interacts with	mlut_maker-scaffold_220-fgenesh-gene-1.56-mRNA-1			ath_vvi588-3b	453	ath_AT4G25630	vvi_01028887001	10athChr4&vvichr16
bnp_BnaA02g10840D	interacts with	mlut_fgenesh_masked-scaffold_327-processed-gene-0.35-mRNA-1			ath_vvi752-70b	4392	ath_AT5G52470	vvi_01028887001	95athChr5&vvichr16
bnp_BnaA02g10840D	interacts with	pbr_010869.1			atr_bcei127-1b	332	atr_scaffold00009.155atr	bcei_evm.model.Scaffold57.287	8atrscaffold00009&bceiScaffold57
bnp_BnaA02g10840D	interacts with	ptr_012G144800			atr_bcei129-1b	402	atr_scaffold00009.155atr	bcei_evm.model.Scaffold64.682	9atrscaffold00009&bceiScaffold64
bnp_BnaA02g10840D	interacts with	ptr_015G147500			atr_bdi46-16b	926	atr_scaffold00009.155atr	bdi_Bradi3g55810	22atrscaffold00009&bdiBd3
bnp_BnaA02g10840D	interacts with	rco_30169.t000005			atr_Bpen219-8b	464	Bpen1261020802	atr_scaffold00009.155atr	10BpenContig298&atrscaffold00009
bnp_BnaA02g10840D	interacts with	roc_G13988			atr_can51-1b	879	atr_scaffold00009.155atr	can_Capana03g002188	20atrscaffold00009&canChr03
bnp_BnaA02g10840D	interacts with	salp_SapurV1A.1225s0130.1			atr_cbac39-0b	609	atr_scaffold00009.155atr	cbac_rna28479	14atrscaffold00009&cbacCM008454.1
bnp_BnaA02g10840D	interacts with	sin_1009146			atr_cchi45-0b	637	atr_scaffold00009.155atr	cchi_rna27018	15atrscaffold00009&cchiCM008440.1
bnp_BnaA02g10840D	interacts with	sir_scaffold2159_148sir			atr_cla61-0b	452	atr_scaffold00009.155atr	cla_006158	10atrscaffold00009&claChr5
bnp_BnaA02g10840D	interacts with	sir_scaffold394_40sir			atr_cme46-1b	477	atr_scaffold00009.155atr	cme_3C006945	11atrscaffold00009&cmeCM3.5_scaffold00006
bnp_BnaA02g10840D	interacts with	sly_03g025270.2sly			atr_coc66-1b	1380	atr_scaffold00009.155atr	coc_02_g02560	31atrscaffold00009&cocchr2
bnp_BnaA02g10840D	interacts with	spa_c0002_00192			atr_cpa59-1b	1377	atr_scaffold00009.155atr	cpa_107.89cpa	31atrscaffold00009&cpasupercontig_107
bnp_BnaA02g10840D	interacts with	spa_c0006_01444			atr_Cqui184-1b	1265	CquiAUR62021142	atr_scaffold00009.155atr	29Cquisca_1783&atrscaffold00009
bnp_BnaA02g10840D	interacts with	spe_03g004100.1			atr_Cqui484-8b	462	CquiAUR62031396	atr_scaffold00009.155atr	10Cquisca_2963&atrscaffold00009
bnp_BnaA02g10840D	interacts with	stu_00010119			atr_csa40-0b	452	atr_scaffold00009.155atr	csa_108020	10atrscaffold00009&csascaffold00931
bnp_BnaA02g10840D	interacts with	tha_Th2v09755			atr_Dcat124-6b	331	Dcat110111363	atr_scaffold00009.155atr	8DcatNW_018303473.1&atrscaffold00009
bnp_BnaA02g10840D	interacts with	tha_Th2v26914			atr_disr48-8b	385	atr_scaffold00009.155atr	disr_Dr15316.1	9atrscaffold00009&disr13
bnp_BnaA02g10840D	interacts with	tha_Th2v28952			atr_egr75-0b	378	atr_scaffold00009.155atr	egr_K00288	8atrscaffold00009&egrChr11
bnp_BnaA02g10840D	interacts with	thh_10025746m			atr_egu71-14b	911	atr_scaffold00009.155atr	egu_sc00134_165	21atrscaffold00009&eguEG5_Chr12
bnp_BnaA02g10840D	interacts with	thh_10015376m			atr_egu74-12b	659	atr_scaffold00009.155atr	egu_sc00017_562	16atrscaffold00009&eguEG5_Chr16
bnp_BnaA02g10840D	interacts with	tsa_Ts7g24420			atr_fve72-2b	1269	atr_scaffold00009.155atr	fve_13220	29atrscaffold00009&fveLG7
bnp_BnaA02g10840D	interacts with	vvi_01028887001			atr_gra81-1b	312	atr_scaffold00009.155atr	gra_006G050000	7atrscaffold00009&graChr06
bnp_BnaA02g10840D	interacts with	sspl_Saspl_011193			atr_Horv25-14b	649	atr_scaffold00009.155atr	HORVU6Hr1G091860	16atrscaffold00009&horvchr6H
bnp_BnaA02g10840D	interacts with	sspl_Saspl_050004			atr_Inil65-6b	330	Inil109173124	atr_scaffold00009.155atr	7InilNW_017616893.1&atrscaffold00009
bnp_BnaA03g47570D	interacts with	bol_Bo1g040350			atr_jcu28-4b	370	atr_scaffold00009.155atr	jcu_4S00238.100jcu	8atrscaffold00009&jcu_4S00238
bnp_BnaA03g47570D	interacts with	bol_Bo2g047720			atr_jcu29-1b	266	atr_scaffold00009.155atr	jcu_4S00346.60jcu	6atrscaffold00009&jcu_4S00346
bnp_BnaA03g47570D	interacts with	bol_Bo7g110460			atr_lac58-0b	316	atr_scaffold00009.155atr	Lsat9_57541	7atrscaffold00009&lg_9
bnp_BnaA03g47570D	interacts with	bol_Bo8g050920			atr_lac366-10b	528	atr_scaffold00099.70atr	Lsat9_122340	12atrscaffold00099&lg_9
bnp_BnaA03g47570D	interacts with	bra_A01555			atr_lpe52-13b	767	atr_scaffold00009.155atr	lpe_02G31130.1lpe	19atrscaffold00009&lpe_2
bnp_BnaA03g47570D	interacts with	bra_B01545			atr_lus103-1b	737	atr_scaffold00009.155atr	lus_10039260	16atrscaffold00009&lusscaffold33
bnp_BnaA03g47570D	interacts with	bra_H01568			atr_lus114-1b	642	atr_scaffold00009.155atr	lus_10027503	14atrscaffold00009&lusscaffold96
bnp_BnaA03g47570D	interacts with	bra_K00184			atr_mdo98-1b	504	atr_scaffold00009.155atr	mdo_0000239646	12atrscaffold00009&mdochr1
bnp_BnaA03g47570D	interacts with	cgr_23907s0003			atr_mes104-1b	636	atr_scaffold00009.155atr	mes_06G151200	14atrscaffold00009&meschr06
bnp_BnaA03g47570D	interacts with	cgy_08199			atr_mes113-1b	552	atr_scaffold00009.155atr	mes_14G023700	12atrscaffold00009&meschr14
bnp_BnaA03g47570D	interacts with	cla_006158			atr_mgu80-1b	643	atr_scaffold00009.155atr	mgu_F00314	14atrscaffold00009&mguscaffold_6
bnp_BnaA03g47570D	interacts with	coc_02_g02560			atr_mgu81-0b	401	atr_scaffold00009.155atr	mgu_F01095	9atrscaffold00009&mguscaffold_6
bnp_BnaA03g47570D	interacts with	bnp_BnaA08g31010D			atr_mlut111-1b	541	atr_scaffold00009.155atr	mlut_maker-scaffold_1197-fgenesh-gene-0.69-mRNA-1	12atrscaffold00009&mlutscaffold_1197
bnp_BnaA03g47570D	interacts with	bnp_BnaC01g17500D			atr_mlut117-1b	592	atr_scaffold00009.155atr	mlut_maker-scaffold_149-augustus-gene-2.65-mRNA-1	13atrscaffold00009&mlutscaffold_149
bnp_BnaA03g47570D	interacts with	bnp_BnaC07g39820D			atr_mlut123-0b	401	atr_scaffold00009.155atr	mlut_maker-scaffold_220-fgenesh-gene-1.56-mRNA-1	9atrscaffold00009&mlutscaffold_220
bnp_BnaA03g47570D	interacts with	cpa_107.89cpa			atr_mlut128-0b	401	atr_scaffold00009.155atr	mlut_fgenesh_masked-scaffold_327-processed-gene-0.35-mRNA-1	9atrscaffold00009&mlutscaffold_327
bnp_BnaA03g47570D	interacts with	cru_10005269			atr_msin72-13b	685	atr_scaffold00009.155atr	msin_Misin07G547000.1	17atrscaffold00009&msinChr07
bnp_BnaA03g47570D	interacts with	cru_10026686			atr_nnu96-8b	2843	atr_scaffold00009.155atr	nnu_04141	60atrscaffold00009&nnumegascaffold_2
bnp_BnaA03g47570D	interacts with	csa_108020			atr_nnu103-9b	3003	atr_scaffold00009.155atr	nnu_08652	64atrscaffold00009&nnumegascaffold_8
bnp_BnaA03g47570D	interacts with	cync_Ccrd_002593			atr_obar46-13b	722	atr_scaffold00009.155atr	obar_OBART02G37650.1	18atrscaffold00009&obar2
bnp_BnaA03g47570D	interacts with	egr_K00288			atr_ogl48-14b	772	atr_scaffold00009.155atr	ogl_02G0328800	19atrscaffold00009&ogl2
bnp_BnaA03g47570D	interacts with	fve_13220			atr_omer38-3b	290	atr_scaffold00009.155atr	omer_OMERI02G23180.1	7atrscaffold00009&omer2
bnp_BnaA03g47570D	interacts with	gra_004G117600			atr_orgl50-14b	812	atr_scaffold00009.155atr	orgl_OGLUM02G38830.1	20atrscaffold00009&orgl2
bnp_BnaA03g47570D	interacts with	Lsat8_6881			atr_oru50-14b	814	atr_scaffold00009.155atr	oru_ORUFI02G39200.1oru	20atrscaffold00009&oru2
bnp_BnaA03g47570D	interacts with	Lsat9_57541			atr_osa53-15b	870	atr_scaffold00009.155atr	osa_LOC_Os02g57590osa	21atrscaffold00009&osaChr2
bnp_BnaA03g47570D	interacts with	lus_10014969			atr_oth47-7b	478	atr_scaffold00009.155atr	oth_04688	12atrscaffold00009&oth_012
bnp_BnaA03g47570D	interacts with	lus_10039260			atr_pax59-2b	287	atr_scaffold00009.155atr	pax_00057g00322	7atrscaffold00009&pax_00057
bnp_BnaA03g47570D	interacts with	lus_10038851			atr_pax68-1b	303	atr_scaffold00009.155atr	pax_00848g00023	7atrscaffold00009&pax_00848
bnp_BnaA03g47570D	interacts with	lus_10027503			atr_pbr105-3b	517	atr_scaffold00009.155atr	pbr_010869.1	11atrscaffold00009&pbrChr13
bnp_BnaA03g47570D	interacts with	mes_06G151200			atr_Pdac73-4b	690	Pdac103698998	atr_scaffold00009.155atr	15PdacNW_008246517.1&atrscaffold00009
bnp_BnaA03g47570D	interacts with	mes_14G023700			atr_Pdac346-4b	950	Pdac103710359	atr_scaffold00009.155atr	20PdacNW_008246604.1&atrscaffold00009
bnp_BnaA03g47570D	interacts with	mgu_F00314			atr_phal49-16b	965	atr_scaffold00009.155atr	phal_Pahal.1G452400.1	23atrscaffold00009&phalChr01
bnp_BnaA03g47570D	interacts with	mgu_F01095			atr_ptr116-1b	687	atr_scaffold00009.155atr	ptr_012G144800	15atrscaffold00009&ptrChr12
bnp_BnaA03g47570D	interacts with	mlut_maker-scaffold_149-augustus-gene-2.65-mRNA-1			atr_ptr119-7b	1707	atr_scaffold00009.155atr	ptr_014G086400	38atrscaffold00009&ptrChr14
bnp_BnaA03g47570D	interacts with	mlut_maker-scaffold_220-fgenesh-gene-1.56-mRNA-1			atr_ptr120-1b	1145	atr_scaffold00009.155atr	ptr_015G147500	26atrscaffold00009&ptrChr15
bnp_BnaA03g47570D	interacts with	mlut_fgenesh_masked-scaffold_327-processed-gene-0.35-mRNA-1			atr_pvir78-15b	705	atr_scaffold00009.155atr	pvir_Pavir.1KG547900.1	17atrscaffold00009&pvirChr01K
bnp_BnaA03g47570D	interacts with	ptr_012G144800			atr_pvir80-17b	919	atr_scaffold00009.155atr	pvir_Pavir.1NG553300.1	22atrscaffold00009&pvirChr01N
bnp_BnaA03g47570D	interacts with	ptr_015G147500			atr_rco69-1b	790	atr_scaffold00009.155atr	rco_30169.t000005	17atrscaffold00009&rco30169
bnp_BnaA03g47570D	interacts with	rco_30169.t000005			atr_rco71-6b	1733	atr_scaffold00009.155atr	rco_30174.t000020	38atrscaffold00009&rco30174
bnp_BnaA03g47570D	interacts with	rra_328_p7			atr_roc67-1b	501	atr_scaffold00009.155atr	roc_G13988	11atrscaffold00009&rocS0129
bnp_BnaA03g47570D	interacts with	rra_39_p5			atr_salp105-1b	594	atr_scaffold00009.155atr	salp_SapurV1A.0862s0200.1	13atrscaffold00009&salpchr12
bnp_BnaA03g47570D	interacts with	sin_1009146			atr_salp109-1b	490	atr_scaffold00009.155atr	salp_SapurV1A.1225s0130.1	11atrscaffold00009&salpchr15
bnp_BnaA03g47570D	interacts with	sir_scaffold2159_148sir			atr_sbi54-16b	919	atr_scaffold00009.155atr	sbi_004G349700	22atrscaffold00009&sbiChr04
bnp_BnaA03g47570D	interacts with	sir_scaffold394_40sir			atr_sin81-0b	401	atr_scaffold00009.155atr	sin_1009146	9atrscaffold00009&sinLG7
bnp_BnaA03g47570D	interacts with	sly_03g025270.2sly			atr_sit52-16b	874	atr_scaffold00009.155atr	sit_1G370900	21atrscaffold00009&sitscaffold_1
bnp_BnaA03g47570D	interacts with	spa_c0002_00192			atr_sly62-1b	1323	atr_scaffold00009.155atr	sly_03g025270.2sly	30atrscaffold00009&slych03
bnp_BnaA03g47570D	interacts with	spa_c0006_01444			atr_sol7-0b	567	atr_scaffold00009.155atr	sol_016890_ddof.t1	12atrscaffold00009&solscaffold2605
bnp_BnaA03g47570D	interacts with	tha_Th2v09755			atr_spe59-1b	1270	atr_scaffold00009.155atr	spe_03g004100.1	29atrscaffold00009&spech03
bnp_BnaA03g47570D	interacts with	tha_Th2v26914			atr_stu57-1b	700	atr_scaffold00009.155atr	stu_00010119	16atrscaffold00009&stuchr03
bnp_BnaA03g47570D	interacts with	thh_10025746m			atr_tca81-1b	1522	atr_scaffold00009.155atr	tca_015226	34atrscaffold00009&tcascaffold_3
bnp_BnaA03g47570D	interacts with	thh_10015376m			atr_vvi82-1b	1484	atr_scaffold00009.155atr	vvi_01028887001	33atrscaffold00009&vvichr16
bnp_BnaA03g47570D	interacts with	tsa_Ts7g24420			atr_Zjuj8-13b	715	Zjuj107423422	atr_scaffold00009.155atr	16ZjujNC_029679.1&atrscaffold00009
bnp_BnaA03g47570D	interacts with	vvi_01028887001			atr_Zmay127-4b	472	Zmay100282167	atr_scaffold00009.155atr	13ZmayNC_024462.2&atrscaffold00009
bnp_BnaA03g47570D	interacts with	sgro_evm.TU.tig00153554.325			bcei_bnp1078-2b	310	bcei_evm.model.Scaffold163.41	bnp_BnaA01g14860D	7bceiScaffold163&bnpchrA01
bnp_BnaA03g47570D	interacts with	sspl_Saspl_011193			bcei_bnp1081-1b	253	bcei_evm.model.Scaffold163.41	bnp_BnaA03g47570D	6bceiScaffold163&bnpchrA03
bnp_BnaA03g47570D	interacts with	sspl_Saspl_004839			bcei_bnp1084-0b	265	bcei_evm.model.Scaffold163.41	bnp_BnaA08g31010D	6bceiScaffold163&bnpchrA08_random
bnp_BnaA10g07420D	interacts with	bol_Bo1g040350			bcei_bnp1092-0b	311	bcei_evm.model.Scaffold163.41	bnp_BnaC07g39820D	7bceiScaffold163&bnpchrC07
bnp_BnaA10g07420D	interacts with	bol_Bo2g047720			bcei_bnp3732-6b	532	bcei_evm.model.Scaffold57.287	bnp_BnaA01g14860D	12bceiScaffold57&bnpchrA01
bnp_BnaA10g07420D	interacts with	bol_Bo7g110460			bcei_bnp3738-11b	1176	bcei_evm.model.Scaffold57.287	bnp_BnaA02g10840D	26bceiScaffold57&bnpchrA02
bnp_BnaA10g07420D	interacts with	bol_Bo8g050920			bcei_bnp3742-8b	532	bcei_evm.model.Scaffold57.287	bnp_BnaA03g47570D	12bceiScaffold57&bnpchrA03
bnp_BnaA10g07420D	interacts with	bra_A01555			bcei_bnp3776-15b	791	bcei_evm.model.Scaffold57.287	bnp_BnaA10g07420D	17bceiScaffold57&bnpchrA10
bnp_BnaA10g07420D	interacts with	bra_B01545			bcei_bnp3778-5b	518	bcei_evm.model.Scaffold57.287	bnp_BnaC01g17500D	11bceiScaffold57&bnpchrC01
bnp_BnaA10g07420D	interacts with	bra_H01568			bcei_bnp3784-13b	765	bcei_evm.model.Scaffold57.287	bnp_BnaC02g15060D	17bceiScaffold57&bnpchrC02
bnp_BnaA10g07420D	interacts with	bra_K00184			bcei_bnp3799-9b	582	bcei_evm.model.Scaffold57.287	bnp_BnaC07g39820D	13bceiScaffold57&bnpchrC07
bnp_BnaA10g07420D	interacts with	cgy_08199			bcei_bnp3811-11b	617	bcei_evm.model.Scaffold57.287	bnp_BnaC09g28460D	14bceiScaffold57&bnpchrC09
bnp_BnaA10g07420D	interacts with	cla_002327			bcei_bnp4060-3b	372	bcei_evm.model.Scaffold64.682	bnp_BnaA01g14860D	9bceiScaffold64&bnpchrA01
bnp_BnaA10g07420D	interacts with	cla_006158			bcei_bnp4063-4b	707	bcei_evm.model.Scaffold64.682	bnp_BnaA02g10840D	16bceiScaffold64&bnpchrA02
bnp_BnaA10g07420D	interacts with	cme_3C005360			bcei_bnp4081-2b	253	bcei_evm.model.Scaffold64.682	bnp_BnaA03g47570D	6bceiScaffold64&bnpchrA03
bnp_BnaA10g07420D	interacts with	cme_3C006945			bcei_bnp4112-1b	772	bcei_evm.model.Scaffold64.682	bnp_BnaA10g07420D	17bceiScaffold64&bnpchrA10
bnp_BnaA10g07420D	interacts with	coc_02_g02560			bcei_bnp4124-5b	831	bcei_evm.model.Scaffold64.682	bnp_BnaC02g15060D	19bceiScaffold64&bnpchrC02
bnp_BnaA10g07420D	interacts with	bnp_BnaC09g28460D			bcei_bnp4146-2b	561	bcei_evm.model.Scaffold64.682	bnp_BnaC07g39820D	13bceiScaffold64&bnpchrC07
bnp_BnaA10g07420D	interacts with	cpa_107.89cpa			bcei_bnp4161-10b	969	bcei_evm.model.Scaffold64.682	bnp_BnaC09g28460D	22bceiScaffold64&bnpchrC09
bnp_BnaA10g07420D	interacts with	cru_10005269			bcei_bnp4790-1b	451	bcei_evm.model.Scaffold89.49	bnp_BnaA03g47570D	10bceiScaffold89&bnpchrA03
bnp_BnaA10g07420D	interacts with	cru_10026686			bcei_bnp4871-1b	450	bcei_evm.model.Scaffold89.49	bnp_BnaC07g39820D	10bceiScaffold89&bnpchrC07
bnp_BnaA10g07420D	interacts with	egr_K00288			bcei_bol640-2b	394	bcei_evm.model.Scaffold163.41	bol_Bo1g040350	9bceiScaffold163&bolC1
bnp_BnaA10g07420D	interacts with	gra_006G050000			bcei_bol647-1b	402	bcei_evm.model.Scaffold163.41	bol_Bo7g110460	9bceiScaffold163&bolC7
bnp_BnaA10g07420D	interacts with	gra_007G012200			bcei_bol648-0b	308	bcei_evm.model.Scaffold163.41	bol_Bo8g050920	7bceiScaffold163&bolC8
bnp_BnaA10g07420D	interacts with	Lsat8_6881			bcei_bol2221-10b	732	bcei_evm.model.Scaffold57.287	bol_Bo1g040350	16bceiScaffold57&bolC1
bnp_BnaA10g07420D	interacts with	lus_10014969			bcei_bol2230-14b	1513	bcei_evm.model.Scaffold57.287	bol_Bo2g047720	34bceiScaffold57&bolC2
bnp_BnaA10g07420D	interacts with	lus_10039260			bcei_bol2252-10b	685	bcei_evm.model.Scaffold57.287	bol_Bo7g110460	15bceiScaffold57&bolC7
bnp_BnaA10g07420D	interacts with	lus_10038851			bcei_bol2261-4b	291	bcei_evm.model.Scaffold57.287	bol_Bo8g050920	7bceiScaffold57&bolC8
bnp_BnaA10g07420D	interacts with	lus_10027503			bcei_bol2421-4b	643	bcei_evm.model.Scaffold64.682	bol_Bo1g040350	15bceiScaffold64&bolC1
bnp_BnaA10g07420D	interacts with	mes_06G151200			bcei_bol2425-17b	1342	bcei_evm.model.Scaffold64.682	bol_Bo2g047720	31bceiScaffold64&bolC2
bnp_BnaA10g07420D	interacts with	mes_14G023700			bcei_bol2459-2b	562	bcei_evm.model.Scaffold64.682	bol_Bo7g110460	13bceiScaffold64&bolC7
bnp_BnaA10g07420D	interacts with	mgu_F00314			bcei_bol2892-1b	451	bcei_evm.model.Scaffold89.49	bol_Bo7g110460	10bceiScaffold89&bolC7
bnp_BnaA10g07420D	interacts with	mgu_F01095			bcei_Bost1875-5b	420	Bostr.7305s0024	bcei_evm.model.Scaffold163.41	9BostScaffold7305&bceiScaffold163
bnp_BnaA10g07420D	interacts with	mlut_maker-scaffold_220-fgenesh-gene-1.56-mRNA-1			bcei_Bost1876-4b	713	Bostr.7305s0022	bcei_evm.model.Scaffold57.287	15BostScaffold7305&bceiScaffold57
bnp_BnaA10g07420D	interacts with	mlut_fgenesh_masked-scaffold_327-processed-gene-0.35-mRNA-1			bcei_Bost1877-2b	418	Bostr.7305s0022	bcei_evm.model.Scaffold64.682	9BostScaffold7305&bceiScaffold64
bnp_BnaA10g07420D	interacts with	sin_1009146			bcei_Bost1919-6b	394	Bostr.7867s0374	bcei_evm.model.Scaffold163.41	9BostScaffold7867&bceiScaffold163
bnp_BnaA10g07420D	interacts with	sir_scaffold2159_148sir			bcei_Bost1999-13b	933	Bostr.7867s0374	bcei_evm.model.Scaffold57.287	20BostScaffold7867&bceiScaffold57
bnp_BnaA10g07420D	interacts with	sir_scaffold394_40sir			bcei_Bost2013-12b	741	Bostr.7867s0374	bcei_evm.model.Scaffold64.682	17BostScaffold7867&bceiScaffold64
bnp_BnaA10g07420D	interacts with	spa_c0002_00192			bcei_Bpen811-4b	667	Bpen1261020802	bcei_evm.model.Scaffold163.41	14BpenContig298&bceiScaffold163
bnp_BnaA10g07420D	interacts with	spa_c0006_01444			bcei_Bpen813-3b	621	Bpen1261020802	bcei_evm.model.Scaffold57.287	13BpenContig298&bceiScaffold57
bnp_BnaA10g07420D	interacts with	tha_Th2v09755			bcei_Bpen815-6b	919	Bpen1261020802	bcei_evm.model.Scaffold64.682	19BpenContig298&bceiScaffold64
bnp_BnaA10g07420D	interacts with	tha_Th2v26914			bcei_Bpen816-1b	370	Bpen1261020802	bcei_evm.model.Scaffold89.49	8BpenContig298&bceiScaffold89
bnp_BnaA10g07420D	interacts with	thh_10025746m			bcei_bra634-2b	395	bcei_evm.model.Scaffold163.41	bra_A01555	9bceiScaffold163&braA01
bnp_BnaA10g07420D	interacts with	thh_10015376m			bcei_bra640-0b	312	bcei_evm.model.Scaffold163.41	bra_H01568	7bceiScaffold163&braA08
bnp_BnaA10g07420D	interacts with	tsa_Ts7g24420			bcei_bra642-1b	402	bcei_evm.model.Scaffold163.41	bra_K00184	9bceiScaffold163&braScaffold10985
bnp_BnaA10g07420D	interacts with	sspl_Saspl_011193			bcei_bra2236-11b	783	bcei_evm.model.Scaffold57.287	bra_A01555	17bceiScaffold57&braA01
bnp_BnaA10g07420D	interacts with	sspl_Saspl_004839			bcei_bra2243-15b	794	bcei_evm.model.Scaffold57.287	bra_B01545	17bceiScaffold57&braA02
bnp_BnaC01g17500D	interacts with	bol_Bo1g040350			bcei_bra2275-4b	342	bcei_evm.model.Scaffold57.287	bra_H01568	8bceiScaffold57&braA08
bnp_BnaC01g17500D	interacts with	bol_Bo2g047720			bcei_bra2288-9b	646	bcei_evm.model.Scaffold57.287	bra_K00184	14bceiScaffold57&braScaffold10985
bnp_BnaC01g17500D	interacts with	bol_Bo7g110460			bcei_bra2423-4b	589	bcei_evm.model.Scaffold64.682	bra_A01555	14bceiScaffold64&braA01
bnp_BnaC01g17500D	interacts with	bol_Bo8g050920			bcei_bra2432-2b	675	bcei_evm.model.Scaffold64.682	bra_B01545	15bceiScaffold64&braA02
bnp_BnaC01g17500D	interacts with	bra_A01555			bcei_bra2484-2b	370	bcei_evm.model.Scaffold64.682	bra_K00184	9bceiScaffold64&braScaffold10985
bnp_BnaC01g17500D	interacts with	bra_B01545			bcei_bra2896-1b	404	bcei_evm.model.Scaffold89.49	bra_K00184	9bceiScaffold89&braScaffold10985
bnp_BnaC01g17500D	interacts with	bra_H01568			bcei_bvu272-12b	684	bcei_evm.model.Scaffold163.41	bvu_Bv3_053660_mrxf	15bceiScaffold163&bvuBvchr3.sca003
bnp_BnaC01g17500D	interacts with	bra_K00184			bcei_bvu1002-2b	905	bcei_evm.model.Scaffold57.287	bvu_Bv3_053660_mrxf	20bceiScaffold57&bvuBvchr3.sca003
bnp_BnaC01g17500D	interacts with	bvu_Bv3_053660_mrxf			bcei_bvu1083-66b	3249	bcei_evm.model.Scaffold64.682	bvu_Bv3_053660_mrxf	69bceiScaffold64&bvuBvchr3.sca003
bnp_BnaC01g17500D	interacts with	cgr_23907s0003			bcei_bvu1283-1b	260	bcei_evm.model.Scaffold89.49	bvu_Bv3_053660_mrxf	6bceiScaffold89&bvuBvchr3.sca003
bnp_BnaC01g17500D	interacts with	cgy_08199			bcei_can334-14b	761	bcei_evm.model.Scaffold163.41	can_Capana03g002188	18bceiScaffold163&canChr03
bnp_BnaC01g17500D	interacts with	cla_006158			bcei_can1172-10b	1932	bcei_evm.model.Scaffold57.287	can_Capana03g002188	44bceiScaffold57&canChr03
bnp_BnaC01g17500D	interacts with	coc_02_g02560			bcei_can1260-48b	2508	bcei_evm.model.Scaffold64.682	can_Capana03g002188	55bceiScaffold64&canChr03
bnp_BnaC01g17500D	interacts with	bnp_BnaC07g39820D			bcei_cbac307-0b	810	bcei_evm.model.Scaffold163.41	cbac_rna28479	19bceiScaffold163&cbacCM008454.1
bnp_BnaC01g17500D	interacts with	cpa_107.89cpa			bcei_cbac1056-7b	384	bcei_evm.model.Scaffold57.287	cbac_rna28479	9bceiScaffold57&cbacCM008454.1
bnp_BnaC01g17500D	interacts with	cru_10005269			bcei_cbac1057-0b	343	bcei_evm.model.Scaffold57.287	cbac_rna28548	8bceiScaffold57&cbacCM008454.1
bnp_BnaC01g17500D	interacts with	cru_10026686			bcei_cbac1059-0b	352	bcei_evm.model.Scaffold57.287	cbac_rna28548	8bceiScaffold57&cbacCM008454.1
bnp_BnaC01g17500D	interacts with	csa_108020			bcei_cbac1141-11b	545	bcei_evm.model.Scaffold64.682	cbac_rna28548	12bceiScaffold64&cbacCM008454.1
bnp_BnaC01g17500D	interacts with	cync_Ccrd_002593			bcei_cbac1143-0b	1454	bcei_evm.model.Scaffold64.682	cbac_rna28479	33bceiScaffold64&cbacCM008454.1
bnp_BnaC01g17500D	interacts with	egr_K00288			bcei_cbac1320-0b	430	bcei_evm.model.Scaffold89.49	cbac_rna28479	10bceiScaffold89&cbacCM008454.1
bnp_BnaC01g17500D	interacts with	fve_13220			bcei_cchi359-3b	373	bcei_evm.model.Scaffold163.41	cchi_rna27018	9bceiScaffold163&cchiCM008440.1
bnp_BnaC01g17500D	interacts with	gra_004G117600			bcei_cchi1176-10b	640	bcei_evm.model.Scaffold57.287	cchi_rna27018	15bceiScaffold57&cchiCM008440.1
bnp_BnaC01g17500D	interacts with	gra_006G050000			bcei_cchi1270-4b	432	bcei_evm.model.Scaffold64.682	cchi_rna27018	10bceiScaffold64&cchiCM008440.1
bnp_BnaC01g17500D	interacts with	Lsat9_57541			bcei_cchi1491-2b	372	bcei_evm.model.Scaffold89.49	cchi_rna27018	9bceiScaffold89&cchiCM008440.1
bnp_BnaC01g17500D	interacts with	lal_scaffold847_8lal			bcei_cgr1328-7b	427	bcei_evm.model.Scaffold57.287	cgr_23907s0003	9bceiScaffold57&cgrScaffold23907
bnp_BnaC01g17500D	interacts with	lus_10014969			bcei_cgr1439-1b	308	bcei_evm.model.Scaffold64.682	cgr_23907s0003	7bceiScaffold64&cgrScaffold23907
bnp_BnaC01g17500D	interacts with	lus_10039260			bcei_cgr1697-0b	457	bcei_evm.model.Scaffold89.49	cgr_23907s0003	10bceiScaffold89&cgrScaffold23907
bnp_BnaC01g17500D	interacts with	lus_10038851			bcei_cgy376-9b	799	bcei_evm.model.Scaffold163.41	cgy_08199	17bceiScaffold163&gyscaffold51.1
bnp_BnaC01g17500D	interacts with	lus_10027503			bcei_cgy1307-7b	649	bcei_evm.model.Scaffold57.287	cgy_08199	14bceiScaffold57&gyscaffold51.1
bnp_BnaC01g17500D	interacts with	mes_06G151200			bcei_cgy1435-11b	1086	bcei_evm.model.Scaffold64.682	cgy_08199	23bceiScaffold64&gyscaffold51.1
bnp_BnaC01g17500D	interacts with	mes_14G023700			bcei_cla383-14b	1694	bcei_evm.model.Scaffold163.41	cla_006158	36bceiScaffold163&claChr5
bnp_BnaC01g17500D	interacts with	mgu_F00314			bcei_cla1334-7b	348	bcei_evm.model.Scaffold57.287	cla_002327	8bceiScaffold57&claChr1
bnp_BnaC01g17500D	interacts with	mgu_F01095			bcei_cla1344-34b	2517	bcei_evm.model.Scaffold57.287	cla_006158	54bceiScaffold57&claChr5
bnp_BnaC01g17500D	interacts with	mlut_maker-scaffold_149-augustus-gene-2.65-mRNA-1			bcei_cla1447-49b	4180	bcei_evm.model.Scaffold64.682	cla_006158	87bceiScaffold64&claChr5
bnp_BnaC01g17500D	interacts with	mlut_maker-scaffold_220-fgenesh-gene-1.56-mRNA-1			bcei_cla1670-4b	262	bcei_evm.model.Scaffold89.520	cla_002327	6bceiScaffold89&claChr1
bnp_BnaC01g17500D	interacts with	mlut_fgenesh_masked-scaffold_327-processed-gene-0.35-mRNA-1			bcei_cme1340-7b	335	bcei_evm.model.Scaffold57.287	cme_3C005360	8bceiScaffold57&cmeCM3.5_scaffold00005
bnp_BnaC01g17500D	interacts with	pbr_010869.1			bcei_cme1422-6b	374	bcei_evm.model.Scaffold64.682	cme_3C006945	8bceiScaffold64&cmeCM3.5_scaffold00006
bnp_BnaC01g17500D	interacts with	ptr_012G144800			bcei_cme1659-11b	1609	bcei_evm.model.Scaffold89.49	cme_3C006945	34bceiScaffold89&cmeCM3.5_scaffold00006
bnp_BnaC01g17500D	interacts with	ptr_015G147500			bcei_coc1038-44b	4341	bcei_evm.model.Scaffold57.287	coc_02_g02560	92bceiScaffold57&cocchr2
bnp_BnaC01g17500D	interacts with	rco_30169.t000005			bcei_coc1101-90b	6332	bcei_evm.model.Scaffold64.682	coc_02_g02560	132bceiScaffold64&cocchr2
bnp_BnaC01g17500D	interacts with	roc_G13988			bcei_coc1291-1b	285	bcei_evm.model.Scaffold89.49	coc_02_g02560	6bceiScaffold89&cocchr2
bnp_BnaC01g17500D	interacts with	rra_39_p5			bcei580-7b	1259	bcei_evm.model.Scaffold163.41	bcei_evm.model.Scaffold57.287	28bceiScaffold163&bceiScaffold57
bnp_BnaC01g17500D	interacts with	sin_1009146			bcei581-15b	2078	bcei_evm.model.Scaffold163.41	bcei_evm.model.Scaffold64.682	45bceiScaffold163&bceiScaffold64
bnp_BnaC01g17500D	interacts with	sir_scaffold2159_148sir			bcei1327-34b	6926	bcei_evm.model.Scaffold57.287	bcei_evm.model.Scaffold64.682	153bceiScaffold57&bceiScaffold64
bnp_BnaC01g17500D	interacts with	sir_scaffold394_40sir			bcei_cpa351-11b	1402	bcei_evm.model.Scaffold163.41	cpa_107.89cpa	30bceiScaffold163&cpasupercontig_107
bnp_BnaC01g17500D	interacts with	sly_03g025270.2sly			bcei_cpa1250-22b	1557	bcei_evm.model.Scaffold57.287	cpa_107.89cpa	33bceiScaffold57&cpasupercontig_107
bnp_BnaC01g17500D	interacts with	spa_c0002_00192			bcei_cpa1328-19b	1953	bcei_evm.model.Scaffold64.682	cpa_107.89cpa	41bceiScaffold64&cpasupercontig_107
bnp_BnaC01g17500D	interacts with	spa_c0006_01444			bcei_cpa1546-1b	322	bcei_evm.model.Scaffold89.49	cpa_107.89cpa	7bceiScaffold89&cpasupercontig_107
bnp_BnaC01g17500D	interacts with	spe_03g004100.1			bcei_Cqui690-16b	1747	CquiAUR62021142	bcei_evm.model.Scaffold163.41	39Cquisca_1783&bceiScaffold163
bnp_BnaC01g17500D	interacts with	stu_00010119			bcei_Cqui698-15b	2606	CquiAUR62021142	bcei_evm.model.Scaffold57.287	56Cquisca_1783&bceiScaffold57
bnp_BnaC01g17500D	interacts with	tha_Th2v09755			bcei_Cqui699-29b	2961	CquiAUR62021142	bcei_evm.model.Scaffold64.682	63Cquisca_1783&bceiScaffold64
bnp_BnaC01g17500D	interacts with	tha_Th2v26914			bcei_Cqui1644-4b	919	CquiAUR62031396	bcei_evm.model.Scaffold163.41	20Cquisca_2963&bceiScaffold163
bnp_BnaC01g17500D	interacts with	thh_10025746m			bcei_Cqui1647-5b	966	CquiAUR62031396	bcei_evm.model.Scaffold57.287	21Cquisca_2963&bceiScaffold57
bnp_BnaC01g17500D	interacts with	thh_10015376m			bcei_Cqui1650-6b	1670	CquiAUR62031396	bcei_evm.model.Scaffold64.682	35Cquisca_2963&bceiScaffold64
bnp_BnaC01g17500D	interacts with	tsa_Ts7g24420			bcei_Cqui1651-1b	313	CquiAUR62031396	bcei_evm.model.Scaffold89.49	7Cquisca_2963&bceiScaffold89
bnp_BnaC01g17500D	interacts with	vvi_01028887001			bcei_cru437-2b	448	bcei_evm.model.Scaffold163.41	cru_10005269	10bceiScaffold163&cruscaffold_7
bnp_BnaC01g17500D	interacts with	sgro_evm.TU.tig00153554.325			bcei_cru439-11b	1075	bcei_evm.model.Scaffold163.41	cru_10026686	25bceiScaffold163&cruscaffold_8
bnp_BnaC01g17500D	interacts with	sspl_Saspl_011193			bcei_cru1565-12b	885	bcei_evm.model.Scaffold57.287	cru_10005269	19bceiScaffold57&cruscaffold_7
bnp_BnaC01g17500D	interacts with	sspl_Saspl_004839			bcei_cru1570-26b	2400	bcei_evm.model.Scaffold57.287	cru_10026686	52bceiScaffold57&cruscaffold_8
bnp_BnaC01g17500D	interacts with	sspl_Saspl_050004			bcei_cru1677-4b	798	bcei_evm.model.Scaffold64.682	cru_10005269	18bceiScaffold64&cruscaffold_7
bnp_BnaC02g15060D	interacts with	bol_Bo2g047720			bcei_cru1695-12b	1812	bcei_evm.model.Scaffold64.682	cru_10026686	39bceiScaffold64&cruscaffold_8
bnp_BnaC02g15060D	interacts with	bol_Bo7g110460			bcei_csa400-6b	606	bcei_evm.model.Scaffold163.41	csa_108020	13bceiScaffold163&csascaffold00931
bnp_BnaC02g15060D	interacts with	bra_A01555			bcei_csa1363-11b	809	bcei_evm.model.Scaffold57.287	csa_108020	17bceiScaffold57&csascaffold00931
bnp_BnaC02g15060D	interacts with	bra_B01545			bcei_csa1449-13b	1197	bcei_evm.model.Scaffold64.682	csa_108020	25bceiScaffold64&csascaffold00931
bnp_BnaC02g15060D	interacts with	bra_K00184			bcei_csa1684-7b	999	bcei_evm.model.Scaffold89.49	csa_108020	21bceiScaffold89&csascaffold00931
bnp_BnaC02g15060D	interacts with	bvu_Bv3_053660_mrxf			bcei_Csat280-10b	918	Csat104727478	bcei_evm.model.Scaffold163.41	22CsatNC_025686.1&bceiScaffold163
bnp_BnaC02g15060D	interacts with	cgy_08199			bcei_Csat408-28b	1703	Csat104753322	bcei_evm.model.Scaffold57.287	38CsatNC_025686.1&bceiScaffold57
bnp_BnaC02g15060D	interacts with	cla_006158			bcei_Csat432-28b	2420	Csat104753322	bcei_evm.model.Scaffold64.682	54CsatNC_025686.1&bceiScaffold64
bnp_BnaC02g15060D	interacts with	coc_02_g02560			bcei_Csat459-0b	263	Csat104753322	bcei_evm.model.Scaffold89.49	6CsatNC_025686.1&bceiScaffold89
bnp_BnaC02g15060D	interacts with	cpa_107.89cpa			bcei_Csat2318-2b	446	Csat104717697	bcei_evm.model.Scaffold163.41	10CsatNC_025694.1&bceiScaffold163
bnp_BnaC02g15060D	interacts with	cru_10005269			bcei_Csat2452-6b	933	Csat104717697	bcei_evm.model.Scaffold57.287	20CsatNC_025694.1&bceiScaffold57
bnp_BnaC02g15060D	interacts with	cru_10026686			bcei_Csat2465-3b	712	Csat104717697	bcei_evm.model.Scaffold64.682	16CsatNC_025694.1&bceiScaffold64
bnp_BnaC02g15060D	interacts with	csa_108020			bcei_Csat2622-2b	445	Csat104722401	bcei_evm.model.Scaffold163.41	10CsatNC_025695.1&bceiScaffold163
bnp_BnaC02g15060D	interacts with	cync_Ccrd_017027			bcei_Csat2623-9b	877	Csat104725758	bcei_evm.model.Scaffold163.41	20CsatNC_025695.1&bceiScaffold163
bnp_BnaC02g15060D	interacts with	dca_010668			bcei_Csat2861-27b	2418	Csat104725758	bcei_evm.model.Scaffold57.287	53CsatNC_025695.1&bceiScaffold57
bnp_BnaC02g15060D	interacts with	egr_K00288			bcei_Csat2868-5b	881	Csat104722401	bcei_evm.model.Scaffold57.287	19CsatNC_025695.1&bceiScaffold57
bnp_BnaC02g15060D	interacts with	fve_13220			bcei_Csat2890-3b	711	Csat104722401	bcei_evm.model.Scaffold64.682	16CsatNC_025695.1&bceiScaffold64
bnp_BnaC02g15060D	interacts with	gra_006G050000			bcei_Csat2896-27b	1829	Csat104725758	bcei_evm.model.Scaffold64.682	40CsatNC_025695.1&bceiScaffold64
bnp_BnaC02g15060D	interacts with	gra_007G012200			bcei_Csat2976-0b	265	Csat104725758	bcei_evm.model.Scaffold89.49	6CsatNC_025695.1&bceiScaffold89
bnp_BnaC02g15060D	interacts with	Lsat9_57541			bcei_Csat3038-2b	439	Csat104730864	bcei_evm.model.Scaffold163.41	10CsatNC_025696.1&bceiScaffold163
bnp_BnaC02g15060D	interacts with	lus_10014969			bcei_Csat3167-6b	929	Csat104730864	bcei_evm.model.Scaffold57.287	20CsatNC_025696.1&bceiScaffold57
bnp_BnaC02g15060D	interacts with	lus_10039260			bcei_Csat3179-4b	737	Csat104730864	bcei_evm.model.Scaffold64.682	17CsatNC_025696.1&bceiScaffold64
bnp_BnaC02g15060D	interacts with	lus_10038851			bcei_Csat4596-13b	1029	Csat104761256	bcei_evm.model.Scaffold163.41	24CsatNC_025702.1&bceiScaffold163
bnp_BnaC02g15060D	interacts with	lus_10027503			bcei_Csat4720-26b	2291	Csat104763405	bcei_evm.model.Scaffold57.287	50CsatNC_025702.1&bceiScaffold57
bnp_BnaC02g15060D	interacts with	mes_06G151200			bcei_Csat4737-28b	1898	Csat104763405	bcei_evm.model.Scaffold64.682	41CsatNC_025702.1&bceiScaffold64
bnp_BnaC02g15060D	interacts with	mes_14G023700			bcei_cync306-8b	476	bcei_evm.model.Scaffold163.41	cync_Ccrd_002593	11bceiScaffold163&cyncCM009746.1
bnp_BnaC02g15060D	interacts with	mgu_F00314			bcei_cync1070-1b	371	bcei_evm.model.Scaffold57.287	cync_Ccrd_017027	9bceiScaffold57&cyncCM009744.1
bnp_BnaC02g15060D	interacts with	mgu_F01095			bcei_cync1191-1b	554	bcei_evm.model.Scaffold64.682	cync_Ccrd_017027	13bceiScaffold64&cyncCM009744.1
bnp_BnaC02g15060D	interacts with	mlut_maker-scaffold_149-augustus-gene-2.65-mRNA-1			bcei_cync1196-4b	305	bcei_evm.model.Scaffold64.682	cync_Ccrd_002593	8bceiScaffold64&cyncCM009746.1
bnp_BnaC02g15060D	interacts with	mlut_maker-scaffold_220-fgenesh-gene-1.56-mRNA-1			bcei_cync1406-4b	589	bcei_evm.model.Scaffold89.49	cync_Ccrd_017027	14bceiScaffold89&cyncCM009744.1
bnp_BnaC02g15060D	interacts with	mlut_fgenesh_masked-scaffold_327-processed-gene-0.35-mRNA-1			bcei_dca491-10b	509	bcei_evm.model.Scaffold163.41	dca_010668	11bceiScaffold163&dcaDCARv2_Chr3
bnp_BnaC02g15060D	interacts with	pbr_010869.1			bcei_dca1757-0b	988	bcei_evm.model.Scaffold57.287	dca_010668	22bceiScaffold57&dcaDCARv2_Chr3
bnp_BnaC02g15060D	interacts with	ptr_012G144800			bcei_dca1763-0b	728	bcei_evm.model.Scaffold57.287	dca_014514	16bceiScaffold57&dcaDCARv2_Chr4
bnp_BnaC02g15060D	interacts with	ptr_015G147500			bcei_dca1882-45b	2146	bcei_evm.model.Scaffold64.682	dca_010668	46bceiScaffold64&dcaDCARv2_Chr3
bnp_BnaC02g15060D	interacts with	rco_30169.t000005			bcei_dca1890-20b	899	bcei_evm.model.Scaffold64.682	dca_014514	21bceiScaffold64&dcaDCARv2_Chr4
bnp_BnaC02g15060D	interacts with	roc_G13988			bcei_egr419-8b	1227	bcei_evm.model.Scaffold163.41	egr_K00288	27bceiScaffold163&egrChr11
bnp_BnaC02g15060D	interacts with	salp_SapurV1A.1225s0130.1			bcei_egr1537-20b	1179	bcei_evm.model.Scaffold57.287	egr_K00288	26bceiScaffold57&egrChr11
bnp_BnaC02g15060D	interacts with	sin_1009146			bcei_egr1639-18b	1099	bcei_evm.model.Scaffold64.682	egr_K00288	23bceiScaffold64&egrChr11
bnp_BnaC02g15060D	interacts with	sir_scaffold2159_148sir			bcei_egr1890-14b	1606	bcei_evm.model.Scaffold89.49	egr_K00288	34bceiScaffold89&egrChr11
bnp_BnaC02g15060D	interacts with	sir_scaffold394_40sir			bcei_frax928-5b	279	bcei_evm.model.Scaffold57.287	frax_FRAEX38873_v2_000093350.1	6bceiScaffold57&fraxContig2021
bnp_BnaC02g15060D	interacts with	sly_03g025270.2sly			bcei_fve1281-51b	3189	bcei_evm.model.Scaffold57.287	fve_13220	69bceiScaffold57&fveLG7
bnp_BnaC02g15060D	interacts with	spa_c0002_00192			bcei_fve1346-45b	2462	bcei_evm.model.Scaffold64.682	fve_13220	52bceiScaffold64&fveLG7
bnp_BnaC02g15060D	interacts with	spa_c0006_01444			bcei_gra582-4b	728	bcei_evm.model.Scaffold163.41	gra_004G117600	16bceiScaffold163&graChr04
bnp_BnaC02g15060D	interacts with	spe_03g004100.1			bcei_gra584-2b	749	bcei_evm.model.Scaffold163.41	gra_006G050000	16bceiScaffold163&graChr06
bnp_BnaC02g15060D	interacts with	stu_00010119			bcei_gra586-24b	3467	bcei_evm.model.Scaffold163.41	gra_007G012200	71bceiScaffold163&graChr07
bnp_BnaC02g15060D	interacts with	tha_Th2v09755			bcei_gra2140-13b	922	bcei_evm.model.Scaffold57.287	gra_004G117600	20bceiScaffold57&graChr04
bnp_BnaC02g15060D	interacts with	tha_Th2v26914			bcei_gra2145-9b	728	bcei_evm.model.Scaffold57.287	gra_006G050000	16bceiScaffold57&graChr06
bnp_BnaC02g15060D	interacts with	tha_Th2v28952			bcei_gra2149-26b	2103	bcei_evm.model.Scaffold57.287	gra_007G012200	47bceiScaffold57&graChr07
bnp_BnaC02g15060D	interacts with	thh_10025746m			bcei_gra2258-16b	1181	bcei_evm.model.Scaffold64.682	gra_004G117600	26bceiScaffold64&graChr04
bnp_BnaC02g15060D	interacts with	thh_10015376m			bcei_gra2269-5b	1900	bcei_evm.model.Scaffold64.682	gra_006G050000	39bceiScaffold64&graChr06
bnp_BnaC02g15060D	interacts with	tsa_Ts7g24420			bcei_gra2276-28b	2325	bcei_evm.model.Scaffold64.682	gra_007G012200	52bceiScaffold64&graChr07
bnp_BnaC02g15060D	interacts with	vvi_01028887001			bcei_hbra541-5b	282	bcei_evm.model.Scaffold57.287	hbra_rna47998	6bceiScaffold57&hbraNW_018746597.1
bnp_BnaC02g15060D	interacts with	sspl_Saspl_011193			bcei_Inil258-3b	364	Inil109173124	bcei_evm.model.Scaffold163.41	8InilNW_017616893.1&bceiScaffold163
bnp_BnaC02g15060D	interacts with	sspl_Saspl_050004			bcei_Inil262-4b	331	Inil109173124	bcei_evm.model.Scaffold57.287	7InilNW_017616893.1&bceiScaffold57
bnp_BnaC07g39820D	interacts with	bol_Bo1g040350			bcei_Inil266-4b	426	Inil109173124	bcei_evm.model.Scaffold64.682	9InilNW_017616893.1&bceiScaffold64
bnp_BnaC07g39820D	interacts with	bol_Bo2g047720			bcei_jcu675-3b	346	bcei_evm.model.Scaffold64.682	jcu_4S00346.60jcu	7bceiScaffold64&jcu_4S00346
bnp_BnaC07g39820D	interacts with	bol_Bo7g110460			bcei_lac465-9b	834	bcei_evm.model.Scaffold163.41	Lsat8_6881	19bceiScaffold163&lg_8
bnp_BnaC07g39820D	interacts with	bol_Bo8g050920			bcei_lac466-11b	546	bcei_evm.model.Scaffold163.41	Lsat9_57541	12bceiScaffold163&lg_9
bnp_BnaC07g39820D	interacts with	bra_A01555			bcei_lac1654-11b	1484	bcei_evm.model.Scaffold57.287	Lsat8_6881	33bceiScaffold57&lg_8
bnp_BnaC07g39820D	interacts with	bra_B01545			bcei_lac1658-5b	656	bcei_evm.model.Scaffold57.287	Lsat9_57541	14bceiScaffold57&lg_9
bnp_BnaC07g39820D	interacts with	bra_H01568			bcei_lac1777-20b	1117	bcei_evm.model.Scaffold64.682	Lsat9_57541	24bceiScaffold64&lg_9
bnp_BnaC07g39820D	interacts with	bra_K00184			bcei_lal1297-0b	294	bcei_evm.model.Scaffold57.287	lal_scaffold847_8lal	6bceiScaffold57&lal_scaffold847
bnp_BnaC07g39820D	interacts with	cgr_23907s0003			bcei_lus731-7b	905	bcei_evm.model.Scaffold163.41	lus_10014969	20bceiScaffold163&lusscaffold2022
bnp_BnaC07g39820D	interacts with	cgy_08199			bcei_lus735-18b	1345	bcei_evm.model.Scaffold163.41	lus_10039260	29bceiScaffold163&lusscaffold33
bnp_BnaC07g39820D	interacts with	cla_006158			bcei_lus736-5b	781	bcei_evm.model.Scaffold163.41	lus_10038851	17bceiScaffold163&lusscaffold34
bnp_BnaC07g39820D	interacts with	coc_02_g02560			bcei_lus738-16b	1907	bcei_evm.model.Scaffold163.41	lus_10027503	41bceiScaffold163&lusscaffold96
bnp_BnaC07g39820D	interacts with	cpa_107.89cpa			bcei_lus2558-14b	852	bcei_evm.model.Scaffold57.287	lus_10014969	19bceiScaffold57&lusscaffold2022
bnp_BnaC07g39820D	interacts with	cru_10005269			bcei_lus2571-13b	1285	bcei_evm.model.Scaffold57.287	lus_10039260	28bceiScaffold57&lusscaffold33
bnp_BnaC07g39820D	interacts with	cru_10026686			bcei_lus2576-22b	1277	bcei_evm.model.Scaffold57.287	lus_10038851	28bceiScaffold57&lusscaffold34
bnp_BnaC07g39820D	interacts with	csa_108020			bcei_lus2597-27b	1901	bcei_evm.model.Scaffold57.287	lus_10027503	41bceiScaffold57&lusscaffold96
bnp_BnaC07g39820D	interacts with	egr_K00288			bcei_lus2731-15b	1712	bcei_evm.model.Scaffold64.682	lus_10014969	37bceiScaffold64&lusscaffold2022
bnp_BnaC07g39820D	interacts with	fve_13220			bcei_lus2757-35b	2027	bcei_evm.model.Scaffold64.682	lus_10039260	42bceiScaffold64&lusscaffold33
bnp_BnaC07g39820D	interacts with	gra_004G117600			bcei_lus2758-14b	1938	bcei_evm.model.Scaffold64.682	lus_10038851	42bceiScaffold64&lusscaffold34
bnp_BnaC07g39820D	interacts with	gra_006G050000			bcei_lus2789-29b	2599	bcei_evm.model.Scaffold64.682	lus_10027503	55bceiScaffold64&lusscaffold96
bnp_BnaC07g39820D	interacts with	gra_007G012200			bcei_lus3185-12b	1155	bcei_evm.model.Scaffold89.49	lus_10014969	25bceiScaffold89&lusscaffold2022
bnp_BnaC07g39820D	interacts with	Lsat8_6881			bcei_lus3211-1b	282	bcei_evm.model.Scaffold89.49	lus_10039260	6bceiScaffold89&lusscaffold33
bnp_BnaC07g39820D	interacts with	Lsat9_57541			bcei_lus3214-12b	1173	bcei_evm.model.Scaffold89.49	lus_10038851	25bceiScaffold89&lusscaffold34
bnp_BnaC07g39820D	interacts with	lus_10014969			bcei_lus3249-1b	289	bcei_evm.model.Scaffold89.49	lus_10027503	6bceiScaffold89&lusscaffold96
bnp_BnaC07g39820D	interacts with	lus_10039260			bcei_mdo1940-4b	669	bcei_evm.model.Scaffold57.287	mdo_0000239646	15bceiScaffold57&mdochr1
bnp_BnaC07g39820D	interacts with	lus_10038851			bcei_mdo2083-18b	1205	bcei_evm.model.Scaffold64.682	mdo_0000239646	26bceiScaffold64&mdochr1
bnp_BnaC07g39820D	interacts with	lus_10027503			bcei_mes576-22b	2092	bcei_evm.model.Scaffold163.41	mes_06G151200	45bceiScaffold163&meschr06
bnp_BnaC07g39820D	interacts with	mes_06G151200			bcei_mes578-20b	1969	bcei_evm.model.Scaffold163.41	mes_14G023700	42bceiScaffold163&meschr14
bnp_BnaC07g39820D	interacts with	mes_14G023700			bcei_mes1955-46b	3073	bcei_evm.model.Scaffold57.287	mes_06G151200	65bceiScaffold57&meschr06
bnp_BnaC07g39820D	interacts with	mgu_F00314			bcei_mes1967-37b	2378	bcei_evm.model.Scaffold57.287	mes_14G023700	50bceiScaffold57&meschr14
bnp_BnaC07g39820D	interacts with	mgu_F01095			bcei_mes2097-40b	3973	bcei_evm.model.Scaffold64.682	mes_06G151200	83bceiScaffold64&meschr06
bnp_BnaC07g39820D	interacts with	mlut_maker-scaffold_149-augustus-gene-2.65-mRNA-1			bcei_mes2101-39b	3510	bcei_evm.model.Scaffold64.682	mes_14G023700	73bceiScaffold64&meschr14
bnp_BnaC07g39820D	interacts with	mlut_maker-scaffold_220-fgenesh-gene-1.56-mRNA-1			bcei_mgu447-19b	1954	bcei_evm.model.Scaffold163.41	mgu_F00314	42bceiScaffold163&mguscaffold_6
bnp_BnaC07g39820D	interacts with	mlut_fgenesh_masked-scaffold_327-processed-gene-0.35-mRNA-1			bcei_mgu448-14b	1238	bcei_evm.model.Scaffold163.41	mgu_F01095	27bceiScaffold163&mguscaffold_6
bnp_BnaC07g39820D	interacts with	ptr_012G144800			bcei_mgu1598-39b	4049	bcei_evm.model.Scaffold57.287	mgu_F00314	86bceiScaffold57&mguscaffold_6
bnp_BnaC07g39820D	interacts with	ptr_015G147500			bcei_mgu1599-26b	2624	bcei_evm.model.Scaffold57.287	mgu_F01095	56bceiScaffold57&mguscaffold_6
bnp_BnaC07g39820D	interacts with	rco_30169.t000005			bcei_mgu1711-91b	6645	bcei_evm.model.Scaffold64.682	mgu_F00314	138bceiScaffold64&mguscaffold_6
bnp_BnaC07g39820D	interacts with	rra_328_p7			bcei_mgu1712-53b	3440	bcei_evm.model.Scaffold64.682	mgu_F01095	73bceiScaffold64&mguscaffold_6
bnp_BnaC07g39820D	interacts with	rra_39_p5			bcei_mlut875-1b	337	bcei_evm.model.Scaffold163.41	mlut_maker-scaffold_1197-fgenesh-gene-0.69-mRNA-1	7bceiScaffold163&mlutscaffold_1197
bnp_BnaC07g39820D	interacts with	sin_1009146			bcei_mlut877-14b	1180	bcei_evm.model.Scaffold163.41	mlut_maker-scaffold_149-augustus-gene-2.65-mRNA-1	25bceiScaffold163&mlutscaffold_149
bnp_BnaC07g39820D	interacts with	sir_scaffold2159_148sir			bcei_mlut878-13b	752	bcei_evm.model.Scaffold163.41	mlut_maker-scaffold_220-fgenesh-gene-1.56-mRNA-1	16bceiScaffold163&mlutscaffold_220
bnp_BnaC07g39820D	interacts with	sir_scaffold394_40sir			bcei_mlut879-7b	843	bcei_evm.model.Scaffold163.41	mlut_fgenesh_masked-scaffold_327-processed-gene-0.35-mRNA-1	18bceiScaffold163&mlutscaffold_327
bnp_BnaC07g39820D	interacts with	sly_03g025270.2sly			bcei_mlut2978-4b	336	bcei_evm.model.Scaffold57.287	mlut_maker-scaffold_1197-fgenesh-gene-0.69-mRNA-1	7bceiScaffold57&mlutscaffold_1197
bnp_BnaC07g39820D	interacts with	spa_c0002_00192			bcei_mlut2984-13b	1370	bcei_evm.model.Scaffold57.287	mlut_maker-scaffold_149-augustus-gene-2.65-mRNA-1	29bceiScaffold57&mlutscaffold_149
bnp_BnaC07g39820D	interacts with	spa_c0006_01444			bcei_mlut2994-8b	810	bcei_evm.model.Scaffold57.287	mlut_maker-scaffold_220-fgenesh-gene-1.56-mRNA-1	17bceiScaffold57&mlutscaffold_220
bnp_BnaC07g39820D	interacts with	stu_00010119			bcei_mlut3001-14b	905	bcei_evm.model.Scaffold57.287	mlut_fgenesh_masked-scaffold_327-processed-gene-0.35-mRNA-1	19bceiScaffold57&mlutscaffold_327
bnp_BnaC07g39820D	interacts with	tha_Th2v09755			bcei_mlut3180-2b	482	bcei_evm.model.Scaffold64.682	mlut_maker-scaffold_1197-fgenesh-gene-0.69-mRNA-1	10bceiScaffold64&mlutscaffold_1197
bnp_BnaC07g39820D	interacts with	tha_Th2v26914			bcei_mlut3190-25b	1722	bcei_evm.model.Scaffold64.682	mlut_maker-scaffold_149-augustus-gene-2.65-mRNA-1	36bceiScaffold64&mlutscaffold_149
bnp_BnaC07g39820D	interacts with	thh_10025746m			bcei_mlut3202-24b	1433	bcei_evm.model.Scaffold64.682	mlut_maker-scaffold_220-fgenesh-gene-1.56-mRNA-1	30bceiScaffold64&mlutscaffold_220
bnp_BnaC07g39820D	interacts with	thh_10015376m			bcei_mlut3211-7b	988	bcei_evm.model.Scaffold64.682	mlut_fgenesh_masked-scaffold_327-processed-gene-0.35-mRNA-1	21bceiScaffold64&mlutscaffold_327
bnp_BnaC07g39820D	interacts with	tsa_Ts7g24420			bcei_mtr1554-6b	317	bcei_evm.model.Scaffold64.682	mtr_6g047580	7bceiScaffold64&mtrchr6
bnp_BnaC07g39820D	interacts with	vvi_01028887001			bcei_nnu377-3b	283	bcei_evm.model.Scaffold163.41	nnu_04141	7bceiScaffold163&nnumegascaffold_2
bnp_BnaC07g39820D	interacts with	sgro_evm.TU.tig00153554.325			bcei_nnu383-4b	345	bcei_evm.model.Scaffold163.41	nnu_08652	8bceiScaffold163&nnumegascaffold_8
bnp_BnaC07g39820D	interacts with	sspl_Saspl_011193			bcei_nnu1437-12b	708	bcei_evm.model.Scaffold57.287	nnu_04141	17bceiScaffold57&nnumegascaffold_2
bnp_BnaC07g39820D	interacts with	sspl_Saspl_004839			bcei_nnu1464-13b	884	bcei_evm.model.Scaffold57.287	nnu_08652	20bceiScaffold57&nnumegascaffold_8
bnp_BnaC09g28460D	interacts with	bol_Bo1g040350			bcei_nnu1541-8b	574	bcei_evm.model.Scaffold64.682	nnu_04141	13bceiScaffold64&nnumegascaffold_2
bnp_BnaC09g28460D	interacts with	bol_Bo2g047720			bcei_nnu1559-7b	488	bcei_evm.model.Scaffold64.682	nnu_08652	11bceiScaffold64&nnumegascaffold_8
bnp_BnaC09g28460D	interacts with	bol_Bo7g110460			bcei_nnu1796-0b	973	bcei_evm.model.Scaffold89.49	nnu_08652	22bceiScaffold89&nnumegascaffold_8
bnp_BnaC09g28460D	interacts with	bra_A01555			bcei_olea1700-5b	546	bcei_evm.model.Scaffold57.287	olea_Oeu022598.1	12bceiScaffold57&oleachr1
bnp_BnaC09g28460D	interacts with	bra_B01545			bcei_olea1730-5b	284	bcei_evm.model.Scaffold57.287	olea_Oeu004111.1	6bceiScaffold57&oleascaffold1148
bnp_BnaC09g28460D	interacts with	bra_K00184			bcei_oth607-4b	254	bcei_evm.model.Scaffold57.287	oth_04688	6bceiScaffold57&oth_012
bnp_BnaC09g28460D	interacts with	bvu_Bv3_053660_mrxf			bcei_pax1690-1b	293	bcei_evm.model.Scaffold64.682	pax_00057g00322	6bceiScaffold64&pax_00057
bnp_BnaC09g28460D	interacts with	can_Capana03g002188			bcei_pax1726-2b	339	bcei_evm.model.Scaffold64.682	pax_00848g00023	7bceiScaffold64&pax_00848
bnp_BnaC09g28460D	interacts with	cgy_08199			bcei_pbr727-17b	1029	bcei_evm.model.Scaffold163.41	pbr_010869.1	22bceiScaffold163&pbrChr13
bnp_BnaC09g28460D	interacts with	cla_006158			bcei_pbr2471-3b	928	bcei_evm.model.Scaffold57.287	pbr_010869.1	20bceiScaffold57&pbrChr13
bnp_BnaC09g28460D	interacts with	coc_02_g02560			bcei_pbr2638-40b	2220	bcei_evm.model.Scaffold64.682	pbr_010869.1	46bceiScaffold64&pbrChr13
bnp_BnaC09g28460D	interacts with	cpa_107.89cpa			bcei_pbr3056-1b	287	bcei_evm.model.Scaffold89.49	pbr_010869.1	6bceiScaffold89&pbrChr13
bnp_BnaC09g28460D	interacts with	cru_10005269			bcei_ptr631-0b	839	bcei_evm.model.Scaffold163.41	ptr_012G144800	19bceiScaffold163&ptrChr12
bnp_BnaC09g28460D	interacts with	cru_10026686			bcei_ptr634-0b	681	bcei_evm.model.Scaffold163.41	ptr_015G147500	16bceiScaffold163&ptrChr15
bnp_BnaC09g28460D	interacts with	csa_108020			bcei_ptr2259-20b	1031	bcei_evm.model.Scaffold57.287	ptr_012G144800	22bceiScaffold57&ptrChr12
bnp_BnaC09g28460D	interacts with	dca_010668			bcei_ptr2271-16b	822	bcei_evm.model.Scaffold57.287	ptr_015G147500	18bceiScaffold57&ptrChr15
bnp_BnaC09g28460D	interacts with	egr_K00288			bcei_ptr2411-1b	1301	bcei_evm.model.Scaffold64.682	ptr_012G144800	29bceiScaffold64&ptrChr12
bnp_BnaC09g28460D	interacts with	fve_13220			bcei_ptr2420-7b	348	bcei_evm.model.Scaffold64.682	ptr_014G086400	8bceiScaffold64&ptrChr14
bnp_BnaC09g28460D	interacts with	gra_006G050000			bcei_ptr2432-1b	345	bcei_evm.model.Scaffold64.682	ptr_015G147500	7bceiScaffold64&ptrChr15
bnp_BnaC09g28460D	interacts with	gra_007G012200			bcei_ptr2788-0b	664	bcei_evm.model.Scaffold89.49	ptr_012G144800	14bceiScaffold89&ptrChr12
bnp_BnaC09g28460D	interacts with	Lsat9_57541			bcei_ptr2804-0b	773	bcei_evm.model.Scaffold89.49	ptr_015G147500	17bceiScaffold89&ptrChr15
bnp_BnaC09g28460D	interacts with	lus_10014969			bcei_rco392-27b	1531	bcei_evm.model.Scaffold163.41	rco_30169.t000005	33bceiScaffold163&rco30169
bnp_BnaC09g28460D	interacts with	lus_10039260			bcei_rco1312-13b	1481	bcei_evm.model.Scaffold57.287	rco_30169.t000005	31bceiScaffold57&rco30169
bnp_BnaC09g28460D	interacts with	lus_10038851			bcei_rco1414-51b	2861	bcei_evm.model.Scaffold64.682	rco_30169.t000005	59bceiScaffold64&rco30169
bnp_BnaC09g28460D	interacts with	lus_10027503			bcei_roc370-12b	750	bcei_evm.model.Scaffold163.41	roc_G13988	16bceiScaffold163&rocS0129
bnp_BnaC09g28460D	interacts with	mdo_0000590964			bcei_roc1275-3b	704	bcei_evm.model.Scaffold57.287	roc_G13988	15bceiScaffold57&rocS0129
bnp_BnaC09g28460D	interacts with	mes_06G151200			bcei_roc1365-24b	1410	bcei_evm.model.Scaffold64.682	roc_G13988	29bceiScaffold64&rocS0129
bnp_BnaC09g28460D	interacts with	mes_14G023700			bcei_roc1581-1b	281	bcei_evm.model.Scaffold89.49	roc_G13988	6bceiScaffold89&rocS0129
bnp_BnaC09g28460D	interacts with	mgu_F00314			bcei_rra112-5b	356	bcei_evm.model.Scaffold57.287	rra_39_p5	8bceiScaffold57&rrarra_39
bnp_BnaC09g28460D	interacts with	mgu_F01095			bcei_salp571-0b	261	bcei_evm.model.Scaffold163.41	salp_SapurV1A.1225s0130.1	6bceiScaffold163&salpchr15
bnp_BnaC09g28460D	interacts with	mlut_maker-scaffold_149-augustus-gene-2.65-mRNA-1			bcei_salp1965-10b	537	bcei_evm.model.Scaffold57.287	salp_SapurV1A.0862s0200.1	12bceiScaffold57&salpchr12
bnp_BnaC09g28460D	interacts with	mlut_maker-scaffold_220-fgenesh-gene-1.56-mRNA-1			bcei_salp2107-1b	1007	bcei_evm.model.Scaffold64.682	salp_SapurV1A.0862s0200.1	22bceiScaffold64&salpchr12
bnp_BnaC09g28460D	interacts with	mlut_fgenesh_masked-scaffold_327-processed-gene-0.35-mRNA-1			bcei_salp2125-1b	324	bcei_evm.model.Scaffold64.682	salp_SapurV1A.1225s0130.1	7bceiScaffold64&salpchr15
bnp_BnaC09g28460D	interacts with	pbr_010869.1			bcei_salp2463-0b	425	bcei_evm.model.Scaffold89.49	salp_SapurV1A.0862s0200.1	10bceiScaffold89&salpchr12
bnp_BnaC09g28460D	interacts with	rco_30169.t000005			bcei_salp2484-1b	504	bcei_evm.model.Scaffold89.49	salp_SapurV1A.1225s0130.1	11bceiScaffold89&salpchr15
bnp_BnaC09g28460D	interacts with	roc_G13988			bcei_sin446-12b	928	bcei_evm.model.Scaffold163.41	sin_1009146	20bceiScaffold163&sinLG7
bnp_BnaC09g28460D	interacts with	sin_1009146			bcei_sin1648-13b	1874	bcei_evm.model.Scaffold57.287	sin_1009146	40bceiScaffold57&sinLG7
bnp_BnaC09g28460D	interacts with	sir_scaffold2159_148sir			bcei_sin1775-63b	3606	bcei_evm.model.Scaffold64.682	sin_1009146	75bceiScaffold64&sinLG7
bnp_BnaC09g28460D	interacts with	sir_scaffold394_40sir			bcei_sir393-2b	449	bcei_evm.model.Scaffold163.41	sir_scaffold2159_148sir	10bceiScaffold163&sir_scaffold2159
bnp_BnaC09g28460D	interacts with	spa_c0002_00192			bcei_sir1352-14b	935	bcei_evm.model.Scaffold57.287	sir_scaffold2159_148sir	20bceiScaffold57&sir_scaffold2159
bnp_BnaC09g28460D	interacts with	spa_c0006_01444			bcei_sir1361-10b	521	bcei_evm.model.Scaffold57.287	sir_scaffold394_40sir	11bceiScaffold57&sir_scaffold394
bnp_BnaC09g28460D	interacts with	spe_03g004100.1			bcei_sir1475-3b	764	bcei_evm.model.Scaffold64.682	sir_scaffold2159_148sir	17bceiScaffold64&sir_scaffold2159
bnp_BnaC09g28460D	interacts with	stu_00010119			bcei_sir1486-0b	419	bcei_evm.model.Scaffold64.682	sir_scaffold394_40sir	9bceiScaffold64&sir_scaffold394
bnp_BnaC09g28460D	interacts with	tha_Th2v09755			bcei_sir1757-0b	512	bcei_evm.model.Scaffold89.49	sir_scaffold394_40sir	11bceiScaffold89&sir_scaffold394
bnp_BnaC09g28460D	interacts with	tha_Th2v26914			bcei_sly449-1b	903	bcei_evm.model.Scaffold163.41	sly_03g025270.2sly	20bceiScaffold163&slych03
bnp_BnaC09g28460D	interacts with	thh_10025746m			bcei_sly1554-26b	1351	bcei_evm.model.Scaffold57.287	sly_03g025270.2sly	29bceiScaffold57&slych03
bnp_BnaC09g28460D	interacts with	thh_10015376m			bcei_sly1660-2b	373	bcei_evm.model.Scaffold64.682	sly_03g025270.2sly	8bceiScaffold64&slych03
bnp_BnaC09g28460D	interacts with	tsa_Ts7g24420			bcei_sly1908-0b	1518	bcei_evm.model.Scaffold89.49	sly_03g025270.2sly	32bceiScaffold89&slych03
bnp_BnaC09g28460D	interacts with	vvi_01028887001			bcei_sol128-5b	282	bcei_evm.model.Scaffold57.287	sol_016890_ddof.t1	6bceiScaffold57&solscaffold2605
bnp_BnaC09g28460D	interacts with	sgro_evm.TU.tig00153554.325			bcei_sol149-0b	380	bcei_evm.model.Scaffold64.682	sol_016890_ddof.t1	8bceiScaffold64&solscaffold2605
bnp_BnaC09g28460D	interacts with	sspl_Saspl_011193			bcei_spa440-11b	1147	bcei_evm.model.Scaffold163.41	spa_c0002_00192	26bceiScaffold163&spaSp6
bnp_BnaC09g28460D	interacts with	sspl_Saspl_004839			bcei_spa441-2b	448	bcei_evm.model.Scaffold163.41	spa_c0006_01444	10bceiScaffold163&spaSp7
bnp_BnaC09g28460D	interacts with	sspl_Saspl_050004			bcei_spa1637-28b	2547	bcei_evm.model.Scaffold57.287	spa_c0002_00192	54bceiScaffold57&spaSp6
bol_Bo1g040350	interacts with	bra_A01555			bcei_spa1642-13b	938	bcei_evm.model.Scaffold57.287	spa_c0006_01444	20bceiScaffold57&spaSp7
bol_Bo1g040350	interacts with	bra_B01545			bcei_spa1769-23b	2505	bcei_evm.model.Scaffold64.682	spa_c0002_00192	54bceiScaffold64&spaSp6
bol_Bo1g040350	interacts with	bra_H01568			bcei_spa1781-4b	746	bcei_evm.model.Scaffold64.682	spa_c0006_01444	17bceiScaffold64&spaSp7
bol_Bo1g040350	interacts with	bra_K00184			bcei_spe435-10b	1259	bcei_evm.model.Scaffold163.41	spe_03g004100.1	29bceiScaffold163&spech03
bol_Bo1g040350	interacts with	bvu_Bv3_053660_mrxf			bcei_spe1498-26b	1759	bcei_evm.model.Scaffold57.287	spe_03g004100.1	39bceiScaffold57&spech03
bol_Bo1g040350	interacts with	cgr_23907s0003			bcei_spe1596-27b	1554	bcei_evm.model.Scaffold64.682	spe_03g004100.1	33bceiScaffold64&spech03
bol_Bo1g040350	interacts with	cgy_08199			bcei_stu420-2b	346	bcei_evm.model.Scaffold163.41	stu_00010119	8bceiScaffold163&stuchr03
bol_Bo1g040350	interacts with	cla_006158			bcei_stu1399-8b	753	bcei_evm.model.Scaffold57.287	stu_00010119	16bceiScaffold57&stuchr03
bol_Bo1g040350	interacts with	coc_02_g02560			bcei_stu1506-5b	472	bcei_evm.model.Scaffold64.682	stu_00010119	10bceiScaffold64&stuchr03
bol_Bo1g040350	interacts with	bol_Bo2g047720			bcei_stu1746-1b	286	bcei_evm.model.Scaffold89.49	stu_00010119	6bceiScaffold89&stuchr03
bol_Bo1g040350	interacts with	bol_Bo7g110460			bcei_tca1175-56b	6217	bcei_evm.model.Scaffold57.287	tca_015226	134bceiScaffold57&tcascaffold_3
bol_Bo1g040350	interacts with	bol_Bo8g050920			bcei_tca1244-136b	9312	bcei_evm.model.Scaffold64.682	tca_015226	194bceiScaffold64&tcascaffold_3
bol_Bo1g040350	interacts with	cpa_107.89cpa			bcei_tca1406-1b	371	bcei_evm.model.Scaffold89.49	tca_015226	8bceiScaffold89&tcascaffold_3
bol_Bo1g040350	interacts with	cru_10005269			bcei_tha612-16b	985	bcei_evm.model.Scaffold163.41	tha_Th2v09755	21bceiScaffold163&thascaffold00005
bol_Bo1g040350	interacts with	cru_10026686			bcei_tha618-11b	1016	bcei_evm.model.Scaffold163.41	tha_Th2v26914	22bceiScaffold163&thascaffold00041
bol_Bo1g040350	interacts with	csa_108020			bcei_tha619-7b	404	bcei_evm.model.Scaffold163.41	tha_Th2v28952	9bceiScaffold163&thascaffold00068
bol_Bo1g040350	interacts with	cync_Ccrd_002593			bcei_tha2214-10b	1599	bcei_evm.model.Scaffold57.287	tha_Th2v09755	34bceiScaffold57&thascaffold00005
bol_Bo1g040350	interacts with	egr_K00288			bcei_tha2243-12b	1393	bcei_evm.model.Scaffold57.287	tha_Th2v26914	30bceiScaffold57&thascaffold00041
bol_Bo1g040350	interacts with	fve_13220			bcei_tha2249-1b	305	bcei_evm.model.Scaffold57.287	tha_Th2v28952	7bceiScaffold57&thascaffold00068
bol_Bo1g040350	interacts with	gra_004G117600			bcei_tha2365-38b	2092	bcei_evm.model.Scaffold64.682	tha_Th2v09755	45bceiScaffold64&thascaffold00005
bol_Bo1g040350	interacts with	gra_006G050000			bcei_tha2409-28b	1997	bcei_evm.model.Scaffold64.682	tha_Th2v26914	44bceiScaffold64&thascaffold00041
bol_Bo1g040350	interacts with	gra_007G012200			bcei_tha2419-11b	620	bcei_evm.model.Scaffold64.682	tha_Th2v28952	14bceiScaffold64&thascaffold00068
bol_Bo1g040350	interacts with	Lsat8_6881			bcei_thh422-2b	399	bcei_evm.model.Scaffold163.41	thh_10025746m	9bceiScaffold163&thhscaffold_1
bol_Bo1g040350	interacts with	Lsat9_57541			bcei_thh424-11b	1053	bcei_evm.model.Scaffold163.41	thh_10015801m	24bceiScaffold163&thhscaffold_2
bol_Bo1g040350	interacts with	lal_scaffold847_8lal			bcei_thh1503-14b	988	bcei_evm.model.Scaffold57.287	thh_10025746m	21bceiScaffold57&thhscaffold_1
bol_Bo1g040350	interacts with	lus_10014969			bcei_thh1516-27b	2362	bcei_evm.model.Scaffold57.287	thh_10015376m	52bceiScaffold57&thhscaffold_2
bol_Bo1g040350	interacts with	lus_10039260			bcei_thh1623-4b	645	bcei_evm.model.Scaffold64.682	thh_10025746m	15bceiScaffold64&thhscaffold_1
bol_Bo1g040350	interacts with	lus_10038851			bcei_thh1641-26b	2678	bcei_evm.model.Scaffold64.682	thh_10015376m	59bceiScaffold64&thhscaffold_2
bol_Bo1g040350	interacts with	lus_10027503			bcei_tsa438-2b	397	bcei_evm.model.Scaffold163.41	tsa_Ts7g24420	9bceiScaffold163&tsach7-86
bol_Bo1g040350	interacts with	mes_06G151200			bcei_tsa1482-14b	988	bcei_evm.model.Scaffold57.287	tsa_Ts7g24420	21bceiScaffold57&tsach7-86
bol_Bo1g040350	interacts with	mes_14G023700			bcei_tsa1612-4b	644	bcei_evm.model.Scaffold64.682	tsa_Ts7g24420	15bceiScaffold64&tsach7-86
bol_Bo1g040350	interacts with	mgu_F00314			bcei_ugi473-4b	263	bcei_evm.model.Scaffold64.682	ugi_Scf00323.g15456ugi	6bceiScaffold64&ugiScf00323
bol_Bo1g040350	interacts with	mgu_F01095			bcei_van1225-0b	331	bcei_evm.model.Scaffold4.718	van_01g13070.1	8bceiScaffold4&van1
bol_Bo1g040350	interacts with	mlut_maker-scaffold_149-augustus-gene-2.65-mRNA-1			bcei_van1231-7b	367	bcei_evm.model.Scaffold4.718	van_01g13070.1	8bceiScaffold4&van1
bol_Bo1g040350	interacts with	mlut_maker-scaffold_220-fgenesh-gene-1.56-mRNA-1			bcei_vvi345-16b	1312	bcei_evm.model.Scaffold163.41	vvi_01028887001	29bceiScaffold163&vvichr16
bol_Bo1g040350	interacts with	mlut_fgenesh_masked-scaffold_327-processed-gene-0.35-mRNA-1			bcei_vvi1315-18b	1483	bcei_evm.model.Scaffold57.287	vvi_01028887001	32bceiScaffold57&vvichr16
bol_Bo1g040350	interacts with	pbr_010869.1			bcei_vvi1409-39b	2175	bcei_evm.model.Scaffold64.682	vvi_01028887001	47bceiScaffold64&vvichr16
bol_Bo1g040350	interacts with	ptr_012G144800			bcei_vvi1628-1b	282	bcei_evm.model.Scaffold89.49	vvi_01028887001	6bceiScaffold89&vvichr16
bol_Bo1g040350	interacts with	ptr_015G147500			bcei_Zjuj64-4b	288	Zjuj107423422	bcei_evm.model.Scaffold163.41	6ZjujNC_029679.1&bceiScaffold163
bol_Bo1g040350	interacts with	rco_30169.t000005			bcei_Zjuj161-6b	389	Zjuj107423422	bcei_evm.model.Scaffold57.287	8ZjujNC_029679.1&bceiScaffold57
bol_Bo1g040350	interacts with	roc_G13988			bcei_Zjuj162-7b	432	Zjuj107423422	bcei_evm.model.Scaffold64.682	9ZjujNC_029679.1&bceiScaffold64
bol_Bo1g040350	interacts with	rra_328_p7			bdi_coc338-1b	256	bdi_Bradi3g55810	coc_02_g02560	6bdiBd3&cocchr2
bol_Bo1g040350	interacts with	rra_39_p5			bdi_disr380-10b	496	bdi_Bradi3g55810	disr_Dr15316.1	11bdiBd3&disr13
bol_Bo1g040350	interacts with	sin_1009146			bdi_egr246-0b	269	bdi_Bradi2g07206	egr_K00288	6bdiBd2&egrChr11
bol_Bo1g040350	interacts with	sir_scaffold2159_148sir			bdi_egu559-49b	2660	bdi_Bradi3g55810	egu_sc00134_165	58bdiBd3&eguEG5_Chr12
bol_Bo1g040350	interacts with	sir_scaffold394_40sir			bdi_egu588-26b	1450	bdi_Bradi3g55810	egu_sc00017_562	32bdiBd3&eguEG5_Chr16
bol_Bo1g040350	interacts with	sly_03g025270.2sly			bdi_Horv155-85b	5025	bdi_Bradi1g32010	HORVU7Hr1G108780	110bdiBd1&horvchr7H
bol_Bo1g040350	interacts with	spa_c0002_00192			bdi_Horv388-109b	5677	bdi_Bradi3g55810	HORVU6Hr1G091860	123bdiBd3&horvchr6H
bol_Bo1g040350	interacts with	spa_c0006_01444			bdi_lpe274-159b	8556	bdi_Bradi3g55810	lpe_02G31130.1lpe	176bdiBd3&lpe_2
bol_Bo1g040350	interacts with	spe_03g004100.1			bdi_lus314-1b	257	bdi_Bradi3g55810	lus_10039260	6bdiBd3&lusscaffold33
bol_Bo1g040350	interacts with	stu_00010119			bdi_lus363-1b	260	bdi_Bradi3g55810	lus_10027503	6bdiBd3&lusscaffold96
bol_Bo1g040350	interacts with	tha_Th2v09755			bdi_mes546-1b	258	bdi_Bradi3g55810	mes_06G151200	6bdiBd3&meschr06
bol_Bo1g040350	interacts with	tha_Th2v26914			bdi_mes597-1b	274	bdi_Bradi3g55810	mes_14G023700	6bdiBd3&meschr14
bol_Bo1g040350	interacts with	thh_10025746m			bdi_msin985-134b	6750	bdi_Bradi3g55810	msin_Misin07G547000.1	142bdiBd3&msinChr07
bol_Bo1g040350	interacts with	thh_10015376m			bdi_msin1097-28b	1660	bdi_Bradi3g55810	msin_Misin08G333400.1	35bdiBd3&msinChr08
bol_Bo1g040350	interacts with	tsa_Ts7g24420			bdi_nnu491-3b	352	bdi_Bradi3g55810	nnu_04141	8bdiBd3&nnumegascaffold_2
bol_Bo1g040350	interacts with	vvi_01028887001			bdi_nnu570-2b	365	bdi_Bradi3g55810	nnu_08652	8bdiBd3&nnumegascaffold_8
bol_Bo1g040350	interacts with	sgro_evm.TU.tig00153554.325			bdi_obar250-146b	7948	bdi_Bradi3g55810	obar_OBART02G37650.1	164bdiBd3&obar2
bol_Bo1g040350	interacts with	sspl_Saspl_011193			bdi_ogl318-151b	8248	bdi_Bradi3g55810	ogl_02G0328800	169bdiBd3&ogl2
bol_Bo1g040350	interacts with	sspl_Saspl_004839			bdi_omer340-3b	375	bdi_Bradi3g55810	omer_OMERI02G23180.1	8bdiBd3&omer2
bol_Bo1g040350	interacts with	sspl_Saspl_050004			bdi_orgl283-145b	7859	bdi_Bradi3g55810	orgl_OGLUM02G38830.1	163bdiBd3&orgl2
bol_Bo2g047720	interacts with	bra_A01555			bdi_oru276-91b	5201	bdi_Bradi3g55810	oru_ORUFI02G39200.1oru	109bdiBd3&oru2
bol_Bo2g047720	interacts with	bra_B01545			bdi_osa295-155b	8422	bdi_Bradi3g55810	osa_LOC_Os02g57590osa	173bdiBd3&osaChr2
bol_Bo2g047720	interacts with	bra_K00184			bdi_oth331-156b	8292	bdi_Bradi3g55810	oth_04688	170bdiBd3&oth_012
bol_Bo2g047720	interacts with	bvu_Bv3_053660_mrxf			bdi_Pdac137-7b	652	Pdac103698998	bdi_Bradi3g55810	14PdacNW_008246517.1&bdiBd3
bol_Bo2g047720	interacts with	can_Capana03g002188			bdi_Pdac592-3b	426	Pdac103710359	bdi_Bradi3g55810	9PdacNW_008246604.1&bdiBd3
bol_Bo2g047720	interacts with	cgy_08199			bdi_phal267-169b	9040	bdi_Bradi3g55810	phal_Pahal.1G452400.1	187bdiBd3&phalChr01
bol_Bo2g047720	interacts with	cla_006158			bdi_ptr601-1b	262	bdi_Bradi3g55810	ptr_012G144800	6bdiBd3&ptrChr12
bol_Bo2g047720	interacts with	coc_02_g02560			bdi_ptr612-3b	268	bdi_Bradi3g55810	ptr_014G086400	6bdiBd3&ptrChr14
bol_Bo2g047720	interacts with	bol_Bo7g110460			bdi_pvir1006-77b	4485	bdi_Bradi3g55810	pvir_Pavir.1KG547900.1	93bdiBd3&pvirChr01K
bol_Bo2g047720	interacts with	cpa_107.89cpa			bdi_pvir1063-76b	4493	bdi_Bradi3g55810	pvir_Pavir.1NG553300.1	93bdiBd3&pvirChr01N
bol_Bo2g047720	interacts with	cru_10005269			bdi_rco324-2b	269	bdi_Bradi3g55810	rco_30174.t000020	6bdiBd3&rco30174
bol_Bo2g047720	interacts with	cru_10026686			bdi_sbi289-169b	9075	bdi_Bradi3g55810	sbi_004G349700	186bdiBd3&sbiChr04
bol_Bo2g047720	interacts with	csa_108020			bdi_sit291-171b	9211	bdi_Bradi3g55810	sit_1G370900	188bdiBd3&sitscaffold_1
bol_Bo2g047720	interacts with	cync_Ccrd_002593			bdi_tae807-1b	293	bdi_Bradi3g55810	tae_Traes_6AL_51D8375EF	7bdiBd3&tae6A
bol_Bo2g047720	interacts with	dca_010668			bdi_tha206-0b	279	bdi_Bradi2g07206	tha_Th2v26914	6bdiBd2&thascaffold00041
bol_Bo2g047720	interacts with	egr_K00288			bdi_vvi372-2b	273	bdi_Bradi3g55810	vvi_01028887001	6bdiBd3&vvichr16
bol_Bo2g047720	interacts with	fve_13220			bdi_Zjuj34-3b	271	Zjuj107423422	bdi_Bradi3g55810	6ZjujNC_029679.1&bdiBd3
bol_Bo2g047720	interacts with	gra_004G117600			bdi_Zmay348-12b	4998	Zmay100282167	bdi_Bradi3g55810	105ZmayNC_024462.2&bdiBd3
bol_Bo2g047720	interacts with	gra_006G050000			bnp_bol0-672b	39524	bnp_BnaA01g14860D	bol_Bo1g040350	806bnpchrA01&bolC1
bol_Bo2g047720	interacts with	gra_007G012200			bnp_bol38-2b	252	bnp_BnaA01g14860D	bol_Bo2g047720	6bnpchrA01&bolC2
bol_Bo2g047720	interacts with	hel_Ha15_00040186			bnp_bol116-253b	16215	bnp_BnaA01g14860D	bol_Bo7g110460	338bnpchrA01&bolC7
bol_Bo2g047720	interacts with	Lsat9_57541			bnp_bol135-28b	2819	bnp_BnaA01g14860D	bol_Bo8g050920	61bnpchrA01&bolC8
bol_Bo2g047720	interacts with	lus_10014969			bnp_bol203-183b	9975	bnp_BnaA02g10840D	bol_Bo2g047720	206bnpchrA02&bolC2
bol_Bo2g047720	interacts with	lus_10039260			bnp_bol299-1b	261	bnp_BnaA02g10840D	bol_Bo7g110460	6bnpchrA02&bolC7
bol_Bo2g047720	interacts with	lus_10038851			bnp_bol359-152b	11490	bnp_BnaA03g47570D	bol_Bo1g040350	243bnpchrA03&bolC1
bol_Bo2g047720	interacts with	lus_10027503			bnp_bol404-9b	463	bnp_BnaA03g47570D	bol_Bo2g047720	11bnpchrA03&bolC2
bol_Bo2g047720	interacts with	mes_06G151200			bnp_bol498-250b	18578	bnp_BnaA03g47570D	bol_Bo7g110460	378bnpchrA03&bolC7
bol_Bo2g047720	interacts with	mes_14G023700			bnp_bol526-25b	3125	bnp_BnaA03g47570D	bol_Bo8g050920	68bnpchrA03&bolC8
bol_Bo2g047720	interacts with	mgu_F00314			bnp_bol1512-8b	470	bnp_BnaA08g31010D	bol_Bo1g040350	10bnpchrA08_random&bolC1
bol_Bo2g047720	interacts with	mgu_F01095			bnp_bol1520-10b	555	bnp_BnaA08g31010D	bol_Bo7g110460	12bnpchrA08_random&bolC7
bol_Bo2g047720	interacts with	mlut_maker-scaffold_149-augustus-gene-2.65-mRNA-1			bnp_bol1523-12b	680	bnp_BnaA08g31010D	bol_Bo8g050920	14bnpchrA08_random&bolC8
bol_Bo2g047720	interacts with	mlut_maker-scaffold_220-fgenesh-gene-1.56-mRNA-1			bnp_bol1856-0b	580	bnp_BnaA10g07420D	bol_Bo1g040350	13bnpchrA10&bolC1
bol_Bo2g047720	interacts with	mlut_fgenesh_masked-scaffold_327-processed-gene-0.35-mRNA-1			bnp_bol1859-2b	1161	bnp_BnaA10g07420D	bol_Bo2g047720	25bnpchrA10&bolC2
bol_Bo2g047720	interacts with	nnu_08652			bnp_bol1923-0b	535	bnp_BnaA10g07420D	bol_Bo7g110460	12bnpchrA10&bolC7
bol_Bo2g047720	interacts with	pbr_010869.1			bnp_bol1931-0b	272	bnp_BnaA10g07420D	bol_Bo8g050920	6bnpchrA10&bolC8
bol_Bo2g047720	interacts with	ptr_012G144800			bnp_bol2140-363b	24999	bnp_BnaC01g17500D	bol_Bo1g040350	509bnpchrC01&bolC1
bol_Bo2g047720	interacts with	ptr_015G147500			bnp_bol2165-8b	485	bnp_BnaC01g17500D	bol_Bo2g047720	12bnpchrC01&bolC2
bol_Bo2g047720	interacts with	rco_30169.t000005			bnp_bol2230-168b	10633	bnp_BnaC01g17500D	bol_Bo7g110460	225bnpchrC01&bolC7
bol_Bo2g047720	interacts with	roc_G13988			bnp_bol2256-29b	1872	bnp_BnaC01g17500D	bol_Bo8g050920	42bnpchrC01&bolC8
bol_Bo2g047720	interacts with	salp_SapurV1A.1225s0130.1			bnp_bol2337-86b	9055	bnp_BnaC02g15060D	bol_Bo2g047720	185bnpchrC02&bolC2
bol_Bo2g047720	interacts with	sin_1009146			bnp_bol2435-1b	549	bnp_BnaC02g15060D	bol_Bo7g110460	13bnpchrC02&bolC7
bol_Bo2g047720	interacts with	sir_scaffold2159_148sir			bnp_bol3455-264b	13736	bnp_BnaC07g39820D	bol_Bo1g040350	291bnpchrC07&bolC1
bol_Bo2g047720	interacts with	sir_scaffold394_40sir			bnp_bol3490-10b	513	bnp_BnaC07g39820D	bol_Bo2g047720	12bnpchrC07&bolC2
bol_Bo2g047720	interacts with	sly_03g025270.2sly			bnp_bol3549-634b	59076	bnp_BnaC07g39820D	bol_Bo7g110460	1198bnpchrC07&bolC7
bol_Bo2g047720	interacts with	spa_c0002_00192			bnp_bol3587-27b	1704	bnp_BnaC07g39820D	bol_Bo8g050920	37bnpchrC07&bolC8
bol_Bo2g047720	interacts with	spa_c0006_01444			bnp_bol3838-4b	290	bnp_BnaC08g47290D	bol_Bo1g040320	6bnpchrC08_random&bolC1
bol_Bo2g047720	interacts with	spe_03g004100.1			bnp_bol3843-5b	295	bnp_BnaC08g47290D	bol_Bo7g110440	6bnpchrC08_random&bolC7
bol_Bo2g047720	interacts with	stu_00010119			bnp_bol3847-8b	497	bnp_BnaC08g47290D	bol_Bo8g050920	10bnpchrC08_random&bolC8
bol_Bo2g047720	interacts with	tha_Th2v09755			bnp_bol3870-8b	404	bnp_BnaC09g28460D	bol_Bo1g040350	10bnpchrC09&bolC1
bol_Bo2g047720	interacts with	tha_Th2v26914			bnp_bol3900-19b	2761	bnp_BnaC09g28460D	bol_Bo2g047720	61bnpchrC09&bolC2
bol_Bo2g047720	interacts with	tha_Th2v28952			bnp_bol3972-6b	337	bnp_BnaC09g28460D	bol_Bo7g110460	8bnpchrC09&bolC7
bol_Bo2g047720	interacts with	thh_10025746m			bnp_Bost2593-2b	276	Bostr.7305s0022	bnp_BnaA01g14860D	6BostScaffold7305&bnpchrA01
bol_Bo2g047720	interacts with	thh_10015376m			bnp_Bost2594-7b	869	Bostr.7305s0022	bnp_BnaA02g10840D	18BostScaffold7305&bnpchrA02
bol_Bo2g047720	interacts with	tsa_Ts7g24420			bnp_Bost2598-1b	372	Bostr.7305s0022	bnp_BnaA03g47570D	8BostScaffold7305&bnpchrA03
bol_Bo2g047720	interacts with	vvi_01028887001			bnp_Bost2599-3b	727	Bostr.7305s0022	bnp_BnaA10g07420D	15BostScaffold7305&bnpchrA10
bol_Bo2g047720	interacts with	sspl_Saspl_011193			bnp_Bost2602-2b	326	Bostr.7305s0022	bnp_BnaC01g17500D	7BostScaffold7305&bnpchrC01
bol_Bo2g047720	interacts with	sspl_Saspl_004839			bnp_Bost2603-5b	815	Bostr.7305s0022	bnp_BnaC02g15060D	17BostScaffold7305&bnpchrC02
bol_Bo2g047720	interacts with	sspl_Saspl_050004			bnp_Bost2607-2b	423	Bostr.7305s0022	bnp_BnaC07g39820D	9BostScaffold7305&bnpchrC07
bol_Bo7g110460	interacts with	bra_A01555			bnp_Bost2609-4b	768	Bostr.7305s0022	bnp_BnaC09g28460D	16BostScaffold7305&bnpchrC09
bol_Bo7g110460	interacts with	bra_B01545			bnp_Bost2624-212b	18638	Bostr.7867s0374	bnp_BnaA01g14860D	380BostScaffold7867&bnpchrA01
bol_Bo7g110460	interacts with	bra_H01568			bnp_Bost2634-4b	298	Bostr.7867s0374	bnp_BnaA02g10840D	7BostScaffold7867&bnpchrA02
bol_Bo7g110460	interacts with	bra_K00184			bnp_Bost2637-162b	13943	Bostr.7867s0374	bnp_BnaA03g47570D	288BostScaffold7867&bnpchrA03
bol_Bo7g110460	interacts with	cgr_23907s0003			bnp_Bost2673-11b	619	Bostr.7867s0374	bnp_BnaA08g31010D	13BostScaffold7867&bnpchrA08_random
bol_Bo7g110460	interacts with	cgy_08199			bnp_Bost2688-14b	735	Bostr.7867s0374	bnp_BnaA10g07420D	16BostScaffold7867&bnpchrA10
bol_Bo7g110460	interacts with	cla_006158			bnp_Bost2697-213b	16849	Bostr.7867s0374	bnp_BnaC01g17500D	345BostScaffold7867&bnpchrC01
bol_Bo7g110460	interacts with	coc_02_g02560			bnp_Bost2707-11b	612	Bostr.7867s0374	bnp_BnaC02g15060D	14BostScaffold7867&bnpchrC02
bol_Bo7g110460	interacts with	bol_Bo8g050920			bnp_Bost2737-169b	10290	Bostr.7867s0374	bnp_BnaC07g39820D	213BostScaffold7867&bnpchrC07
bol_Bo7g110460	interacts with	cpa_107.89cpa			bnp_Bost2763-4b	289	Bostr.7867s0371	bnp_BnaC08g47290D	6BostScaffold7867&bnpchrC08_random
bol_Bo7g110460	interacts with	cru_10005269			bnp_Bost2766-9b	508	Bostr.7867s0374	bnp_BnaC09g28460D	12BostScaffold7867&bnpchrC09
bol_Bo7g110460	interacts with	cru_10026686			bnp_Bpen642-1b	371	Bpen1261020802	bnp_BnaA01g14860D	8BpenContig298&bnpchrA01
bol_Bo7g110460	interacts with	csa_108020			bnp_Bpen643-1b	366	Bpen1261020802	bnp_BnaA02g10840D	8BpenContig298&bnpchrA02
bol_Bo7g110460	interacts with	cync_Ccrd_002593			bnp_Bpen645-1b	369	Bpen1261020802	bnp_BnaC01g17500D	8BpenContig298&bnpchrC01
bol_Bo7g110460	interacts with	egr_K00288			bnp_Bpen646-1b	337	Bpen1261020802	bnp_BnaC02g15060D	7BpenContig298&bnpchrC02
bol_Bo7g110460	interacts with	fve_13220			bnp_Bpen647-1b	414	Bpen1261020802	bnp_BnaC09g28460D	9BpenContig298&bnpchrC09
bol_Bo7g110460	interacts with	gra_004G117600			bnp_bra0-668b	41776	bnp_BnaA01g14860D	bra_A01555	846bnpchrA01&braA01
bol_Bo7g110460	interacts with	gra_006G050000			bnp_bra138-30b	2848	bnp_BnaA01g14860D	bra_H01568	61bnpchrA01&braA08
bol_Bo7g110460	interacts with	gra_007G012200			bnp_bra176-8b	4583	bnp_BnaA01g14860D	bra_K00184	95bnpchrA01&braScaffold10985
bol_Bo7g110460	interacts with	Lsat8_6881			bnp_bra219-2b	276	bnp_BnaA02g10840D	bra_A01555	7bnpchrA02&braA01
bol_Bo7g110460	interacts with	Lsat9_57541			bnp_bra244-5b	1330	bnp_BnaA02g10840D	bra_B01545	27bnpchrA02&braA02
bol_Bo7g110460	interacts with	lus_10014969			bnp_bra382-149b	11573	bnp_BnaA03g47570D	bra_A01555	241bnpchrA03&braA01
bol_Bo7g110460	interacts with	lus_10039260			bnp_bra420-7b	366	bnp_BnaA03g47570D	bra_B01545	8bnpchrA03&braA02
bol_Bo7g110460	interacts with	lus_10038851			bnp_bra514-26b	4298	bnp_BnaA03g47570D	bra_H01568	93bnpchrA03&braA08
bol_Bo7g110460	interacts with	lus_10027503			bnp_bra573-14b	7377	bnp_BnaA03g47570D	bra_K00184	149bnpchrA03&braScaffold10985
bol_Bo7g110460	interacts with	mes_06G151200			bnp_bra1513-6b	382	bnp_BnaA08g31010D	bra_A01555	8bnpchrA08_random&braA01
bol_Bo7g110460	interacts with	mes_14G023700			bnp_bra1530-12b	692	bnp_BnaA08g31010D	bra_H01568	14bnpchrA08_random&braA08
bol_Bo7g110460	interacts with	mgu_F00314			bnp_bra1535-7b	386	bnp_BnaA08g31010D	bra_K00184	8bnpchrA08_random&braScaffold10985
bol_Bo7g110460	interacts with	mgu_F01095			bnp_bra1838-0b	589	bnp_BnaA10g07420D	bra_A01555	13bnpchrA10&braA01
bol_Bo7g110460	interacts with	mlut_maker-scaffold_149-augustus-gene-2.65-mRNA-1			bnp_bra1854-2b	707	bnp_BnaA10g07420D	bra_B01545	15bnpchrA10&braA02
bol_Bo7g110460	interacts with	mlut_maker-scaffold_220-fgenesh-gene-1.56-mRNA-1			bnp_bra1900-0b	272	bnp_BnaA10g07420D	bra_H01568	6bnpchrA10&braA08
bol_Bo7g110460	interacts with	mlut_fgenesh_masked-scaffold_327-processed-gene-0.35-mRNA-1			bnp_bra1931-0b	374	bnp_BnaA10g07420D	bra_K00184	8bnpchrA10&braScaffold10985
bol_Bo7g110460	interacts with	ptr_012G144800			bnp_bra2115-309b	21994	bnp_BnaC01g17500D	bra_A01555	448bnpchrC01&braA01
bol_Bo7g110460	interacts with	ptr_015G147500			bnp_bra2149-6b	312	bnp_BnaC01g17500D	bra_B01545	7bnpchrC01&braA02
bol_Bo7g110460	interacts with	rco_30169.t000005			bnp_bra2231-29b	1839	bnp_BnaC01g17500D	bra_H01568	41bnpchrC01&braA08
bol_Bo7g110460	interacts with	rra_328_p7			bnp_bra2269-10b	3524	bnp_BnaC01g17500D	bra_K00184	74bnpchrC01&braScaffold10985
bol_Bo7g110460	interacts with	rra_39_p5			bnp_bra2317-2b	515	bnp_BnaC02g15060D	bra_A01555	12bnpchrC02&braA01
bol_Bo7g110460	interacts with	sin_1009146			bnp_bra2341-5b	1670	bnp_BnaC02g15060D	bra_B01545	34bnpchrC02&braA02
bol_Bo7g110460	interacts with	sir_scaffold2159_148sir			bnp_bra2458-1b	301	bnp_BnaC02g15060D	bra_K00184	7bnpchrC02&braScaffold10985
bol_Bo7g110460	interacts with	sir_scaffold394_40sir			bnp_bra3377-255b	13690	bnp_BnaC07g39820D	bra_A01555	287bnpchrC07&braA01
bol_Bo7g110460	interacts with	sly_03g025270.2sly			bnp_bra3402-7b	364	bnp_BnaC07g39820D	bra_B01545	8bnpchrC07&braA02
bol_Bo7g110460	interacts with	spa_c0002_00192			bnp_bra3523-28b	1732	bnp_BnaC07g39820D	bra_H01568	37bnpchrC07&braA08
bol_Bo7g110460	interacts with	spa_c0006_01444			bnp_bra3572-15b	4929	bnp_BnaC07g39820D	bra_K00184	101bnpchrC07&braScaffold10985
bol_Bo7g110460	interacts with	spe_03g004100.1			bnp_bra3802-4b	289	bnp_BnaC08g47290D	bra_A01552	6bnpchrC08_random&braA01
bol_Bo7g110460	interacts with	stu_00010119			bnp_bra3810-5b	348	bnp_BnaC08g47290D	bra_H01568	7bnpchrC08_random&braA08
bol_Bo7g110460	interacts with	tha_Th2v09755			bnp_bra3830-8b	409	bnp_BnaC09g28460D	bra_A01555	10bnpchrC09&braA01
bol_Bo7g110460	interacts with	tha_Th2v26914			bnp_bra3853-8b	553	bnp_BnaC09g28460D	bra_B01545	12bnpchrC09&braA02
bol_Bo7g110460	interacts with	thh_10025746m			bnp_bra4005-5b	300	bnp_BnaC09g28460D	bra_K00184	7bnpchrC09&braScaffold10985
bol_Bo7g110460	interacts with	thh_10015376m			bnp_bvu10-0b	323	bnp_BnaA01g14860D	bvu_Bv3_053660_mrxf	7bnpchrA01&bvuBvchr3.sca003
bol_Bo7g110460	interacts with	tsa_Ts7g24420			bnp_bvu66-7b	343	bnp_BnaA02g10840D	bvu_Bv3_053660_mrxf	8bnpchrA02&bvuBvchr3.sca003
bol_Bo7g110460	interacts with	vvi_01028887001			bnp_bvu659-0b	322	bnp_BnaC01g17500D	bvu_Bv3_053660_mrxf	7bnpchrC01&bvuBvchr3.sca003
bol_Bo7g110460	interacts with	sgro_evm.TU.tig00153554.325			bnp_bvu727-8b	382	bnp_BnaC02g15060D	bvu_Bv3_053660_mrxf	9bnpchrC02&bvuBvchr3.sca003
bol_Bo7g110460	interacts with	sspl_Saspl_011193			bnp_bvu1185-0b	263	bnp_BnaC09g28460D	bvu_Bv3_053660_mrxf	6bnpchrC09&bvuBvchr3.sca003
bol_Bo7g110460	interacts with	sspl_Saspl_004839			bnp_can92-4b	301	bnp_BnaA02g10840D	can_Capana03g002188	8bnpchrA02&canChr03
bol_Bo8g050920	interacts with	bra_A01555			bnp_can1335-1b	407	bnp_BnaC09g28460D	can_Capana03g002188	10bnpchrC09&canChr03
bol_Bo8g050920	interacts with	bra_H01568			bnp_cbac73-5b	256	bnp_BnaA02g10840D	cbac_rna28548	6bnpchrA02&cbacCM008454.1
bol_Bo8g050920	interacts with	bra_K00184			bnp_cgr64-10b	595	bnp_BnaA01g14860D	cgr_23907s0003	12bnpchrA01&cgrScaffold23907
bol_Bo8g050920	interacts with	cgr_23907s0003			bnp_cgr421-11b	646	bnp_BnaA03g47570D	cgr_23907s0003	13bnpchrA03&cgrScaffold23907
bol_Bo8g050920	interacts with	cgy_08199			bnp_cgr1405-5b	291	bnp_BnaA08g31010D	cgr_23907s0003	6bnpchrA08_random&cgrScaffold23907
bol_Bo8g050920	interacts with	cla_002327			bnp_cgr1917-8b	496	bnp_BnaC01g17500D	cgr_23907s0003	10bnpchrC01&cgrScaffold23907
bol_Bo8g050920	interacts with	cme_3C005360			bnp_cgr3061-11b	646	bnp_BnaC07g39820D	cgr_23907s0003	13bnpchrC07&cgrScaffold23907
bol_Bo8g050920	interacts with	cru_10005269			bnp_cgr3340-5b	291	bnp_BnaC08g47290D	cgr_23907s0003	6bnpchrC08_random&cgrScaffold23907
bol_Bo8g050920	interacts with	cru_10026686			bnp_cgy100-5b	524	bnp_BnaA01g14860D	cgy_08199	11bnpchrA01&gyscaffold51.1
bol_Bo8g050920	interacts with	gra_006G050000			bnp_cgy233-9b	759	bnp_BnaA02g10840D	cgy_08199	16bnpchrA02&gyscaffold51.1
bol_Bo8g050920	interacts with	Lsat8_6881			bnp_cgy398-7b	475	bnp_BnaA03g47570D	cgy_08199	10bnpchrA03&gyscaffold51.1
bol_Bo8g050920	interacts with	lus_10014969			bnp_cgy1408-2b	529	bnp_BnaA10g07420D	cgy_08199	11bnpchrA10&gyscaffold51.1
bol_Bo8g050920	interacts with	lus_10038851			bnp_cgy1600-5b	523	bnp_BnaC01g17500D	cgy_08199	11bnpchrC01&gyscaffold51.1
bol_Bo8g050920	interacts with	mes_14G023700			bnp_cgy1715-9b	704	bnp_BnaC02g15060D	cgy_08199	15bnpchrC02&gyscaffold51.1
bol_Bo8g050920	interacts with	mgu_F01095			bnp_cgy2507-7b	525	bnp_BnaC07g39820D	cgy_08199	11bnpchrC07&gyscaffold51.1
bol_Bo8g050920	interacts with	rra_328_p7			bnp_cgy2809-8b	838	bnp_BnaC09g28460D	cgy_08199	18bnpchrC09&gyscaffold51.1
bol_Bo8g050920	interacts with	sin_1009146			bnp_cla59-6b	537	bnp_BnaA01g14860D	cla_006158	12bnpchrA01&claChr5
bol_Bo8g050920	interacts with	sir_scaffold2159_148sir			bnp_cla170-8b	564	bnp_BnaA02g10840D	cla_006158	12bnpchrA02&claChr5
bol_Bo8g050920	interacts with	spa_c0002_00192			bnp_cla313-13b	647	bnp_BnaA03g47570D	cla_006158	15bnpchrA03&claChr5
bol_Bo8g050920	interacts with	spa_c0006_01444			bnp_cla1092-0b	317	bnp_BnaA10g07420D	cla_002327	7bnpchrA10&claChr1
bol_Bo8g050920	interacts with	tha_Th2v09755			bnp_cla1144-1b	1196	bnp_BnaA10g07420D	cla_006158	26bnpchrA10&claChr5
bol_Bo8g050920	interacts with	tha_Th2v26914			bnp_cla1291-4b	452	bnp_BnaC01g17500D	cla_006158	10bnpchrC01&claChr5
bol_Bo8g050920	interacts with	thh_10025746m			bnp_cla1398-9b	603	bnp_BnaC02g15060D	cla_006158	13bnpchrC02&claChr5
bol_Bo8g050920	interacts with	tsa_Ts7g24420			bnp_cla2014-14b	695	bnp_BnaC07g39820D	cla_006158	16bnpchrC07&claChr5
bol_Bo8g050920	interacts with	sgro_evm.TU.tig00153554.325			bnp_cla2262-20b	1346	bnp_BnaC09g28460D	cla_006158	30bnpchrC09&claChr5
bol_Bo8g050920	interacts with	sspl_Saspl_011193			bnp_cme1038-0b	352	bnp_BnaA10g07420D	cme_3C005360	8bnpchrA10&cmeCM3.5_scaffold00005
Bostr.7305s0022	interacts with	aar_AA55G00007			bnp_cme1046-0b	1076	bnp_BnaA10g07420D	cme_3C006945	24bnpchrA10&cmeCM3.5_scaffold00006
Bostr.7305s0022	interacts with	ach_Achn011571			bnp_coc23-10b	750	bnp_BnaA01g14860D	coc_02_g02560	17bnpchrA01&cocchr2
Bostr.7305s0022	interacts with	ach_Achn081351			bnp_coc122-10b	787	bnp_BnaA02g10840D	coc_02_g02560	17bnpchrA02&cocchr2
Bostr.7305s0022	interacts with	adu_Aradu.L1VA7			bnp_coc210-26b	1269	bnp_BnaA03g47570D	coc_02_g02560	30bnpchrA03&cocchr2
Bostr.7305s0022	interacts with	Alp29670			bnp_coc962-2b	2011	bnp_BnaA10g07420D	coc_02_g02560	44bnpchrA10&cocchr2
Bostr.7305s0022	interacts with	Alp435730			bnp_coc1084-8b	668	bnp_BnaC01g17500D	coc_02_g02560	15bnpchrC01&cocchr2
Bostr.7305s0022	interacts with	ath_AT4G25630			bnp_coc1178-10b	776	bnp_BnaC02g15060D	coc_02_g02560	17bnpchrC02&cocchr2
Bostr.7305s0022	interacts with	bcei_evm.model.Scaffold57.287			bnp_coc1735-28b	1342	bnp_BnaC07g39820D	coc_02_g02560	32bnpchrC07&cocchr2
Bostr.7305s0022	interacts with	bcei_evm.model.Scaffold64.682			bnp_coc1945-32b	2042	bnp_BnaC09g28460D	coc_02_g02560	46bnpchrC09&cocchr2
Bostr.7305s0022	interacts with	bnp_BnaA01g14860D			bnp5-140b	10538	bnp_BnaA01g14860D	bnp_BnaA03g47570D	220bnpchrA01&bnpchrA03
Bostr.7305s0022	interacts with	bnp_BnaA02g10840D			bnp95-5b	331	bnp_BnaA01g14860D	bnp_BnaA08g31010D	7bnpchrA01&bnpchrA08_random
Bostr.7305s0022	interacts with	bnp_BnaA03g47570D			bnp123-315b	22161	bnp_BnaA01g14860D	bnp_BnaC01g17500D	451bnpchrA01&bnpchrC01
Bostr.7305s0022	interacts with	bnp_BnaA10g07420D			bnp219-240b	12755	bnp_BnaA01g14860D	bnp_BnaC07g39820D	268bnpchrA01&bnpchrC07
Bostr.7305s0022	interacts with	bnp_BnaC01g17500D			bnp248-4b	291	bnp_BnaA01g14830D	bnp_BnaC08g47290D	6bnpchrA01&bnpchrC08_random
Bostr.7305s0022	interacts with	bnp_BnaC02g15060D			bnp389-119b	6906	bnp_BnaA02g10840D	bnp_BnaC02g15060D	142bnpchrA02&bnpchrC02
Bostr.7305s0022	interacts with	bnp_BnaC07g39820D			bnp517-32b	2259	bnp_BnaA02g10840D	bnp_BnaC09g28460D	51bnpchrA02&bnpchrC09
Bostr.7305s0022	interacts with	bnp_BnaC09g28460D			bnp631-7b	385	bnp_BnaA03g47570D	bnp_BnaA08g31010D	8bnpchrA03&bnpchrA08_random
Bostr.7305s0022	interacts with	bol_Bo1g040350			bnp683-136b	9188	bnp_BnaA03g47570D	bnp_BnaC01g17500D	195bnpchrA03&bnpchrC01
Bostr.7305s0022	interacts with	bol_Bo2g047720			bnp823-252b	16329	bnp_BnaA03g47570D	bnp_BnaC07g39820D	334bnpchrA03&bnpchrC07
Bostr.7305s0022	interacts with	bol_Bo7g110460			bnp2058-6b	371	bnp_BnaA08g31010D	bnp_BnaC01g17500D	8bnpchrA08_random&bnpchrC01
Bostr.7305s0022	interacts with	Bpen1261020802			bnp2065-9b	477	bnp_BnaA08g31010D	bnp_BnaC07g39820D	10bnpchrA08_random&bnpchrC07
Bostr.7305s0022	interacts with	bra_A01555			bnp2461-3b	1960	bnp_BnaA10g07420D	bnp_BnaC09g28460D	41bnpchrA10&bnpchrC09
Bostr.7305s0022	interacts with	bra_B01545			bnp2634-3b	260	bnp_BnaC01g17510D	bnp_BnaC02g15060D	6bnpchrC01&bnpchrC02
Bostr.7305s0022	interacts with	bra_K00184			bnp2693-160b	8899	bnp_BnaC01g17500D	bnp_BnaC07g39820D	189bnpchrC01&bnpchrC07
Bostr.7305s0022	interacts with	bvu_Bv3_053660_mrxf			bnp2731-7b	373	bnp_BnaC01g17510D	bnp_BnaC09g28460D	9bnpchrC01&bnpchrC09
Bostr.7305s0022	interacts with	can_Capana03g002188			bnp_cpa4-8b	659	bnp_BnaA01g14860D	cpa_107.89cpa	15bnpchrA01&cpasupercontig_107
Bostr.7305s0022	interacts with	cgr_23907s0003			bnp_cpa95-10b	838	bnp_BnaA02g10840D	cpa_107.89cpa	18bnpchrA02&cpasupercontig_107
Bostr.7305s0022	interacts with	cgy_08199			bnp_cpa166-10b	610	bnp_BnaA03g47570D	cpa_107.89cpa	14bnpchrA03&cpasupercontig_107
Bostr.7305s0022	interacts with	cla_006158			bnp_cpa810-2b	540	bnp_BnaA10g07420D	cpa_107.89cpa	12bnpchrA10&cpasupercontig_107
Bostr.7305s0022	interacts with	coc_02_g02560			bnp_cpa919-8b	671	bnp_BnaC01g17500D	cpa_107.89cpa	15bnpchrC01&cpasupercontig_107
Bostr.7305s0022	interacts with	Bostr.7867s0374			bnp_cpa1003-8b	734	bnp_BnaC02g15060D	cpa_107.89cpa	16bnpchrC02&cpasupercontig_107
Bostr.7305s0022	interacts with	cpa_107.89cpa			bnp_cpa1469-10b	609	bnp_BnaC07g39820D	cpa_107.89cpa	14bnpchrC07&cpasupercontig_107
Bostr.7305s0022	interacts with	CquiAUR62021142			bnp_cpa1643-9b	846	bnp_BnaC09g28460D	cpa_107.89cpa	19bnpchrC09&cpasupercontig_107
Bostr.7305s0022	interacts with	CquiAUR62031396			bnp_Cqui685-5b	478	CquiAUR62021142	bnp_BnaA01g14860D	11Cquisca_1783&bnpchrA01
Bostr.7305s0022	interacts with	cru_10005269			bnp_Cqui686-8b	656	CquiAUR62021142	bnp_BnaA02g10840D	15Cquisca_1783&bnpchrA02
Bostr.7305s0022	interacts with	cru_10026686			bnp_Cqui690-2b	452	CquiAUR62021142	bnp_BnaA03g47570D	11Cquisca_1783&bnpchrA03
Bostr.7305s0022	interacts with	csa_108020			bnp_Cqui696-5b	528	CquiAUR62021142	bnp_BnaC01g17500D	12Cquisca_1783&bnpchrC01
Bostr.7305s0022	interacts with	Csat104727478			bnp_Cqui697-9b	694	CquiAUR62021142	bnp_BnaC02g15060D	16Cquisca_1783&bnpchrC02
Bostr.7305s0022	interacts with	Csat104717697			bnp_Cqui702-2b	595	CquiAUR62021142	bnp_BnaC07g39820D	14Cquisca_1783&bnpchrC07
Bostr.7305s0022	interacts with	Csat104722401			bnp_Cqui1792-1b	348	CquiAUR62031396	bnp_BnaA01g14860D	8Cquisca_2963&bnpchrA01
Bostr.7305s0022	interacts with	Csat104725758			bnp_Cqui1793-1b	453	CquiAUR62031396	bnp_BnaA02g10840D	10Cquisca_2963&bnpchrA02
Bostr.7305s0022	interacts with	Csat104730864			bnp_Cqui1795-1b	347	CquiAUR62031396	bnp_BnaC01g17500D	8Cquisca_2963&bnpchrC01
Bostr.7305s0022	interacts with	Csat104763405			bnp_Cqui1796-1b	493	CquiAUR62031396	bnp_BnaC02g15060D	11Cquisca_2963&bnpchrC02
Bostr.7305s0022	interacts with	egr_K00288			bnp_Cqui1798-1b	263	CquiAUR62031396	bnp_BnaC09g28460D	6Cquisca_2963&bnpchrC09
Bostr.7305s0022	interacts with	fve_13220			bnp_cru70-451b	30115	bnp_BnaA01g14860D	cru_10005269	615bnpchrA01&cruscaffold_7
Bostr.7305s0022	interacts with	gra_004G117600			bnp_cru79-6b	469	bnp_BnaA01g14860D	cru_10026686	11bnpchrA01&cruscaffold_8
Bostr.7305s0022	interacts with	gra_006G050000			bnp_cru155-2b	298	bnp_BnaA02g10840D	cru_10005269	7bnpchrA02&cruscaffold_7
Bostr.7305s0022	interacts with	gra_007G012200			bnp_cru167-183b	9882	bnp_BnaA02g10840D	cru_10026686	206bnpchrA02&cruscaffold_8
Bostr.7305s0022	interacts with	Lsat8_6881			bnp_cru281-184b	14894	bnp_BnaA03g47570D	cru_10005269	308bnpchrA03&cruscaffold_7
Bostr.7305s0022	interacts with	Lsat9_57541			bnp_cru298-18b	903	bnp_BnaA03g47570D	cru_10026686	21bnpchrA03&cruscaffold_8
Bostr.7305s0022	interacts with	lus_10014969			bnp_cru807-12b	667	bnp_BnaA08g31010D	cru_10005269	14bnpchrA08_random&cruscaffold_7
Bostr.7305s0022	interacts with	lus_10039260			bnp_cru812-7b	372	bnp_BnaA08g31010D	cru_10026686	9bnpchrA08_random&cruscaffold_8
Bostr.7305s0022	interacts with	lus_10038851			bnp_cru1016-1b	786	bnp_BnaA10g07420D	cru_10005269	17bnpchrA10&cruscaffold_7
Bostr.7305s0022	interacts with	lus_10027503			bnp_cru1030-3b	2301	bnp_BnaA10g07420D	cru_10026686	48bnpchrA10&cruscaffold_8
Bostr.7305s0022	interacts with	mes_06G151200			bnp_cru1216-295b	20498	bnp_BnaC01g17500D	cru_10005269	421bnpchrC01&cruscaffold_7
Bostr.7305s0022	interacts with	mes_14G023700			bnp_cru1226-5b	468	bnp_BnaC01g17500D	cru_10026686	11bnpchrC01&cruscaffold_8
Bostr.7305s0022	interacts with	mgu_F00314			bnp_cru1309-2b	614	bnp_BnaC02g15060D	cru_10005269	14bnpchrC02&cruscaffold_7
Bostr.7305s0022	interacts with	mgu_F01095			bnp_cru1323-67b	5875	bnp_BnaC02g15060D	cru_10026686	125bnpchrC02&cruscaffold_8
Bostr.7305s0022	interacts with	mlut_maker-scaffold_149-augustus-gene-2.65-mRNA-1			bnp_cru1885-419b	22001	bnp_BnaC07g39820D	cru_10005269	457bnpchrC07&cruscaffold_7
Bostr.7305s0022	interacts with	mlut_maker-scaffold_220-fgenesh-gene-1.56-mRNA-1			bnp_cru1903-19b	952	bnp_BnaC07g39820D	cru_10026686	22bnpchrC07&cruscaffold_8
Bostr.7305s0022	interacts with	mlut_fgenesh_masked-scaffold_327-processed-gene-0.35-mRNA-1			bnp_cru2028-5b	336	bnp_BnaC08g47290D	cru_10005269	7bnpchrC08_random&cruscaffold_7
Bostr.7305s0022	interacts with	nnu_08652			bnp_cru2106-10b	559	bnp_BnaC09g28460D	cru_10005269	13bnpchrC09&cruscaffold_7
Bostr.7305s0022	interacts with	pbr_010869.1			bnp_cru2112-46b	9159	bnp_BnaC09g28460D	cru_10026686	194bnpchrC09&cruscaffold_8
Bostr.7305s0022	interacts with	ptr_012G144800			bnp_csa33-3b	406	bnp_BnaA01g14860D	csa_108020	9bnpchrA01&csascaffold00931
Bostr.7305s0022	interacts with	ptr_015G147500			bnp_csa141-6b	466	bnp_BnaA02g10840D	csa_108020	10bnpchrA02&csascaffold00931
Bostr.7305s0022	interacts with	rco_30169.t000005			bnp_csa237-4b	267	bnp_BnaA03g47570D	csa_108020	6bnpchrA03&csascaffold00931
Bostr.7305s0022	interacts with	roc_G13988			bnp_csa1130-3b	405	bnp_BnaC01g17500D	csa_108020	9bnpchrC01&csascaffold00931
Bostr.7305s0022	interacts with	salp_SapurV1A.1225s0130.1			bnp_csa1235-7b	464	bnp_BnaC02g15060D	csa_108020	10bnpchrC02&csascaffold00931
Bostr.7305s0022	interacts with	sin_1009146			bnp_csa1789-4b	267	bnp_BnaC07g39820D	csa_108020	6bnpchrC07&csascaffold00931
Bostr.7305s0022	interacts with	sir_scaffold2159_148sir			bnp_csa2011-4b	426	bnp_BnaC09g28460D	csa_108020	10bnpchrC09&csascaffold00931
Bostr.7305s0022	interacts with	sir_scaffold394_40sir			bnp_Csat323-6b	451	Csat104753322	bnp_BnaA01g14860D	12CsatNC_025686.1&bnpchrA01
Bostr.7305s0022	interacts with	sly_03g025270.2sly			bnp_Csat346-21b	4802	Csat104753322	bnp_BnaA02g10840D	102CsatNC_025686.1&bnpchrA02
Bostr.7305s0022	interacts with	spa_c0002_00192			bnp_Csat359-15b	728	Csat104753322	bnp_BnaA03g47570D	18CsatNC_025686.1&bnpchrA03
Bostr.7305s0022	interacts with	spa_c0006_01444			bnp_Csat450-45b	2298	Csat104727478	bnp_BnaA10g07420D	49CsatNC_025686.1&bnpchrA10
Bostr.7305s0022	interacts with	spe_03g004100.1			bnp_Csat480-5b	479	Csat104727478	bnp_BnaC01g17500D	12CsatNC_025686.1&bnpchrC01
Bostr.7305s0022	interacts with	stu_00010119			bnp_Csat480-6b	479	Csat104753322	bnp_BnaC01g17510D	12CsatNC_025686.1&bnpchrC01
Bostr.7305s0022	interacts with	tha_Th2v09755			bnp_Csat505-37b	1967	Csat104727478	bnp_BnaC02g15060D	43CsatNC_025686.1&bnpchrC02
Bostr.7305s0022	interacts with	tha_Th2v26914			bnp_Csat560-16b	777	Csat104753322	bnp_BnaC07g39820D	19CsatNC_025686.1&bnpchrC07
Bostr.7305s0022	interacts with	thh_10025746m			bnp_Csat579-33b	5207	Csat104727478	bnp_BnaC09g28460D	113CsatNC_025686.1&bnpchrC09
Bostr.7305s0022	interacts with	thh_10015376m			bnp_Csat3067-161b	30123	Csat104717697	bnp_BnaA01g14860D	619CsatNC_025694.1&bnpchrA01
Bostr.7305s0022	interacts with	tsa_Ts6g15660			bnp_Csat3088-124b	14907	Csat104717697	bnp_BnaA03g47570D	311CsatNC_025694.1&bnpchrA03
Bostr.7305s0022	interacts with	tsa_Ts7g24420			bnp_Csat3168-1b	663	Csat104717697	bnp_BnaA08g31010D	14CsatNC_025694.1&bnpchrA08_random
Bostr.7305s0022	interacts with	vvi_01028887001			bnp_Csat3189-1b	592	Csat104717697	bnp_BnaA10g07420D	13CsatNC_025694.1&bnpchrA10
Bostr.7305s0022	interacts with	amna_EVM0036455.1_R0			bnp_Csat3212-121b	20452	Csat104717697	bnp_BnaC01g17500D	422CsatNC_025694.1&bnpchrC01
Bostr.7305s0022	interacts with	aipa_Araip.6C9XH			bnp_Csat3292-37b	21964	Csat104717697	bnp_BnaC07g39820D	461CsatNC_025694.1&bnpchrC07
Bostr.7305s0022	interacts with	amon_EVM0035508.1			bnp_Csat3326-1b	334	Csat104717697	bnp_BnaC08g47290D	7CsatNC_025694.1&bnpchrC08_random
Bostr.7305s0022	interacts with	sspl_Saspl_011193			bnp_Csat3338-2b	369	Csat104717697	bnp_BnaC09g28460D	9CsatNC_025694.1&bnpchrC09
Bostr.7305s0022	interacts with	sspl_Saspl_004839			bnp_Csat3369-6b	378	Csat104725758	bnp_BnaA01g14860D	9CsatNC_025695.1&bnpchrA01
Bostr.7305s0022	interacts with	sspl_Saspl_050004			bnp_Csat3376-163b	30040	Csat104722401	bnp_BnaA01g14860D	619CsatNC_025695.1&bnpchrA01
Bostr.7867s0374	interacts with	aar_AA55G00007			bnp_Csat3395-1b	255	Csat104722401	bnp_BnaA02g10840D	6CsatNC_025695.1&bnpchrA02
Bostr.7867s0374	interacts with	ach_Achn081351			bnp_Csat3396-21b	7697	Csat104725758	bnp_BnaA02g10840D	162CsatNC_025695.1&bnpchrA02
Bostr.7867s0374	interacts with	adu_Aradu.L1VA7			bnp_Csat3420-6b	376	Csat104725758	bnp_BnaA03g47570D	9CsatNC_025695.1&bnpchrA03
Bostr.7867s0374	interacts with	Alp29670			bnp_Csat3425-125b	14531	Csat104722401	bnp_BnaA03g47570D	305CsatNC_025695.1&bnpchrA03
Bostr.7867s0374	interacts with	Alp435730			bnp_Csat3534-1b	616	Csat104722401	bnp_BnaA08g31010D	13CsatNC_025695.1&bnpchrA08_random
Bostr.7867s0374	interacts with	ath_AT4G25630			bnp_Csat3581-1b	582	Csat104722401	bnp_BnaA10g07420D	13CsatNC_025695.1&bnpchrA10
Bostr.7867s0374	interacts with	ath_AT5G52470			bnp_Csat3588-47b	2429	Csat104725758	bnp_BnaA10g07420D	51CsatNC_025695.1&bnpchrA10
Bostr.7867s0374	interacts with	bcei_evm.model.Scaffold57.287			bnp_Csat3636-5b	352	Csat104725758	bnp_BnaC01g17500D	8CsatNC_025695.1&bnpchrC01
Bostr.7867s0374	interacts with	bcei_evm.model.Scaffold64.682			bnp_Csat3645-123b	20255	Csat104722401	bnp_BnaC01g17500D	419CsatNC_025695.1&bnpchrC01
Bostr.7867s0374	interacts with	bnp_BnaA01g14860D			bnp_Csat3664-1b	412	Csat104722401	bnp_BnaC02g15060D	10CsatNC_025695.1&bnpchrC02
Bostr.7867s0374	interacts with	bnp_BnaA02g10840D			bnp_Csat3675-54b	2747	Csat104725758	bnp_BnaC02g15060D	60CsatNC_025695.1&bnpchrC02
Bostr.7867s0374	interacts with	bnp_BnaA03g47570D			bnp_Csat3771-11b	592	Csat104725758	bnp_BnaC07g39820D	14CsatNC_025695.1&bnpchrC07
Bostr.7867s0374	interacts with	bnp_BnaA08g31010D			bnp_Csat3783-35b	21268	Csat104722401	bnp_BnaC07g39820D	449CsatNC_025695.1&bnpchrC07
Bostr.7867s0374	interacts with	bnp_BnaA10g07420D			bnp_Csat3833-1b	332	Csat104722401	bnp_BnaC08g47290D	7CsatNC_025695.1&bnpchrC08_random
Bostr.7867s0374	interacts with	bnp_BnaC01g17500D			bnp_Csat3835-45b	8892	Csat104725758	bnp_BnaC09g28460D	190CsatNC_025695.1&bnpchrC09
Bostr.7867s0374	interacts with	bnp_BnaC02g15060D			bnp_Csat3867-2b	455	Csat104722401	bnp_BnaC09g28460D	11CsatNC_025695.1&bnpchrC09
Bostr.7867s0374	interacts with	bnp_BnaC07g39820D			bnp_Csat3914-163b	26539	Csat104730864	bnp_BnaA01g14860D	549CsatNC_025696.1&bnpchrA01
Bostr.7867s0374	interacts with	bnp_BnaC09g28460D			bnp_Csat3937-125b	14898	Csat104730864	bnp_BnaA03g47570D	313CsatNC_025696.1&bnpchrA03
Bostr.7867s0374	interacts with	bol_Bo1g040350			bnp_Csat4020-1b	654	Csat104730864	bnp_BnaA08g31010D	14CsatNC_025696.1&bnpchrA08_random
Bostr.7867s0374	interacts with	bol_Bo2g047720			bnp_Csat4042-1b	573	Csat104730864	bnp_BnaA10g07420D	13CsatNC_025696.1&bnpchrA10
Bostr.7867s0374	interacts with	bol_Bo7g110460			bnp_Csat4061-127b	20465	Csat104730864	bnp_BnaC01g17500D	424CsatNC_025696.1&bnpchrC01
Bostr.7867s0374	interacts with	bol_Bo8g050920			bnp_Csat4080-2b	260	Csat104730864	bnp_BnaC02g15060D	6CsatNC_025696.1&bnpchrC02
Bostr.7867s0374	interacts with	Bpen1261020802			bnp_Csat4142-36b	13025	Csat104730864	bnp_BnaC07g39820D	275CsatNC_025696.1&bnpchrC07
Bostr.7867s0374	interacts with	bra_A01555			bnp_Csat4185-1b	333	Csat104730868	bnp_BnaC08g47290D	7CsatNC_025696.1&bnpchrC08_random
Bostr.7867s0374	interacts with	bra_B01545			bnp_Csat4197-2b	400	Csat104730864	bnp_BnaC09g28460D	10CsatNC_025696.1&bnpchrC09
Bostr.7867s0374	interacts with	bra_H01568			bnp_Csat5942-6b	452	Csat104763405	bnp_BnaA01g14860D	11CsatNC_025702.1&bnpchrA01
Bostr.7867s0374	interacts with	bra_K00184			bnp_Csat5962-20b	3243	Csat104763405	bnp_BnaA02g10840D	68CsatNC_025702.1&bnpchrA02
Bostr.7867s0374	interacts with	bvu_Bv3_053660_mrxf			bnp_Csat5981-6b	377	Csat104763405	bnp_BnaA03g47570D	9CsatNC_025702.1&bnpchrA03
Bostr.7867s0374	interacts with	cgr_23907s0003			bnp_Csat6046-47b	2382	Csat104761256	bnp_BnaA10g07420D	50CsatNC_025702.1&bnpchrA10
Bostr.7867s0374	interacts with	cgy_08199			bnp_Csat6077-4b	460	Csat104761256	bnp_BnaC01g17500D	11CsatNC_025702.1&bnpchrC01
Bostr.7867s0374	interacts with	cla_002327			bnp_Csat6077-5b	460	Csat104763405	bnp_BnaC01g17510D	11CsatNC_025702.1&bnpchrC01
Bostr.7867s0374	interacts with	cla_006158			bnp_Csat6097-55b	5782	Csat104761256	bnp_BnaC02g15060D	124CsatNC_025702.1&bnpchrC02
Bostr.7867s0374	interacts with	cme_3C005360			bnp_Csat6138-11b	573	Csat104763405	bnp_BnaC07g39820D	14CsatNC_025702.1&bnpchrC07
Bostr.7867s0374	interacts with	coc_02_g02560			bnp_Csat6156-45b	8913	Csat104761256	bnp_BnaC09g28460D	191CsatNC_025702.1&bnpchrC09
Bostr.7867s0374	interacts with	cpa_107.89cpa			bnp_cync46-1b	313	bnp_BnaA01g14860D	cync_Ccrd_002593	7bnpchrA01&cyncCM009746.1
Bostr.7867s0374	interacts with	CquiAUR62021142			bnp_cync148-4b	363	bnp_BnaA03g47570D	cync_Ccrd_002593	9bnpchrA03&cyncCM009746.1
Bostr.7867s0374	interacts with	CquiAUR62031396			bnp_cync587-1b	312	bnp_BnaC01g17500D	cync_Ccrd_002593	7bnpchrC01&cyncCM009746.1
Bostr.7867s0374	interacts with	cru_10005269			bnp_cync611-6b	342	bnp_BnaC02g15060D	cync_Ccrd_017027	9bnpchrC02&cyncCM009744.1
Bostr.7867s0374	interacts with	cru_10026686			bnp_dca162-6b	328	bnp_BnaA02g10840D	dca_010668	7bnpchrA02&dcaDCARv2_Chr3
Bostr.7867s0374	interacts with	csa_108020			bnp_dca179-6b	316	bnp_BnaA02g10840D	dca_014514	8bnpchrA02&dcaDCARv2_Chr4
Bostr.7867s0374	interacts with	Csat104753322			bnp_dca1450-8b	429	bnp_BnaC02g15060D	dca_010668	9bnpchrC02&dcaDCARv2_Chr3
Bostr.7867s0374	interacts with	Csat104717697			bnp_dca2337-0b	498	bnp_BnaC09g28460D	dca_010668	11bnpchrC09&dcaDCARv2_Chr3
Bostr.7867s0374	interacts with	Csat104725758			bnp_egr106-6b	389	bnp_BnaA01g14860D	egr_K00288	9bnpchrA01&egrChr11
Bostr.7867s0374	interacts with	Csat104722401			bnp_egr217-2b	277	bnp_BnaA02g10840D	egr_K00288	6bnpchrA02&egrChr11
Bostr.7867s0374	interacts with	Csat104730864			bnp_egr370-16b	746	bnp_BnaA03g47570D	egr_K00288	18bnpchrA03&egrChr11
Bostr.7867s0374	interacts with	Csat104763405			bnp_egr1209-0b	771	bnp_BnaA10g07420D	egr_K00288	18bnpchrA10&egrChr11
Bostr.7867s0374	interacts with	cync_Ccrd_002593			bnp_egr1362-4b	296	bnp_BnaC01g17500D	egr_K00288	7bnpchrC01&egrChr11
Bostr.7867s0374	interacts with	egr_K00288			bnp_egr1462-4b	358	bnp_BnaC02g15060D	egr_K00288	8bnpchrC02&egrChr11
Bostr.7867s0374	interacts with	fve_13220			bnp_egr2134-16b	745	bnp_BnaC07g39820D	egr_K00288	18bnpchrC07&egrChr11
Bostr.7867s0374	interacts with	gra_004G117600			bnp_egr2361-9b	743	bnp_BnaC09g28460D	egr_K00288	17bnpchrC09&egrChr11
Bostr.7867s0374	interacts with	gra_006G050000			bnp_fve83-10b	666	bnp_BnaA01g14860D	fve_13220	16bnpchrA01&fveLG7
Bostr.7867s0374	interacts with	Lsat8_6881			bnp_fve150-8b	705	bnp_BnaA02g10840D	fve_13220	16bnpchrA02&fveLG7
Bostr.7867s0374	interacts with	Lsat9_57541			bnp_fve274-10b	543	bnp_BnaA03g47570D	fve_13220	13bnpchrA03&fveLG7
Bostr.7867s0374	interacts with	lal_scaffold847_8lal			bnp_fve1036-7b	568	bnp_BnaC01g17500D	fve_13220	13bnpchrC01&fveLG7
Bostr.7867s0374	interacts with	lus_10014969			bnp_fve1096-9b	735	bnp_BnaC02g15060D	fve_13220	17bnpchrC02&fveLG7
Bostr.7867s0374	interacts with	lus_10039260			bnp_fve1613-16b	794	bnp_BnaC07g39820D	fve_13220	19bnpchrC07&fveLG7
Bostr.7867s0374	interacts with	lus_10038851			bnp_fve1786-2b	703	bnp_BnaC09g28460D	fve_13220	16bnpchrC09&fveLG7
Bostr.7867s0374	interacts with	lus_10027503			bnp_gra38-4b	360	bnp_BnaA01g14860D	gra_004G117600	8bnpchrA01&graChr04
Bostr.7867s0374	interacts with	mes_06G151200			bnp_gra58-4b	353	bnp_BnaA01g14860D	gra_006G050000	8bnpchrA01&graChr06
Bostr.7867s0374	interacts with	mes_14G023700			bnp_gra261-2b	348	bnp_BnaA02g10840D	gra_006G050000	8bnpchrA02&graChr06
Bostr.7867s0374	interacts with	mgu_F00314			bnp_gra271-11b	710	bnp_BnaA02g10840D	gra_007G012200	16bnpchrA02&graChr07
Bostr.7867s0374	interacts with	mgu_F01095			bnp_gra442-6b	367	bnp_BnaA03g47570D	gra_004G117600	8bnpchrA03&graChr04
Bostr.7867s0374	interacts with	mlut_maker-scaffold_149-augustus-gene-2.65-mRNA-1			bnp_gra1962-1b	414	bnp_BnaA10g07420D	gra_006G050000	9bnpchrA10&graChr06
Bostr.7867s0374	interacts with	mlut_maker-scaffold_220-fgenesh-gene-1.56-mRNA-1			bnp_gra1975-1b	398	bnp_BnaA10g07420D	gra_007G012200	9bnpchrA10&graChr07
Bostr.7867s0374	interacts with	mlut_fgenesh_masked-scaffold_327-processed-gene-0.35-mRNA-1			bnp_gra2177-4b	364	bnp_BnaC01g17500D	gra_004G117600	8bnpchrC01&graChr04
Bostr.7867s0374	interacts with	nnu_08652			bnp_gra2200-2b	259	bnp_BnaC01g17500D	gra_006G050000	6bnpchrC01&graChr06
Bostr.7867s0374	interacts with	pbr_010869.1			bnp_gra2388-2b	347	bnp_BnaC02g15060D	gra_006G050000	8bnpchrC02&graChr06
Bostr.7867s0374	interacts with	ptr_012G144800			bnp_gra2405-12b	571	bnp_BnaC02g15060D	gra_007G012200	13bnpchrC02&graChr07
Bostr.7867s0374	interacts with	ptr_015G147500			bnp_gra3434-6b	367	bnp_BnaC07g39820D	gra_004G117600	8bnpchrC07&graChr04
[truncated: 5,044 more rows]
