# Supplementary material for: Fibrillarin evolution through the Tree of Life: Comparative genomics and microsynteny network analyses provide new insights into the evolutionary history of Fibrillarin
Source: PLoS Comput Biol. 2020 Oct 19;16(10):e1008318. doi: 10.1371/journal.pcbi.1008318 (PMC7608942; doi:10.1371/journal.pcbi.1008318)
Supplement: S16 Table — (XLSX) [file pcbi.1008318.s032.xlsx]

## Sheet: S16 Table
S16 Table. Plant Microsynteny communities found at k-clique=3 by Cfinder.
Communities:	Rosids cluster	Fabaceae group	PACMAD cluster	Fabaceae cluster	Oryza cluster	Angiosperm supercluster
Number of nodes:	7	4	4	4	6	161
Number of edges:	17	6	6	6	14	9557
	aocc_Anaoc.0002s0556.1	gma_04G200700	msin_Misin19G239000.1	pvu_001G057200	obar_OBART05G05040.1	aar_AA55G00007
	aocc_Anaoc.0003s0656.1	gma_06G164800	pvir_Pavir.4KG376100.1	tpr_gene12471	ogl_05G0045100	ach_Achn011571
	aocc_Anaoc.0697s0006.1	pvu_009G161800	pvir_Pavir.4NG312800.2	van_01g13070.1	omer_OMERI05G04840.1	ach_Achn081351
	car_10773.1	van_0112s00230.1	sbi_010G250700	vra_06g12440	orgl_OGLUM05G04850.1	aco_006865
	ccle_Ciclev10032221m				oru_ORUFI05G05320.1oru	adu_Aradu.L1VA7
	csi_1g021911				osa_LOC_Os05g08360osa	AhypAH012128
	mtr_1g114000					AhypAH019593
						aipa_Araip.6C9XH
						Alp29670
						Alp435730
						AlyrAL7G27460
						AlyrAL8G26910
						amna_EVM0036455.1_R0
						amon_EVM0035508.1
						aqc_Aqcoe7G028500.1
						ath_AT4G25630
						ath_AT5G52470
						atr_scaffold00009.155atr
						bcei_evm.model.Scaffold57.287
						bcei_evm.model.Scaffold64.682
						bcei_evm.model.Scaffold89.49
						bdi_Bradi3g55810
						bnp_BnaA01g14860D
						bnp_BnaA02g10840D
						bnp_BnaA03g47570D
						bnp_BnaA08g31010D
						bnp_BnaA10g07420D
						bnp_BnaC01g17500D
						bnp_BnaC01g17510D
						bnp_BnaC02g15060D
						bnp_BnaC07g39820D
						bnp_BnaC08g47290D
						bnp_BnaC09g28460D
						bol_Bo1g040350
						bol_Bo2g047720
						bol_Bo7g110460
						bol_Bo8g050920
						Bostr.7305s0022
						Bostr.7867s0374
						Bpen1261020802
						bra_A01555
						bra_B01545
						bra_H01568
						bra_K00184
						bvu_Bv3_053660_mrxf
						can_Capana03g002188
						cbac_rna28479
						cchi_rna27018
						cgr_23907s0003
						cgy_08199
						cla_002327
						cla_006158
						cme_3C005360
						cme_3C006945
						coc_02_g02560
						cpa_107.89cpa
						CquiAUR62021142
						CquiAUR62031396
						cru_10005269
						cru_10026686
						csa_108020
						csa_166250
						Csat104717697
						Csat104722401
						Csat104725758
						Csat104727478
						Csat104730864
						Csat104753322
						Csat104761256
						Csat104763405
						cync_Ccrd_002593
						cync_Ccrd_017027
						dca_010668
						Dcat110111363
						disr_Dr15316.1
						egr_K00288
						frax_FRAEX38873_v2_000093350.1
						frax_FRAEX38873_v2_000391180.1
						fve_13220
						gra_004G117600
						gra_006G050000
						gra_007G012200
						hbra_rna47998
						hel_Ha15_00040186
						HORVU6Hr1G091860
						Inil109173124
						jcu_4S00238.100jcu
						jcu_4S00346.60jcu
						lal_scaffold847_8lal
						lpe_02G31130.1lpe
						Lsat8_6881
						Lsat9_57541
						lus_10014969
						lus_10027503
						lus_10038851
						lus_10039260
						mac_07_04590.1mac
						mdo_0000590964
						mes_06G151200
						mes_14G023700
						mgu_F00314
						mgu_F01095
						mlut_fgenesh_masked-scaffold_327-processed-gene-0.35-mRNA-1
						mlut_maker-scaffold_1197-fgenesh-gene-0.69-mRNA-1
						mlut_maker-scaffold_149-augustus-gene-2.65-mRNA-1
						mlut_maker-scaffold_220-fgenesh-gene-1.56-mRNA-1
						msin_Misin07G547000.1
						mtr_6g047580
						nnu_04141
						nnu_08652
						obar_OBART02G37650.1
						ogl_02G0328800
						olea_Oeu004111.1
						omer_OMERI02G23180.1
						orgl_OGLUM02G38830.1
						oru_ORUFI02G39200.1oru
						osa_LOC_Os02g57590osa
						oth_04688
						pax_00057g00322
						pax_00848g00023
						pbr_010869.1
						Pdac103698998
						Pdac103710359
						phal_Pahal.1G452400.1
						ptr_012G144800
						ptr_015G147500
						pvir_Pavir.1KG547900.1
						pvir_Pavir.1NG553300.1
						rco_30169.t000005
						rco_30174.t000020
						roc_G13988
						rra_328_p7
						rra_39_p5
						salp_SapurV1A.1225s0130.1
						sbi_004G349700
						sgro_evm.TU.tig00153554.325
						sin_1009146
						sir_scaffold2159_148sir
						sir_scaffold394_40sir
						sit_1G370900
						sly_03g025270.2sly
						sol_016890_ddof.t1
						spa_c0002_00192
						spa_c0006_01444
						spe_03g004100.1
						sspl_Saspl_004839
						sspl_Saspl_011193
						sspl_Saspl_050004
						stu_00010119
						tae_Traes_6AL_51D8375EF
						tha_Th2v09755
						tha_Th2v26914
						tha_Th2v28952
						thh_10015376m
						thh_10025746m
						tsa_Ts6g15660
						tsa_Ts7g24420
						ugi_Scf00323.g15456ugi
						vvi_01028887001
						Zjuj107423422
						Zmay100282167
