# Supplementary material for: Fibrillarin evolution through the Tree of Life: Comparative genomics and microsynteny network analyses provide new insights into the evolutionary history of Fibrillarin
Source: PLoS Comput Biol. 2020 Oct 19;16(10):e1008318. doi: 10.1371/journal.pcbi.1008318 (PMC7608942; doi:10.1371/journal.pcbi.1008318)
Supplement: S17 Table — These networks were formed by all pairwise syntenic genes (Node1-Node2) retrieved from the “collinearity” files produced by MCScanX software. The annotations of the proteins were retrieved from the genome metadata (annotations files) from each specie. (XLSX) [file pcbi.1008318.s033.xlsx]

## Sheet: S17 Table
S17 Table. Total number of proteins (nodes) found in the same syntenic blocks as plant FIB homologues. These networks were formed by all pairwise syntenic genes (Node1-Node2) retrieved from the “collinearity” files produced by MCScanX software. The annotations of the proteins were retrieved from the genome metadata (annotations files) from each specie.
	Syntent pairwise relationship of genes in the same syntenic block of FIBs					Annotation of genes present in the same syntenic block as FIBs
	Node1	interacts with	Node2			Protein ID (nodes)	Annotation
	atr_scaffold00009.136atr	interacts with	vvi_01028885001			aar_AA55G00001
	atr_scaffold00009.136atr	interacts with	osa_LOC_Os02g57570osa			aar_AA55G00002
	atr_scaffold00009.136atr	interacts with	nnu_08644			aar_AA55G00003
	atr_scaffold00009.136atr	interacts with	nnu_04153			aar_AA55G00004
	atr_scaffold00009.136atr	interacts with	sly_03g025190.2sly			aar_AA55G00006
	atr_scaffold00009.136atr	interacts with	fve_13214			aar_AA55G00007
	atr_scaffold00009.155atr	interacts with	vvi_01028887001			aar_AA55G00008
	atr_scaffold00009.155atr	interacts with	osa_LOC_Os02g57590osa			aar_AA55G00009
	atr_scaffold00009.155atr	interacts with	nnu_08652			aar_AA55G00010
	atr_scaffold00009.155atr	interacts with	nnu_04141			aar_AA55G00011
	atr_scaffold00009.155atr	interacts with	sly_03g025270.2sly			aar_AA55G00012
	atr_scaffold00009.155atr	interacts with	fve_13220			aar_AA55G00013
	atr_scaffold00009.165atr	interacts with	vvi_01028889001			aar_AA55G00016
	atr_scaffold00009.165atr	interacts with	nnu_08649			aar_AA55G00017
	atr_scaffold00009.169atr	interacts with	vvi_01028891001			aar_AA55G00018
	atr_scaffold00009.169atr	interacts with	nnu_04138			aar_AA55G00019
	atr_scaffold00009.171atr	interacts with	vvi_01028894001			aar_AA55G00020
	atr_scaffold00009.171atr	interacts with	sly_03g025310.2sly			aar_AA55G00021
	atr_scaffold00009.171atr	interacts with	fve_13224			aar_AA55G00022
	atr_scaffold00009.173atr	interacts with	vvi_01028895001			aar_AA55G00024
	atr_scaffold00009.173atr	interacts with	osa_LOC_Os02g57610osa			aar_AA55G00025
	atr_scaffold00009.173atr	interacts with	nnu_08655			aar_AA55G00026
	atr_scaffold00009.173atr	interacts with	nnu_04135			aar_AA55G00028
	atr_scaffold00009.173atr	interacts with	fve_13225			aar_AA55G00030
	atr_scaffold00009.175atr	interacts with	vvi_01028896001			aar_AA55G00031
	atr_scaffold00009.175atr	interacts with	osa_LOC_Os02g57620osa			aar_AA55G00032
	atr_scaffold00009.175atr	interacts with	nnu_08656			aar_AA55G00033
	atr_scaffold00009.175atr	interacts with	nnu_04131			aar_AA55G00034
	atr_scaffold00009.175atr	interacts with	sly_03g025350.2sly			aar_AA55G00035
	atr_scaffold00009.175atr	interacts with	fve_13226			aar_AA55G00036
	atr_scaffold00009.178atr	interacts with	vvi_01028897001			aar_AA55G00037
	atr_scaffold00009.178atr	interacts with	nnu_08661			aar_AA55G00038
	atr_scaffold00009.178atr	interacts with	nnu_04127			aar_AA55G00042
	atr_scaffold00009.178atr	interacts with	sly_03g025360.2sly			aar_AA55G00043
	atr_scaffold00009.178atr	interacts with	fve_13228			aar_AA55G00044
	atr_scaffold00009.180atr	interacts with	vvi_01028905001			aar_AA55G00045
	atr_scaffold00009.180atr	interacts with	sly_03g025370.2sly			aar_AA55G00046
	atr_scaffold00009.180atr	interacts with	fve_13230			aar_AA55G00047
	atr_scaffold00009.184atr	interacts with	vvi_01028906001			aar_AA55G00048
	atr_scaffold00009.184atr	interacts with	nnu_08666			aar_AA55G00049
	atr_scaffold00009.184atr	interacts with	nnu_16300			aar_AA55G00050
	atr_scaffold00009.184atr	interacts with	sly_03g025420.2sly			aar_AA55G00051
	atr_scaffold00009.184atr	interacts with	fve_13231			aar_AA55G00052
	atr_scaffold00009.186atr	interacts with	vvi_01028907001			aar_AA55G00053
	atr_scaffold00009.186atr	interacts with	nnu_08667			aar_AA55G00055
	atr_scaffold00009.186atr	interacts with	sly_03g025430.1sly			aar_AA55G00056
	atr_scaffold00009.186atr	interacts with	fve_13232			aar_AA55G00058
	atr_scaffold00009.189atr	interacts with	vvi_01028908001			aar_AA55G00059
	atr_scaffold00009.189atr	interacts with	nnu_08671			aar_AA55G00060
	atr_scaffold00009.189atr	interacts with	nnu_16303			aar_AA55G00061
	atr_scaffold00009.189atr	interacts with	sly_03g025440.2sly			aar_AA55G00062
	atr_scaffold00009.189atr	interacts with	fve_13234			aar_AA55G00063
	atr_scaffold00009.195atr	interacts with	vvi_01028909001			aar_AA55G00064
	atr_scaffold00009.195atr	interacts with	osa_LOC_Os02g57700osa			aar_AA55G00065
	atr_scaffold00009.195atr	interacts with	nnu_08670			aar_AA55G00066
	atr_scaffold00009.195atr	interacts with	nnu_16312			aar_AA55G00067
	atr_scaffold00009.195atr	interacts with	sly_03g025450.2sly			aar_AA55G00068
	atr_scaffold00009.195atr	interacts with	fve_13236			aar_AA55G00069
	atr_scaffold00009.197atr	interacts with	vvi_01028910001			aar_AA55G00070
	atr_scaffold00009.197atr	interacts with	nnu_08677			aco_006850	Galactose oxidase/kelch repeat superfamily protein
	atr_scaffold00009.197atr	interacts with	nnu_16310			aco_006851	ribosomal protein L9
	atr_scaffold00009.197atr	interacts with	sly_03g025460.2sly			aco_006853	phosphatidyl inositol monophosphate 5 kinase
	atr_scaffold00009.197atr	interacts with	fve_13237			aco_006854	NAC domain containing protein 2
	atr_scaffold00009.206atr	interacts with	vvi_01028911001			aco_006855	binding to TOMV RNA 1L (long form)
	atr_scaffold00009.206atr	interacts with	sly_03g025470.2sly			aco_006856	Peptidase C12, ubiquitin carboxyl-terminal hydrolase 1
	atr_scaffold00009.206atr	interacts with	fve_13240			aco_006860	Divalent ion symporter
	atr_scaffold00009.223atr	interacts with	vvi_01028914001			aco_006861	hydroxyproline-rich glycoprotein family protein
	atr_scaffold00009.223atr	interacts with	nnu_08679			aco_006862
	atr_scaffold00009.223atr	interacts with	sly_03g025490.2sly			aco_006863	HXXXD-type acyl-transferase family protein
	atr_scaffold00009.231atr	interacts with	vvi_01028918001			aco_006865	Fibrillarin
	atr_scaffold00009.231atr	interacts with	sly_03g025530.2sly			aco_006866	ubiquitin-conjugating enzyme 5
	atr_scaffold00009.231atr	interacts with	fve_13246			aco_006867	MATE efflux family protein
	atr_scaffold00009.244atr	interacts with	vvi_01028919001			aco_006868	receptor-like protein kinase 4
	atr_scaffold00009.244atr	interacts with	sly_03g025540.2sly			aco_006870	calmodulin-binding receptor-like cytoplasmic kinase 1
	atr_scaffold00009.244atr	interacts with	fve_13255			aco_006871	RNA-binding (RRM/RBD/RNP motifs) family protein
	atr_scaffold00009.248atr	interacts with	vvi_01028920001			aco_006872	C2H2 and C2HC zinc fingers superfamily protein
	atr_scaffold00009.248atr	interacts with	nnu_08690			aco_006873	BET1P/SFT1P-like protein 14A
	atr_scaffold00009.248atr	interacts with	nnu_16332			aco_006875
	atr_scaffold00009.248atr	interacts with	sly_03g025550.2sly			aco_006876	lateral organ boundaries-domain 16
	atr_scaffold00009.258atr	interacts with	vvi_01028929001			aco_006878	HXXXD-type acyl-transferase family protein
	atr_scaffold00009.258atr	interacts with	sly_03g025590.2sly			aco_006879	Tetratricopeptide repeat (TPR)-like superfamily protein
	atr_scaffold00009.258atr	interacts with	fve_13257			aco_006882	2-oxoglutarate (2OG) and Fe(II)-dependent oxygenase superfamily protein
	atr_scaffold00009.270atr	interacts with	vvi_01028938001			aco_006883	ethylene response factor 1
	atr_scaffold00009.270atr	interacts with	nnu_08706			aco_006884	type one serine/threonine protein phosphatase 4
	atr_scaffold00009.270atr	interacts with	nnu_20997			aco_006885	phosphate transporter 1;4
	atr_scaffold00009.270atr	interacts with	sly_03g025670.2sly			aco_006886	Protein kinase superfamily protein
	atr_scaffold00009.270atr	interacts with	fve_13265			aco_006887	non-intrinsic ABC protein 12
	atr_scaffold00009.281atr	interacts with	vvi_01028940001			aco_006888	Protein kinase superfamily protein
	atr_scaffold00009.281atr	interacts with	nnu_08711			aco_006889	Cysteine proteinases superfamily protein
	atr_scaffold00009.281atr	interacts with	nnu_21002			aco_006890	P-loop containing nucleoside triphosphate hydrolases superfamily protein
	atr_scaffold00009.281atr	interacts with	sly_03g025720.2sly			aco_006891	WCRKC thioredoxin 2
	atr_scaffold00009.283atr	interacts with	vvi_01028948001			aco_006902	Tetratricopeptide repeat (TPR)-like superfamily protein
	atr_scaffold00009.283atr	interacts with	nnu_08717			aco_006904	Cystathionine beta-synthase (CBS) family protein
	atr_scaffold00009.283atr	interacts with	nnu_21003			aco_006906	peroxisomal 3-ketoacyl-CoA thiolase 3
	atr_scaffold00009.283atr	interacts with	sly_03g025730.2sly			aco_006907	auxin-induced protein 13
	atr_scaffold00009.283atr	interacts with	fve_13266			aco_006908	potassium channel beta subunit 1
	atr_scaffold00009.284atr	interacts with	vvi_01028962001			aco_006909	actin-related protein C1A
	atr_scaffold00009.284atr	interacts with	nnu_08715			aco_006910
	atr_scaffold00009.284atr	interacts with	ath_AT5G52380			aco_006911	myosin 2
	atr_scaffold00009.284atr	interacts with	fve_13267			aco_006913
	atr_scaffold00009.286atr	interacts with	vvi_01028970001			aco_006919	Protein of unknown function (DUF3741)
	atr_scaffold00009.291atr	interacts with	vvi_01028977001			aco_006920	GDSL-like Lipase/Acylhydrolase superfamily protein
	atr_scaffold00009.291atr	interacts with	nnu_21011			aco_006922	Haloacid dehalogenase-like hydrolase (HAD) superfamily protein
	atr_scaffold00009.291atr	interacts with	sly_03g025820.1sly			aco_006924	C2 calcium/lipid-binding plant phosphoribosyltransferase family protein
	atr_scaffold00009.291atr	interacts with	fve_13275			aco_006932	Protein kinase superfamily protein
	atr_scaffold00009.292atr	interacts with	vvi_01028978001			aco_006934	Nucleic acid-binding, OB-fold-like protein
	atr_scaffold00009.292atr	interacts with	nnu_08727			aco_006938	Peptidase S41 family protein
	atr_scaffold00009.292atr	interacts with	nnu_21018			aco_006939	diphthamide synthesis DPH2 family protein
	atr_scaffold00009.292atr	interacts with	sly_03g025830.2sly			aco_006940
	atr_scaffold00009.292atr	interacts with	fve_13276			aco_006941	RNA-binding (RRM/RBD/RNP motifs) family protein
	atr_scaffold00009.294atr	interacts with	vvi_01028979001			aco_006942	Calcium-dependent lipid-binding (CaLB domain) family protein
	atr_scaffold00009.294atr	interacts with	nnu_08726			aco_006944	Zinc-binding ribosomal protein family protein
	atr_scaffold00009.294atr	interacts with	nnu_21017			aco_006946	Glutathione S-transferase family protein
	atr_scaffold00009.294atr	interacts with	sly_03g025840.2sly			aco_006947
	atr_scaffold00009.294atr	interacts with	fve_13279			aco_006951	phospholipid sterol acyl transferase 1
	atr_scaffold00009.296atr	interacts with	vvi_01028980001			aco_006954	PPPDE putative thiol peptidase family protein
	atr_scaffold00009.296atr	interacts with	nnu_08730			aco_006955	LEUNIG_homolog
	atr_scaffold00009.296atr	interacts with	nnu_21019			aco_006958	3-ketoacyl-CoA synthase 12
	atr_scaffold00009.296atr	interacts with	sly_03g025850.2sly			aco_006959	glutathione-disulfide reductase
	atr_scaffold00009.296atr	interacts with	fve_13280			aco_006964	phloem protein 2-B1
	atr_scaffold00009.297atr	interacts with	vvi_01028981001			aco_006967	F-box family protein
	atr_scaffold00009.297atr	interacts with	nnu_08731			aco_006968	Trimeric LpxA-like enzyme
	atr_scaffold00009.297atr	interacts with	nnu_21023			aco_006970	Octicosapeptide/Phox/Bem1p family protein
	atr_scaffold00009.306atr	interacts with	vvi_01028985001			aco_006972	phosphate 1
	atr_scaffold00009.306atr	interacts with	nnu_08739			aco_006973	Transducin/WD40 repeat-like superfamily protein
	atr_scaffold00009.306atr	interacts with	nnu_21033			aco_006974	Ankyrin repeat family protein
	atr_scaffold00009.306atr	interacts with	sly_03g025880.2sly			aco_006975	P-loop containing nucleoside triphosphate hydrolases superfamily protein
	atr_scaffold00009.306atr	interacts with	fve_13284			aco_006976	casein kinase I
	atr_scaffold00009.313atr	interacts with	vvi_01028986001			aco_006978	Ypt/Rab-GAP domain of gyp1p superfamily protein
	atr_scaffold00009.313atr	interacts with	nnu_08741			aco_006979	NAC domain containing protein 74
	atr_scaffold00009.313atr	interacts with	nnu_21036			aco_006980	Rho termination factor
	atr_scaffold00009.314atr	interacts with	vvi_01010538001			aco_006983	Acyl-CoA N-acyltransferases (NAT) superfamily protein
	atr_scaffold00009.314atr	interacts with	nnu_08740			aco_006986	UDP-Glycosyltransferase superfamily protein
	atr_scaffold00009.314atr	interacts with	sly_03g025890.1sly			aco_006988	Zinc finger (C3HC4-type RING finger) family protein
	atr_scaffold00009.314atr	interacts with	fve_13287			aco_006991	ENTH/VHS family protein
	Zmay100283243	interacts with	atr_scaffold00009.209atr			aco_009166	cation/hydrogen exchanger 15
	Zmay100283243	interacts with	osa_LOC_Os02g57760osa			aco_009180
	atr_scaffold00009.209atr	interacts with	osa_LOC_Os02g57760osa			aco_009184	Ubiquitin-conjugating enzyme/RWD-like protein
	Zmay100382053	interacts with	atr_scaffold00009.195atr			aco_009195	Protein kinase superfamily protein
	Zmay100382053	interacts with	osa_LOC_Os02g57700osa			aco_009198	RNA-binding (RRM/RBD/RNP motifs) family protein
	Zmay100382053	interacts with	vvi_01028909001			aco_009202	ARM repeat superfamily protein
	Zmay100281732	interacts with	atr_scaffold00009.175atr			aco_009205	Cation efflux family protein
	Zmay100281732	interacts with	nnu_04131			aco_009206	glucan synthase-like 12
	Zmay100281732	interacts with	nnu_08656			aco_009208	Calcium-dependent protein kinase family protein
	Zmay100281732	interacts with	osa_LOC_Os02g57620osa			aco_009210
	Zmay100281732	interacts with	vvi_01028896001			aco_009214	homoserine kinase
	Zmay100281732	interacts with	aco_006860			aco_009217	sucrose synthase 6
	Zmay100275621	interacts with	atr_scaffold00009.173atr			aco_009218
	Zmay100275621	interacts with	nnu_04135			aco_009222	ARM repeat superfamily protein
	Zmay100275621	interacts with	nnu_08655			aco_009225	Protein of unknown function (DUF177)
	Zmay100275621	interacts with	osa_LOC_Os02g57610osa			aco_009226	CCCH-type zinc finger family protein
	Zmay100275621	interacts with	vvi_01028895001			aco_009228	ARM repeat superfamily protein
	Zmay100275621	interacts with	aco_006861			aco_009234	Protein of unknown function (DUF2296)
	Zmay100282167	interacts with	atr_scaffold00009.155atr			aco_009237	response regulator 3
	Zmay100282167	interacts with	nnu_04141			aco_009239	Zincin-like metalloproteases family protein
	Zmay100282167	interacts with	nnu_08652			aco_009241
	Zmay100282167	interacts with	osa_LOC_Os02g57590osa			aco_009242	metallo-beta-lactamase family protein
	Zmay100282167	interacts with	vvi_01028887001			aco_009244	RING/U-box superfamily protein
	Zmay100282167	interacts with	aco_006865			aco_009248	Calcium-dependent lipid-binding (CaLB domain) family protein
	Zmay100279798	interacts with	atr_scaffold00009.136atr			aco_009249	replicon protein A2
	Zmay100279798	interacts with	nnu_04153			aco_009252	polyprenyltransferase 1
	Zmay100279798	interacts with	nnu_08644			aco_009260	transcription factor jumonji (jmjC) domain-containing protein
	Zmay100279798	interacts with	osa_LOC_Os02g57570osa			aco_009267
	Zmay100279798	interacts with	vvi_01028885001			aco_009271	Endosomal targeting BRO1-like domain-containing protein
	Zmay100279798	interacts with	aco_006867			aco_009273	Tetratricopeptide repeat (TPR)-like superfamily protein
	Zmay103654107	interacts with	atr_scaffold00009.131atr			aco_009276	Putative integral membrane protein conserved region (DUF2404)
	Zmay103654107	interacts with	nnu_04156			aco_009277	Protein of unknown function (DUF789)
	Zmay103654107	interacts with	osa_LOC_Os02g57560osa			aco_009281	sucrose transporter 2
	Zmay103654107	interacts with	aco_006870			aco_009282	2-oxoglutarate (2OG) and Fe(II)-dependent oxygenase superfamily protein
	atr_scaffold00009.131atr	interacts with	osa_LOC_Os02g57560osa			aco_009285	Leucine-rich repeat (LRR) family protein
	Zmay103654108	interacts with	atr_scaffold00009.122atr			aco_009295	general control non-repressible 3
	Zmay103654108	interacts with	osa_LOC_Os02g57530osa			aco_009297	Nucleic acid-binding, OB-fold-like protein
	atr_scaffold00009.122atr	interacts with	osa_LOC_Os02g57530osa			aco_009299	NAD(P)-binding Rossmann-fold superfamily protein
	Zmay100382345	interacts with	atr_scaffold00009.102atr			aco_009300	K+ efflux antiporter 2
	Zmay100382345	interacts with	osa_LOC_Os02g57460osa			aco_009301	vacuolar ATPase subunit F family protein
	atr_scaffold00009.102atr	interacts with	osa_LOC_Os02g57460osa			aco_009303	Remorin family protein
	Zmay542269	interacts with	atr_scaffold00009.77atr			aco_009306	tubulin beta 8
	Zmay542269	interacts with	osa_LOC_Os02g57450osa			aco_009308	C2 calcium/lipid-binding plant phosphoribosyltransferase family protein
	Zmay542269	interacts with	aco_006884			aco_009309
	atr_scaffold00009.77atr	interacts with	osa_LOC_Os02g57450osa			aco_009311	Protein kinase protein with tetratricopeptide repeat domain
	Zmay103654113	interacts with	atr_scaffold00009.53atr			aco_009312	cytochrome P450, family 715, subfamily A, polypeptide 1
	Zmay103654113	interacts with	osa_LOC_Os02g57440osa			aco_009313	Tetratricopeptide repeat (TPR)-like superfamily protein
	Zmay103654113	interacts with	aco_006886			aco_009314	beta-amylase 7
	atr_scaffold00009.53atr	interacts with	osa_LOC_Os02g57440osa			aco_009315	U-box domain-containing protein kinase family protein
	Zmay100279292	interacts with	atr_scaffold00009.35atr			aco_009318	C2H2-like zinc finger protein
	Zmay100279292	interacts with	osa_LOC_Os02g57420osa			aco_009319	SIGNAL PEPTIDE PEPTIDASE-LIKE 2
	Zmay100279292	interacts with	aco_006888			aco_009320	plasma membrane intrinsic protein 1;4
	atr_scaffold00009.35atr	interacts with	osa_LOC_Os02g57420osa			aco_009321	RING/U-box superfamily protein
	Zmay103654114	interacts with	atr_scaffold00009.19atr			aco_009344	Peroxidase superfamily protein
	Zmay103654114	interacts with	osa_LOC_Os02g57390osa			aco_009355	RAC-like 3
	atr_scaffold00009.14atr	interacts with	osa_LOC_Os02g57370osa			Aoff109825002
	atr_scaffold00009.25atr	interacts with	osa_LOC_Os02g57380osa			Aoff109825009
	atr_scaffold00009.29atr	interacts with	osa_LOC_Os02g57410osa			Aoff109825096
	atr_scaffold00009.49atr	interacts with	osa_LOC_Os02g57430osa			Aoff109825107
	atr_scaffold00009.118atr	interacts with	osa_LOC_Os02g57500osa			Aoff109825338
	atr_scaffold00009.120atr	interacts with	osa_LOC_Os02g57520osa			Aoff109825520
	atr_scaffold00009.124atr	interacts with	osa_LOC_Os02g57550osa			Aoff109825744
	osa_LOC_Os02g57570osa	interacts with	vvi_01028885001			Aoff109825800
	atr_scaffold00009.137atr	interacts with	osa_LOC_Os02g57580osa			Aoff109826068
	atr_scaffold00009.137atr	interacts with	fve_13218			Aoff109826306
	osa_LOC_Os02g57590osa	interacts with	vvi_01028887001			aqc_Aqcoe3G433900.1	serine carboxypeptidase-like 35
	osa_LOC_Os02g57610osa	interacts with	vvi_01028895001			aqc_Aqcoe3G434200.1	cytochrome P450, family 86, subfamily B, polypeptide 1
	osa_LOC_Os02g57620osa	interacts with	vvi_01028896001			aqc_Aqcoe3G434300.2	Metal-dependent phosphohydrolase
	osa_LOC_Os02g57700osa	interacts with	vvi_01028909001			aqc_Aqcoe3G434400.1	nuclear-encoded CLP protease P7
	atr_scaffold00009.214atr	interacts with	osa_LOC_Os02g57800osa			aqc_Aqcoe3G434600.1	Tudor/PWWP/MBT domain-containing protein
	aqc_Aqcoe7G027200.1	interacts with	atr_scaffold00009.128atr			aqc_Aqcoe3G434700.1	Peptidoglycan-binding LysM domain-containing protein
	aqc_Aqcoe7G027200.1	interacts with	nnu_04160			aqc_Aqcoe3G435300.1	nucleolin like 2
	aqc_Aqcoe7G027200.1	interacts with	nnu_08638			aqc_Aqcoe7G023800.2	WRKY DNA-binding protein 24
	atr_scaffold00009.128atr	interacts with	nnu_08638			aqc_Aqcoe7G024100.1	myb domain protein 103
	atr_scaffold00009.128atr	interacts with	nnu_04160			aqc_Aqcoe7G024400.1	Protein kinase superfamily protein
	aqc_Aqcoe7G027600.3	interacts with	atr_scaffold00009.132atr			aqc_Aqcoe7G024500.2
	aqc_Aqcoe7G027600.3	interacts with	nnu_04157			aqc_Aqcoe7G024600.1	beta-carotene hydroxylase 2
	aqc_Aqcoe7G027600.3	interacts with	nnu_08641			aqc_Aqcoe7G024800.1
	atr_scaffold00009.132atr	interacts with	nnu_08641			aqc_Aqcoe7G025000.1	septum site-determining protein (MIND)
	atr_scaffold00009.132atr	interacts with	nnu_04157			aqc_Aqcoe7G025200.1
	aqc_Aqcoe7G027800.1	interacts with	atr_scaffold00009.134atr			aqc_Aqcoe7G025400.1	Protein of unknown function (DUF604)
	aqc_Aqcoe7G027800.1	interacts with	nnu_04155			aqc_Aqcoe7G025500.1	Protein kinase superfamily protein
	aqc_Aqcoe7G027800.1	interacts with	nnu_08640			aqc_Aqcoe7G025900.1	Protein of unknown function (DUF819)
	atr_scaffold00009.134atr	interacts with	nnu_08640			aqc_Aqcoe7G026000.1	ferric reduction oxidase 2
	atr_scaffold00009.134atr	interacts with	nnu_04155			aqc_Aqcoe7G026300.1	BTB/POZ domain-containing protein
	aqc_Aqcoe7G027900.1	interacts with	atr_scaffold00009.144atr			aqc_Aqcoe7G026400.1	Class II aaRS and biotin synthetases superfamily protein
	aqc_Aqcoe7G027900.1	interacts with	nnu_04152			aqc_Aqcoe7G026500.1	brassinosteroid-responsive RING-H2
	aqc_Aqcoe7G027900.1	interacts with	nnu_08645			aqc_Aqcoe7G026600.1	PLAC8 family protein
	atr_scaffold00009.144atr	interacts with	nnu_08645			aqc_Aqcoe7G026900.1	SCARECROW-like 8
	atr_scaffold00009.144atr	interacts with	nnu_04152			aqc_Aqcoe7G027100.1	calmodulin-binding receptor-like cytoplasmic kinase 2
	aqc_Aqcoe7G028000.1	interacts with	atr_scaffold00009.148atr			aqc_Aqcoe7G027200.1	transmembrane protein-related
	aqc_Aqcoe7G028000.1	interacts with	nnu_04151			aqc_Aqcoe7G027600.3
	aqc_Aqcoe7G028000.1	interacts with	nnu_08646			aqc_Aqcoe7G027800.1	RING/U-box superfamily protein
	atr_scaffold00009.148atr	interacts with	nnu_08646			aqc_Aqcoe7G027900.1	ARID/BRIGHT DNA-binding domain;ELM2 domain protein
	atr_scaffold00009.148atr	interacts with	nnu_04151			aqc_Aqcoe7G028000.1	ubiquitin-conjugating enzyme 5
	aqc_Aqcoe7G028100.1	interacts with	atr_scaffold00009.149atr			aqc_Aqcoe7G028100.1	Disease resistance protein (TIR-NBS class)
	aqc_Aqcoe7G028100.1	interacts with	nnu_08648			aqc_Aqcoe7G028300.1	transcription regulatory protein SNF2, putative
	atr_scaffold00009.149atr	interacts with	nnu_08648			aqc_Aqcoe7G028500.1	Fibrillarin
	aqc_Aqcoe7G028300.1	interacts with	atr_scaffold00009.153atr			aqc_Aqcoe7G028800.1	cysteine synthase C1
	aqc_Aqcoe7G028300.1	interacts with	nnu_04147			aqc_Aqcoe7G028900.2
	aqc_Aqcoe7G028300.1	interacts with	nnu_08647			aqc_Aqcoe7G029100.1	HXXXD-type acyl-transferase family protein
	atr_scaffold00009.153atr	interacts with	nnu_08647			aqc_Aqcoe7G029200.2
	atr_scaffold00009.153atr	interacts with	nnu_04147			aqc_Aqcoe7G029300.2	Methyltransferase MT-A70 family protein
	aqc_Aqcoe7G028500.1	interacts with	atr_scaffold00009.155atr			aqc_Aqcoe7G029400.2	Bacterial sec-independent translocation protein mttA/Hcf106
	aqc_Aqcoe7G028500.1	interacts with	nnu_04141			aqc_Aqcoe7G029500.2	hydroxyproline-rich glycoprotein family protein
	aqc_Aqcoe7G028500.1	interacts with	nnu_08652			aqc_Aqcoe7G029600.1	BTB/POZ domain with WD40/YVTN repeat-like protein
	aqc_Aqcoe7G028500.1	interacts with	vvi_01028887001			aqc_Aqcoe7G029800.1	cytochrome P450, family 86, subfamily A, polypeptide 2
	aqc_Aqcoe7G028500.1	interacts with	sly_03g025270.2sly			aqc_Aqcoe7G029900.1	Major facilitator superfamily protein
	aqc_Aqcoe7G028500.1	interacts with	fve_13220			aqc_Aqcoe7G030000.1	Protein kinase superfamily protein
	aqc_Aqcoe7G028800.1	interacts with	atr_scaffold00009.157atr			aqc_Aqcoe7G030100.2	NAD(P)-binding Rossmann-fold superfamily protein
	aqc_Aqcoe7G028800.1	interacts with	nnu_04142			aqc_Aqcoe7G030200.1	NAD(P)-binding Rossmann-fold superfamily protein
	atr_scaffold00009.157atr	interacts with	nnu_04142			aqc_Aqcoe7G030400.1	glycerol-3-phosphate acyltransferase 4
	aqc_Aqcoe7G028900.2	interacts with	atr_scaffold00009.166atr			aqc_Aqcoe7G030600.1	plasma membrane intrinsic protein 1;4
	aqc_Aqcoe7G028900.2	interacts with	nnu_08650			aqc_Aqcoe7G030700.1	SKP1-like 21
	atr_scaffold00009.166atr	interacts with	nnu_08650			aqc_Aqcoe7G030800.1	SIGNAL PEPTIDE PEPTIDASE-LIKE 2
	aqc_Aqcoe7G029100.1	interacts with	atr_scaffold00009.169atr			aqc_Aqcoe7G030900.1
	aqc_Aqcoe7G029100.1	interacts with	nnu_04138			aqc_Aqcoe7G031000.1	C2H2-like zinc finger protein
	aqc_Aqcoe7G029100.1	interacts with	vvi_01028891001			aqc_Aqcoe7G031100.1	U-box domain-containing protein kinase family protein
	aqc_Aqcoe7G029100.1	interacts with	fve_13221			aqc_Aqcoe7G031200.2	acid-amino acid ligases;ligases;ATP binding;ATP binding;ligases
	aqc_Aqcoe7G029200.2	interacts with	atr_scaffold00009.170atr			aqc_Aqcoe7G031300.1
	aqc_Aqcoe7G029200.2	interacts with	nnu_04136			aqc_Aqcoe7G031700.1	putative recombination initiation defects 3
	aqc_Aqcoe7G029200.2	interacts with	nnu_08657			aqc_Aqcoe7G031800.2	Protein of unknown function (DUF3741)
	atr_scaffold00009.170atr	interacts with	nnu_08657			aqc_Aqcoe7G031900.2	Protein of unknown function (DUF3245)
	atr_scaffold00009.170atr	interacts with	nnu_04136			aqc_Aqcoe7G032100.1	RNA polymerase II transcription mediators
	aqc_Aqcoe7G029400.2	interacts with	atr_scaffold00009.171atr			aqc_Aqcoe7G032100.2	RNA polymerase II transcription mediators
	aqc_Aqcoe7G029400.2	interacts with	vvi_01028894001			aqc_Aqcoe7G032300.1	O-methyltransferase family protein
	aqc_Aqcoe7G029400.2	interacts with	sly_03g025310.2sly			aqc_Aqcoe7G032500.2	RHO guanyl-nucleotide exchange factor 3
	aqc_Aqcoe7G029400.2	interacts with	fve_13224			aqc_Aqcoe7G032900.1	GMP synthase (glutamine-hydrolyzing), putative / glutamine amidotransferase, putative
	aqc_Aqcoe7G029500.2	interacts with	atr_scaffold00009.173atr			aqc_Aqcoe7G033000.1	2-oxoglutarate (2OG) and Fe(II)-dependent oxygenase superfamily protein
	aqc_Aqcoe7G029500.2	interacts with	nnu_04135			aqc_Aqcoe7G033100.1	basic helix-loop-helix (bHLH) DNA-binding superfamily protein
	aqc_Aqcoe7G029500.2	interacts with	nnu_08655			aqc_Aqcoe7G033200.2	Oxoglutarate/iron-dependent oxygenase
	aqc_Aqcoe7G029500.2	interacts with	vvi_01028895001			aqc_Aqcoe7G033400.1
	aqc_Aqcoe7G029500.2	interacts with	fve_13225			aqc_Aqcoe7G033500.1	beta-amylase 7
	aqc_Aqcoe7G029600.1	interacts with	atr_scaffold00009.174atr			aqc_Aqcoe7G033800.1	alpha/beta-Hydrolases superfamily protein
	aqc_Aqcoe7G029600.1	interacts with	nnu_04132			aqc_Aqcoe7G033900.1
	atr_scaffold00009.174atr	interacts with	nnu_04132			aqc_Aqcoe7G034000.1	cleavage and polyadenylation specificity factor 100
	aqc_Aqcoe7G029800.1	interacts with	atr_scaffold00009.176atr			aqc_Aqcoe7G034100.1	Acyl-CoA thioesterase family protein
	aqc_Aqcoe7G029800.1	interacts with	nnu_04129			aqc_Aqcoe7G034700.1
	aqc_Aqcoe7G029800.1	interacts with	nnu_08660			aqc_Aqcoe7G035200.1	SIGNAL PEPTIDE PEPTIDASE-LIKE 1
	atr_scaffold00009.176atr	interacts with	nnu_08660			aqc_Aqcoe7G035300.1	Pectinacetylesterase family protein
	atr_scaffold00009.176atr	interacts with	nnu_04129			aqc_Aqcoe7G035500.1	Protein of unknown function (DUF3527)
	aqc_Aqcoe7G029900.1	interacts with	atr_scaffold00009.177atr			aqc_Aqcoe7G035600.1	cytochrome P450, family 715, subfamily A, polypeptide 1
	aqc_Aqcoe7G029900.1	interacts with	nnu_04128			aqc_Aqcoe7G035700.1
	aqc_Aqcoe7G029900.1	interacts with	nnu_08662			aqc_Aqcoe7G035800.1	Haloacid dehalogenase-like hydrolase (HAD) superfamily protein
	atr_scaffold00009.177atr	interacts with	nnu_08662			aqc_Aqcoe7G035900.2	glutamate-cysteine ligase
	atr_scaffold00009.177atr	interacts with	nnu_04128			aqc_Aqcoe7G036000.2	BR-signaling kinase 3
	aqc_Aqcoe7G030000.1	interacts with	atr_scaffold00009.178atr			aqc_Aqcoe7G036100.1
	aqc_Aqcoe7G030000.1	interacts with	nnu_04127			aqc_Aqcoe7G036200.1	AT hook motif DNA-binding family protein
	aqc_Aqcoe7G030000.1	interacts with	nnu_08661			aqc_Aqcoe7G036300.1	glutathione peroxidase 6
	aqc_Aqcoe7G030000.1	interacts with	vvi_01028897001			aqc_Aqcoe7G036400.1	C2 calcium/lipid-binding plant phosphoribosyltransferase family protein
	aqc_Aqcoe7G030000.1	interacts with	sly_03g025360.2sly			aqc_Aqcoe7G036500.1	glutathione S-transferase THETA 1
	aqc_Aqcoe7G030000.1	interacts with	fve_13228			aqc_Aqcoe7G036900.1	heavy metal atpase 5
	aqc_Aqcoe7G030100.2	interacts with	atr_scaffold00009.180atr			aqc_Aqcoe7G037000.1	AMP-dependent synthetase and ligase family protein
	aqc_Aqcoe7G030100.2	interacts with	sly_03g025370.2sly			aqc_Aqcoe7G037100.1	tubulin beta 8
	aqc_Aqcoe7G030100.2	interacts with	fve_13230			aqc_Aqcoe7G037300.1	CAP160 protein
	aqc_Aqcoe7G030400.1	interacts with	atr_scaffold00009.182atr			aqc_Aqcoe7G037500.1	Copper transport protein family
	aqc_Aqcoe7G030400.1	interacts with	nnu_04126			aqc_Aqcoe7G037700.2	Myosin heavy chain-related protein
	aqc_Aqcoe7G030400.1	interacts with	nnu_08663			aqc_Aqcoe7G037800.1	nuclear factor Y, subunit C4
	atr_scaffold00009.182atr	interacts with	nnu_08663			aqc_Aqcoe7G037900.1	Cytochrome b561/ferric reductase transmembrane protein family
	atr_scaffold00009.182atr	interacts with	nnu_04126			aqc_Aqcoe7G038100.1	Remorin family protein
	aqc_Aqcoe7G030600.1	interacts with	atr_scaffold00009.183atr			aqc_Aqcoe7G038200.1	myb domain protein 17
	aqc_Aqcoe7G030600.1	interacts with	nnu_16299			aqc_Aqcoe7G038300.1	RNAhelicase-like 8
	aqc_Aqcoe7G030600.1	interacts with	nnu_08665			aqc_Aqcoe7G038500.1	Cleavage/polyadenylation specificity factor, 25kDa subunit
	atr_scaffold00009.183atr	interacts with	nnu_08665			aqc_Aqcoe7G039200.1	phosphomannomutase
	atr_scaffold00009.183atr	interacts with	nnu_16299			aqc_Aqcoe7G039500.1	homolog of DNA mismatch repair protein MSH3
	aqc_Aqcoe7G030700.1	interacts with	atr_scaffold00009.184atr			aqc_Aqcoe7G039800.1	membrane-associated progesterone binding protein 3
	aqc_Aqcoe7G030700.1	interacts with	nnu_16300			aqc_Aqcoe7G040100.2	methyl-CPG-binding domain protein 13
	aqc_Aqcoe7G030700.1	interacts with	nnu_08666			aqc_Aqcoe7G040300.1	Calcium-dependent lipid-binding (CaLB domain) family protein
	aqc_Aqcoe7G030700.1	interacts with	vvi_01028906001			aqc_Aqcoe7G040400.1	osmotin 34
	aqc_Aqcoe7G030700.1	interacts with	sly_03g025420.2sly			aqc_Aqcoe7G041000.1	Homeodomain-like protein
	aqc_Aqcoe7G030700.1	interacts with	fve_13231			aqc_Aqcoe7G041400.2	phosphoprotein phosphatase inhibitors
	aqc_Aqcoe7G030800.1	interacts with	atr_scaffold00009.185atr			aqc_Aqcoe7G042300.1
	aqc_Aqcoe7G030800.1	interacts with	nnu_08668			aqc_Aqcoe7G042500.1	winged-helix DNA-binding transcription factor family protein
	atr_scaffold00009.185atr	interacts with	nnu_08668			aqc_Aqcoe7G042700.1	BON association protein 2
	aqc_Aqcoe7G030900.1	interacts with	atr_scaffold00009.186atr			aqc_Aqcoe7G043800.1	XB3 ortholog 3 in Arabidopsis thaliana
	aqc_Aqcoe7G030900.1	interacts with	nnu_08667			aqc_Aqcoe7G043900.1	shaggy-like protein kinase 32
	aqc_Aqcoe7G030900.1	interacts with	sly_03g025430.1sly			aqc_Aqcoe7G044300.1	PAS domain-containing protein tyrosine kinase family protein
	aqc_Aqcoe7G030900.1	interacts with	fve_13232			aqc_Aqcoe7G044400.1	26S proteasome, regulatory subunit Rpn7;Proteasome component (PCI) domain
	aqc_Aqcoe7G031000.1	interacts with	atr_scaffold00009.189atr			aqc_Aqcoe7G044500.1	NOT2 / NOT3 / NOT5 family
	aqc_Aqcoe7G031000.1	interacts with	nnu_16303			aqc_Aqcoe7G045300.1	Ubiquitin-like superfamily protein
	aqc_Aqcoe7G031000.1	interacts with	nnu_08671			aqc_Aqcoe7G045600.1	S-adenosyl-L-methionine-dependent methyltransferases superfamily protein
	aqc_Aqcoe7G031000.1	interacts with	vvi_01028908001			aqc_Aqcoe7G046200.1	phloem protein 2-A13
	aqc_Aqcoe7G031000.1	interacts with	sly_03g025440.2sly			aqc_Aqcoe7G046300.2	F-box family protein
	aqc_Aqcoe7G031000.1	interacts with	fve_13234			aqc_Aqcoe7G046600.4	SEUSS-like 2
	aqc_Aqcoe7G031100.1	interacts with	atr_scaffold00009.195atr			aqc_Aqcoe7G046700.1	MBOAT (membrane bound O-acyl transferase) family protein
	aqc_Aqcoe7G031100.1	interacts with	nnu_16312			aqc_Aqcoe7G046900.1	Dihydrodipicolinate reductase, bacterial/plant
	aqc_Aqcoe7G031100.1	interacts with	nnu_08670			aqc_Aqcoe7G047100.1	MATE efflux family protein
	aqc_Aqcoe7G031100.1	interacts with	vvi_01028909001			aqc_Aqcoe7G047200.1	peroxin 11D
	aqc_Aqcoe7G031100.1	interacts with	sly_03g025450.2sly			aqc_Aqcoe7G047300.1	ARM repeat superfamily protein
	aqc_Aqcoe7G031100.1	interacts with	fve_13236			aqc_Aqcoe7G047800.1	transducin family protein / WD-40 repeat family protein
	aqc_Aqcoe7G031200.2	interacts with	atr_scaffold00009.196atr			aqc_Aqcoe7G048000.1	RING/U-box superfamily protein
	aqc_Aqcoe7G031200.2	interacts with	nnu_16311			aqc_Aqcoe7G048100.1
	atr_scaffold00009.196atr	interacts with	nnu_16311			aqc_Aqcoe7G048900.1	Integrase-type DNA-binding superfamily protein
	aqc_Aqcoe7G031300.1	interacts with	atr_scaffold00009.197atr			aqc_Aqcoe7G049000.1	C-repeat-binding factor 4
	aqc_Aqcoe7G031300.1	interacts with	nnu_16310			aqc_Aqcoe7G049800.1
	aqc_Aqcoe7G031300.1	interacts with	nnu_08677			aqc_Aqcoe7G049900.1	UDP-N-acetylglucosamine (UAA) transporter family
	aqc_Aqcoe7G031300.1	interacts with	vvi_01028910001			aqc_Aqcoe7G050100.1	non-intrinsic ABC protein 8
	aqc_Aqcoe7G031300.1	interacts with	sly_03g025460.2sly			aqc_Aqcoe7G050200.2	Pleckstrin homology (PH) domain superfamily protein
	aqc_Aqcoe7G031300.1	interacts with	fve_13237			aqc_Aqcoe7G050300.1
	aqc_Aqcoe7G031700.1	interacts with	atr_scaffold00009.198atr			aqc_Aqcoe7G050500.1	phosphoenolpyruvate carboxylase-related kinase 1
	aqc_Aqcoe7G031700.1	interacts with	nnu_08674			aqc_Aqcoe7G050900.1	peptidoglycan-binding LysM domain-containing protein
	atr_scaffold00009.198atr	interacts with	nnu_08674			aqc_Aqcoe7G051000.1	Major Facilitator Superfamily with SPX (SYG1/Pho81/XPR1) domain-containing protein
	aqc_Aqcoe7G031800.2	interacts with	atr_scaffold00009.200atr			aqc_Aqcoe7G051100.2	Glucose-methanol-choline (GMC) oxidoreductase family protein
	aqc_Aqcoe7G031800.2	interacts with	nnu_16309			aqc_Aqcoe7G051200.1	P-loop containing nucleoside triphosphate hydrolases superfamily protein
	aqc_Aqcoe7G031800.2	interacts with	nnu_08673			aqc_Aqcoe7G051400.1	Pyridoxal phosphate (PLP)-dependent transferases superfamily protein
	atr_scaffold00009.200atr	interacts with	nnu_08673			aqc_Aqcoe7G051600.1	hydroxymethylglutaryl-CoA synthase / HMG-CoA synthase / 3-hydroxy-3-methylglutaryl coenzyme A synthase
	atr_scaffold00009.200atr	interacts with	nnu_16309			aqc_Aqcoe7G051700.1	shrunken seed protein (SSE1)
	aqc_Aqcoe7G032100.1	interacts with	atr_scaffold00009.205atr			aqc_Aqcoe7G051800.1	TCP family transcription factor
	aqc_Aqcoe7G032100.1	interacts with	nnu_16313			aqc_Aqcoe7G052000.1	nucleotide-rhamnose synthase/epimerase-reductase
	aqc_Aqcoe7G032100.1	interacts with	nnu_08680			aqc_Aqcoe7G052100.1	2-oxoglutarate (2OG) and Fe(II)-dependent oxygenase superfamily protein
	atr_scaffold00009.205atr	interacts with	nnu_08680			aqc_Aqcoe7G052200.1	phospholipase D beta 1
	atr_scaffold00009.205atr	interacts with	nnu_16313			aqc_Aqcoe7G052800.1	KNOTTED-like homeobox of Arabidopsis thaliana 7
	aqc_Aqcoe7G032300.1	interacts with	atr_scaffold00009.209atr			aqc_Aqcoe7G052900.1	calcineurin B subunit-related
	aqc_Aqcoe7G032900.1	interacts with	atr_scaffold00009.221atr			aqc_Aqcoe7G053100.1	AGAMOUS-like 20
	aqc_Aqcoe7G032900.1	interacts with	nnu_16316			aqc_Aqcoe7G053200.1	non-yellowing 1
	atr_scaffold00009.221atr	interacts with	nnu_16316			aqc_Aqcoe7G053400.1
	aqc_Aqcoe7G033000.1	interacts with	atr_scaffold00009.223atr			aqc_Aqcoe7G053500.1
	aqc_Aqcoe7G033000.1	interacts with	nnu_08679			aqc_Aqcoe7G053600.1	pfkB-like carbohydrate kinase family protein
	aqc_Aqcoe7G033100.1	interacts with	atr_scaffold00009.224atr			aqc_Aqcoe7G053700.1	AGAMOUS-like 6
	aqc_Aqcoe7G033100.1	interacts with	nnu_16319			aqc_Aqcoe7G053900.1	FIZZY-related 2
	aqc_Aqcoe7G033100.1	interacts with	nnu_08684			aqc_Aqcoe7G054200.1	PGR5-LIKE A
	atr_scaffold00009.224atr	interacts with	nnu_08684			aqc_Aqcoe7G054300.1	galacturonosyltransferase 1
	atr_scaffold00009.224atr	interacts with	nnu_16319			aqc_Aqcoe7G054400.1	leucoanthocyanidin dioxygenase
	aqc_Aqcoe7G033400.1	interacts with	atr_scaffold00009.227atr			aqc_Aqcoe7G054500.1	phosphoglucomutase
	aqc_Aqcoe7G033500.1	interacts with	atr_scaffold00009.230atr			aqc_Aqcoe7G054600.1	2-oxoglutarate (2OG) and Fe(II)-dependent oxygenase superfamily protein
	aqc_Aqcoe7G033500.1	interacts with	nnu_16326			aqc_Aqcoe7G055200.1	alpha/beta-Hydrolases superfamily protein
	aqc_Aqcoe7G033500.1	interacts with	nnu_08686			aqc_Aqcoe7G055400.1	alpha/beta-Hydrolases superfamily protein
	atr_scaffold00009.230atr	interacts with	nnu_08686			ath_AT4G17490.1	ethylene responsive element binding factor 6
	atr_scaffold00009.230atr	interacts with	nnu_16326			ath_AT4G17500.1	ethylene responsive element binding factor 1
	aqc_Aqcoe7G033900.1	interacts with	atr_scaffold00009.231atr			ath_AT4G17510.1	ubiquitin C-terminal hydrolase 3
	aqc_Aqcoe7G033900.1	interacts with	nnu_16330			ath_AT4G17520.1	Hyaluronan / mRNA binding family
	aqc_Aqcoe7G034100.1	interacts with	atr_scaffold00009.243atr			ath_AT4G17530.1	RAB GTPase homolog 1C
	aqc_Aqcoe7G035200.1	interacts with	atr_scaffold00009.248atr			ath_AT4G17540.1	dynamin
	aqc_Aqcoe7G035200.1	interacts with	atr_scaffold00009.248atr			ath_AT4G17550.1	Major facilitator superfamily protein
	aqc_Aqcoe7G035200.1	interacts with	nnu_08690			ath_AT4G17565.1	F-box protein (DUF295)
	aqc_Aqcoe7G035600.1	interacts with	atr_scaffold00009.253atr			ath_AT4G17570.1	GATA transcription factor 26
	aqc_Aqcoe7G035600.1	interacts with	nnu_08700			ath_AT4G17570.2	GATA transcription factor 26
	atr_scaffold00009.253atr	interacts with	nnu_08700			ath_AT4G17570.3	GATA transcription factor 26
	atr_scaffold00009.253atr	interacts with	nnu_16340			ath_AT4G17610.1	tRNA/rRNA methyltransferase (SpoU) family protein
	aqc_Aqcoe7G035800.1	interacts with	atr_scaffold00009.255atr			ath_AT4G17610.2	tRNA/rRNA methyltransferase (SpoU) family protein
	aqc_Aqcoe7G035800.1	interacts with	nnu_08701			ath_AT4G17610.3	tRNA/rRNA methyltransferase (SpoU) family protein
	atr_scaffold00009.255atr	interacts with	nnu_08701			ath_AT4G17615.1	calcineurin B-like protein 1
	atr_scaffold00009.255atr	interacts with	nnu_16343			ath_AT4G17615.2	calcineurin B-like protein 1
	aqc_Aqcoe7G035900.2	interacts with	atr_scaffold00009.264atr			ath_AT4G17615.3	calcineurin B-like protein 1
	aqc_Aqcoe7G035900.2	interacts with	nnu_08703			ath_AT4G17615.4	calcineurin B-like protein 1
	aqc_Aqcoe7G036000.2	interacts with	atr_scaffold00009.265atr			ath_AT4G17615.5	calcineurin B-like protein 1
	aqc_Aqcoe7G036000.2	interacts with	nnu_08705			ath_AT4G17620.1	glycine-rich protein
	atr_scaffold00009.265atr	interacts with	nnu_08705			ath_AT4G17620.2	glycine-rich protein
	atr_scaffold00009.265atr	interacts with	nnu_20993			ath_AT4G17620.3	glycine-rich protein
	aqc_Aqcoe7G036100.1	interacts with	atr_scaffold00009.272atr			ath_AT4G17650.1	Polyketide cyclase / dehydrase and lipid transport protein
	atr_scaffold00009.272atr	interacts with	nnu_20996			ath_AT4G17670.1	senescence-associated family protein (DUF581)
	aqc_Aqcoe7G036200.1	interacts with	atr_scaffold00009.273atr			ath_AT4G17690.1	Peroxidase superfamily protein
	aqc_Aqcoe7G036200.1	interacts with	nnu_08707			ath_AT4G17695.1	Homeodomain-like superfamily protein
	atr_scaffold00009.273atr	interacts with	nnu_08707			ath_AT4G17720.1	RNA-binding (RRM/RBD/RNP motifs) family protein
	atr_scaffold00009.273atr	interacts with	nnu_20998			ath_AT4G17730.1	syntaxin of plants 23
	aqc_Aqcoe7G036300.1	interacts with	atr_scaffold00009.276atr			ath_AT4G17730.2	syntaxin of plants 23
	aqc_Aqcoe7G036300.1	interacts with	nnu_08709			ath_AT4G17750.1	heat shock factor 1
	atr_scaffold00009.276atr	interacts with	nnu_08709			ath_AT4G17785.1	myb domain protein 39
	atr_scaffold00009.276atr	interacts with	nnu_21000			ath_AT4G17785.2	myb domain protein 39
	aqc_Aqcoe7G036500.1	interacts with	atr_scaffold00009.278atr			ath_AT4G17790.1	SNARE associated Golgi protein family
	aqc_Aqcoe7G036500.1	interacts with	nnu_08714			ath_AT4G17800.1	Putative AT-hook DNA-binding family protein
	atr_scaffold00009.278atr	interacts with	nnu_08714			ath_AT4G17810.1	C2H2 and C2HC zinc fingers superfamily protein
	aqc_Aqcoe7G037000.1	interacts with	atr_scaffold00009.281atr			ath_AT4G17810.2	C2H2 and C2HC zinc fingers superfamily protein
	aqc_Aqcoe7G037000.1	interacts with	nnu_08711			ath_AT4G17830.1	Peptidase M20/M25/M40 family protein
	aqc_Aqcoe7G037100.1	interacts with	atr_scaffold00009.283atr			ath_AT4G17830.2	Peptidase M20/M25/M40 family protein
	aqc_Aqcoe7G037100.1	interacts with	nnu_08717			ath_AT4G17840.1	CAAX protease self-immunity protein
	aqc_Aqcoe7G037300.1	interacts with	atr_scaffold00009.290atr			ath_AT4G17850.1	hypothetical protein
	atr_scaffold00009.290atr	interacts with	nnu_21014			ath_AT4G17870.1	Polyketide cyclase/dehydrase and lipid transport superfamily protein
	atr_scaffold00009.290atr	interacts with	sly_03g025810.2sly			ath_AT4G17880.1	Basic helix-loop-helix (bHLH) DNA-binding family protein
	atr_scaffold00009.290atr	interacts with	fve_13272			ath_AT4G17890.1	ARF-GAP domain 8
	aqc_Aqcoe7G037700.2	interacts with	atr_scaffold00009.292atr			ath_AT4G17890.2	ARF-GAP domain 8
	aqc_Aqcoe7G037700.2	interacts with	nnu_08727			ath_AT4G17900.1	PLATZ transcription factor family protein
	aqc_Aqcoe7G037800.1	interacts with	atr_scaffold00009.293atr			ath_AT4G17900.2	PLATZ transcription factor family protein
	aqc_Aqcoe7G037900.1	interacts with	atr_scaffold00009.294atr			ath_AT4G17905.1	RING/U-box superfamily protein
	aqc_Aqcoe7G037900.1	interacts with	nnu_08726			ath_AT4G17905.2	RING/U-box superfamily protein
	aqc_Aqcoe7G038100.1	interacts with	atr_scaffold00009.296atr			ath_AT4G17920.1	RING/U-box superfamily protein
	aqc_Aqcoe7G038100.1	interacts with	nnu_08730			ath_AT4G17940.1	Tetratricopeptide repeat (TPR)-like superfamily protein
	aqc_Aqcoe7G038200.1	interacts with	atr_scaffold00009.297atr			ath_AT4G17950.1	AT hook motif DNA-binding family protein
	aqc_Aqcoe7G038200.1	interacts with	nnu_08731			ath_AT4G17960.1	phospholipid hydroperoxide glutathione peroxidase
	aqc_Aqcoe7G038300.1	interacts with	atr_scaffold00009.299atr			ath_AT4G17980.1	NAC domain containing protein 71
	aqc_Aqcoe7G038300.1	interacts with	nnu_08732			ath_AT4G17980.2	NAC domain containing protein 71
	atr_scaffold00009.299atr	interacts with	nnu_08732			ath_AT4G18010.1	myo-inositol polyphosphate 5-phosphatase 2
	atr_scaffold00009.299atr	interacts with	nnu_21031			ath_AT4G18010.2	myo-inositol polyphosphate 5-phosphatase 2
	aqc_Aqcoe7G038500.1	interacts with	atr_scaffold00009.306atr			ath_AT4G18020.1	CheY-like two-component responsive regulator family protein
	aqc_Aqcoe7G038500.1	interacts with	nnu_08739			ath_AT4G18020.10	CheY-like two-component responsive regulator family protein
	aqc_Aqcoe7G039500.1	interacts with	atr_scaffold00009.314atr			ath_AT4G18020.11	CheY-like two-component responsive regulator family protein
	aqc_Aqcoe7G040100.2	interacts with	atr_scaffold00009.332atr			ath_AT4G18020.2	CheY-like two-component responsive regulator family protein
	aqc_Aqcoe7G040100.2	interacts with	nnu_08756			ath_AT4G18020.3	CheY-like two-component responsive regulator family protein
	aqc_Aqcoe7G041000.1	interacts with	atr_scaffold00009.357atr			ath_AT4G18020.4	CheY-like two-component responsive regulator family protein
	aqc_Aqcoe7G041000.1	interacts with	nnu_08755			ath_AT4G18020.5	CheY-like two-component responsive regulator family protein
	atr_scaffold00009.357atr	interacts with	nnu_08755			ath_AT4G18020.6	CheY-like two-component responsive regulator family protein
	atr_scaffold00009.130atr	interacts with	nnu_08642			ath_AT4G18020.7	CheY-like two-component responsive regulator family protein
	nnu_08644	interacts with	vvi_01028885001			ath_AT4G18020.8	CheY-like two-component responsive regulator family protein
	nnu_08644	interacts with	sly_03g025190.2sly			ath_AT4G18020.9	CheY-like two-component responsive regulator family protein
	nnu_08644	interacts with	osa_LOC_Os02g57570osa			ath_AT4G18030.1	S-adenosyl-L-methionine-dependent methyltransferases superfamily protein
	nnu_08644	interacts with	tha_Th2v09754			ath_AT4G18040.1	eukaryotic translation initiation factor 4E
	nnu_08652	interacts with	vvi_01028887001			ath_AT4G18100.1	Ribosomal protein L32e
	nnu_08652	interacts with	sly_03g025270.2sly			ath_AT4G18130.1	phytochrome E
	nnu_08652	interacts with	osa_LOC_Os02g57590osa			ath_AT4G18150.1	Serine/Threonine-kinase%2C putative (DUF1296)
	nnu_08652	interacts with	tha_Th2v09755			ath_AT4G18160.1	Ca2+ activated outward rectifying K+ channel 6
	atr_scaffold00009.158atr	interacts with	nnu_08651			ath_AT4G18170.1	WRKY DNA-binding protein 28
	atr_scaffold00009.158atr	interacts with	nnu_04145			ath_AT4G18190.1	purine permease 6
	nnu_08649	interacts with	vvi_01028889001			ath_AT4G18197.1	purine permease 7
	atr_scaffold00009.167atr	interacts with	nnu_08653			ath_AT4G18230.1	UDP-N-acetylglucosamine transferase subunit ALG14-like protein
	nnu_08655	interacts with	vvi_01028895001			ath_AT4G18230.2	UDP-N-acetylglucosamine transferase subunit ALG14-like protein
	nnu_08655	interacts with	sly_03g025290.2sly			ath_AT4G18230.3	UDP-N-acetylglucosamine transferase subunit ALG14-like protein
	nnu_08655	interacts with	osa_LOC_Os02g57610osa			ath_AT4G18230.4	UDP-N-acetylglucosamine transferase subunit ALG14-like protein
	nnu_08655	interacts with	tha_Th2v09757			ath_AT4G18250.1	receptor Serine/Threonine kinase-like protein
	nnu_08656	interacts with	vvi_01028896001			ath_AT4G18395.1	hypothetical protein
	nnu_08656	interacts with	sly_03g025350.2sly			ath_AT4G18490.1	hypothetical protein
	nnu_08656	interacts with	osa_LOC_Os02g57620osa			ath_AT4G18490.2	hypothetical protein
	nnu_08661	interacts with	vvi_01028897001			ath_AT4G18490.3	hypothetical protein
	nnu_08661	interacts with	sly_03g025360.2sly			ath_AT4G18490.4	hypothetical protein
	nnu_08666	interacts with	vvi_01028906001			ath_AT4G18490.5	hypothetical protein
	nnu_08666	interacts with	sly_03g025420.2sly			ath_AT4G18490.6	hypothetical protein
	nnu_08668	interacts with	osa_LOC_Os02g57710osa			ath_AT4G18490.7	hypothetical protein
	nnu_08667	interacts with	vvi_01028907001			ath_AT4G18501.1	hypothetical protein
	nnu_08667	interacts with	sly_03g025430.1sly			ath_AT4G18510.1	CLAVATA3/ESR-related 2
	nnu_08671	interacts with	vvi_01028908001			ath_AT4G18530.1	lysine ketoglutarate reductase trans-splicing-like protein%2C putative (DUF707)
	nnu_08671	interacts with	sly_03g025440.2sly			ath_AT4G18530.2	lysine ketoglutarate reductase trans-splicing-like protein%2C putative (DUF707)
	nnu_08671	interacts with	tha_Th2v09758			ath_AT4G18530.3	lysine ketoglutarate reductase trans-splicing-like protein%2C putative (DUF707)
	nnu_08670	interacts with	vvi_01028909001			ath_AT4G18540.1	transmembrane protein
	nnu_08670	interacts with	sly_03g025450.2sly			ath_AT4G18540.2	transmembrane protein
	nnu_08677	interacts with	vvi_01028910001			ath_AT4G18550.1	alpha/beta-Hydrolases superfamily protein
	nnu_08677	interacts with	sly_03g025460.2sly			ath_AT4G18550.2	alpha/beta-Hydrolases superfamily protein
	nnu_08679	interacts with	vvi_01028914001			ath_AT4G18550.3	alpha/beta-Hydrolases superfamily protein
	nnu_08679	interacts with	sly_03g025490.2sly			ath_AT4G18570.1	Tetratricopeptide repeat (TPR)-like superfamily protein
	atr_scaffold00009.245atr	interacts with	nnu_08688			ath_AT4G18570.2	Tetratricopeptide repeat (TPR)-like superfamily protein
	atr_scaffold00009.245atr	interacts with	nnu_16328			ath_AT4G18580.1	hypothetical protein
	nnu_08688	interacts with	vvi_01028916001			ath_AT4G18580.2	hypothetical protein
	nnu_08688	interacts with	sly_03g025510.2sly			ath_AT4G18590.1	Nucleic acid-binding%2C OB-fold-like protein
	atr_scaffold00009.246atr	interacts with	nnu_08687			ath_AT4G18593.1	dual specificity protein phosphatase-like protein
	atr_scaffold00009.246atr	interacts with	nnu_16329			ath_AT4G18593.2	dual specificity protein phosphatase-like protein
	nnu_08687	interacts with	vvi_01028917001			ath_AT4G18596.1	Pollen Ole e 1 allergen and extensin family protein
	nnu_08687	interacts with	sly_03g025520.2sly			ath_AT4G18596.2	Pollen Ole e 1 allergen and extensin family protein
	nnu_08690	interacts with	vvi_01028920001			ath_AT4G18600.1	SCAR family protein
	nnu_08690	interacts with	sly_03g025550.2sly			ath_AT4G18600.2	SCAR family protein
	atr_scaffold00009.251atr	interacts with	nnu_08699			ath_AT4G18600.3	SCAR family protein
	nnu_08700	interacts with	vvi_01028930001			ath_AT4G18600.4	SCAR family protein
	nnu_08700	interacts with	sly_03g025640.1sly			ath_AT4G18600.5	SCAR family protein
	atr_scaffold00009.262atr	interacts with	nnu_08704			ath_AT4G18610.1	LIGHT-DEPENDENT SHORT HYPOCOTYLS-like protein (DUF640)
	atr_scaffold00009.262atr	interacts with	nnu_20991			ath_AT4G18620.1	PYR1-like 13
	nnu_08706	interacts with	vvi_01028938001			ath_AT4G18630.1	hypothetical protein (DUF688)
	nnu_08706	interacts with	sly_03g025670.2sly			ath_AT4G18640.1	Leucine-rich repeat protein kinase family protein
	nnu_08711	interacts with	vvi_01028940001			ath_AT4G18650.1	transcription factor-like protein
	nnu_08711	interacts with	sly_03g025720.2sly			ath_AT4G18710.1	Protein kinase superfamily protein
	atr_scaffold00009.282atr	interacts with	nnu_08716			ath_AT4G18710.2	Protein kinase superfamily protein
	nnu_08717	interacts with	vvi_01028948001			ath_AT4G18730.1	ribosomal protein L16B
	nnu_08717	interacts with	sly_03g025730.2sly			ath_AT4G18740.1	Rho termination factor
	nnu_08715	interacts with	vvi_01028962001			ath_AT4G18740.2	Rho termination factor
	nnu_08715	interacts with	ath_AT5G52380			ath_AT4G18740.3	Rho termination factor
	nnu_08727	interacts with	vvi_01028978001			ath_AT4G18740.4	Rho termination factor
	nnu_08727	interacts with	sly_03g025830.2sly			ath_AT4G18750.1	Pentatricopeptide repeat (PPR) superfamily protein
	nnu_08726	interacts with	vvi_01028979001			ath_AT4G18770.1	myb domain protein 98
	nnu_08726	interacts with	sly_03g025840.2sly			ath_AT4G18800.1	RAB GTPase homolog A1D
	nnu_08730	interacts with	vvi_01028980001			ath_AT4G18810.1	NAD(P)-binding Rossmann-fold superfamily protein
	nnu_08730	interacts with	sly_03g025850.2sly			ath_AT4G18810.2	NAD(P)-binding Rossmann-fold superfamily protein
	nnu_08731	interacts with	vvi_01028981001			ath_AT4G18820.1	AAA-type ATPase family protein
	nnu_08739	interacts with	vvi_01028985001			ath_AT4G18840.1	Pentatricopeptide repeat (PPR-like) superfamily protein
	nnu_08739	interacts with	sly_03g025880.2sly			ath_AT4G18840.2	Pentatricopeptide repeat (PPR-like) superfamily protein
	atr_scaffold00009.311atr	interacts with	nnu_08737			ath_AT4G18840.3	Pentatricopeptide repeat (PPR-like) superfamily protein
	atr_scaffold00009.311atr	interacts with	nnu_21034			ath_AT4G18870.1	E2F/DP family winged-helix DNA-binding domain-containing protein
	nnu_08741	interacts with	vvi_01028986001			ath_AT4G18890.1	BES1/BZR1 homolog 3
	nnu_08740	interacts with	vvi_01010538001			ath_AT4G18890.2	BES1/BZR1 homolog 3
	nnu_08740	interacts with	sly_03g025890.1sly			ath_AT4G18900.1	Transducin/WD40 repeat-like superfamily protein
	atr_scaffold00009.318atr	interacts with	nnu_08743			ath_AT4G18910.1	NOD26-like intrinsic protein 1%3B2
	atr_scaffold00009.318atr	interacts with	nnu_21037			ath_AT4G18910.2	NOD26-like intrinsic protein 1%3B2
	atr_scaffold00009.320atr	interacts with	nnu_08746			ath_AT4G18920.1	histone acetyltransferase (DUF1264)
	atr_scaffold00009.320atr	interacts with	nnu_21040			ath_AT4G18930.1	RNA ligase/cyclic nucleotide phosphodiesterase family protein
	atr_scaffold00009.344atr	interacts with	nnu_08748			ath_AT4G18950.1	Integrin-linked protein kinase family
	atr_scaffold00009.376atr	interacts with	nnu_08766			ath_AT4G18950.2	Integrin-linked protein kinase family
	nnu_08766	interacts with	vvi_01010595001			ath_AT4G18960.1	K-box region and MADS-box transcription factor family protein
	nnu_08766	interacts with	sly_03g026020.2sly			ath_AT4G18960.2	K-box region and MADS-box transcription factor family protein
	nnu_04160	interacts with	nnu_08638			ath_AT4G18960.3	K-box region and MADS-box transcription factor family protein
	nnu_04157	interacts with	nnu_08641			ath_AT4G18960.4	K-box region and MADS-box transcription factor family protein
	nnu_04155	interacts with	nnu_08640			ath_AT4G18975.1	Pentatricopeptide repeat (PPR) superfamily protein
	nnu_04153	interacts with	vvi_01028885001			ath_AT4G18975.2	Pentatricopeptide repeat (PPR) superfamily protein
	nnu_04153	interacts with	sly_03g025190.2sly			ath_AT4G18975.3	Pentatricopeptide repeat (PPR) superfamily protein
	nnu_04153	interacts with	nnu_08644			ath_AT4G18975.4	Pentatricopeptide repeat (PPR) superfamily protein
	nnu_04153	interacts with	osa_LOC_Os02g57570osa			ath_AT4G18980.1	AtS40-3
	nnu_04153	interacts with	tha_Th2v09754			ath_AT4G18990.1	xyloglucan endotransglucosylase/hydrolase 29
	nnu_04152	interacts with	nnu_08645			ath_AT4G18990.2	xyloglucan endotransglucosylase/hydrolase 29
	atr_scaffold00009.147atr	interacts with	nnu_04150			ath_AT4G19003.1	E2F/DP family winged-helix DNA-binding domain-containing protein
	nnu_04151	interacts with	nnu_08646			ath_AT4G19003.2	E2F/DP family winged-helix DNA-binding domain-containing protein
	nnu_04147	interacts with	nnu_08647			ath_AT4G19003.3	E2F/DP family winged-helix DNA-binding domain-containing protein
	nnu_04141	interacts with	vvi_01028887001			ath_AT4G19003.4	E2F/DP family winged-helix DNA-binding domain-containing protein
	nnu_04141	interacts with	sly_03g025270.2sly			ath_AT4G19003.5	E2F/DP family winged-helix DNA-binding domain-containing protein
	nnu_04141	interacts with	nnu_08652			ath_AT4G19003.6	E2F/DP family winged-helix DNA-binding domain-containing protein
	nnu_04141	interacts with	osa_LOC_Os02g57590osa			ath_AT4G19010.1	AMP-dependent synthetase and ligase family protein
	nnu_04141	interacts with	tha_Th2v09755			ath_AT4G19020.1	chromomethylase 2
	nnu_04145	interacts with	nnu_08651			ath_AT4G19020.2	chromomethylase 2
	atr_scaffold00009.168atr	interacts with	nnu_04144			ath_AT4G19040.1	ENHANCED DISEASE RESISTANCE 2
	atr_scaffold00009.168atr	interacts with	fve_13221			ath_AT4G19040.2	ENHANCED DISEASE RESISTANCE 2
	nnu_04138	interacts with	vvi_01028891001			ath_AT4G19040.3	ENHANCED DISEASE RESISTANCE 2
	nnu_04138	interacts with	sly_03g025320.2sly			ath_AT4G19050.1	NB-ARC domain-containing disease resistance protein
	nnu_04136	interacts with	nnu_08657			ath_AT4G19060.1	P-loop containing nucleoside triphosphate hydrolases superfamily protein
	nnu_04135	interacts with	vvi_01028895001			ath_AT4G19120.1	S-adenosyl-L-methionine-dependent methyltransferases superfamily protein
	nnu_04135	interacts with	nnu_08655			ath_AT4G19120.2	S-adenosyl-L-methionine-dependent methyltransferases superfamily protein
	nnu_04135	interacts with	osa_LOC_Os02g57610osa			ath_AT4G19120.3	S-adenosyl-L-methionine-dependent methyltransferases superfamily protein
	nnu_04135	interacts with	tha_Th2v09757			ath_AT4G19140.1	exopolysaccharide production negative regulator
	nnu_04131	interacts with	vvi_01028896001			ath_AT4G19150.1	Ankyrin repeat family protein
	nnu_04131	interacts with	sly_03g025350.2sly			ath_AT4G19150.2	Ankyrin repeat family protein
	nnu_04131	interacts with	nnu_08656			ath_AT4G19160.1	transglutaminase family protein
	nnu_04131	interacts with	osa_LOC_Os02g57620osa			ath_AT4G19160.2	transglutaminase family protein
	nnu_04129	interacts with	nnu_08660			ath_AT4G19160.3	transglutaminase family protein
	nnu_04128	interacts with	nnu_08662			ath_AT4G19160.4	transglutaminase family protein
	nnu_04127	interacts with	vvi_01028897001			ath_AT4G19170.1	nine-cis-epoxycarotenoid dioxygenase 4
	nnu_04127	interacts with	sly_03g025360.2sly			ath_AT4G19180.1	GDA1/CD39 nucleoside phosphatase family protein
	nnu_04127	interacts with	nnu_08661			ath_AT4G19180.2	GDA1/CD39 nucleoside phosphatase family protein
	nnu_04126	interacts with	nnu_08663			ath_AT4G19180.3	GDA1/CD39 nucleoside phosphatase family protein
	nnu_16299	interacts with	nnu_08665			ath_AT4G19185.1	nodulin MtN21 /EamA-like transporter family protein
	nnu_16299	interacts with	osa_LOC_Os02g57720osa			ath_AT4G19185.2	nodulin MtN21 /EamA-like transporter family protein
	nnu_16300	interacts with	vvi_01028906001			ath_AT4G19190.1	zinc knuckle (CCHC-type) family protein
	nnu_16300	interacts with	sly_03g025420.2sly			ath_AT4G19200.1	proline-rich family protein
	nnu_16300	interacts with	nnu_08666			ath_AT4G19210.1	RNAse l inhibitor protein 2
	nnu_16303	interacts with	vvi_01028908001			ath_AT4G19230.1	cytochrome P450%2C family 707%2C subfamily A%2C polypeptide 1
	nnu_16303	interacts with	sly_03g025440.2sly			ath_AT4G19230.2	cytochrome P450%2C family 707%2C subfamily A%2C polypeptide 1
	nnu_16303	interacts with	nnu_08671			ath_AT4G19350.1	embryo defective 3006
	nnu_16303	interacts with	tha_Th2v09758			ath_AT4G19360.1	SCD6 protein-like protein
	nnu_16312	interacts with	vvi_01028909001			ath_AT4G19360.2	SCD6 protein-like protein
	nnu_16312	interacts with	sly_03g025450.2sly			ath_AT4G19370.1	chitin synthase%2C putative (DUF1218)
	nnu_16312	interacts with	nnu_08670			ath_AT4G19380.1	Long-chain fatty alcohol dehydrogenase family protein
	nnu_16310	interacts with	vvi_01028910001			ath_AT4G19380.2	Long-chain fatty alcohol dehydrogenase family protein
	nnu_16310	interacts with	sly_03g025460.2sly			ath_AT4G19390.1	Uncharacterized protein family (UPF0114)
	nnu_16310	interacts with	nnu_08677			ath_AT4G19390.2	Uncharacterized protein family (UPF0114)
	nnu_16309	interacts with	nnu_08673			ath_AT4G19400.1	Profilin family protein
	nnu_16313	interacts with	nnu_08680			ath_AT4G19410.1	Pectinacetylesterase family protein
	nnu_16319	interacts with	nnu_08684			ath_AT4G19410.2	Pectinacetylesterase family protein
	nnu_16326	interacts with	nnu_08686			ath_AT4G19430.1	hypothetical protein
	nnu_16328	interacts with	vvi_01028916001			ath_AT4G19450.1	Major facilitator superfamily protein
	nnu_16328	interacts with	sly_03g025510.2sly			ath_AT4G19450.2	Major facilitator superfamily protein
	nnu_16328	interacts with	nnu_08688			ath_AT4G19460.1	UDP-Glycosyltransferase superfamily protein
	nnu_16329	interacts with	vvi_01028917001			ath_AT4G19500.1	nucleoside-triphosphatase/transmembrane receptor/nucleotide binding/ATP binding protein
	nnu_16329	interacts with	sly_03g025520.2sly			ath_AT4G19500.2	nucleoside-triphosphatase/transmembrane receptor/nucleotide binding/ATP binding protein
	nnu_16329	interacts with	nnu_08687			ath_AT4G19540.1	INDH1(iron-sulfur protein required for NADH dehydrogenase)
	nnu_16332	interacts with	vvi_01028920001			ath_AT4G19560.1	Cyclin family protein
	nnu_16332	interacts with	sly_03g025550.2sly			ath_AT4G19560.2	Cyclin family protein
	nnu_16332	interacts with	nnu_08690			ath_AT4G19570.1	Chaperone DnaJ-domain superfamily protein
	nnu_16340	interacts with	vvi_01028930001			ath_AT4G19610.1	nucleotide/nucleic acid binding protein
	nnu_16340	interacts with	sly_03g025640.1sly			ath_AT4G19620.1	hypothetical protein
	nnu_16340	interacts with	nnu_08700			ath_AT4G19640.1	Ras-related small GTP-binding family protein
	nnu_16340	interacts with	tha_Th2v09760			ath_AT4G19640.2	Ras-related small GTP-binding family protein
	nnu_16343	interacts with	nnu_08701			ath_AT4G19640.3	Ras-related small GTP-binding family protein
	nnu_20991	interacts with	nnu_08704			ath_AT4G19645.1	TRAM%2C LAG1 and CLN8 (TLC) lipid-sensing domain containing protein
	nnu_20993	interacts with	nnu_08705			ath_AT4G19645.2	TRAM%2C LAG1 and CLN8 (TLC) lipid-sensing domain containing protein
	nnu_20997	interacts with	vvi_01028938001			ath_AT4G19645.3	TRAM%2C LAG1 and CLN8 (TLC) lipid-sensing domain containing protein
	nnu_20997	interacts with	sly_03g025670.2sly			ath_AT4G19645.4	TRAM%2C LAG1 and CLN8 (TLC) lipid-sensing domain containing protein
	nnu_20997	interacts with	nnu_08706			ath_AT4G19645.5	TRAM%2C LAG1 and CLN8 (TLC) lipid-sensing domain containing protein
	nnu_20997	interacts with	tha_Th2v09761			ath_AT4G19650.1	Mitochondrial transcription termination factor family protein
	nnu_20998	interacts with	nnu_08707			ath_AT4G19650.2	Mitochondrial transcription termination factor family protein
	nnu_21000	interacts with	nnu_08709			ath_AT4G19660.1	NPR1-like protein 4
	atr_scaffold00009.279atr	interacts with	nnu_20999			ath_AT4G19660.2	NPR1-like protein 4
	nnu_20999	interacts with	nnu_08708			ath_AT4G19670.1	RING/U-box superfamily protein
	nnu_21002	interacts with	vvi_01028940001			ath_AT4G19670.2	RING/U-box superfamily protein
	nnu_21002	interacts with	sly_03g025720.2sly			ath_AT4G19670.3	RING/U-box superfamily protein
	nnu_21002	interacts with	nnu_08711			ath_AT4G19670.4	RING/U-box superfamily protein
	nnu_21003	interacts with	vvi_01028948001			ath_AT4G19670.5	RING/U-box superfamily protein
	nnu_21003	interacts with	sly_03g025730.2sly			ath_AT4G19670.6	RING/U-box superfamily protein
	nnu_21003	interacts with	nnu_08717			ath_AT4G19670.7	RING/U-box superfamily protein
	nnu_21014	interacts with	vvi_01028976001			ath_AT4G19680.1	iron regulated transporter 2
	nnu_21014	interacts with	sly_03g025810.2sly			ath_AT4G19680.2	iron regulated transporter 2
	nnu_21014	interacts with	tha_Th2v09764			ath_AT4G19700.1	SBP (S-ribonuclease binding protein) family protein
	nnu_21011	interacts with	vvi_01028977001			ath_AT4G19710.1	aspartate kinase-homoserine dehydrogenase ii
	nnu_21011	interacts with	sly_03g025820.1sly			ath_AT4G19710.2	aspartate kinase-homoserine dehydrogenase ii
	nnu_21018	interacts with	vvi_01028978001			ath_AT4G19720.1	Glycosyl hydrolase family protein with chitinase insertion domain-containing protein
	nnu_21018	interacts with	sly_03g025830.2sly			ath_AT4G19840.1	phloem protein 2-A1
	nnu_21018	interacts with	nnu_08727			ath_AT4G19850.1	lectin-like protein
	nnu_21018	interacts with	tha_Th2v09765			ath_AT4G19850.2	lectin-like protein
	nnu_21017	interacts with	vvi_01028979001			ath_AT4G19850.3	lectin-like protein
	nnu_21017	interacts with	sly_03g025840.2sly			ath_AT4G19860.1	alpha/beta-Hydrolases superfamily protein
	nnu_21017	interacts with	nnu_08726			ath_AT4G19890.1	Pentatricopeptide repeat (PPR-like) superfamily protein
	nnu_21017	interacts with	tha_Th2v09767			ath_AT4G19960.1	K+ uptake permease 9
	nnu_21019	interacts with	vvi_01028980001			ath_AT4G19960.2	K+ uptake permease 9
	nnu_21019	interacts with	sly_03g025850.2sly			ath_AT4G19960.3	K+ uptake permease 9
	nnu_21019	interacts with	nnu_08730			ath_AT4G19960.4	K+ uptake permease 9
	nnu_21023	interacts with	vvi_01028981001			ath_AT4G19970.1	nucleotide-diphospho-sugar transferase family protein
	nnu_21023	interacts with	nnu_08731			ath_AT4G19980.1	hypothetical protein
	nnu_21031	interacts with	nnu_08732			ath_AT4G19985.1	Acyl-CoA N-acyltransferases (NAT) superfamily protein
	nnu_21033	interacts with	vvi_01028985001			ath_AT4G19985.2	Acyl-CoA N-acyltransferases (NAT) superfamily protein
	nnu_21033	interacts with	sly_03g025880.2sly			ath_AT4G19985.3	Acyl-CoA N-acyltransferases (NAT) superfamily protein
	nnu_21033	interacts with	nnu_08739			ath_AT4G19985.4	Acyl-CoA N-acyltransferases (NAT) superfamily protein
	nnu_21033	interacts with	tha_Th2v09770			ath_AT4G19985.5	Acyl-CoA N-acyltransferases (NAT) superfamily protein
	atr_scaffold00009.307atr	interacts with	nnu_21035			ath_AT4G19985.6	Acyl-CoA N-acyltransferases (NAT) superfamily protein
	nnu_21034	interacts with	nnu_08737			ath_AT4G19985.7	Acyl-CoA N-acyltransferases (NAT) superfamily protein
	nnu_21036	interacts with	vvi_01028986001			ath_AT4G19990.1	FAR1-related sequence 1
	nnu_21036	interacts with	nnu_08741			ath_AT4G19990.2	FAR1-related sequence 1
	nnu_21037	interacts with	nnu_08743			ath_AT4G19990.3	FAR1-related sequence 1
	atr_scaffold00009.319atr	interacts with	nnu_21038			ath_AT4G19990.4	FAR1-related sequence 1
	nnu_21040	interacts with	nnu_08746			ath_AT4G19990.5	FAR1-related sequence 1
	nnu_21049	interacts with	vvi_01010547001			ath_AT4G19990.6	FAR1-related sequence 1
	nnu_21049	interacts with	ath_AT5G52230			ath_AT4G19990.7	FAR1-related sequence 1
	nnu_21049	interacts with	nnu_08756			ath_AT4G20000.1	VQ motif-containing protein
	nnu_21032	interacts with	vvi_01028984001			ath_AT4G20020.1	multiple organellar RNA editing factor
	nnu_21032	interacts with	sly_03g025870.2sly			ath_AT4G20020.2	multiple organellar RNA editing factor
	nnu_21032	interacts with	nnu_08734			ath_AT4G20030.1	RNA-binding (RRM/RBD/RNP motifs) family protein
	nnu_21032	interacts with	tha_Th2v09769			ath_AT4G20040.1	Pectin lyase-like superfamily protein
	nnu_21007	interacts with	vvi_01028974001			ath_AT4G20060.1	ARM repeat superfamily protein
	nnu_21007	interacts with	sly_03g025800.2sly			ath_AT4G20090.1	Pentatricopeptide repeat (PPR) superfamily protein
	nnu_21007	interacts with	nnu_08722			ath_AT4G20090.2	Pentatricopeptide repeat (PPR) superfamily protein
	nnu_21008	interacts with	vvi_01028973001			ath_AT4G20110.1	VACUOLAR SORTING RECEPTOR 7
	nnu_21008	interacts with	sly_03g025790.2sly			ath_AT4G20110.2	VACUOLAR SORTING RECEPTOR 7
	nnu_21010	interacts with	vvi_01028972001			ath_AT4G20140.1	Leucine-rich repeat transmembrane protein kinase
	nnu_21010	interacts with	sly_03g025760.2sly			ath_AT4G20150.1	excitatory amino acid transporter
	nnu_21010	interacts with	nnu_08721			ath_AT4G20160.1	golgin family A protein
	nnu_21004	interacts with	vvi_01028941001			ath_AT4G20160.2	golgin family A protein
	nnu_16330	interacts with	vvi_01028918001			ath_AT4G20160.3	golgin family A protein
	nnu_16330	interacts with	sly_03g025530.2sly			ath_AT4G20170.1	glycosyltransferase family protein (DUF23)
	nnu_16330	interacts with	tha_Th2v09759			ath_AT4G20190.1	hypothetical protein
	nnu_16321	interacts with	vvi_01028915001			ath_AT4G20235.1	cytochrome P450%2C family 71%2C subfamily A%2C polypeptide 28
	nnu_16321	interacts with	sly_03g025500.2sly			ath_AT4G20235.2	cytochrome P450%2C family 71%2C subfamily A%2C polypeptide 28
	nnu_11536	interacts with	vvi_01028874001			ath_AT4G20280.1	TBP-associated factor 11
	nnu_11536	interacts with	nnu_08612			ath_AT4G20320.1	CTP synthase family protein
	nnu_11535	interacts with	vvi_01028870001			ath_AT4G20320.2	CTP synthase family protein
	nnu_11535	interacts with	nnu_08610			ath_AT4G20320.3	CTP synthase family protein
	nnu_11529	interacts with	vvi_01028861001			ath_AT4G20320.4	CTP synthase family protein
	nnu_11529	interacts with	nnu_08601			ath_AT4G20320.5	CTP synthase family protein
	nnu_11526	interacts with	vvi_01028858001			ath_AT4G20320.6	CTP synthase family protein
	nnu_11524	interacts with	vvi_01028856001			ath_AT4G20325.1	ribonuclease H2 subunit B
	nnu_11519	interacts with	vvi_01028854001			ath_AT4G20325.2	ribonuclease H2 subunit B
	nnu_11514	interacts with	vvi_01028852001			ath_AT4G20350.1	oxidoreductase
	nnu_08601	interacts with	vvi_01028861001			ath_AT4G20350.10	oxidoreductase
	nnu_08603	interacts with	vvi_01028864001			ath_AT4G20350.11	oxidoreductase
	nnu_08602	interacts with	vvi_01028865001			ath_AT4G20350.2	oxidoreductase
	nnu_08604	interacts with	vvi_01028866001			ath_AT4G20350.3	oxidoreductase
	nnu_08604	interacts with	tha_Th2v09747			ath_AT4G20350.4	oxidoreductase
	nnu_08607	interacts with	vvi_01028868001			ath_AT4G20350.5	oxidoreductase
	nnu_08607	interacts with	tha_Th2v09748			ath_AT4G20350.6	oxidoreductase
	nnu_08610	interacts with	vvi_01028870001			ath_AT4G20350.7	oxidoreductase
	nnu_08614	interacts with	vvi_01028873001			ath_AT4G20350.8	oxidoreductase
	nnu_08614	interacts with	tha_Th2v09750			ath_AT4G20350.9	oxidoreductase
	nnu_08612	interacts with	vvi_01028874001			ath_AT4G20360.1	RAB GTPase homolog E1B
	nnu_08621	interacts with	vvi_01028875001			ath_AT4G20360.2	RAB GTPase homolog E1B
	nnu_08621	interacts with	tha_Th2v09751			ath_AT4G20380.1	LSD1 zinc finger family protein
	nnu_08628	interacts with	vvi_01028877001			ath_AT4G20380.2	LSD1 zinc finger family protein
	nnu_08628	interacts with	tha_Th2v09752			ath_AT4G20380.3	LSD1 zinc finger family protein
	nnu_08654	interacts with	vvi_01028893001			ath_AT4G20380.4	LSD1 zinc finger family protein
	nnu_08654	interacts with	tha_Th2v09756			ath_AT4G20380.5	LSD1 zinc finger family protein
	nnu_08691	interacts with	vvi_01028919001			ath_AT4G20380.6	LSD1 zinc finger family protein
	nnu_08691	interacts with	sly_03g025540.2sly			ath_AT4G20380.7	LSD1 zinc finger family protein
	nnu_08692	interacts with	vvi_01028921001			ath_AT4G20380.8	LSD1 zinc finger family protein
	nnu_08692	interacts with	sly_03g025580.1sly			ath_AT4G20380.9	LSD1 zinc finger family protein
	nnu_08721	interacts with	vvi_01028972001			ath_AT4G20400.1	JUMONJI 14
	nnu_08721	interacts with	sly_03g025760.2sly			ath_AT4G20400.2	JUMONJI 14
	nnu_08722	interacts with	vvi_01028974001			ath_AT4G20410.1	gamma-soluble NSF attachment protein
	nnu_08722	interacts with	sly_03g025800.2sly			ath_AT4G20410.2	gamma-soluble NSF attachment protein
	nnu_08735	interacts with	vvi_01028983001			ath_AT4G20420.1	Tapetum specific protein TAP35/TAP44
	nnu_08735	interacts with	sly_03g025860.2sly			ath_AT4G20430.1	Subtilase family protein
	nnu_08734	interacts with	vvi_01028984001			ath_AT4G20430.2	Subtilase family protein
	nnu_08734	interacts with	sly_03g025870.2sly			ath_AT4G20430.3	Subtilase family protein
	nnu_08747	interacts with	vvi_01010541001			ath_AT4G20440.1	small nuclear ribonucleoprotein associated protein B
	nnu_08747	interacts with	sly_03g025910.2sly			ath_AT4G20440.2	small nuclear ribonucleoprotein associated protein B
	nnu_08751	interacts with	vvi_01010544001			ath_AT4G20440.3	small nuclear ribonucleoprotein associated protein B
	nnu_08751	interacts with	sly_03g025920.2sly			ath_AT4G20440.4	small nuclear ribonucleoprotein associated protein B
	nnu_08756	interacts with	vvi_01010547001			ath_AT4G20440.5	small nuclear ribonucleoprotein associated protein B
	nnu_08761	interacts with	vvi_01010550001			ath_AT4G20460.1	NAD(P)-binding Rossmann-fold superfamily protein
	nnu_08761	interacts with	sly_03g025980.2sly			ath_AT4G20740.1	Pentatricopeptide repeat (PPR-like) superfamily protein
	nnu_08768	interacts with	vvi_01010593001			ath_AT4G20760.1	NAD(P)-binding Rossmann-fold superfamily protein
	nnu_08769	interacts with	vvi_01010598001			ath_AT4G20760.2	NAD(P)-binding Rossmann-fold superfamily protein
	nnu_08769	interacts with	sly_03g026050.2sly			ath_AT4G20770.1	Pentatricopeptide repeat (PPR) superfamily protein
	nnu_08776	interacts with	vvi_01010599001			ath_AT4G20780.1	calmodulin like 42
	nnu_08776	interacts with	sly_03g026060.2sly			ath_AT4G20800.1	FAD-binding Berberine family protein
	nnu_08774	interacts with	vvi_01010600001			ath_AT4G20820.1	FAD-binding Berberine family protein
	nnu_08774	interacts with	sly_03g026070.2sly			ath_AT4G20830.1	FAD-binding Berberine family protein
	nnu_08773	interacts with	vvi_01010601001			ath_AT4G20830.2	FAD-binding Berberine family protein
	nnu_08780	interacts with	vvi_01010604001			ath_AT4G20850.1	tripeptidyl peptidase ii
	nnu_08780	interacts with	sly_03g026110.2sly			ath_AT4G20860.1	FAD-binding Berberine family protein
	nnu_08786	interacts with	vvi_01010611001			ath_AT4G20870.1	fatty acid hydroxylase 2
	nnu_08786	interacts with	sly_03g026120.2sly			ath_AT4G20870.2	fatty acid hydroxylase 2
	nnu_08787	interacts with	vvi_01010614001			ath_AT4G20880.1	ethylene-responsive nuclear protein / ethylene-regulated nuclear protein (ERT2)
	nnu_08787	interacts with	sly_03g026160.2sly			ath_AT4G20890.1	tubulin beta-9 chain
	nnu_08789	interacts with	vvi_01010615001			ath_AT4G20910.1	double-stranded RNA binding protein-related / DsRBD protein-like protein
	nnu_08789	interacts with	sly_03g026170.2sly			ath_AT4G20910.2	double-stranded RNA binding protein-related / DsRBD protein-like protein
	nnu_08790	interacts with	vvi_01010616001			ath_AT4G20940.1	Leucine-rich receptor-like protein kinase family protein
	nnu_08790	interacts with	sly_03g026190.2sly			ath_AT4G20970.1	basic helix-loop-helix (bHLH) DNA-binding superfamily protein
	nnu_08794	interacts with	vvi_01010618001			ath_AT4G20990.1	alpha carbonic anhydrase 4
	nnu_08794	interacts with	sly_03g026210.2sly			ath_AT4G21020.1	Late embryogenesis abundant protein (LEA) family protein
	nnu_08796	interacts with	vvi_01010621001			ath_AT4G21040.1	Dof-type zinc finger domain-containing protein
	nnu_08796	interacts with	sly_03g026230.1sly			ath_AT4G21060.1	Galactosyltransferase family protein
	nnu_08807	interacts with	vvi_01010630001			ath_AT4G21060.2	Galactosyltransferase family protein
	nnu_08808	interacts with	vvi_01010631001			ath_AT4G21065.1	Tetratricopeptide repeat (TPR)-like superfamily protein
	nnu_08808	interacts with	sly_03g026270.1sly			ath_AT4G21065.2	Tetratricopeptide repeat (TPR)-like superfamily protein
	nnu_08813	interacts with	vvi_01010633001			ath_AT4G21090.1	MITOCHONDRIAL FERREDOXIN 2
	nnu_08813	interacts with	sly_03g026290.2sly			ath_AT4G21090.2	MITOCHONDRIAL FERREDOXIN 2
	nnu_08809	interacts with	vvi_01010634001			ath_AT4G21090.3	MITOCHONDRIAL FERREDOXIN 2
	nnu_08809	interacts with	sly_03g026310.2sly			ath_AT4G21105.1	cytochrome-c oxidase/ electron carrier
	nnu_08818	interacts with	vvi_01010637001			ath_AT4G21105.2	cytochrome-c oxidase/ electron carrier
	nnu_08818	interacts with	sly_03g026330.2sly			ath_AT4G21105.3	cytochrome-c oxidase/ electron carrier
	nnu_08815	interacts with	vvi_01010646001			ath_AT4G21110.1	G10 family protein
	nnu_08825	interacts with	vvi_01010650001			ath_AT4G21110.2	G10 family protein
	nnu_08827	interacts with	vvi_01010653001			ath_AT4G21140.1	copper ion-binding protein
	nnu_08827	interacts with	sly_03g031420.1sly			ath_AT4G21150.1	ribophorin II (RPN2) family protein
	nnu_08830	interacts with	vvi_01010662001			ath_AT4G21150.2	ribophorin II (RPN2) family protein
	nnu_08837	interacts with	vvi_01018437001			ath_AT4G21150.3	ribophorin II (RPN2) family protein
	nnu_08843	interacts with	vvi_01018446001			ath_AT4G21160.1	Calcium-dependent ARF-type GTPase activating protein family
	nnu_08841	interacts with	vvi_01018447001			ath_AT4G21160.2	Calcium-dependent ARF-type GTPase activating protein family
	nnu_08845	interacts with	vvi_01018448001			ath_AT4G21160.3	Calcium-dependent ARF-type GTPase activating protein family
	nnu_08846	interacts with	vvi_01018449001			ath_AT4G21160.4	Calcium-dependent ARF-type GTPase activating protein family
	nnu_08847	interacts with	vvi_01018450001			ath_AT4G21170.1	Tetratricopeptide repeat (TPR)-like superfamily protein
	nnu_08859	interacts with	vvi_01018452001			ath_AT4G21180.1	DnaJ / Sec63 Brl domains-containing protein
	nnu_08860	interacts with	vvi_01018453001			ath_AT4G21180.2	DnaJ / Sec63 Brl domains-containing protein
	nnu_08861	interacts with	vvi_01018455001			ath_AT4G21190.1	Pentatricopeptide repeat (PPR) superfamily protein
	ath_AT5G52230	interacts with	vvi_01010547001			ath_AT4G21200.1	gibberellin 2-oxidase 8
	nnu_21047	interacts with	sly_03g025950.2sly			ath_AT4G21200.2	gibberellin 2-oxidase 8
	nnu_21047	interacts with	nnu_08753			ath_AT4G21200.3	gibberellin 2-oxidase 8
	sly_03g025880.2sly	interacts with	vvi_01028985001			ath_AT4G21210.1	PPDK regulatory protein
	sly_03g025870.2sly	interacts with	vvi_01028984001			ath_AT4G21210.2	PPDK regulatory protein
	sly_03g025850.2sly	interacts with	vvi_01028980001			ath_AT4G21215.1	transmembrane protein
	sly_03g025840.2sly	interacts with	vvi_01028979001			ath_AT4G21215.2	transmembrane protein
	sly_03g025830.2sly	interacts with	vvi_01028978001			ath_AT4G21230.1	cysteine-rich RLK (RECEPTOR-like protein kinase) 27
	sly_03g025820.1sly	interacts with	vvi_01028977001			ath_AT4G21250.1	Sulfite exporter TauE/SafE family protein
	sly_03g025810.2sly	interacts with	vvi_01028976001			ath_AT4G21280.1	photosystem II subunit QA
	sly_03g025800.2sly	interacts with	vvi_01028974001			ath_AT4G21280.2	photosystem II subunit QA
	sly_03g025790.2sly	interacts with	vvi_01028973001			ath_AT4G21300.1	Tetratricopeptide repeat (TPR)-like superfamily protein
	sly_03g025760.2sly	interacts with	vvi_01028972001			ath_AT4G21310.1	transmembrane protein%2C putative (DUF1218)
	sly_03g025730.2sly	interacts with	vvi_01028948001			ath_AT4G21310.2	transmembrane protein%2C putative (DUF1218)
	sly_03g025720.2sly	interacts with	vvi_01028940001			ath_AT4G21330.1	basic helix-loop-helix (bHLH) DNA-binding superfamily protein
	sly_03g025670.2sly	interacts with	vvi_01028938001			ath_AT4G21340.1	basic helix-loop-helix (bHLH) DNA-binding superfamily protein
	sly_03g025640.1sly	interacts with	vvi_01028930001			ath_AT4G21350.1	plant U-box 8
	sly_03g025550.2sly	interacts with	vvi_01028920001			ath_AT4G21366.1	Protein kinase superfamily protein
	sly_03g025530.2sly	interacts with	vvi_01028918001			ath_AT4G21390.1	S-locus lectin protein kinase family protein
	sly_03g025520.2sly	interacts with	vvi_01028917001			ath_AT4G21390.2	S-locus lectin protein kinase family protein
	sly_03g025510.2sly	interacts with	vvi_01028916001			ath_AT4G21400.1	cysteine-rich RLK (RECEPTOR-like protein kinase) 28
	sly_03g025500.2sly	interacts with	vvi_01028915001			ath_AT4G21400.2	cysteine-rich RLK (RECEPTOR-like protein kinase) 28
	sly_03g025460.2sly	interacts with	vvi_01028910001			ath_AT4G21400.3	cysteine-rich RLK (RECEPTOR-like protein kinase) 28
	sly_03g025450.2sly	interacts with	vvi_01028909001			ath_AT4G21400.4	cysteine-rich RLK (RECEPTOR-like protein kinase) 28
	sly_03g025440.2sly	interacts with	vvi_01028908001			ath_AT4G21400.5	cysteine-rich RLK (RECEPTOR-like protein kinase) 28
	sly_03g025420.2sly	interacts with	vvi_01028906001			ath_AT4G21400.6	cysteine-rich RLK (RECEPTOR-like protein kinase) 28
	sly_03g025360.2sly	interacts with	vvi_01028897001			ath_AT4G21400.7	cysteine-rich RLK (RECEPTOR-like protein kinase) 28
	sly_03g025350.2sly	interacts with	vvi_01028896001			ath_AT4G21400.8	cysteine-rich RLK (RECEPTOR-like protein kinase) 28
	sly_03g025320.2sly	interacts with	vvi_01028891001			ath_AT4G21430.1	protein B160
	sly_03g025270.2sly	interacts with	vvi_01028887001			ath_AT4G21440.1	MYB-like 102
	sly_03g025190.2sly	interacts with	vvi_01028885001			ath_AT4G21445.1	receptor-interacting protein
	nnu_04162	interacts with	ath_AT5G52510			ath_AT4G21450.1	PapD-like superfamily protein
	nnu_04162	interacts with	nnu_08634			ath_AT4G21450.2	PapD-like superfamily protein
	nnu_04162	interacts with	tha_Th2v09753			ath_AT4G21450.3	PapD-like superfamily protein
	nnu_04164	interacts with	sly_03g025160.2sly			ath_AT4G21470.1	riboflavin kinase/FMN hydrolase
	nnu_08634	interacts with	ath_AT5G52510			ath_AT4G21480.1	sugar transporter protein 12
	nnu_08634	interacts with	tha_Th2v09753			ath_AT4G21500.1	transmembrane protein
	sly_03g025490.2sly	interacts with	vvi_01028914001			ath_AT4G21510.1	F-box family protein
	sly_03g025540.2sly	interacts with	vvi_01028919001			ath_AT4G21510.2	F-box family protein
	sly_03g025580.1sly	interacts with	vvi_01028921001			ath_AT4G21520.1	Transducin/WD40 repeat-like superfamily protein
	ath_AT5G52380	interacts with	vvi_01028962001			ath_AT4G21520.2	Transducin/WD40 repeat-like superfamily protein
	sly_03g025860.2sly	interacts with	vvi_01028983001			ath_AT4G21530.1	Transducin/WD40 repeat-like superfamily protein
	sly_03g025890.1sly	interacts with	vvi_01010538001			ath_AT4G21550.1	VP1/ABI3-like 3
	sly_03g025910.2sly	interacts with	vvi_01010541001			ath_AT4G21550.2	VP1/ABI3-like 3
	sly_03g025920.2sly	interacts with	vvi_01010544001			ath_AT4G21550.3	VP1/ABI3-like 3
	nnu_08753	interacts with	sly_03g025950.2sly			ath_AT4G21560.1	vacuolar protein sorting-associated protein-like protein
	sly_03g025980.2sly	interacts with	vvi_01010550001			ath_AT4G21560.2	vacuolar protein sorting-associated protein-like protein
	sly_03g026020.2sly	interacts with	vvi_01010595001			ath_AT4G21560.3	vacuolar protein sorting-associated protein-like protein
	sly_03g026050.2sly	interacts with	vvi_01010598001			ath_AT4G21570.1	organic solute transporter ostalpha protein (DUF300)
	sly_03g026060.2sly	interacts with	vvi_01010599001			ath_AT4G21570.2	organic solute transporter ostalpha protein (DUF300)
	sly_03g026070.2sly	interacts with	vvi_01010600001			ath_AT4G21580.1	oxidoreductase%2C zinc-binding dehydrogenase family protein
	sly_03g026110.2sly	interacts with	vvi_01010604001			ath_AT4G21580.2	oxidoreductase%2C zinc-binding dehydrogenase family protein
	sly_03g026120.2sly	interacts with	vvi_01010611001			ath_AT4G21580.3	oxidoreductase%2C zinc-binding dehydrogenase family protein
	nnu_08788	interacts with	sly_03g026150.2sly			ath_AT4G21585.1	endonuclease 4
	sly_03g026160.2sly	interacts with	vvi_01010614001			ath_AT4G21585.2	endonuclease 4
	sly_03g026170.2sly	interacts with	vvi_01010615001			ath_AT4G21585.3	endonuclease 4
	sly_03g026190.2sly	interacts with	vvi_01010616001			ath_AT4G21585.4	endonuclease 4
	sly_03g026210.2sly	interacts with	vvi_01010618001			ath_AT4G21585.5	endonuclease 4
	sly_03g026230.1sly	interacts with	vvi_01010621001			ath_AT4G21585.6	endonuclease 4
	sly_03g026270.1sly	interacts with	vvi_01010631001			ath_AT4G21620.1	glycine-rich protein
	sly_03g026290.2sly	interacts with	vvi_01010633001			ath_AT4G21620.2	glycine-rich protein
	sly_03g026310.2sly	interacts with	vvi_01010634001			ath_AT4G21630.1	Subtilase family protein
	nnu_08817	interacts with	sly_03g026340.2sly			ath_AT4G21660.1	proline-rich spliceosome-associated (PSP) family protein
	sly_03g026340.2sly	interacts with	vvi_01010636001			ath_AT4G21660.2	proline-rich spliceosome-associated (PSP) family protein
	nnu_08814	interacts with	sly_03g026360.1sly			ath_AT4G21660.3	proline-rich spliceosome-associated (PSP) family protein
	sly_03g031420.1sly	interacts with	vvi_01010653001			ath_AT4G21670.1	C-terminal domain phosphatase-like 1
	ath_AT5G52420	interacts with	nnu_08667			ath_AT4G21680.1	NITRATE TRANSPORTER 1.8
	ath_AT5G52420	interacts with	vvi_01028907001			ath_AT4G21700.1	DUF2921 family protein%2C putative (DUF2921)
	ath_AT5G52420	interacts with	bra_B01542			ath_AT4G21710.1	DNA-directed RNA polymerase family protein
	ath_AT5G52420	interacts with	sly_03g025430.1sly			ath_AT4G21720.1	defensin-like protein
	ath_AT5G52420	interacts with	fve_13232			ath_AT4G21720.2	defensin-like protein
	ath_AT5G52430	interacts with	nnu_08655			ath_AT4G21720.3	defensin-like protein
	ath_AT5G52430	interacts with	vvi_01028895001			ath_AT4G21740.1	transmembrane protein
	ath_AT5G52430	interacts with	ath_AT5G52430			ath_AT4G21790.1	tobamovirus multiplication 1
	ath_AT5G52430	interacts with	ath_AT4G25620			ath_AT4G21800.1	P-loop containing nucleoside triphosphate hydrolases superfamily protein
	ath_AT5G52430	interacts with	tha_Th2v09757			ath_AT4G21800.2	P-loop containing nucleoside triphosphate hydrolases superfamily protein
	ath_AT5G52430	interacts with	tha_Th2v26912			ath_AT4G21810.1	DERLIN-2.1
	ath_AT5G52430	interacts with	fve_13225			ath_AT4G21820.1	binding / calmodulin binding protein
	ath_AT5G52470	interacts with	nnu_08652			ath_AT4G21820.2	binding / calmodulin binding protein
	ath_AT5G52470	interacts with	vvi_01028887001			ath_AT4G21820.3	binding / calmodulin binding protein
	ath_AT5G52470	interacts with	bra_A01555			ath_AT4G21830.1	methionine sulfoxide reductase B7
	ath_AT5G52470	interacts with	bra_B01545			ath_AT4G21830.2	methionine sulfoxide reductase B7
	ath_AT5G52470	interacts with	bra_K00184			ath_AT4G21870.1	HSP20-like chaperones superfamily protein
	ath_AT5G52470	interacts with	bra_H01568			ath_AT4G21880.1	Pentatricopeptide repeat (PPR) superfamily protein
	ath_AT5G52470	interacts with	sly_03g025270.2sly			ath_AT4G21880.2	Pentatricopeptide repeat (PPR) superfamily protein
	ath_AT5G52470	interacts with	tha_Th2v09755			ath_AT4G21890.1	zinc finger MYND domain protein
	ath_AT5G52470	interacts with	tha_Th2v26914			ath_AT4G21895.1	DNA binding protein
	ath_AT5G52470	interacts with	fve_13220			ath_AT4G21895.2	DNA binding protein
	ath_AT5G52470	interacts with	bvu_Bv3_053660_mrxf			ath_AT4G21900.1	proteinaceous RNase P 3
	ath_AT5G52510	interacts with	nnu_08634			ath_AT4G21902.1	hypothetical protein
	ath_AT5G52510	interacts with	bra_B01546			ath_AT4G21903.1	MATE efflux family protein
	ath_AT5G52510	interacts with	ath_AT5G52510			ath_AT4G21903.2	MATE efflux family protein
	ath_AT5G52510	interacts with	tha_Th2v09753			ath_AT4G21903.3	MATE efflux family protein
	ath_AT5G52510	interacts with	tha_Th2v26915			ath_AT4G21940.1	calcium-dependent protein kinase 15
	ath_AT5G52510	interacts with	fve_13212			ath_AT4G21940.2	calcium-dependent protein kinase 15
	ath_AT5G52510	interacts with	bvu_Bv3_053610_mmkx			ath_AT4G21940.3	calcium-dependent protein kinase 15
	ath_AT5G52520	interacts with	nnu_08628			ath_AT4G21960.1	Peroxidase superfamily protein
	ath_AT5G52520	interacts with	vvi_01028877001			ath_AT4G21970.1	senescence regulator (Protein of unknown function%2C DUF584)
	ath_AT5G52520	interacts with	bra_B01547			ath_AT4G21980.1	Ubiquitin-like superfamily protein
	ath_AT5G52520	interacts with	tha_Th2v09752			ath_AT4G21980.2	Ubiquitin-like superfamily protein
	ath_AT5G52530	interacts with	nnu_08621			ath_AT4G21990.1	APS reductase 3
	ath_AT5G52530	interacts with	bra_H01567			ath_AT4G21990.2	APS reductase 3
	ath_AT5G52530	interacts with	tha_Th2v09751			ath_AT4G22000.1	tyrosine sulfotransferase-like protein
	ath_AT5G52530	interacts with	fve_13211			ath_AT4G22010.1	SKU5 similar 4
	ath_AT5G52540	interacts with	nnu_08614			ath_AT4G22070.1	WRKY DNA-binding protein 31
	ath_AT5G52540	interacts with	vvi_01028873001			ath_AT4G22070.2	WRKY DNA-binding protein 31
	ath_AT5G52540	interacts with	bra_B01548			ath_AT4G22070.3	WRKY DNA-binding protein 31
	ath_AT5G52540	interacts with	tha_Th2v09750			ath_AT4G22070.4	WRKY DNA-binding protein 31
	ath_AT5G52540	interacts with	fve_13202			ath_AT4G22080.1	root hair specific 14
	ath_AT5G52540	interacts with	bvu_Bv3_053530_ocrf			ath_AT4G22110.1	GroES-like zinc-binding dehydrogenase family protein
	ath_AT5G52550	interacts with	nnu_08604			ath_AT4G22110.2	GroES-like zinc-binding dehydrogenase family protein
	ath_AT5G52550	interacts with	vvi_01028866001			ath_AT4G22110.3	GroES-like zinc-binding dehydrogenase family protein
	ath_AT5G52550	interacts with	bra_A01560			ath_AT4G22120.1	ERD (early-responsive to dehydration stress) family protein
	ath_AT5G52550	interacts with	bra_K00182			ath_AT4G22120.2	ERD (early-responsive to dehydration stress) family protein
	ath_AT5G52550	interacts with	tha_Th2v09747			ath_AT4G22120.3	ERD (early-responsive to dehydration stress) family protein
	ath_AT5G52550	interacts with	fve_13198			ath_AT4G22120.4	ERD (early-responsive to dehydration stress) family protein
	ath_AT5G52550	interacts with	bvu_Bv3_053480_grhu			ath_AT4G22120.5	ERD (early-responsive to dehydration stress) family protein
	ath_AT5G52570	interacts with	nnu_08603			ath_AT4G22120.6	ERD (early-responsive to dehydration stress) family protein
	ath_AT5G52570	interacts with	vvi_01028864001			ath_AT4G22130.1	STRUBBELIG-receptor family 8
	ath_AT5G52570	interacts with	bra_A01566			ath_AT4G22130.2	STRUBBELIG-receptor family 8
	ath_AT5G52570	interacts with	bra_K00180			ath_AT4G22140.1	PHD finger family protein / bromo-adjacent homology (BAH) domain-containing protein
	ath_AT5G52570	interacts with	tha_Th2v09744			ath_AT4G22140.2	PHD finger family protein / bromo-adjacent homology (BAH) domain-containing protein
	ath_AT5G52570	interacts with	fve_13195			ath_AT4G22140.3	PHD finger family protein / bromo-adjacent homology (BAH) domain-containing protein
	ath_AT5G52570	interacts with	bvu_Bv3_053400_jttk			ath_AT4G22150.1	UBA/UBX domain protein
	aar_AA55G00006	interacts with	nnu_04162			ath_AT4G22160.1	hypothetical protein
	aar_AA55G00006	interacts with	nnu_08634			ath_AT4G22160.2	hypothetical protein
	aar_AA55G00006	interacts with	ath_AT5G52510			ath_AT4G22165.1	F-box protein (DUF295)
	aar_AA55G00006	interacts with	bra_B01546			ath_AT4G22190.1	serine/arginine repetitive matrix-like protein
	aar_AA55G00006	interacts with	ath_AT5G52510			ath_AT4G22200.1	potassium transport 2/3
	aar_AA55G00006	interacts with	tha_Th2v09753			ath_AT4G22200.2	potassium transport 2/3
	aar_AA55G00006	interacts with	tha_Th2v26915			ath_AT4G22220.1	SufE/NifU family protein
	aar_AA55G00006	interacts with	fve_13212			ath_AT4G22240.1	Plastid-lipid associated protein PAP / fibrillin family protein
	aar_AA55G00007	interacts with	nnu_04141			ath_AT4G22260.1	Alternative oxidase family protein
	aar_AA55G00007	interacts with	nnu_08652			ath_AT4G22270.1	transmembrane protein%2C putative (DUF3537)
	aar_AA55G00007	interacts with	ath_AT4G25630			ath_AT4G22270.2	transmembrane protein%2C putative (DUF3537)
	aar_AA55G00007	interacts with	ath_AT5G52470			ath_AT4G22290.1	Ubiquitin-specific protease family C19-related protein
	aar_AA55G00007	interacts with	bra_A01555			ath_AT4G22310.1	Uncharacterized protein family (UPF0041)
	aar_AA55G00007	interacts with	bra_B01545			ath_AT4G22320.1	golgin family A protein
	aar_AA55G00007	interacts with	bra_H01568			ath_AT4G22320.2	golgin family A protein
	aar_AA55G00007	interacts with	bra_K00184			ath_AT4G22330.1	Alkaline phytoceramidase (aPHC)
	aar_AA55G00007	interacts with	sly_03g025270.2sly			ath_AT4G22340.1	cytidinediphosphate diacylglycerol synthase 2
	aar_AA55G00007	interacts with	tha_Th2v09755			ath_AT4G22340.2	cytidinediphosphate diacylglycerol synthase 2
	aar_AA55G00007	interacts with	tha_Th2v26914			ath_AT4G22340.3	cytidinediphosphate diacylglycerol synthase 2
	aar_AA55G00007	interacts with	fve_13220			ath_AT4G22350.1	Ubiquitin C-terminal hydrolases superfamily protein
	aar_AA55G00009	interacts with	nnu_04135			ath_AT4G22350.2	Ubiquitin C-terminal hydrolases superfamily protein
	aar_AA55G00009	interacts with	nnu_08655			ath_AT4G22350.3	Ubiquitin C-terminal hydrolases superfamily protein
	aar_AA55G00009	interacts with	ath_AT4G25620			ath_AT4G22350.4	Ubiquitin C-terminal hydrolases superfamily protein
	aar_AA55G00009	interacts with	ath_AT5G52430			ath_AT4G22360.1	SWIB complex BAF60b domain-containing protein
	aar_AA55G00009	interacts with	ath_AT5G52430			ath_AT4G22370.1	transmembrane protein
	aar_AA55G00009	interacts with	ath_AT4G25620			ath_AT4G22370.2	transmembrane protein
	aar_AA55G00009	interacts with	sly_03g025290.2sly			ath_AT4G22370.3	transmembrane protein
	aar_AA55G00009	interacts with	tha_Th2v09757			ath_AT4G22380.1	Ribosomal protein L7Ae/L30e/S12e/Gadd45 family protein
	aar_AA55G00009	interacts with	tha_Th2v26912			ath_AT4G22440.1	hypothetical protein
	aar_AA55G00009	interacts with	fve_13225			ath_AT4G22460.1	Bifunctional inhibitor/lipid-transfer protein/seed storage 2S albumin superfamily protein
	aar_AA55G00011	interacts with	nnu_16303			ath_AT4G22530.1	S-adenosyl-L-methionine-dependent methyltransferases superfamily protein
	aar_AA55G00011	interacts with	nnu_08671			ath_AT4G22530.2	S-adenosyl-L-methionine-dependent methyltransferases superfamily protein
	aar_AA55G00011	interacts with	ath_AT4G25610			ath_AT4G22540.1	OSBP(oxysterol binding protein)-related protein 2A
	aar_AA55G00011	interacts with	bra_A01553			ath_AT4G22540.2	OSBP(oxysterol binding protein)-related protein 2A
	aar_AA55G00011	interacts with	bra_K00186			ath_AT4G22540.3	OSBP(oxysterol binding protein)-related protein 2A
	aar_AA55G00011	interacts with	sly_03g025440.2sly			ath_AT4G22540.4	OSBP(oxysterol binding protein)-related protein 2A
	aar_AA55G00011	interacts with	tha_Th2v09758			ath_AT4G22540.5	OSBP(oxysterol binding protein)-related protein 2A
	aar_AA55G00011	interacts with	tha_Th2v26911			ath_AT4G22540.6	OSBP(oxysterol binding protein)-related protein 2A
	aar_AA55G00011	interacts with	fve_13234			ath_AT4G22550.1	Phosphatidic acid phosphatase (PAP2) family protein
	aar_AA55G00012	interacts with	nnu_16330			ath_AT4G22580.1	Exostosin family protein
	aar_AA55G00012	interacts with	ath_AT5G52410			ath_AT4G22590.1	Haloacid dehalogenase-like hydrolase (HAD) superfamily protein
	aar_AA55G00012	interacts with	bra_B01540			ath_AT4G22600.1	transcription factor
	aar_AA55G00012	interacts with	sly_03g025530.2sly			ath_AT4G22620.1	SAUR-like auxin-responsive protein family
	aar_AA55G00012	interacts with	tha_Th2v09759			ath_AT4G22640.1	Bifunctional inhibitor/lipid-transfer protein/seed storage 2S albumin superfamily protein
	aar_AA55G00012	interacts with	fve_13246			ath_AT4G22640.2	Bifunctional inhibitor/lipid-transfer protein/seed storage 2S albumin superfamily protein
	aar_AA55G00013	interacts with	nnu_16340			ath_AT4G22670.1	HSP70-interacting protein 1
	aar_AA55G00013	interacts with	ath_AT5G52400			ath_AT4G22680.1	myb domain protein 85
	aar_AA55G00013	interacts with	bra_B01539			ath_AT4G22690.1	cytochrome P450%2C family 706%2C subfamily A%2C polypeptide 1
	aar_AA55G00013	interacts with	sly_03g025640.1sly			ath_AT4G22720.1	Actin-like ATPase superfamily protein
	aar_AA55G00013	interacts with	tha_Th2v09760			ath_AT4G22720.2	Actin-like ATPase superfamily protein
	aar_AA55G00013	interacts with	tha_Th2v26910			ath_AT4G22730.1	Leucine-rich repeat protein kinase family protein
	aar_AA55G00013	interacts with	fve_13258			ath_AT4G22730.2	Leucine-rich repeat protein kinase family protein
	aar_AA55G00016	interacts with	nnu_20997			ath_AT4G22758.1	PPR containing protein
	aar_AA55G00016	interacts with	ath_AT5G52390			ath_AT4G22758.2	PPR containing protein
	aar_AA55G00016	interacts with	bra_B01538			ath_AT4G22760.1	Tetratricopeptide repeat (TPR)-like superfamily protein
	aar_AA55G00016	interacts with	sly_03g025670.2sly			ath_AT4G22770.1	AT hook motif DNA-binding family protein
	aar_AA55G00016	interacts with	tha_Th2v09761			ath_AT4G22770.2	AT hook motif DNA-binding family protein
	aar_AA55G00016	interacts with	fve_13265			ath_AT4G22780.1	ACT domain repeat 7
	aar_AA55G00020	interacts with	nnu_21014			ath_AT4G22780.2	ACT domain repeat 7
	aar_AA55G00020	interacts with	ath_AT4G25580			ath_AT4G22790.1	MATE efflux family protein
	aar_AA55G00020	interacts with	ath_AT5G52300			ath_AT4G22810.1	Putative AT-hook DNA-binding family protein
	aar_AA55G00020	interacts with	bra_B01534			ath_AT4G22830.1	YCF49-like protein
	aar_AA55G00020	interacts with	bra_H01570			ath_AT4G22830.2	YCF49-like protein
	aar_AA55G00020	interacts with	bra_K00189			ath_AT4G22850.1	SNARE associated Golgi protein family
	aar_AA55G00020	interacts with	sly_03g025810.2sly			ath_AT4G22850.2	SNARE associated Golgi protein family
	aar_AA55G00020	interacts with	tha_Th2v09764			ath_AT4G22860.1	Cell cycle regulated microtubule associated protein
	aar_AA55G00021	interacts with	nnu_21011			ath_AT4G22860.2	Cell cycle regulated microtubule associated protein
	aar_AA55G00021	interacts with	ath_AT5G52290			ath_AT4G22860.3	Cell cycle regulated microtubule associated protein
	aar_AA55G00021	interacts with	sly_03g025820.1sly			ath_AT4G22870.1	2-oxoglutarate (2OG) and Fe(II)-dependent oxygenase superfamily protein
	aar_AA55G00021	interacts with	fve_13275			ath_AT4G22870.2	2-oxoglutarate (2OG) and Fe(II)-dependent oxygenase superfamily protein
	aar_AA55G00022	interacts with	nnu_21018			ath_AT4G22890.1	PGR5-LIKE A
	aar_AA55G00022	interacts with	ath_AT5G52280			ath_AT4G22890.2	PGR5-LIKE A
	aar_AA55G00022	interacts with	bra_B01533			ath_AT4G22890.3	PGR5-LIKE A
	aar_AA55G00022	interacts with	sly_03g025830.2sly			ath_AT4G22890.4	PGR5-LIKE A
	aar_AA55G00022	interacts with	tha_Th2v09765			ath_AT4G22890.5	PGR5-LIKE A
	aar_AA55G00022	interacts with	fve_13276			ath_AT4G22910.1	FIZZY-related 2
	aar_AA55G00025	interacts with	nnu_21032			ath_AT4G22920.1	non-yellowing 1
	aar_AA55G00025	interacts with	ath_AT4G25560			ath_AT4G22920.2	non-yellowing 1
	aar_AA55G00025	interacts with	ath_AT5G52260			ath_AT4G22930.1	pyrimidin 4
	aar_AA55G00025	interacts with	bra_A01549			ath_AT4G22930.2	pyrimidin 4
	aar_AA55G00025	interacts with	bra_K00191			ath_AT4G22940.1	Protein kinase superfamily protein
	aar_AA55G00025	interacts with	sly_03g025870.2sly			ath_AT4G22940.2	Protein kinase superfamily protein
	aar_AA55G00025	interacts with	tha_Th2v09769			ath_AT4G22950.1	AGAMOUS-like 19
	aar_AA55G00025	interacts with	tha_Th2v26906			ath_AT4G22950.2	AGAMOUS-like 19
	aar_AA55G00025	interacts with	fve_13281			ath_AT4G22950.3	AGAMOUS-like 19
	aar_AA55G00026	interacts with	nnu_21033			ath_AT4G22960.1	FAM63A-like protein (DUF544)
	aar_AA55G00026	interacts with	ath_AT4G25550			ath_AT4G22970.1	separase
	aar_AA55G00026	interacts with	bra_A01548			ath_AT4G22970.2	separase
	aar_AA55G00026	interacts with	bra_H01571			ath_AT4G22970.3	separase
	aar_AA55G00026	interacts with	bra_K00192			ath_AT4G22980.1	molybdenum cofactor sulfurase-like protein
	aar_AA55G00026	interacts with	sly_03g025880.2sly			ath_AT4G22990.1	Major Facilitator Superfamily with SPX (SYG1/Pho81/XPR1) domain-containing protein
	aar_AA55G00026	interacts with	tha_Th2v09770			ath_AT4G22990.2	Major Facilitator Superfamily with SPX (SYG1/Pho81/XPR1) domain-containing protein
	aar_AA55G00026	interacts with	tha_Th2v26905			ath_AT4G22990.3	Major Facilitator Superfamily with SPX (SYG1/Pho81/XPR1) domain-containing protein
	aar_AA55G00026	interacts with	fve_13284			ath_AT4G23010.1	UDP-galactose transporter 2
	aar_AA55G00028	interacts with	nnu_21036			ath_AT4G23010.2	UDP-galactose transporter 2
	aar_AA55G00028	interacts with	ath_AT5G52250			ath_AT4G23010.3	UDP-galactose transporter 2
	aar_AA55G00030	interacts with	nnu_21047			ath_AT4G23020.1	hypothetical protein
	aar_AA55G00030	interacts with	ath_AT5G52240			ath_AT4G23020.2	hypothetical protein
	aar_AA55G00030	interacts with	sly_03g025950.2sly			ath_AT4G23030.1	MATE efflux family protein
	aar_AA55G00030	interacts with	fve_13290			ath_AT4G23060.1	IQ-domain 22
	aar_AA55G00031	interacts with	nnu_21049			ath_AT4G23070.1	RHOMBOID-like protein 7
	aar_AA55G00031	interacts with	ath_AT5G52230			ath_AT4G23100.1	glutamate-cysteine ligase
	aar_AA55G00031	interacts with	ath_AT5G52230			ath_AT4G23100.2	glutamate-cysteine ligase
	aar_AA55G00031	interacts with	fve_13292			ath_AT4G23100.3	glutamate-cysteine ligase
	aar_AA55G00001	interacts with	nnu_08607			ath_AT4G23140.1	cysteine-rich RLK (RECEPTOR-like protein kinase) 6
	aar_AA55G00001	interacts with	ath_AT4G25660			ath_AT4G23140.2	cysteine-rich RLK (RECEPTOR-like protein kinase) 6
	aar_AA55G00001	interacts with	bra_A01559			ath_AT4G23170.1	receptor-like protein kinase-related family protein
	aar_AA55G00001	interacts with	bra_H01565			ath_AT4G23200.1	cysteine-rich RLK (RECEPTOR-like protein kinase) 12
	aar_AA55G00001	interacts with	tha_Th2v09748			ath_AT4G23200.2	cysteine-rich RLK (RECEPTOR-like protein kinase) 12
	aar_AA55G00001	interacts with	tha_Th2v26916			ath_AT4G23330.1	hypothetical protein
	aar_AA55G00001	interacts with	fve_13199			ath_AT4G23330.2	hypothetical protein
	aar_AA55G00002	interacts with	nnu_08614			ath_AT4G23330.3	hypothetical protein
	aar_AA55G00002	interacts with	ath_AT5G52540			ath_AT4G23330.4	hypothetical protein
	aar_AA55G00002	interacts with	bra_B01548			ath_AT4G23350.1	transmembrane protein%2C putative (DUF239)
	aar_AA55G00002	interacts with	tha_Th2v09750			ath_AT4G23390.1	NEP-interacting protein%2C putative (DUF239)
	aar_AA55G00002	interacts with	fve_13202			ath_AT4G23410.1	tetraspanin5
	aar_AA55G00003	interacts with	nnu_08621			ath_AT4G23420.1	NAD(P)-binding Rossmann-fold superfamily protein
	aar_AA55G00003	interacts with	ath_AT5G52530			ath_AT4G23420.2	NAD(P)-binding Rossmann-fold superfamily protein
	aar_AA55G00003	interacts with	bra_H01567			ath_AT4G23420.3	NAD(P)-binding Rossmann-fold superfamily protein
	aar_AA55G00003	interacts with	tha_Th2v09751			ath_AT4G23420.4	NAD(P)-binding Rossmann-fold superfamily protein
	aar_AA55G00003	interacts with	fve_13211			ath_AT4G23420.5	NAD(P)-binding Rossmann-fold superfamily protein
	aar_AA55G00004	interacts with	nnu_08628			ath_AT4G23440.1	Disease resistance protein (TIR-NBS class)
	aar_AA55G00004	interacts with	ath_AT5G52520			ath_AT4G23440.2	Disease resistance protein (TIR-NBS class)
	aar_AA55G00004	interacts with	bra_B01547			ath_AT4G23450.1	RING/U-box superfamily protein
	aar_AA55G00004	interacts with	tha_Th2v09752			ath_AT4G23450.2	RING/U-box superfamily protein
	aar_AA55G00010	interacts with	nnu_08667			ath_AT4G23450.3	RING/U-box superfamily protein
	aar_AA55G00010	interacts with	ath_AT5G52420			ath_AT4G23450.4	RING/U-box superfamily protein
	aar_AA55G00010	interacts with	bra_B01542			ath_AT4G23450.5	RING/U-box superfamily protein
	aar_AA55G00010	interacts with	sly_03g025430.1sly			ath_AT4G23450.6	RING/U-box superfamily protein
	aar_AA55G00010	interacts with	fve_13232			ath_AT4G23470.1	PLAC8 family protein
	ath_AT5G51400	interacts with	vvi_01018665001			ath_AT4G23470.2	PLAC8 family protein
	ath_AT5G51400	interacts with	tha_Th2v26867			ath_AT4G23470.3	PLAC8 family protein
	ath_AT5G51410	interacts with	vvi_01018660001			ath_AT4G23470.4	PLAC8 family protein
	ath_AT5G51410	interacts with	tha_Th2v26868			ath_AT4G23490.1	fringe-like protein (DUF604)
	ath_AT5G51430	interacts with	vvi_01018659001			ath_AT4G23493.1	hypothetical protein
	ath_AT5G51440	interacts with	vvi_01018654001			ath_AT4G23496.1	SPIRAL1-like5
	ath_AT5G51440	interacts with	bra_A01521			ath_AT4G23500.1	Pectin lyase-like superfamily protein
	ath_AT5G51450	interacts with	vvi_01018636001			ath_AT4G23510.1	Disease resistance protein (TIR-NBS-LRR class) family
	ath_AT5G51450	interacts with	bra_A01525			ath_AT4G23510.2	Disease resistance protein (TIR-NBS-LRR class) family
	ath_AT5G51450	interacts with	tha_Th2v26871			ath_AT4G23510.3	Disease resistance protein (TIR-NBS-LRR class) family
	ath_AT5G51460	interacts with	vvi_01018628001			ath_AT4G23520.1	Cysteine proteinases superfamily protein
	ath_AT5G51480	interacts with	vvi_01018624001			ath_AT4G23530.1	ROH1%2C putative (DUF793)
	ath_AT5G51480	interacts with	bra_A01527			ath_AT4G23540.1	ARM repeat superfamily protein
	ath_AT5G51490	interacts with	vvi_01018622001			ath_AT4G23550.1	WRKY family transcription factor
	ath_AT5G51510	interacts with	vvi_01018613001			ath_AT4G23560.1	glycosyl hydrolase 9B15
	ath_AT5G51520	interacts with	vvi_01018608001			ath_AT4G23570.1	phosphatase-like protein
	ath_AT5G51520	interacts with	bra_A01528			ath_AT4G23570.2	phosphatase-like protein
	ath_AT5G51520	interacts with	tha_Th2v26872			ath_AT4G23570.3	phosphatase-like protein
	ath_AT5G51540	interacts with	vvi_01018572001			ath_AT4G23590.1	Tyrosine transaminase family protein
	ath_AT5G51545	interacts with	vvi_01018558001			ath_AT4G23610.1	Late embryogenesis abundant (LEA) hydroxyproline-rich glycoprotein family
	ath_AT5G51550	interacts with	vvi_01018556001			ath_AT4G23620.1	Ribosomal protein L25/Gln-tRNA synthetase%2C anti-codon-binding domain-containing protein
	ath_AT5G51550	interacts with	tha_Th2v26875			ath_AT4G23620.2	Ribosomal protein L25/Gln-tRNA synthetase%2C anti-codon-binding domain-containing protein
	ath_AT5G51560	interacts with	vvi_01018536001			ath_AT4G23630.1	VIRB2-interacting protein 1
	ath_AT5G51560	interacts with	fve_13428			ath_AT4G23630.2	VIRB2-interacting protein 1
	ath_AT5G51570	interacts with	vvi_01018528001			ath_AT4G23640.1	Potassium transporter family protein
	ath_AT5G51570	interacts with	tha_Th2v26876			ath_AT4G23650.1	calcium-dependent protein kinase 6
	ath_AT5G51570	interacts with	fve_13422			ath_AT4G23660.1	polyprenyltransferase 1
	ath_AT5G51590	interacts with	vvi_01018513001			ath_AT4G23660.2	polyprenyltransferase 1
	ath_AT5G51590	interacts with	bra_A01534			ath_AT4G23660.3	polyprenyltransferase 1
	ath_AT5G51590	interacts with	bra_B01507			ath_AT4G23660.4	polyprenyltransferase 1
	ath_AT5G51590	interacts with	tha_Th2v26879			ath_AT4G23660.5	polyprenyltransferase 1
	ath_AT5G51590	interacts with	fve_13415			ath_AT4G23690.1	Disease resistance-responsive (dirigent-like protein) family protein
	ath_AT5G51600	interacts with	vvi_01018512001			ath_AT4G23700.1	cation/H+ exchanger 17
	ath_AT5G51600	interacts with	tha_Th2v26880			ath_AT4G23700.2	cation/H+ exchanger 17
	ath_AT5G51600	interacts with	fve_13414			ath_AT4G23710.1	vacuolar ATP synthase subunit G2
	ath_AT5G51640	interacts with	vvi_01018511001			ath_AT4G23730.1	Galactose mutarotase-like superfamily protein
	ath_AT5G51640	interacts with	bra_A01536			ath_AT4G23730.2	Galactose mutarotase-like superfamily protein
	ath_AT5G51640	interacts with	bra_B01508			ath_AT4G23730.3	Galactose mutarotase-like superfamily protein
	ath_AT5G51640	interacts with	fve_13413			ath_AT4G23740.1	Leucine-rich repeat protein kinase family protein
	ath_AT5G51660	interacts with	vvi_01018506001			ath_AT4G23740.2	Leucine-rich repeat protein kinase family protein
	ath_AT5G51660	interacts with	bra_B01509			ath_AT4G23750.1	cytokinin response factor 2
	ath_AT5G51660	interacts with	tha_Th2v26881			ath_AT4G23750.2	cytokinin response factor 2
	ath_AT5G51660	interacts with	fve_13412			ath_AT4G23800.1	HMG (high mobility group) box protein
	ath_AT5G51670	interacts with	vvi_01018505001			ath_AT4G23800.2	HMG (high mobility group) box protein
	ath_AT5G51670	interacts with	bra_B01510			ath_AT4G23810.1	WRKY family transcription factor
	ath_AT5G51670	interacts with	fve_13411			ath_AT4G23820.1	Pectin lyase-like superfamily protein
	ath_AT5G51690	interacts with	vvi_01018494001			ath_AT4G23850.1	AMP-dependent synthetase and ligase family protein
	ath_AT5G51690	interacts with	bra_B01512			ath_AT4G23860.1	PHD finger protein-like protein
	ath_AT5G51690	interacts with	fve_13406			ath_AT4G23860.2	PHD finger protein-like protein
	ath_AT5G51700	interacts with	vvi_01018489001			ath_AT4G23860.3	PHD finger protein-like protein
	ath_AT5G51700	interacts with	bra_B01513			ath_AT4G23860.4	PHD finger protein-like protein
	ath_AT5G51700	interacts with	tha_Th2v26882			ath_AT4G23870.1	hypothetical protein
	ath_AT5G51700	interacts with	fve_13402			ath_AT4G23880.1	hypothetical protein
	ath_AT5G51710	interacts with	vvi_01018483001			ath_AT4G23890.1	NAD(P)H-quinone oxidoreductase subunit S
	ath_AT5G51720	interacts with	vvi_01018482001			ath_AT4G23900.1	Nucleoside diphosphate kinase family protein
	ath_AT5G51720	interacts with	fve_13401			ath_AT4G23910.1	hypothetical protein
	ath_AT5G51740	interacts with	vvi_01018475001			ath_AT4G23910.2	hypothetical protein
	ath_AT5G51740	interacts with	tha_Th2v26884			ath_AT4G23930.1	Late embryogenesis abundant (LEA) hydroxyproline-rich glycoprotein family
	ath_AT5G51740	interacts with	fve_13388			ath_AT4G23930.2	Late embryogenesis abundant (LEA) hydroxyproline-rich glycoprotein family
	ath_AT5G51750	interacts with	vvi_01018466001			ath_AT4G23940.1	FtsH extracellular protease family
	ath_AT5G51750	interacts with	fve_13373			ath_AT4G23950.1	Galactose-binding protein
	ath_AT5G51760	interacts with	vvi_01018464001			ath_AT4G23950.2	Galactose-binding protein
	ath_AT5G51770	interacts with	vvi_01018462001			ath_AT4G23980.1	auxin response factor 9
	ath_AT5G51770	interacts with	fve_13366			ath_AT4G23980.2	auxin response factor 9
	ath_AT5G51780	interacts with	vvi_01018461001			ath_AT4G23990.1	cellulose synthase like G3
	ath_AT5G51780	interacts with	bra_A01537			ath_AT4G23990.2	cellulose synthase like G3
	ath_AT5G51780	interacts with	bra_B01514			ath_AT4G24015.1	RING/U-box superfamily protein
	ath_AT5G51780	interacts with	bra_K00200			ath_AT4G24020.1	NIN like protein 7
	ath_AT5G51780	interacts with	bra_H01580			ath_AT4G24020.2	NIN like protein 7
	ath_AT5G51780	interacts with	fve_13364			ath_AT4G24026.1	hypothetical protein
	ath_AT5G51800	interacts with	vvi_01018456001			ath_AT4G24040.1	trehalase 1
	ath_AT5G51800	interacts with	bra_B01515			ath_AT4G24050.1	NAD(P)-binding Rossmann-fold superfamily protein
	ath_AT5G51800	interacts with	tha_Th2v26889			ath_AT4G24050.2	NAD(P)-binding Rossmann-fold superfamily protein
	ath_AT5G51800	interacts with	fve_13363			ath_AT4G24060.1	Dof-type zinc finger DNA-binding family protein
	ath_AT5G51810	interacts with	vvi_01018453001			ath_AT4G24090.1	homer protein
	ath_AT5G51810	interacts with	bra_A01538			ath_AT4G24100.1	Protein kinase superfamily protein
	ath_AT5G51810	interacts with	bra_B01516			ath_AT4G24100.2	Protein kinase superfamily protein
	ath_AT5G51810	interacts with	bra_K00199			ath_AT4G24100.3	Protein kinase superfamily protein
	ath_AT5G51810	interacts with	fve_13360			ath_AT4G24100.4	Protein kinase superfamily protein
	ath_AT5G51820	interacts with	vvi_01018452001			ath_AT4G24110.1	NADP-specific glutamate dehydrogenase
	ath_AT5G51820	interacts with	fve_13357			ath_AT4G24120.1	YELLOW STRIPE like 1
	ath_AT5G51830	interacts with	vvi_01018449001			ath_AT4G24130.1	DUF538 family protein (Protein of unknown function%2C DUF538)
	ath_AT5G51830	interacts with	fve_13356			ath_AT4G24140.1	alpha/beta-Hydrolases superfamily protein
	ath_AT5G51840	interacts with	vvi_01018448001			ath_AT4G24150.1	growth-regulating factor 8
	ath_AT5G51850	interacts with	vvi_01018447001			ath_AT4G24150.2	growth-regulating factor 8
	ath_AT5G51850	interacts with	bra_H01579			ath_AT4G24150.3	growth-regulating factor 8
	ath_AT5G51850	interacts with	fve_13355			ath_AT4G24160.1	alpha/beta-Hydrolases superfamily protein
	ath_AT5G51860	interacts with	vvi_01018446001			ath_AT4G24160.2	alpha/beta-Hydrolases superfamily protein
	ath_AT5G51860	interacts with	bra_A01539			ath_AT4G24170.1	ATP binding microtubule motor family protein
	ath_AT5G51860	interacts with	bra_K00198			ath_AT4G24170.2	ATP binding microtubule motor family protein
	ath_AT5G51860	interacts with	bra_H01578			ath_AT4G24175.1	kinesin-like protein
	ath_AT5G51860	interacts with	tha_Th2v26890			ath_AT4G24175.2	kinesin-like protein
	ath_AT5G51860	interacts with	fve_13354			ath_AT4G24180.1	THAUMATIN-LIKE PROTEIN 1
	ath_AT5G51880	interacts with	vvi_01018444001			ath_AT4G24180.2	THAUMATIN-LIKE PROTEIN 1
	ath_AT5G51880	interacts with	tha_Th2v26891			ath_AT4G24180.3	THAUMATIN-LIKE PROTEIN 1
	ath_AT5G51880	interacts with	fve_13353			ath_AT4G24180.4	THAUMATIN-LIKE PROTEIN 1
	ath_AT5G51890	interacts with	vvi_01010664001			ath_AT4G24180.5	THAUMATIN-LIKE PROTEIN 1
	ath_AT5G51890	interacts with	bra_B01517			ath_AT4G24180.6	THAUMATIN-LIKE PROTEIN 1
	ath_AT5G51890	interacts with	tha_Th2v26892			ath_AT4G24190.1	Chaperone protein htpG family protein
	ath_AT5G51890	interacts with	fve_13352			ath_AT4G24190.2	Chaperone protein htpG family protein
	ath_AT5G51920	interacts with	vvi_01010653001			ath_AT4G24204.1	RING/U-box superfamily protein
	ath_AT5G51920	interacts with	bra_B01519			ath_AT4G24204.2	RING/U-box superfamily protein
	ath_AT5G51920	interacts with	sly_03g031420.1sly			ath_AT4G24204.3	RING/U-box superfamily protein
	ath_AT5G51930	interacts with	vvi_01010650001			ath_AT4G24210.1	F-box family protein
	ath_AT5G51930	interacts with	bra_B01520			ath_AT4G24220.1	NAD(P)-binding Rossmann-fold superfamily protein
	ath_AT5G51930	interacts with	tha_Th2v26893			ath_AT4G24220.2	NAD(P)-binding Rossmann-fold superfamily protein
	ath_AT5G51930	interacts with	fve_13343			ath_AT4G24230.1	acyl-CoA-binding domain 3
	ath_AT5G51970	interacts with	vvi_01010646001			ath_AT4G24230.2	acyl-CoA-binding domain 3
	ath_AT5G51970	interacts with	fve_13337			ath_AT4G24230.3	acyl-CoA-binding domain 3
	ath_AT5G51980	interacts with	vvi_01010638001			ath_AT4G24230.4	acyl-CoA-binding domain 3
	ath_AT5G51980	interacts with	bra_A01542			ath_AT4G24230.5	acyl-CoA-binding domain 3
	ath_AT5G51980	interacts with	sly_03g026350.2sly			ath_AT4G24230.6	acyl-CoA-binding domain 3
	ath_AT5G51980	interacts with	tha_Th2v26896			ath_AT4G24240.1	WRKY DNA-binding protein 7
	ath_AT5G51990	interacts with	vvi_01010631001			ath_AT4G24240.2	WRKY DNA-binding protein 7
	ath_AT5G51990	interacts with	bra_K00197			ath_AT4G24250.1	Seven transmembrane MLO family protein
	ath_AT5G51990	interacts with	bra_H01574			ath_AT4G24250.2	Seven transmembrane MLO family protein
	ath_AT5G51990	interacts with	sly_03g026270.1sly			ath_AT4G24260.1	glycosyl hydrolase 9A3
	ath_AT5G51990	interacts with	fve_13329			ath_AT4G24260.2	glycosyl hydrolase 9A3
	ath_AT5G52020	interacts with	vvi_01010630001			ath_AT4G24260.3	glycosyl hydrolase 9A3
	ath_AT5G52020	interacts with	bra_B01523			ath_AT4G24265.1	homeobox protein
	ath_AT5G52020	interacts with	fve_13327			ath_AT4G24265.2	homeobox protein
	ath_AT5G52030	interacts with	vvi_01010628001			ath_AT4G24265.3	homeobox protein
	ath_AT5G52030	interacts with	bra_B01524			ath_AT4G24270.1	EMBRYO DEFECTIVE 140
	ath_AT5G52030	interacts with	sly_03g026260.2sly			ath_AT4G24270.2	EMBRYO DEFECTIVE 140
	ath_AT5G52030	interacts with	fve_13326			ath_AT4G24270.3	EMBRYO DEFECTIVE 140
	ath_AT5G52040	interacts with	vvi_01010624001			ath_AT4G24270.4	EMBRYO DEFECTIVE 140
	ath_AT5G52040	interacts with	bra_A01543			ath_AT4G24275.1	hypothetical protein
	ath_AT5G52040	interacts with	bra_H01573			ath_AT4G24280.1	chloroplast heat shock protein 70-1
	ath_AT5G52040	interacts with	sly_03g026240.2sly			ath_AT4G24290.1	MAC/Perforin domain-containing protein
	ath_AT5G52040	interacts with	fve_13323			ath_AT4G24290.2	MAC/Perforin domain-containing protein
	ath_AT5G52050	interacts with	vvi_01010621001			ath_AT4G24290.3	MAC/Perforin domain-containing protein
	ath_AT5G52050	interacts with	bra_B01525			ath_AT4G24310.1	transmembrane protein%2C putative (DUF679)
	ath_AT5G52050	interacts with	sly_03g026230.1sly			ath_AT4G24320.1	Ubiquitin carboxyl-terminal hydrolase family protein
	ath_AT5G52050	interacts with	tha_Th2v26897			ath_AT4G24330.1	hypothetical protein (DUF1682)
	ath_AT5G52050	interacts with	fve_13321			ath_AT4G24340.1	Phosphorylase superfamily protein
	ath_AT5G52060	interacts with	vvi_01010619001			ath_AT4G24370.1	hypothetical protein
	ath_AT5G52060	interacts with	bra_B01527			ath_AT4G24380.1	dihydrofolate reductase
	ath_AT5G52060	interacts with	sly_03g026220.2sly			ath_AT4G24380.2	dihydrofolate reductase
	ath_AT5G52060	interacts with	tha_Th2v09782			ath_AT4G24380.3	dihydrofolate reductase
	ath_AT5G52060	interacts with	tha_Th2v26898			ath_AT4G24380.4	dihydrofolate reductase
	ath_AT5G52060	interacts with	fve_13320			ath_AT4G24380.5	dihydrofolate reductase
	ath_AT5G52100	interacts with	vvi_01010618001			ath_AT4G24380.6	dihydrofolate reductase
	ath_AT5G52100	interacts with	sly_03g026210.2sly			ath_AT4G24390.1	RNI-like superfamily protein
	ath_AT5G52100	interacts with	tha_Th2v09780			ath_AT4G24390.2	RNI-like superfamily protein
	ath_AT5G52100	interacts with	tha_Th2v26899			ath_AT4G24400.1	CBL-interacting protein kinase 8
	ath_AT5G52100	interacts with	fve_13319			ath_AT4G24400.2	CBL-interacting protein kinase 8
	ath_AT5G52110	interacts with	vvi_01010617001			ath_AT4G24430.1	Rhamnogalacturonate lyase family protein
	ath_AT5G52110	interacts with	sly_03g026200.2sly			ath_AT4G24430.2	Rhamnogalacturonate lyase family protein
	ath_AT5G52110	interacts with	tha_Th2v09779			ath_AT4G24440.1	transcription initiation factor IIA gamma chain / TFIIA-gamma (TFIIA-S)
	ath_AT5G52110	interacts with	tha_Th2v26900			ath_AT4G24440.2	transcription initiation factor IIA gamma chain / TFIIA-gamma (TFIIA-S)
	ath_AT5G52110	interacts with	fve_13316			ath_AT4G24450.1	phosphoglucan%2C water dikinase
	ath_AT5G52120	interacts with	vvi_01010614001			ath_AT4G24450.2	phosphoglucan%2C water dikinase
	ath_AT5G52120	interacts with	sly_03g026160.2sly			ath_AT4G24450.3	phosphoglucan%2C water dikinase
	ath_AT5G52120	interacts with	tha_Th2v09778			ath_AT4G24460.1	CRT (chloroquine-resistance transporter)-like transporter 2
	ath_AT5G52120	interacts with	fve_13312			ath_AT4G24460.2	CRT (chloroquine-resistance transporter)-like transporter 2
	ath_AT5G52170	interacts with	vvi_01010600001			ath_AT4G24460.3	CRT (chloroquine-resistance transporter)-like transporter 2
	ath_AT5G52170	interacts with	bra_A01546			ath_AT4G24460.4	CRT (chloroquine-resistance transporter)-like transporter 2
	ath_AT5G52170	interacts with	sly_03g026070.2sly			ath_AT4G24470.1	GATA-type zinc finger protein with TIFY domain-containing protein
	ath_AT5G52170	interacts with	tha_Th2v09775			ath_AT4G24470.2	GATA-type zinc finger protein with TIFY domain-containing protein
	ath_AT5G52170	interacts with	tha_Th2v26902			ath_AT4G24470.3	GATA-type zinc finger protein with TIFY domain-containing protein
	ath_AT5G52170	interacts with	fve_13306			ath_AT4G24480.1	Protein kinase superfamily protein
	ath_AT5G52180	interacts with	vvi_01010594001			ath_AT4G24480.2	Protein kinase superfamily protein
	ath_AT5G52180	interacts with	sly_03g026010.1sly			ath_AT4G24480.3	Protein kinase superfamily protein
	ath_AT5G52180	interacts with	tha_Th2v26903			ath_AT4G24490.1	RAB geranylgeranyl transferase alpha subunit 1
	ath_AT5G52180	interacts with	fve_13300			ath_AT4G24490.2	RAB geranylgeranyl transferase alpha subunit 1
	ath_AT5G52190	interacts with	vvi_01010552001			ath_AT4G24500.1	hydroxyproline-rich glycoprotein family protein
	ath_AT5G52190	interacts with	sly_03g025990.1sly			ath_AT4G24500.2	hydroxyproline-rich glycoprotein family protein
	ath_AT5G52190	interacts with	tha_Th2v09774			ath_AT4G24500.3	hydroxyproline-rich glycoprotein family protein
	ath_AT5G52190	interacts with	fve_13297			ath_AT4G24510.1	HXXXD-type acyl-transferase family protein
	ath_AT5G52200	interacts with	vvi_01010550001			ath_AT4G24520.1	P450 reductase 1
	ath_AT5G52200	interacts with	bra_K00194			ath_AT4G24520.2	P450 reductase 1
	ath_AT5G52200	interacts with	sly_03g025980.2sly			ath_AT4G24530.1	O-fucosyltransferase family protein
	ath_AT5G52200	interacts with	fve_13296			ath_AT4G24540.1	AGAMOUS-like 24
	ath_AT5G52220	interacts with	vvi_01010548001			ath_AT4G24550.1	Clathrin adaptor complexes medium subunit family protein
	ath_AT5G52220	interacts with	tha_Th2v26904			ath_AT4G24550.2	Clathrin adaptor complexes medium subunit family protein
	ath_AT5G52220	interacts with	fve_13294			ath_AT4G24550.3	Clathrin adaptor complexes medium subunit family protein
	ath_AT5G52230	interacts with	vvi_01010547001			ath_AT4G24560.1	ubiquitin-specific protease 16
	ath_AT5G52230	interacts with	ath_AT5G52230			ath_AT4G24570.1	dicarboxylate carrier 2
	ath_AT5G52230	interacts with	fve_13292			ath_AT4G24580.1	Rho GTPase activation protein (RhoGAP) with PH domain-containing protein
	ath_AT5G52250	interacts with	vvi_01028986001			ath_AT4G24580.2	Rho GTPase activation protein (RhoGAP) with PH domain-containing protein
	ath_AT5G52250	interacts with	fve_13284			ath_AT4G24580.3	Rho GTPase activation protein (RhoGAP) with PH domain-containing protein
	ath_AT5G52260	interacts with	vvi_01028984001			ath_AT4G24590.1	RING finger protein
	ath_AT5G52260	interacts with	bra_A01549			ath_AT4G24590.2	RING finger protein
	ath_AT5G52260	interacts with	bra_K00191			ath_AT4G24590.3	RING finger protein
	ath_AT5G52260	interacts with	sly_03g025870.2sly			ath_AT4G24590.4	RING finger protein
	ath_AT5G52260	interacts with	tha_Th2v09769			ath_AT4G24590.5	RING finger protein
	ath_AT5G52260	interacts with	tha_Th2v26906			ath_AT4G24610.1	pesticidal crystal cry8Ba protein
	ath_AT5G52260	interacts with	fve_13281			ath_AT4G24610.2	pesticidal crystal cry8Ba protein
	ath_AT5G52270	interacts with	vvi_01028983001			ath_AT4G24610.3	pesticidal crystal cry8Ba protein
	ath_AT5G52270	interacts with	sly_03g025860.2sly			ath_AT4G24610.4	pesticidal crystal cry8Ba protein
	ath_AT5G52270	interacts with	tha_Th2v09768			ath_AT4G24620.1	phosphoglucose isomerase 1
	ath_AT5G52280	interacts with	vvi_01028978001			ath_AT4G24620.2	phosphoglucose isomerase 1
	ath_AT5G52280	interacts with	bra_B01533			ath_AT4G24630.1	DHHC-type zinc finger family protein
	ath_AT5G52280	interacts with	sly_03g025830.2sly			ath_AT4G24640.1	Plant invertase/pectin methylesterase inhibitor superfamily protein
	ath_AT5G52280	interacts with	tha_Th2v09765			ath_AT4G24660.1	homeobox protein 22
	ath_AT5G52280	interacts with	fve_13276			ath_AT4G24660.2	homeobox protein 22
	ath_AT5G52290	interacts with	vvi_01028977001			ath_AT4G24670.1	tryptophan aminotransferase related 2
	ath_AT5G52290	interacts with	sly_03g025820.1sly			ath_AT4G24670.2	tryptophan aminotransferase related 2
	ath_AT5G52290	interacts with	fve_13273			ath_AT4G24680.1	modifier of snc1
	ath_AT5G52360	interacts with	vvi_01028963001			ath_AT4G24680.2	modifier of snc1
	ath_AT5G52360	interacts with	bra_A01551			ath_AT4G24680.3	modifier of snc1
	ath_AT5G52360	interacts with	bra_B01537			ath_AT4G24680.4	modifier of snc1
	ath_AT5G52360	interacts with	bra_K00188			ath_AT4G24680.5	modifier of snc1
	ath_AT5G52360	interacts with	bra_H01569			ath_AT4G24690.1	ubiquitin-associated (UBA)/TS-N domain-containing protein / octicosapeptide/Phox/Bemp1 (PB1) domain-containing protein
	ath_AT5G52360	interacts with	sly_03g025750.2sly			ath_AT4G24700.1	hypothetical protein
	ath_AT5G52360	interacts with	tha_Th2v09763			ath_AT4G24710.1	pachytene checkpoint-like protein
	ath_AT5G52360	interacts with	tha_Th2v26908			ath_AT4G24710.2	pachytene checkpoint-like protein
	ath_AT5G52360	interacts with	fve_13267			ath_AT4G24710.3	pachytene checkpoint-like protein
	ath_AT5G52380	interacts with	vvi_01028962001			ath_AT4G24710.4	pachytene checkpoint-like protein
	ath_AT5G52380	interacts with	ath_AT5G52380			ath_AT4G24730.1	manganese-dependent ADP-ribose/CDP-alcohol diphosphatase-like protein
	ath_AT5G52380	interacts with	tha_Th2v09762			ath_AT4G24730.2	manganese-dependent ADP-ribose/CDP-alcohol diphosphatase-like protein
	ath_AT5G52390	interacts with	vvi_01028938001			ath_AT4G24740.1	LAMMER-type protein kinase AFC2
	ath_AT5G52390	interacts with	bra_B01538			ath_AT4G24740.10	LAMMER-type protein kinase AFC2
	ath_AT5G52390	interacts with	sly_03g025670.2sly			ath_AT4G24740.2	LAMMER-type protein kinase AFC2
	ath_AT5G52390	interacts with	tha_Th2v09761			ath_AT4G24740.3	LAMMER-type protein kinase AFC2
	ath_AT5G52390	interacts with	fve_13265			ath_AT4G24740.4	LAMMER-type protein kinase AFC2
	ath_AT5G52400	interacts with	vvi_01028930001			ath_AT4G24740.5	LAMMER-type protein kinase AFC2
	ath_AT5G52400	interacts with	bra_B01539			ath_AT4G24740.6	LAMMER-type protein kinase AFC2
	ath_AT5G52400	interacts with	sly_03g025640.1sly			ath_AT4G24740.7	LAMMER-type protein kinase AFC2
	ath_AT5G52400	interacts with	tha_Th2v09760			ath_AT4G24740.8	LAMMER-type protein kinase AFC2
	ath_AT5G52400	interacts with	tha_Th2v26910			ath_AT4G24740.9	LAMMER-type protein kinase AFC2
	ath_AT5G52400	interacts with	fve_13258			ath_AT4G24750.1	Rhodanese/Cell cycle control phosphatase superfamily protein
	ath_AT5G52410	interacts with	vvi_01028918001			ath_AT4G24760.1	alpha/beta-Hydrolases superfamily protein
	ath_AT5G52410	interacts with	bra_B01540			ath_AT4G24770.1	31-kDa RNA binding protein
	ath_AT5G52410	interacts with	sly_03g025530.2sly			ath_AT4G24770.2	31-kDa RNA binding protein
	ath_AT5G52410	interacts with	tha_Th2v09759			ath_AT4G24780.1	Pectin lyase-like superfamily protein
	ath_AT5G52410	interacts with	fve_13246			ath_AT4G24780.2	Pectin lyase-like superfamily protein
	ath_AT5G52440	interacts with	vvi_01028894001			ath_AT4G24790.1	AAA-type ATPase family protein
	ath_AT5G52440	interacts with	bra_B01543			ath_AT4G24790.2	AAA-type ATPase family protein
	ath_AT5G52440	interacts with	sly_03g025310.2sly			ath_AT4G24790.3	AAA-type ATPase family protein
	ath_AT5G52440	interacts with	tha_Th2v26913			ath_AT4G24790.4	AAA-type ATPase family protein
	ath_AT5G52440	interacts with	fve_13224			ath_AT4G24790.5	AAA-type ATPase family protein
	ath_AT5G52640	interacts with	vvi_01028856001			ath_AT4G24800.1	MA3 domain-containing protein
	ath_AT5G52640	interacts with	tha_Th2v09742			ath_AT4G24800.2	MA3 domain-containing protein
	ath_AT5G52640	interacts with	tha_Th2v26918			ath_AT4G24800.3	MA3 domain-containing protein
	ath_AT5G52640	interacts with	fve_13189			ath_AT4G24800.4	MA3 domain-containing protein
	ath_AT5G52640	interacts with	bvu_Bv3_053350_qhgs			ath_AT4G24805.1	S-adenosyl-L-methionine-dependent methyltransferases superfamily protein
	ath_AT5G52650	interacts with	vvi_01028854001			ath_AT4G24810.1	Protein kinase superfamily protein
	ath_AT5G52650	interacts with	bra_A01568			ath_AT4G24810.2	Protein kinase superfamily protein
	ath_AT5G52650	interacts with	bra_K00178			ath_AT4G24810.3	Protein kinase superfamily protein
	ath_AT5G52650	interacts with	bra_H01564			ath_AT4G24810.4	Protein kinase superfamily protein
	ath_AT5G52650	interacts with	tha_Th2v09741			ath_AT4G24810.5	Protein kinase superfamily protein
	ath_AT5G52650	interacts with	tha_Th2v26919			ath_AT4G24810.6	Protein kinase superfamily protein
	ath_AT5G52650	interacts with	bvu_Bv3_053340_yinn			ath_AT4G24820.1	26S proteasome regulatory subunit Rpn7
	ath_AT5G52660	interacts with	vvi_01028852001			ath_AT4G24820.2	26S proteasome regulatory subunit Rpn7
	ath_AT5G52660	interacts with	tha_Th2v09740			ath_AT4G24830.1	arginosuccinate synthase family
	ath_AT5G52660	interacts with	fve_13188			ath_AT4G24830.2	arginosuccinate synthase family
	ath_AT5G52660	interacts with	bvu_Bv3_053280_czdf			ath_AT4G24840.1	oligomeric golgi complex subunit-like protein
	ath_AT5G52750	interacts with	vvi_01028847001			ath_AT4G24860.1	P-loop containing nucleoside triphosphate hydrolases superfamily protein
	ath_AT5G52750	interacts with	tha_Th2v09738			ath_AT4G24860.2	P-loop containing nucleoside triphosphate hydrolases superfamily protein
	ath_AT5G52750	interacts with	tha_Th2v26920			ath_AT4G24860.3	P-loop containing nucleoside triphosphate hydrolases superfamily protein
	ath_AT5G52780	interacts with	vvi_01028843001			ath_AT4G24860.4	P-loop containing nucleoside triphosphate hydrolases superfamily protein
	ath_AT5G52780	interacts with	tha_Th2v09737			ath_AT4G24880.1	snurportin-1 protein
	ath_AT5G52780	interacts with	fve_13185			ath_AT4G24880.2	snurportin-1 protein
	ath_AT5G52780	interacts with	bvu_Bv3_053260_ckhs			ath_AT4G24900.1	coiled coil protein
	ath_AT5G52790	interacts with	vvi_01028842001			ath_AT4G24900.2	coiled coil protein
	ath_AT5G52790	interacts with	tha_Th2v26921			ath_AT4G24910.1	glucuronoxylan 4-O-methyltransferase-like protein (DUF579)
	ath_AT5G52790	interacts with	fve_13182			ath_AT4G24920.1	secE/sec61-gamma protein transport protein
	ath_AT5G52790	interacts with	bvu_Bv3_053250_prmi			ath_AT4G24920.2	secE/sec61-gamma protein transport protein
	ath_AT5G52800	interacts with	vvi_01028829001			ath_AT4G24930.1	thylakoid lumenal 17.9 kDa protein%2C chloroplast
	ath_AT5G52800	interacts with	tha_Th2v09736			ath_AT4G24940.1	SUMO-activating enzyme 1A
	ath_AT5G52800	interacts with	fve_13180			ath_AT4G24950.1	transmembrane protein
	ath_AT5G52810	interacts with	vvi_01028828001			ath_AT4G24960.1	HVA22 homologue D
	ath_AT5G52810	interacts with	tha_Th2v09735			ath_AT4G24960.2	HVA22 homologue D
	ath_AT5G52810	interacts with	fve_13178			ath_AT4G24960.3	HVA22 homologue D
	ath_AT5G52810	interacts with	bvu_Bv3_053170_ppah			ath_AT4G24970.1	Histidine kinase-%2C DNA gyrase B-%2C and HSP90-like ATPase family protein
	ath_AT5G52830	interacts with	vvi_01028823001			ath_AT4G24972.1	tapetum determinant 1
	ath_AT5G52830	interacts with	tha_Th2v09733			ath_AT4G24990.1	Ubiquitin family protein
	ath_AT5G52830	interacts with	fve_13173			ath_AT4G24990.2	Ubiquitin family protein
	ath_AT5G52840	interacts with	vvi_01028820001			ath_AT4G25010.1	Nodulin MtN3 family protein
	ath_AT5G52840	interacts with	tha_Th2v26922			ath_AT4G25030.1	Serine/Threonine-kinase
	ath_AT5G52840	interacts with	fve_13170			ath_AT4G25030.2	Serine/Threonine-kinase
	ath_AT5G52850	interacts with	vvi_01028819001			ath_AT4G25040.1	Uncharacterized protein family (UPF0497)
	ath_AT5G52850	interacts with	tha_Th2v09732			ath_AT4G25050.1	acyl carrier protein 4
	ath_AT5G52860	interacts with	vvi_01028809001			ath_AT4G25050.2	acyl carrier protein 4
	ath_AT5G52860	interacts with	bra_A01569			ath_AT4G25070.1	caldesmon-like protein
	ath_AT5G52860	interacts with	tha_Th2v26923			ath_AT4G25070.2	caldesmon-like protein
	ath_AT5G52860	interacts with	bvu_Bv3_053040_ipzk			ath_AT4G25080.1	magnesium-protoporphyrin IX methyltransferase
	ath_AT5G52870	interacts with	vvi_01028797001			ath_AT4G25080.2	magnesium-protoporphyrin IX methyltransferase
	ath_AT5G52870	interacts with	tha_Th2v09731			ath_AT4G25080.3	magnesium-protoporphyrin IX methyltransferase
	ath_AT5G52870	interacts with	fve_13159			ath_AT4G25080.4	magnesium-protoporphyrin IX methyltransferase
	ath_AT5G52880	interacts with	vvi_01028794001			ath_AT4G25080.5	magnesium-protoporphyrin IX methyltransferase
	ath_AT5G52880	interacts with	tha_Th2v26924			ath_AT4G25080.6	magnesium-protoporphyrin IX methyltransferase
	ath_AT5G52880	interacts with	fve_13156			ath_AT4G25090.1	Riboflavin synthase-like superfamily protein
	ath_AT5G52880	interacts with	bvu_Bv3_052960_posi			ath_AT4G25090.2	Riboflavin synthase-like superfamily protein
	ath_AT5G52882	interacts with	vvi_01028792001			ath_AT4G25100.1	Fe superoxide dismutase 1
	ath_AT5G52882	interacts with	tha_Th2v09730			ath_AT4G25100.2	Fe superoxide dismutase 1
	ath_AT5G52882	interacts with	tha_Th2v26925			ath_AT4G25100.3	Fe superoxide dismutase 1
	ath_AT5G52882	interacts with	fve_13152			ath_AT4G25100.4	Fe superoxide dismutase 1
	ath_AT5G52882	interacts with	bvu_Bv3_052950_qkjk			ath_AT4G25100.5	Fe superoxide dismutase 1
	ath_AT5G52900	interacts with	vvi_01028788001			ath_AT4G25110.1	metacaspase 2
	ath_AT5G52900	interacts with	tha_Th2v09726			ath_AT4G25110.2	metacaspase 2
	ath_AT5G52900	interacts with	tha_Th2v26927			ath_AT4G25120.1	P-loop containing nucleoside triphosphate hydrolases superfamily protein
	ath_AT5G52900	interacts with	fve_13149			ath_AT4G25130.1	peptide met sulfoxide reductase 4
	ath_AT5G52900	interacts with	bvu_Bv3_052930_ukic			ath_AT4G25140.1	oleosin 1
	ath_AT5G52910	interacts with	vvi_01028765001			ath_AT4G25150.1	HAD superfamily%2C subfamily IIIB acid phosphatase
	ath_AT5G52910	interacts with	tha_Th2v09725			ath_AT4G25160.1	U-box domain-containing protein kinase family protein
	ath_AT5G52910	interacts with	fve_13141			ath_AT4G25170.1	Uncharacterized conserved protein (UCP012943)
	ath_AT5G52910	interacts with	bvu_Bv3_052860_xukz			ath_AT4G25170.2	Uncharacterized conserved protein (UCP012943)
	ath_AT5G52920	interacts with	vvi_01028756001			ath_AT4G25180.1	RNA polymerase III RPC4
	ath_AT5G52920	interacts with	fve_13140			ath_AT4G25190.1	QWRF motif protein (DUF566)
	ath_AT5G52920	interacts with	bvu_Bv3_052850_xdiq			ath_AT4G25190.2	QWRF motif protein (DUF566)
	ath_AT5G52950	interacts with	vvi_01028746001			ath_AT4G25200.1	mitochondrion-localized small heat shock protein 23.6
	ath_AT5G52950	interacts with	tha_Th2v26928			ath_AT4G25210.1	DNA-binding storekeeper protein-related transcriptional regulator
	ath_AT5G52950	interacts with	fve_13135			ath_AT4G25220.1	root hair specific 15
	ath_AT5G52950	interacts with	bvu_Bv3_052750_poeh			ath_AT4G25225.1	transmembrane protein
	ath_AT5G52960	interacts with	vvi_01028745001			ath_AT4G25225.2	transmembrane protein
	ath_AT5G52960	interacts with	tha_Th2v26929			ath_AT4G25230.1	RPM1 interacting protein 2
	ath_AT5G52960	interacts with	fve_13134			ath_AT4G25230.2	RPM1 interacting protein 2
	ath_AT5G52960	interacts with	bvu_Bv3_052690_izpp			ath_AT4G25230.3	RPM1 interacting protein 2
	ath_AT4G25600	interacts with	vvi_01028915001			ath_AT4G25240.1	SKU5 similar 1
	ath_AT4G25600	interacts with	bra_A01552			ath_AT4G25240.2	SKU5 similar 1
	ath_AT4G25600	interacts with	bra_K00187			ath_AT4G25250.1	Plant invertase/pectin methylesterase inhibitor superfamily protein
	ath_AT4G25600	interacts with	sly_03g025500.2sly			ath_AT4G25260.1	Plant invertase/pectin methylesterase inhibitor superfamily protein
	ath_AT4G25600	interacts with	fve_13242			ath_AT4G25270.1	Tetratricopeptide repeat (TPR)-like superfamily protein
	ath_AT4G25610	interacts with	vvi_01028908001			ath_AT4G25280.1	P-loop containing nucleoside triphosphate hydrolases superfamily protein
	ath_AT4G25610	interacts with	bra_A01553			ath_AT4G25280.2	P-loop containing nucleoside triphosphate hydrolases superfamily protein
	ath_AT4G25610	interacts with	bra_K00186			ath_AT4G25300.1	2-oxoglutarate (2OG) and Fe(II)-dependent oxygenase superfamily protein
	ath_AT4G25610	interacts with	sly_03g025440.2sly			ath_AT4G25300.2	2-oxoglutarate (2OG) and Fe(II)-dependent oxygenase superfamily protein
	ath_AT4G25610	interacts with	tha_Th2v09758			ath_AT4G25315.1	Expressed protein
	ath_AT4G25610	interacts with	tha_Th2v26911			ath_AT4G25315.2	Expressed protein
	ath_AT4G25610	interacts with	fve_13234			ath_AT4G25315.3	Expressed protein
	ath_AT4G25620	interacts with	vvi_01028895001			ath_AT4G25320.1	AT hook motif DNA-binding family protein
	ath_AT4G25620	interacts with	ath_AT5G52430			ath_AT4G25340.1	FK506 BINDING PROTEIN 53
	ath_AT4G25620	interacts with	ath_AT5G52430			ath_AT4G25340.2	FK506 BINDING PROTEIN 53
	ath_AT4G25620	interacts with	ath_AT4G25620			ath_AT4G25350.1	EXS (ERD1/XPR1/SYG1) family protein
	ath_AT4G25620	interacts with	sly_03g025290.2sly			ath_AT4G25360.1	TRICHOME BIREFRINGENCE-LIKE 18
	ath_AT4G25620	interacts with	tha_Th2v09757			ath_AT4G25360.2	TRICHOME BIREFRINGENCE-LIKE 18
	ath_AT4G25620	interacts with	tha_Th2v26912			ath_AT4G25390.1	Protein kinase superfamily protein
	ath_AT4G25620	interacts with	fve_13225			ath_AT4G25390.2	Protein kinase superfamily protein
	ath_AT4G25630	interacts with	vvi_01028887001			ath_AT4G25400.1	basic helix-loop-helix (bHLH) DNA-binding superfamily protein
	ath_AT4G25630	interacts with	ath_AT5G52470			ath_AT4G25400.2	basic helix-loop-helix (bHLH) DNA-binding superfamily protein
	ath_AT4G25630	interacts with	bra_A01555			ath_AT4G25420.1	2-oxoglutarate (2OG) and Fe(II)-dependent oxygenase superfamily protein
	ath_AT4G25630	interacts with	bra_B01545			ath_AT4G25420.2	2-oxoglutarate (2OG) and Fe(II)-dependent oxygenase superfamily protein
	ath_AT4G25630	interacts with	bra_H01568			ath_AT4G25430.1	hypothetical protein
	ath_AT4G25630	interacts with	bra_K00184			ath_AT4G25433.1	peptidoglycan-binding LysM domain-containing protein
	ath_AT4G25630	interacts with	sly_03g025270.2sly			ath_AT4G25434.1	nudix hydrolase homolog 10
	ath_AT4G25630	interacts with	tha_Th2v09755			ath_AT4G25434.10	nudix hydrolase homolog 10
	ath_AT4G25630	interacts with	tha_Th2v26914			ath_AT4G25434.11	nudix hydrolase homolog 10
	ath_AT4G25630	interacts with	fve_13220			ath_AT4G25434.12	nudix hydrolase homolog 10
	ath_AT4G25630	interacts with	bvu_Bv3_053660_mrxf			ath_AT4G25434.13	nudix hydrolase homolog 10
	ath_AT4G25640	interacts with	vvi_01028885001			ath_AT4G25434.2	nudix hydrolase homolog 10
	ath_AT4G25640	interacts with	bra_A01557			ath_AT4G25434.3	nudix hydrolase homolog 10
	ath_AT4G25640	interacts with	bra_H01566			ath_AT4G25434.4	nudix hydrolase homolog 10
	ath_AT4G25640	interacts with	bra_K00183			ath_AT4G25434.5	nudix hydrolase homolog 10
	ath_AT4G25640	interacts with	sly_03g025190.2sly			ath_AT4G25434.6	nudix hydrolase homolog 10
	ath_AT4G25640	interacts with	tha_Th2v09754			ath_AT4G25434.7	nudix hydrolase homolog 10
	ath_AT4G25640	interacts with	fve_13214			ath_AT4G25434.8	nudix hydrolase homolog 10
	ath_AT4G25640	interacts with	bvu_Bv3_053620_gntg			ath_AT4G25434.9	nudix hydrolase homolog 10
	ath_AT4G25660	interacts with	vvi_01028868001			ath_AT4G25440.1	zinc finger WD40 repeat protein 1
	ath_AT4G25660	interacts with	bra_A01559			ath_AT4G25440.2	zinc finger WD40 repeat protein 1
	ath_AT4G25660	interacts with	bra_H01565			ath_AT4G25440.3	zinc finger WD40 repeat protein 1
	ath_AT4G25660	interacts with	tha_Th2v09748			ath_AT4G25450.1	non-intrinsic ABC protein 8
	ath_AT4G25660	interacts with	tha_Th2v26916			ath_AT4G25450.2	non-intrinsic ABC protein 8
	ath_AT4G25660	interacts with	fve_13199			ath_AT4G25450.3	non-intrinsic ABC protein 8
	ath_AT4G25660	interacts with	bvu_Bv3_053490_ipgs			ath_AT4G25470.1	C-repeat/DRE binding factor 2
	ath_AT4G25670	interacts with	vvi_01028866001			ath_AT4G25500.1	arginine/serine-rich splicing factor 35
	ath_AT4G25670	interacts with	ath_AT5G52550			ath_AT4G25500.2	arginine/serine-rich splicing factor 35
	ath_AT4G25670	interacts with	bra_A01560			ath_AT4G25500.3	arginine/serine-rich splicing factor 35
	ath_AT4G25670	interacts with	bra_K00182			ath_AT4G25500.4	arginine/serine-rich splicing factor 35
	ath_AT4G25670	interacts with	tha_Th2v09747			ath_AT4G25500.5	arginine/serine-rich splicing factor 35
	ath_AT4G25670	interacts with	fve_13198			ath_AT4G25500.6	arginine/serine-rich splicing factor 35
	ath_AT4G25670	interacts with	bvu_Bv3_053480_grhu			ath_AT4G25500.7	arginine/serine-rich splicing factor 35
	ath_AT4G25700	interacts with	vvi_01028864001			ath_AT4G25500.8	arginine/serine-rich splicing factor 35
	ath_AT4G25700	interacts with	ath_AT5G52570			ath_AT4G25515.1	SEUSS-like 3
	ath_AT4G25700	interacts with	bra_A01566			ath_AT4G25530.1	FLOWERING WAGENINGEN
	ath_AT4G25700	interacts with	bra_K00180			ath_AT4G25540.1	homolog of DNA mismatch repair protein MSH3
	ath_AT4G25700	interacts with	tha_Th2v09744			ath_AT4G25550.1	Cleavage/polyadenylation specificity factor%2C 25kDa subunit
	ath_AT4G25700	interacts with	fve_13195			ath_AT4G25560.1	myb domain protein 18
	ath_AT4G25700	interacts with	bvu_Bv3_053400_jttk			ath_AT4G25560.2	myb domain protein 18
	ath_AT4G25720	interacts with	vvi_01028857001			ath_AT4G25570.1	Cytochrome b561/ferric reductase transmembrane protein family
	ath_AT4G25720	interacts with	bra_A01567			ath_AT4G25570.2	Cytochrome b561/ferric reductase transmembrane protein family
	ath_AT4G25720	interacts with	tha_Th2v26917			ath_AT4G25580.1	CAP160 protein
	ath_AT4G25720	interacts with	fve_13192			ath_AT4G25580.2	CAP160 protein
	ath_AT4G25720	interacts with	bvu_Bv3_053360_wxng			ath_AT4G25590.1	actin depolymerizing factor 7
	ath_AT4G25740	interacts with	vvi_01028854001			ath_AT4G25590.2	actin depolymerizing factor 7
	ath_AT4G25740	interacts with	ath_AT5G52650			ath_AT4G25600.1	Oxoglutarate/iron-dependent oxygenase
	ath_AT4G25740	interacts with	bra_A01568			ath_AT4G25600.2	Oxoglutarate/iron-dependent oxygenase
	ath_AT4G25740	interacts with	bra_H01564			ath_AT4G25600.3	Oxoglutarate/iron-dependent oxygenase
	ath_AT4G25740	interacts with	bra_K00178			ath_AT4G25600.4	Oxoglutarate/iron-dependent oxygenase
	ath_AT4G25740	interacts with	tha_Th2v09741			ath_AT4G25610.1	C2H2-like zinc finger protein
	ath_AT4G25740	interacts with	tha_Th2v26919			ath_AT4G25610.2	C2H2-like zinc finger protein
	ath_AT4G25740	interacts with	bvu_Bv3_053340_yinn			ath_AT4G25610.3	C2H2-like zinc finger protein
	aar_AA55G00018	interacts with	ath_AT4G25590			ath_AT4G25620.1	hydroxyproline-rich glycoprotein family protein
	aar_AA55G00018	interacts with	ath_AT5G52360			ath_AT4G25630.1	Fibrillarin 2
	aar_AA55G00018	interacts with	bra_A01551			ath_AT4G25640.1	detoxifying efflux carrier 35
	aar_AA55G00018	interacts with	bra_B01537			ath_AT4G25640.2	detoxifying efflux carrier 35
	aar_AA55G00018	interacts with	bra_H01569			ath_AT4G25640.3	detoxifying efflux carrier 35
	aar_AA55G00018	interacts with	bra_K00188			ath_AT4G25650.1	ACD1-like protein
	aar_AA55G00018	interacts with	sly_03g025750.2sly			ath_AT4G25650.2	ACD1-like protein
	aar_AA55G00018	interacts with	tha_Th2v09763			ath_AT4G25660.1	PPPDE putative thiol peptidase family protein
	aar_AA55G00018	interacts with	tha_Th2v26908			ath_AT4G25670.1	stress response NST1-like protein
	ath_AT4G25590	interacts with	ath_AT5G52360			ath_AT4G25670.2	stress response NST1-like protein
	ath_AT4G25590	interacts with	bra_A01551			ath_AT4G25700.1	beta-hydroxylase 1
	ath_AT4G25590	interacts with	bra_B01537			ath_AT4G25700.2	beta-hydroxylase 1
	ath_AT4G25590	interacts with	bra_H01569			ath_AT4G25700.3	beta-hydroxylase 1
	ath_AT4G25590	interacts with	bra_K00188			ath_AT4G25720.1	glutaminyl cyclase
	ath_AT4G25590	interacts with	sly_03g025750.2sly			ath_AT4G25720.2	glutaminyl cyclase
	ath_AT4G25590	interacts with	tha_Th2v09763			ath_AT4G25720.3	glutaminyl cyclase
	ath_AT4G25590	interacts with	tha_Th2v26908			ath_AT4G25720.4	glutaminyl cyclase
	ath_AT4G25590	interacts with	fve_13267			ath_AT4G25720.5	glutaminyl cyclase
	ath_AT4G25580	interacts with	ath_AT5G52300			ath_AT4G25730.1	FtsJ-like methyltransferase family protein
	ath_AT4G25580	interacts with	bra_B01534			ath_AT4G25740.1	RNA binding Plectin/S10 domain-containing protein
	ath_AT4G25580	interacts with	bra_H01570			ath_AT4G25740.2	RNA binding Plectin/S10 domain-containing protein
	ath_AT4G25580	interacts with	bra_K00189			ath_AT4G25750.1	ABC-2 type transporter family protein
	ath_AT4G25580	interacts with	sly_03g025810.2sly			ath_AT4G25760.1	glutamine dumper 2
	ath_AT4G25580	interacts with	tha_Th2v09764			ath_AT4G25770.1	alpha/beta-Hydrolases superfamily protein
	ath_AT4G25580	interacts with	fve_13272			ath_AT4G25770.2	alpha/beta-Hydrolases superfamily protein
	ath_AT4G25560	interacts with	ath_AT5G52260			ath_AT4G25780.1	CAP (Cysteine-rich secretory proteins%2C Antigen 5%2C and Pathogenesis-related 1 protein) superfamily protein
	ath_AT4G25560	interacts with	bra_A01549			ath_AT4G25790.1	CAP (Cysteine-rich secretory proteins%2C Antigen 5%2C and Pathogenesis-related 1 protein) superfamily protein
	ath_AT4G25560	interacts with	bra_K00191			ath_AT4G25800.1	Calmodulin-binding protein
	ath_AT4G25560	interacts with	sly_03g025870.2sly			ath_AT4G25800.2	Calmodulin-binding protein
	ath_AT4G25560	interacts with	tha_Th2v09769			ath_AT4G25810.1	xyloglucan endotransglycosylase 6
	ath_AT4G25560	interacts with	tha_Th2v26906			ath_AT4G25830.1	Uncharacterized protein family (UPF0497)
	ath_AT4G25560	interacts with	fve_13281			ath_AT4G25835.1	P-loop containing nucleoside triphosphate hydrolases superfamily protein
	ath_AT4G25550	interacts with	bra_A01548			ath_AT4G25840.1	glycerol-3-phosphatase 1
	ath_AT4G25550	interacts with	bra_H01571			ath_AT4G25845.1	oxysterol-binding 4B-like protein
	ath_AT4G25550	interacts with	bra_K00192			ath_AT4G25850.1	OSBP(oxysterol binding protein)-related protein 4B
	ath_AT4G25550	interacts with	sly_03g025880.2sly			ath_AT4G25850.2	OSBP(oxysterol binding protein)-related protein 4B
	ath_AT4G25550	interacts with	tha_Th2v09770			ath_AT4G25850.3	OSBP(oxysterol binding protein)-related protein 4B
	ath_AT4G25550	interacts with	tha_Th2v26905			ath_AT4G25870.1	Core-2/I-branching beta-1%2C6-N-acetylglucosaminyltransferase family protein
	ath_AT4G25550	interacts with	fve_13284			ath_AT4G25880.1	pumilio 6
	aar_AA55G00037	interacts with	ath_AT4G25530			ath_AT4G25880.2	pumilio 6
	aar_AA55G00037	interacts with	ath_AT5G52170			ath_AT4G25880.3	pumilio 6
	aar_AA55G00037	interacts with	bra_A01546			ath_AT4G25880.4	pumilio 6
	aar_AA55G00037	interacts with	sly_03g026070.2sly			ath_AT4G25880.5	pumilio 6
	aar_AA55G00037	interacts with	tha_Th2v09775			ath_AT4G25900.1	Galactose mutarotase-like superfamily protein
	aar_AA55G00037	interacts with	tha_Th2v26902			ath_AT4G25910.1	NFU domain protein 3
	aar_AA55G00037	interacts with	fve_13306			ath_AT4G25940.1	ENTH/ANTH/VHS superfamily protein
	ath_AT4G25530	interacts with	ath_AT5G52170			ath_AT4G25950.1	vacuolar ATP synthase G3
	ath_AT4G25530	interacts with	bra_A01546			ath_AT4G25950.2	vacuolar ATP synthase G3
	ath_AT4G25530	interacts with	sly_03g026070.2sly			ath_AT4G25960.1	P-glycoprotein 2
	ath_AT4G25530	interacts with	tha_Th2v09775			ath_AT4G25970.1	phosphatidylserine decarboxylase 3
	ath_AT4G25530	interacts with	tha_Th2v26902			ath_AT4G25980.1	peroxidase superfamily protein
	aar_AA55G00050	interacts with	ath_AT4G25470			ath_AT4G25980.2	peroxidase superfamily protein
	aar_AA55G00050	interacts with	ath_AT5G51990			ath_AT4G25990.1	CCT motif family protein
	aar_AA55G00050	interacts with	bra_B01523			ath_AT4G25990.2	CCT motif family protein
	aar_AA55G00050	interacts with	bra_H01574			ath_AT4G25990.3	CCT motif family protein
	aar_AA55G00050	interacts with	bra_K00197			ath_AT4G26000.1	RNA-binding KH domain-containing protein
	aar_AA55G00050	interacts with	sly_03g026270.1sly			ath_AT4G26010.1	Peroxidase superfamily protein
	aar_AA55G00050	interacts with	fve_13327			ath_AT4G26010.2	Peroxidase superfamily protein
	ath_AT4G25470	interacts with	ath_AT5G51990			ath_AT4G26020.1	4/1 protein short form protein
	ath_AT4G25470	interacts with	bra_H01574			ath_AT4G26020.2	4/1 protein short form protein
	ath_AT4G25470	interacts with	bra_K00197			ath_AT4G26020.3	4/1 protein short form protein
	ath_AT4G25470	interacts with	sly_03g026270.1sly			ath_AT4G26050.1	plant intracellular ras group-related LRR 8
	aar_AA55G00051	interacts with	ath_AT4G25440			ath_AT4G26055.1	transmembrane protein
	aar_AA55G00051	interacts with	ath_AT5G51980			ath_AT4G26060.1	Ribosomal protein L18ae family
	aar_AA55G00051	interacts with	bra_A01542			ath_AT4G26070.1	MAP kinase/ ERK kinase 1
	aar_AA55G00051	interacts with	sly_03g026350.2sly			ath_AT4G26070.2	MAP kinase/ ERK kinase 1
	aar_AA55G00051	interacts with	tha_Th2v26896			ath_AT4G26070.3	MAP kinase/ ERK kinase 1
	ath_AT4G25440	interacts with	ath_AT5G51980			ath_AT4G26070.4	MAP kinase/ ERK kinase 1
	ath_AT4G25440	interacts with	bra_A01542			ath_AT4G26070.5	MAP kinase/ ERK kinase 1
	ath_AT4G25440	interacts with	sly_03g026350.2sly			ath_AT4G26080.1	Protein phosphatase 2C family protein
	ath_AT4G25440	interacts with	tha_Th2v26896			ath_AT4G26090.1	NB-ARC domain-containing disease resistance protein
	aar_AA55G00060	interacts with	ath_AT4G25430			ath_AT4G26100.1	casein kinase 1
	aar_AA55G00060	interacts with	ath_AT5G51850			ath_AT4G26110.1	nucleosome assembly protein1%3B1
	aar_AA55G00060	interacts with	bra_H01579			ath_AT4G26110.2	nucleosome assembly protein1%3B1
	aar_AA55G00060	interacts with	fve_13355			ath_AT4G26120.1	Ankyrin repeat family protein / BTB/POZ domain-containing protein
	ath_AT4G25430	interacts with	ath_AT5G51850			ath_AT4G26120.2	Ankyrin repeat family protein / BTB/POZ domain-containing protein
	ath_AT4G25430	interacts with	bra_H01579			ath_AT4G26130.1	cotton fiber protein
	aar_AA55G00064	interacts with	ath_AT4G25420			ath_AT4G26140.1	beta-galactosidase 12
	aar_AA55G00064	interacts with	ath_AT5G51810			ath_AT4G26140.2	beta-galactosidase 12
	aar_AA55G00064	interacts with	bra_A01538			ath_AT4G26140.3	beta-galactosidase 12
	aar_AA55G00064	interacts with	bra_B01516			ath_AT4G26140.4	beta-galactosidase 12
	aar_AA55G00064	interacts with	bra_K00199			ath_AT4G26140.5	beta-galactosidase 12
	aar_AA55G00064	interacts with	fve_13360			ath_AT4G26140.6	beta-galactosidase 12
	ath_AT4G25420	interacts with	ath_AT5G51810			ath_AT4G26140.7	beta-galactosidase 12
	ath_AT4G25420	interacts with	bra_A01538			ath_AT4G26140.8	beta-galactosidase 12
	ath_AT4G25420	interacts with	bra_B01516			ath_AT4G26140.9	beta-galactosidase 12
	ath_AT4G25420	interacts with	bra_K00199			ath_AT4G26150.1	cytokinin-responsive gata factor 1
	aar_AA55G00066	interacts with	ath_AT4G25400			ath_AT4G26160.1	atypical CYS HIS rich thioredoxin 1
	aar_AA55G00066	interacts with	ath_AT5G51780			ath_AT4G26170.1	transcription factor
	aar_AA55G00066	interacts with	bra_A01537			ath_AT4G26180.1	Mitochondrial substrate carrier family protein
	aar_AA55G00066	interacts with	bra_B01514			ath_AT4G26180.2	Mitochondrial substrate carrier family protein
	aar_AA55G00066	interacts with	bra_H01580			ath_AT4G26200.1	1-amino-cyclopropane-1-carboxylate synthase 7
	aar_AA55G00066	interacts with	bra_K00200			ath_AT4G26210.1	Mitochondrial ATP synthase subunit G protein
	aar_AA55G00066	interacts with	fve_13365			ath_AT4G26210.2	Mitochondrial ATP synthase subunit G protein
	ath_AT4G25400	interacts with	ath_AT5G51780			ath_AT4G26230.1	Ribosomal protein L31e family protein
	ath_AT4G25400	interacts with	bra_A01537			ath_AT4G26240.1	histone-lysine N-methyltransferase
	ath_AT4G25400	interacts with	bra_B01514			ath_AT4G26260.1	myo-inositol oxygenase 4
	ath_AT4G25400	interacts with	bra_H01580			ath_AT4G26260.2	myo-inositol oxygenase 4
	ath_AT4G25400	interacts with	bra_K00200			ath_AT4G26270.1	phosphofructokinase 3
	aar_AA55G00067	interacts with	ath_AT4G25390			ath_AT4G26280.1	P-loop containing nucleoside triphosphate hydrolases superfamily protein
	aar_AA55G00067	interacts with	ath_AT5G51770			ath_AT4G26288.1	hypothetical protein
	aar_AA55G00067	interacts with	fve_13366			ath_AT4G26300.1	Arginyl-tRNA synthetase%2C class Ic
	ath_AT4G25390	interacts with	ath_AT5G51770			ath_AT4G26300.2	Arginyl-tRNA synthetase%2C class Ic
	aar_AA55G00008	interacts with	ath_AT5G52440			ath_AT4G26300.3	Arginyl-tRNA synthetase%2C class Ic
	aar_AA55G00008	interacts with	bra_B01543			ath_AT4G26300.4	Arginyl-tRNA synthetase%2C class Ic
	aar_AA55G00008	interacts with	tha_Th2v26913			ath_AT4G26300.5	Arginyl-tRNA synthetase%2C class Ic
	aar_AA55G00008	interacts with	fve_13224			ath_AT4G26320.1	arabinogalactan protein 13
	aar_AA55G00017	interacts with	ath_AT5G52380			ath_AT4G26330.1	Subtilisin-like serine endopeptidase family protein
	aar_AA55G00017	interacts with	ath_AT5G52380			ath_AT4G26330.2	Subtilisin-like serine endopeptidase family protein
	aar_AA55G00017	interacts with	tha_Th2v09762			ath_AT4G26340.1	F-box/RNI-like/FBD-like domains-containing protein
	aar_AA55G00017	interacts with	fve_13267			ath_AT4G26370.1	antitermination NusB domain-containing protein
	aar_AA55G00019	interacts with	ath_AT5G52340			ath_AT4G26370.2	antitermination NusB domain-containing protein
	aar_AA55G00019	interacts with	bra_B01536			ath_AT4G26370.3	antitermination NusB domain-containing protein
	aar_AA55G00019	interacts with	tha_Th2v26907			ath_AT4G26400.1	RING/U-box superfamily protein
	ath_AT5G52340	interacts with	bra_B01536			ath_AT4G26400.2	RING/U-box superfamily protein
	ath_AT5G52340	interacts with	tha_Th2v26907			ath_AT4G26410.1	chromosome-associated kinesin
	ath_AT5G52300	interacts with	bra_B01534			ath_AT4G26420.1	S-adenosyl-L-methionine-dependent methyltransferases superfamily protein
	ath_AT5G52300	interacts with	bra_K00189			ath_AT4G26420.2	S-adenosyl-L-methionine-dependent methyltransferases superfamily protein
	ath_AT5G52300	interacts with	bra_H01570			ath_AT4G26420.3	S-adenosyl-L-methionine-dependent methyltransferases superfamily protein
	ath_AT5G52300	interacts with	sly_03g025810.2sly			ath_AT4G26430.1	COP9 signalosome subunit 6B
	ath_AT5G52300	interacts with	tha_Th2v09764			ath_AT4G26440.1	WRKY DNA-binding protein 34
	ath_AT5G52300	interacts with	fve_13272			ath_AT4G26450.1	hypothetical protein
	aar_AA55G00024	interacts with	ath_AT5G52270			ath_AT4G26450.2	hypothetical protein
	aar_AA55G00024	interacts with	sly_03g025860.2sly			ath_AT4G26455.1	WPP domain interacting protein 1
	aar_AA55G00024	interacts with	tha_Th2v09768			ath_AT4G26466.1	lorelei
	ath_AT5G52240	interacts with	sly_03g025950.2sly			ath_AT4G26470.1	Calcium-binding EF-hand family protein
	ath_AT5G52240	interacts with	fve_13290			ath_AT4G26470.2	Calcium-binding EF-hand family protein
	aar_AA55G00032	interacts with	ath_AT5G52220			ath_AT4G26470.3	Calcium-binding EF-hand family protein
	aar_AA55G00032	interacts with	tha_Th2v26904			ath_AT4G26480.1	RNA-binding KH domain-containing protein
	aar_AA55G00032	interacts with	fve_13294			ath_AT4G26480.2	RNA-binding KH domain-containing protein
	aar_AA55G00033	interacts with	ath_AT5G52210			ath_AT4G26480.3	RNA-binding KH domain-containing protein
	aar_AA55G00033	interacts with	tha_Th2v09772			ath_AT4G26483.1	nicotianamine synthase
	aar_AA55G00033	interacts with	fve_13295			ath_AT4G26485.1	methyltransferase small domain protein
	ath_AT5G52210	interacts with	tha_Th2v09772			ath_AT4G26490.1	Late embryogenesis abundant (LEA) hydroxyproline-rich glycoprotein family
	ath_AT5G52210	interacts with	fve_13295			ath_AT4G26500.1	chloroplast sulfur E
	aar_AA55G00034	interacts with	ath_AT5G52200			ath_AT4G26510.1	uridine kinase-like 4
	aar_AA55G00034	interacts with	bra_K00194			ath_AT4G26510.2	uridine kinase-like 4
	aar_AA55G00034	interacts with	sly_03g025980.2sly			ath_AT4G26510.3	uridine kinase-like 4
	aar_AA55G00034	interacts with	fve_13296			ath_AT4G26510.4	uridine kinase-like 4
	aar_AA55G00035	interacts with	ath_AT5G52190			ath_AT4G26520.1	Aldolase superfamily protein
	aar_AA55G00035	interacts with	sly_03g025990.1sly			ath_AT4G26520.2	Aldolase superfamily protein
	aar_AA55G00035	interacts with	tha_Th2v09774			ath_AT4G26520.3	Aldolase superfamily protein
	aar_AA55G00035	interacts with	fve_13297			ath_AT4G26520.4	Aldolase superfamily protein
	aar_AA55G00036	interacts with	ath_AT5G52180			ath_AT4G26540.1	Leucine-rich repeat receptor-like protein kinase family protein
	aar_AA55G00036	interacts with	sly_03g026010.1sly			ath_AT4G26550.1	Got1/Sft2-like vescicle transport protein family
	aar_AA55G00036	interacts with	tha_Th2v26903			ath_AT4G26550.2	Got1/Sft2-like vescicle transport protein family
	aar_AA55G00036	interacts with	fve_13300			ath_AT4G26555.1	FKBP-like peptidyl-prolyl cis-trans isomerase family protein
	aar_AA55G00038	interacts with	ath_AT5G52160			ath_AT4G26555.2	FKBP-like peptidyl-prolyl cis-trans isomerase family protein
	aar_AA55G00038	interacts with	tha_Th2v26901			ath_AT4G26555.3	FKBP-like peptidyl-prolyl cis-trans isomerase family protein
	ath_AT5G52160	interacts with	tha_Th2v26901			ath_AT4G26560.1	calcineurin B-like protein 7
	aar_AA55G00043	interacts with	ath_AT5G52120			ath_AT4G26580.1	RING/U-box superfamily protein
	aar_AA55G00043	interacts with	sly_03g026160.2sly			ath_AT4G26580.2	RING/U-box superfamily protein
	aar_AA55G00043	interacts with	tha_Th2v09778			ath_AT4G26590.1	oligopeptide transporter 5
	aar_AA55G00043	interacts with	fve_13312			ath_AT4G26600.1	S-adenosyl-L-methionine-dependent methyltransferases superfamily protein
	aar_AA55G00044	interacts with	ath_AT5G52110			ath_AT4G26600.2	S-adenosyl-L-methionine-dependent methyltransferases superfamily protein
	aar_AA55G00044	interacts with	sly_03g026200.2sly			ath_AT4G26600.3	S-adenosyl-L-methionine-dependent methyltransferases superfamily protein
	aar_AA55G00044	interacts with	tha_Th2v09779			ath_AT4G26600.4	S-adenosyl-L-methionine-dependent methyltransferases superfamily protein
	aar_AA55G00044	interacts with	tha_Th2v26900			ath_AT4G26600.5	S-adenosyl-L-methionine-dependent methyltransferases superfamily protein
	aar_AA55G00044	interacts with	fve_13316			ath_AT4G26600.6	S-adenosyl-L-methionine-dependent methyltransferases superfamily protein
	aar_AA55G00045	interacts with	ath_AT5G52100			ath_AT4G26600.7	S-adenosyl-L-methionine-dependent methyltransferases superfamily protein
	aar_AA55G00045	interacts with	sly_03g026210.2sly			ath_AT4G26600.8	S-adenosyl-L-methionine-dependent methyltransferases superfamily protein
	aar_AA55G00045	interacts with	tha_Th2v09780			ath_AT4G26610.1	D6 protein kinase like 1
	aar_AA55G00045	interacts with	tha_Th2v26899			ath_AT4G26620.1	Sucrase/ferredoxin-like family protein
	aar_AA55G00045	interacts with	fve_13319			ath_AT4G26630.1	DEK domain-containing chromatin associated protein
	aar_AA55G00046	interacts with	ath_AT5G52070			ath_AT4G26630.2	DEK domain-containing chromatin associated protein
	aar_AA55G00046	interacts with	bra_B01528			ath_AT4G26640.1	WRKY family transcription factor family protein
	ath_AT5G52070	interacts with	bra_B01528			ath_AT4G26640.2	WRKY family transcription factor family protein
	aar_AA55G00047	interacts with	ath_AT5G52060			ath_AT4G26640.3	WRKY family transcription factor family protein
	aar_AA55G00047	interacts with	bra_B01527			ath_AT4G26640.4	WRKY family transcription factor family protein
	aar_AA55G00047	interacts with	sly_03g026220.2sly			ath_AT4G26640.5	WRKY family transcription factor family protein
	aar_AA55G00047	interacts with	tha_Th2v09782			ath_AT4G26640.6	WRKY family transcription factor family protein
	aar_AA55G00047	interacts with	tha_Th2v26898			ath_AT4G26640.7	WRKY family transcription factor family protein
	aar_AA55G00047	interacts with	fve_13320			ath_AT4G26650.1	RNA-binding (RRM/RBD/RNP motifs) family protein
	aar_AA55G00048	interacts with	ath_AT5G52050			ath_AT4G26650.2	RNA-binding (RRM/RBD/RNP motifs) family protein
	aar_AA55G00048	interacts with	bra_B01525			ath_AT4G26670.1	Mitochondrial import inner membrane translocase subunit Tim17/Tim22/Tim23 family protein
	aar_AA55G00048	interacts with	sly_03g026230.1sly			ath_AT4G26680.1	Tetratricopeptide repeat (TPR)-like superfamily protein
	aar_AA55G00048	interacts with	tha_Th2v26897			ath_AT4G26680.2	Tetratricopeptide repeat (TPR)-like superfamily protein
	aar_AA55G00048	interacts with	fve_13321			ath_AT4G26690.1	PLC-like phosphodiesterase family protein
	aar_AA55G00049	interacts with	ath_AT5G52030			ath_AT4G26700.1	fimbrin 1
	aar_AA55G00049	interacts with	bra_B01524			ath_AT4G26700.2	fimbrin 1
	aar_AA55G00049	interacts with	sly_03g026260.2sly			ath_AT4G26700.3	fimbrin 1
	aar_AA55G00049	interacts with	fve_13326			ath_AT4G26700.4	fimbrin 1
	aar_AA55G00052	interacts with	ath_AT5G51970			ath_AT4G26700.5	fimbrin 1
	aar_AA55G00052	interacts with	fve_13337			ath_AT4G26700.6	fimbrin 1
	aar_AA55G00053	interacts with	ath_AT5G51930			ath_AT4G26700.7	fimbrin 1
	aar_AA55G00053	interacts with	bra_B01520			ath_AT4G26701.1	DNA binding / DNA topoisomerase type I
	aar_AA55G00053	interacts with	tha_Th2v26893			ath_AT4G26710.1	ATPase%2C V0 complex%2C subunit E
	aar_AA55G00053	interacts with	fve_13343			ath_AT4G26710.2	ATPase%2C V0 complex%2C subunit E
	aar_AA55G00055	interacts with	ath_AT5G51920			ath_AT4G26720.1	protein phosphatase X 1
	aar_AA55G00055	interacts with	bra_B01519			ath_AT4G26730.1	S-adenosyl-L-methionine-dependent methyltransferases superfamily protein
	aar_AA55G00055	interacts with	sly_03g031420.1sly			ath_AT4G26740.1	peroxygenase 1
	aar_AA55G00056	interacts with	ath_AT5G51910			ath_AT4G26750.1	hydroxyproline-rich glycoprotein family protein
	aar_AA55G00056	interacts with	bra_B01518			ath_AT4G26760.1	microtubule-associated protein 65-2
	aar_AA55G00056	interacts with	fve_13351			ath_AT4G26770.1	Phosphatidate cytidylyltransferase family protein
	ath_AT5G51910	interacts with	bra_B01518			ath_AT4G26780.1	Co-chaperone GrpE family protein
	ath_AT5G51910	interacts with	fve_13351			ath_AT4G26790.1	GDSL-like Lipase/Acylhydrolase superfamily protein
	aar_AA55G00058	interacts with	ath_AT5G51890			ath_AT4G26790.2	GDSL-like Lipase/Acylhydrolase superfamily protein
	aar_AA55G00058	interacts with	bra_B01517			ath_AT4G26800.1	Pentatricopeptide repeat (PPR) superfamily protein
	aar_AA55G00058	interacts with	tha_Th2v26892			ath_AT4G26800.2	Pentatricopeptide repeat (PPR) superfamily protein
	aar_AA55G00058	interacts with	fve_13352			ath_AT4G26800.3	Pentatricopeptide repeat (PPR) superfamily protein
	aar_AA55G00059	interacts with	ath_AT5G51860			ath_AT4G26810.1	SWIB/MDM2 domain superfamily protein
	aar_AA55G00059	interacts with	bra_A01539			ath_AT4G26810.2	SWIB/MDM2 domain superfamily protein
	aar_AA55G00059	interacts with	bra_H01578			ath_AT4G26820.1	GrpE-like protein
	aar_AA55G00059	interacts with	bra_K00198			ath_AT4G26830.1	O-Glycosyl hydrolases family 17 protein
	aar_AA55G00059	interacts with	tha_Th2v26890			ath_AT4G26830.2	O-Glycosyl hydrolases family 17 protein
	aar_AA55G00059	interacts with	fve_13354			ath_AT4G26840.1	small ubiquitin-like modifier 1
	aar_AA55G00061	interacts with	ath_AT5G51840			ath_AT4G26850.1	GDP-L-galactose phosphorylase 1
	aar_AA55G00061	interacts with	fve_13356			ath_AT4G26860.1	Putative pyridoxal phosphate-dependent enzyme%2C YBL036C type
	aar_AA55G00062	interacts with	ath_AT5G51830			ath_AT4G26860.2	Putative pyridoxal phosphate-dependent enzyme%2C YBL036C type
	aar_AA55G00063	interacts with	ath_AT5G51820			ath_AT4G26880.1	Stigma-specific Stig1 family protein
	aar_AA55G00063	interacts with	fve_13357			ath_AT4G26890.1	mitogen-activated protein kinase kinase kinase 16
	aar_AA55G00065	interacts with	ath_AT5G51800			ath_AT4G26940.1	Galactosyltransferase family protein
	aar_AA55G00065	interacts with	bra_B01515			ath_AT4G26940.2	Galactosyltransferase family protein
	aar_AA55G00065	interacts with	tha_Th2v26889			ath_AT4G26950.1	senescence regulator (Protein of unknown function%2C DUF584)
	aar_AA55G00065	interacts with	fve_13363			ath_AT4G26950.2	senescence regulator (Protein of unknown function%2C DUF584)
	aar_AA55G00068	interacts with	ath_AT5G51760			ath_AT4G26960.1	hypothetical protein
	aar_AA55G00069	interacts with	ath_AT5G51750			ath_AT4G26965.1	NADH:ubiquinone oxidoreductase%2C 17.2kDa subunit
	aar_AA55G00069	interacts with	fve_13373			ath_AT4G26965.2	NADH:ubiquinone oxidoreductase%2C 17.2kDa subunit
	aar_AA55G00070	interacts with	ath_AT5G51740			ath_AT4G26970.1	aconitase 2
	aar_AA55G00070	interacts with	tha_Th2v26884			ath_AT4G26980.1	RNI-like superfamily protein
	aar_AA55G00070	interacts with	fve_13388			ath_AT4G26990.1	polyadenylate-binding protein interacting protein
	nnu_21058	interacts with	nnu_08766			ath_AT4G27000.1	RNA-binding (RRM/RBD/RNP motifs) family protein
	nnu_21052	interacts with	nnu_08758			ath_AT4G27010.1	ribosome 60S biogenesis amino-terminal protein
	nnu_21051	interacts with	nnu_08757			ath_AT4G27010.2	ribosome 60S biogenesis amino-terminal protein
	nnu_21041	interacts with	nnu_08749			ath_AT4G27020.1	inositol-1%2C4%2C5-trisphosphate 5-phosphatase
	nnu_21012	interacts with	nnu_08723			ath_AT4G27030.1	fatty acid desaturase A
	nnu_21005	interacts with	nnu_08720			ath_AT4G27040.1	EAP30/Vps36 family protein
	nnu_20992	interacts with	nnu_08703			ath_AT4G27040.2	EAP30/Vps36 family protein
	nnu_16335	interacts with	nnu_08694			ath_AT4G27040.3	EAP30/Vps36 family protein
	nnu_16317	interacts with	nnu_08682			ath_AT4G27040.4	EAP30/Vps36 family protein
	nnu_16314	interacts with	nnu_08676			ath_AT4G27040.5	EAP30/Vps36 family protein
	nnu_16304	interacts with	nnu_08669			ath_AT4G27040.6	EAP30/Vps36 family protein
	nnu_04165	interacts with	nnu_08630			ath_AT4G27060.1	ARM repeat superfamily protein
	nnu_04167	interacts with	nnu_08635			ath_AT4G27070.1	tryptophan synthase beta-subunit 2
	nnu_04168	interacts with	nnu_08631			ath_AT4G27080.1	PDI-like 5-4
	nnu_04170	interacts with	nnu_08620			ath_AT4G27080.2	PDI-like 5-4
	nnu_11534	interacts with	nnu_08609			ath_AT4G27090.1	Ribosomal protein L14
	nnu_11532	interacts with	nnu_08605			ath_AT4G27100.1	Ypt/Rab-GAP domain of gyp1p superfamily protein
	nnu_11528	interacts with	nnu_08599			ath_AT4G27100.2	Ypt/Rab-GAP domain of gyp1p superfamily protein
	nnu_14352	interacts with	nnu_16539			ath_AT4G27110.1	COBRA-like protein 11 precursor
	nnu_14351	interacts with	nnu_16541			ath_AT4G27120.1	DDRGK domain protein
	nnu_14353	interacts with	nnu_16542			ath_AT4G27120.2	DDRGK domain protein
	nnu_14355	interacts with	nnu_16545			ath_AT4G27120.3	DDRGK domain protein
	nnu_14357	interacts with	nnu_16543			ath_AT4G27130.1	Translation initiation factor SUI1 family protein
	nnu_14356	interacts with	nnu_16546			ath_AT4G27140.1	seed storage albumin 1
	nnu_14361	interacts with	nnu_16551			ath_AT4G27180.1	kinesin 2
	nnu_14358	interacts with	nnu_06404			ath_AT4G27180.2	kinesin 2
	nnu_14360	interacts with	nnu_06403			ath_AT4G27190.1	NB-ARC domain-containing disease resistance protein
	nnu_14367	interacts with	nnu_06402			ath_AT4G27230.1	histone H2A 2
	nnu_14366	interacts with	nnu_06407			ath_AT4G27230.2	histone H2A 2
	nnu_14365	interacts with	nnu_06400			ath_AT4G27240.1	zinc finger (C2H2 type) family protein
	nnu_14374	interacts with	nnu_06396			ath_AT4G27240.2	zinc finger (C2H2 type) family protein
	nnu_14372	interacts with	nnu_06397			ath_AT4G27250.1	NAD(P)-binding Rossmann-fold superfamily protein
	nnu_14375	interacts with	nnu_06390			ath_AT4G27250.2	NAD(P)-binding Rossmann-fold superfamily protein
	nnu_14377	interacts with	nnu_06393			ath_AT4G27260.1	Auxin-responsive GH3 family protein
	nnu_14379	interacts with	nnu_06391			ath_AT4G27270.1	Quinone reductase family protein
	nnu_14378	interacts with	nnu_06387			ath_AT4G27270.2	Quinone reductase family protein
	nnu_14380	interacts with	nnu_06386			ath_AT4G27270.3	Quinone reductase family protein
	nnu_14383	interacts with	nnu_06380			ath_AT4G27270.4	Quinone reductase family protein
	nnu_14386	interacts with	nnu_06378			ath_AT4G27280.1	Calcium-binding EF-hand family protein
	nnu_14385	interacts with	nnu_06373			ath_AT4G27290.1	S-locus lectin protein kinase family protein
	nnu_14388	interacts with	nnu_06377			ath_AT4G27290.2	S-locus lectin protein kinase family protein
	nnu_14389	interacts with	nnu_06368			ath_AT4G27310.1	B-box type zinc finger family protein
	nnu_14392	interacts with	nnu_06360			ath_AT4G27320.1	Adenine nucleotide alpha hydrolases-like superfamily protein
	nnu_14395	interacts with	nnu_06359			ath_AT4G27320.2	Adenine nucleotide alpha hydrolases-like superfamily protein
	nnu_14397	interacts with	nnu_06358			ath_AT4G27330.1	sporocyteless (SPL)
	nnu_14402	interacts with	nnu_06351			ath_AT4G27340.1	Met-10+ like family protein
	nnu_14399	interacts with	nnu_06352			ath_AT4G27340.2	Met-10+ like family protein
	nnu_14407	interacts with	nnu_06349			ath_AT4G27340.3	Met-10+ like family protein
	nnu_14410	interacts with	nnu_06345			ath_AT4G27350.1	membrane lipoprotein lipid attachment site-like protein%2C putative (DUF1223)
	nnu_14411	interacts with	nnu_06341			ath_AT4G27360.1	Dynein light chain type 1 family protein
	nnu_14417	interacts with	nnu_06346			ath_AT4G27370.1	P-loop containing nucleoside triphosphate hydrolases superfamily protein
	nnu_14418	interacts with	nnu_06342			ath_AT4G27370.2	P-loop containing nucleoside triphosphate hydrolases superfamily protein
	nnu_14422	interacts with	nnu_06337			ath_AT4G27370.3	P-loop containing nucleoside triphosphate hydrolases superfamily protein
	nnu_14420	interacts with	nnu_06336			ath_AT4G27370.4	P-loop containing nucleoside triphosphate hydrolases superfamily protein
	nnu_14419	interacts with	nnu_06330			ath_AT4G27380.1	hypothetical protein
	nnu_14426	interacts with	nnu_06331			ath_AT4G27390.1	transmembrane protein
	nnu_14428	interacts with	nnu_06329			ath_AT4G27400.1	Late embryogenesis abundant (LEA) protein-like protein
	nnu_14432	interacts with	nnu_18357			ath_AT4G27410.1	NAC (No Apical Meristem) domain transcriptional regulator superfamily protein
	nnu_14439	interacts with	nnu_18345			ath_AT4G27410.2	NAC (No Apical Meristem) domain transcriptional regulator superfamily protein
	nnu_14442	interacts with	nnu_18341			ath_AT4G27410.3	NAC (No Apical Meristem) domain transcriptional regulator superfamily protein
	nnu_14446	interacts with	nnu_18342			ath_AT4G27420.1	ABC-2 type transporter family protein
	nnu_14443	interacts with	nnu_18339			ath_AT4G27430.1	COP1-interacting protein 7
	nnu_14444	interacts with	nnu_18340			ath_AT4G27430.2	COP1-interacting protein 7
	nnu_14449	interacts with	nnu_18335			ath_AT4G27435.1	fiber (DUF1218)
	nnu_14452	interacts with	nnu_18336			ath_AT4G27440.1	protochlorophyllide oxidoreductase B
	nnu_14453	interacts with	nnu_18333			ath_AT4G27440.2	protochlorophyllide oxidoreductase B
	nnu_14458	interacts with	nnu_18326			ath_AT4G27450.1	aluminum induced protein with YGL and LRDR motifs
	nnu_14457	interacts with	nnu_18325			ath_AT4G27460.1	Cystathionine beta-synthase (CBS) family protein
	nnu_14465	interacts with	nnu_18328			ath_AT4G27470.1	RING membrane-anchor 3
	nnu_14466	interacts with	nnu_18327			ath_AT4G27480.1	Core-2/I-branching beta-1%2C6-N-acetylglucosaminyltransferase family protein
	nnu_14469	interacts with	nnu_18322			ath_AT4G27480.2	Core-2/I-branching beta-1%2C6-N-acetylglucosaminyltransferase family protein
	nnu_14470	interacts with	nnu_18321			ath_AT4G27480.3	Core-2/I-branching beta-1%2C6-N-acetylglucosaminyltransferase family protein
	nnu_14472	interacts with	nnu_18319			ath_AT4G27490.1	3'-5'-exoribonuclease family protein
	nnu_14474	interacts with	nnu_18317			ath_AT4G27490.2	3'-5'-exoribonuclease family protein
	nnu_14476	interacts with	nnu_18314			ath_AT4G27490.3	3'-5'-exoribonuclease family protein
	nnu_14478	interacts with	nnu_18315			ath_AT4G27490.4	3'-5'-exoribonuclease family protein
	nnu_14483	interacts with	nnu_18312			ath_AT4G27490.5	3'-5'-exoribonuclease family protein
	nnu_14485	interacts with	nnu_18308			ath_AT4G27490.6	3'-5'-exoribonuclease family protein
	nnu_14486	interacts with	nnu_18310			ath_AT4G27490.7	3'-5'-exoribonuclease family protein
	nnu_14489	interacts with	nnu_18305			ath_AT4G27500.1	proton pump interactor 1
	nnu_14492	interacts with	nnu_18303			ath_AT4G27500.2	proton pump interactor 1
	nnu_14494	interacts with	nnu_18302			ath_AT4G27510.1	2-isopropylmalate synthase
	nnu_14496	interacts with	nnu_18301			ath_AT4G27510.2	2-isopropylmalate synthase
	nnu_14495	interacts with	nnu_18300			ath_AT4G27520.1	early nodulin-like protein 2
	nnu_14498	interacts with	nnu_18293			ath_AT4G27540.1	prenylated RAB acceptor 1.H
	nnu_14497	interacts with	nnu_18290			ath_AT4G27540.2	prenylated RAB acceptor 1.H
	nnu_14500	interacts with	nnu_18285			ath_AT4G27550.1	trehalose-6-phosphatase synthase S4
	nnu_14504	interacts with	nnu_18284			ath_AT4G27550.2	trehalose-6-phosphatase synthase S4
	nnu_14501	interacts with	nnu_18282			ath_AT4G27580.1	phosphatidylinositol transfer SFH5-like protein
	nnu_14503	interacts with	nnu_18281			ath_AT4G27585.1	SPFH/Band 7/PHB domain-containing membrane-associated protein family
	nnu_14505	interacts with	nnu_18280			ath_AT4G27590.1	Heavy metal transport/detoxification superfamily protein
	nnu_14506	interacts with	nnu_18277			ath_AT4G27590.2	Heavy metal transport/detoxification superfamily protein
	nnu_14510	interacts with	nnu_18273			ath_AT4G27600.1	pfkB-like carbohydrate kinase family protein
	nnu_14511	interacts with	nnu_18274			ath_AT4G27610.1	intracellular protein transporter
	nnu_14514	interacts with	nnu_18264			ath_AT4G27610.2	intracellular protein transporter
	nnu_14518	interacts with	nnu_18267			ath_AT4G27610.3	intracellular protein transporter
	nnu_14523	interacts with	nnu_18261			ath_AT4G27610.4	intracellular protein transporter
	nnu_14520	interacts with	nnu_18260			ath_AT4G27610.5	intracellular protein transporter
	nnu_14524	interacts with	nnu_18258			ath_AT4G27610.6	intracellular protein transporter
	nnu_14526	interacts with	nnu_18257			ath_AT4G27610.7	intracellular protein transporter
	nnu_14527	interacts with	nnu_18256			ath_AT4G27610.8	intracellular protein transporter
	nnu_14529	interacts with	nnu_18255			ath_AT4G27610.9	intracellular protein transporter
	nnu_14531	interacts with	nnu_18254			ath_AT4G27630.1	GPCR-type G protein 2
	nnu_14530	interacts with	nnu_18253			ath_AT4G27630.2	GPCR-type G protein 2
	nnu_14532	interacts with	nnu_18252			ath_AT4G27630.3	GPCR-type G protein 2
	nnu_14533	interacts with	nnu_18251			ath_AT4G27630.4	GPCR-type G protein 2
	nnu_14536	interacts with	nnu_18250			ath_AT4G27630.5	GPCR-type G protein 2
	nnu_14535	interacts with	nnu_18248			ath_AT4G27630.6	GPCR-type G protein 2
	nnu_14541	interacts with	nnu_18249			ath_AT4G27630.7	GPCR-type G protein 2
	nnu_14543	interacts with	nnu_18247			ath_AT4G27640.1	ARM repeat superfamily protein
	nnu_14545	interacts with	nnu_18246			ath_AT4G27650.1	Eukaryotic release factor 1 (eRF1) family protein
	nnu_14550	interacts with	nnu_18242			ath_AT4G27650.2	Eukaryotic release factor 1 (eRF1) family protein
	nnu_14548	interacts with	nnu_18243			ath_AT4G27650.3	Eukaryotic release factor 1 (eRF1) family protein
	nnu_14546	interacts with	nnu_18241			ath_AT4G27652.1	hypothetical protein
	nnu_14547	interacts with	nnu_18240			ath_AT4G27660.1	hypothetical protein
	nnu_14552	interacts with	nnu_18239			ath_AT4G27670.1	heat shock protein 21
	nnu_14551	interacts with	nnu_18233			ath_AT4G27680.1	P-loop containing nucleoside triphosphate hydrolases superfamily protein
	nnu_14554	interacts with	nnu_18235			ath_AT4G27690.1	vacuolar protein sorting 26B
	nnu_14555	interacts with	nnu_18236			ath_AT4G27690.2	vacuolar protein sorting 26B
	nnu_14561	interacts with	nnu_18226			ath_AT4G27700.1	Rhodanese/Cell cycle control phosphatase superfamily protein
	ath_AT4G24860	interacts with	ath_AT5G50940			ath_AT4G27720.1	Major facilitator superfamily protein
	ath_AT4G25090	interacts with	ath_AT5G51060			ath_AT4G27730.1	oligopeptide transporter 1
	ath_AT4G25090	interacts with	bra_A01510			ath_AT4G27740.1	Yippee family putative zinc-binding protein
	ath_AT5G51060	interacts with	bra_A01510			ath_AT4G27750.1	binding protein
	ath_AT4G25100	interacts with	ath_AT5G51100			ath_AT4G27760.1	NAD(P)-binding Rossmann-fold superfamily protein
	ath_AT4G25100	interacts with	bra_A01511			ath_AT4G27780.1	acyl-CoA binding protein 2
	ath_AT5G51100	interacts with	bra_A01511			ath_AT4G27780.2	acyl-CoA binding protein 2
	ath_AT4G25140	interacts with	ath_AT5G51210			ath_AT4G27790.1	Calcium-binding EF hand family protein
	ath_AT4G25140	interacts with	bra_A01514			ath_AT4G27790.2	Calcium-binding EF hand family protein
	ath_AT4G25140	interacts with	bra_H01589			ath_AT4G27800.1	thylakoid-associated phosphatase 38
	ath_AT4G25140	interacts with	tha_Th2v26863			ath_AT4G27800.2	thylakoid-associated phosphatase 38
	ath_AT5G51210	interacts with	bra_A01514			ath_AT4G27800.3	thylakoid-associated phosphatase 38
	ath_AT5G51210	interacts with	tha_Th2v26863			ath_AT4G27810.1	hypothetical protein
	ath_AT4G25150	interacts with	ath_AT5G51260			ath_AT4G27840.1	SNARE-like superfamily protein
	ath_AT4G25150	interacts with	bra_A01515			ath_AT4G27850.1	Glycine-rich protein family
	ath_AT5G51260	interacts with	bra_A01515			ath_AT4G27860.1	vacuolar iron transporter (VIT) family protein
	ath_AT4G25160	interacts with	ath_AT5G51270			ath_AT4G27860.2	vacuolar iron transporter (VIT) family protein
	ath_AT4G25160	interacts with	bra_A01516			ath_AT4G27860.3	vacuolar iron transporter (VIT) family protein
	ath_AT4G25160	interacts with	tha_Th2v26864			ath_AT4G27860.4	vacuolar iron transporter (VIT) family protein
	ath_AT5G51270	interacts with	bra_A01516			ath_AT4G27880.1	Protein with RING/U-box and TRAF-like domain
	ath_AT5G51270	interacts with	tha_Th2v26864			ath_AT4G27890.1	HSP20-like chaperones superfamily protein
	ath_AT4G25200	interacts with	ath_AT5G51440			ath_AT4G27900.1	CCT motif family protein
	ath_AT4G25200	interacts with	bra_A01521			ath_AT4G27900.2	CCT motif family protein
	ath_AT4G25230	interacts with	ath_AT5G51450			ath_AT4G27910.1	SET domain protein 16
	ath_AT4G25230	interacts with	bra_A01525			ath_AT4G27920.1	PYR1-like 10
	ath_AT4G25230	interacts with	bra_H01587			ath_AT4G27940.1	manganese tracking factor for mitochondrial SOD2
	ath_AT4G25230	interacts with	tha_Th2v26871			ath_AT4G27950.1	cytokinin response factor 4
	ath_AT4G25240	interacts with	ath_AT5G51480			ath_AT4G27960.1	ubiquitin conjugating enzyme 9
	ath_AT4G25240	interacts with	bra_A01527			ath_AT4G27960.2	ubiquitin conjugating enzyme 9
	ath_AT4G25250	interacts with	ath_AT5G51520			ath_AT4G27970.1	SLAC1 homologue 2
	ath_AT4G25250	interacts with	bra_A01528			ath_AT4G27970.2	SLAC1 homologue 2
	ath_AT4G25250	interacts with	tha_Th2v26872			ath_AT4G27970.3	SLAC1 homologue 2
	ath_AT4G25320	interacts with	ath_AT5G51590			ath_AT4G27970.4	SLAC1 homologue 2
	ath_AT4G25320	interacts with	bra_A01534			ath_AT4G27970.5	SLAC1 homologue 2
	ath_AT4G25320	interacts with	bra_B01507			ath_AT4G27970.6	SLAC1 homologue 2
	ath_AT4G25320	interacts with	tha_Th2v26879			ath_AT4G27980.1	trichohyalin-like protein (DUF3444)
	ath_AT4G25360	interacts with	ath_AT5G51640			ath_AT4G27980.2	trichohyalin-like protein (DUF3444)
	ath_AT4G25360	interacts with	bra_A01536			ath_AT4G27980.3	trichohyalin-like protein (DUF3444)
	ath_AT4G25360	interacts with	bra_B01508			ath_AT4G28000.1	P-loop containing nucleoside triphosphate hydrolases superfamily protein
	ath_AT4G25500	interacts with	ath_AT5G52040			ath_AT4G28000.2	P-loop containing nucleoside triphosphate hydrolases superfamily protein
	ath_AT4G25500	interacts with	bra_A01543			ath_AT4G28000.3	P-loop containing nucleoside triphosphate hydrolases superfamily protein
	ath_AT4G25500	interacts with	bra_H01573			ath_AT4G28020.1	tRNA-thr(GGU) m(6)t(6)A37 methyltransferase
	ath_AT4G25500	interacts with	sly_03g026240.2sly			ath_AT4G28020.2	tRNA-thr(GGU) m(6)t(6)A37 methyltransferase
	ath_AT4G25672	interacts with	bra_A01561			ath_AT4G28020.3	tRNA-thr(GGU) m(6)t(6)A37 methyltransferase
	ath_AT4G25672	interacts with	bra_K00181			ath_AT4G28020.4	tRNA-thr(GGU) m(6)t(6)A37 methyltransferase
	ath_AT4G25672	interacts with	tha_Th2v09746			ath_AT4G28025.1	hypothetical protein
	ath_AT4G25750	interacts with	ath_AT5G52860			ath_AT4G28025.2	hypothetical protein
	ath_AT4G25750	interacts with	bra_A01569			ath_AT4G28030.1	Acyl-CoA N-acyltransferases (NAT) superfamily protein
	ath_AT4G25750	interacts with	tha_Th2v26923			ath_AT4G28030.2	Acyl-CoA N-acyltransferases (NAT) superfamily protein
	ath_AT4G17490	interacts with	bra_A00880			ath_AT4G28040.1	nodulin MtN21 /EamA-like transporter family protein
	ath_AT4G17500	interacts with	bra_A00881			ath_AT4G28040.2	nodulin MtN21 /EamA-like transporter family protein
	ath_AT4G17510	interacts with	bra_A00882			ath_AT4G28040.3	nodulin MtN21 /EamA-like transporter family protein
	ath_AT4G17520	interacts with	bra_A00883			ath_AT4G28040.4	nodulin MtN21 /EamA-like transporter family protein
	ath_AT4G17530	interacts with	bra_A00884			ath_AT4G28040.5	nodulin MtN21 /EamA-like transporter family protein
	ath_AT4G17540	interacts with	bra_A00885			ath_AT4G28050.1	tetraspanin7
	ath_AT4G17550	interacts with	bra_A00886			ath_AT4G28060.1	Cytochrome c oxidase%2C subunit Vib family protein
	ath_AT4G17565	interacts with	bra_A00887			ath_AT4G28070.1	AFG1-like ATPase family protein
	ath_AT4G17570	interacts with	bra_A00889			ath_AT4G28070.2	AFG1-like ATPase family protein
	ath_AT4G17610	interacts with	bra_A00891			ath_AT4G28080.1	Tetratricopeptide repeat (TPR)-like superfamily protein
	ath_AT4G17615	interacts with	bra_A00892			ath_AT4G28085.1	transmembrane protein
	ath_AT4G17620	interacts with	bra_A00893			ath_AT4G28085.2	transmembrane protein
	ath_AT4G17650	interacts with	bra_A00894			ath_AT4G28088.1	Low temperature and salt responsive protein family
	ath_AT4G17670	interacts with	bra_A00895			ath_AT4G28100.1	transmembrane protein
	ath_AT4G17690	interacts with	bra_A00896			ath_AT4G28110.1	myb domain protein 41
	ath_AT4G17695	interacts with	bra_A00897			ath_AT4G28110.2	myb domain protein 41
	ath_AT4G17720	interacts with	bra_A00899			ath_AT4G28130.1	diacylglycerol kinase 6
	ath_AT4G17730	interacts with	bra_A00900			ath_AT4G28140.1	Integrase-type DNA-binding superfamily protein
	ath_AT4G17750	interacts with	bra_A00901			ath_AT4G28150.1	hypothetical protein (DUF789)
	ath_AT4G17785	interacts with	bra_A00903			ath_AT4G28150.2	hypothetical protein (DUF789)
	ath_AT4G17790	interacts with	bra_A00904			ath_AT4G28150.3	hypothetical protein (DUF789)
	ath_AT4G17800	interacts with	bra_A00905			ath_AT4G28160.1	hydroxyproline-rich glycoprotein family protein
	ath_AT4G17810	interacts with	bra_A00906			ath_AT4G28170.1	transmembrane protein
	ath_AT4G17830	interacts with	bra_A00907			ath_AT4G28180.1	hypothetical protein
	ath_AT4G17840	interacts with	bra_A00908			ath_AT4G28190.1	Developmental regulator%2C ULTRAPETALA
	ath_AT4G17850	interacts with	bra_A00909			ath_AT4G28190.2	Developmental regulator%2C ULTRAPETALA
	ath_AT4G17870	interacts with	bra_A00911			ath_AT4G28200.1	U3 small nucleolar RNA-associated-like protein
	ath_AT4G17880	interacts with	bra_A00912			ath_AT4G28210.1	embryo defective 1923
	ath_AT4G17890	interacts with	bra_A00913			ath_AT4G28220.1	NAD(P)H dehydrogenase B1
	ath_AT4G17900	interacts with	bra_A00915			ath_AT4G28220.2	NAD(P)H dehydrogenase B1
	ath_AT4G17905	interacts with	bra_A00916			ath_AT4G28230.1	hypothetical protein
	ath_AT4G17920	interacts with	bra_A00917			ath_AT4G28240.1	Wound-responsive family protein
	ath_AT4G17940	interacts with	bra_A00918			ath_AT4G28250.1	expansin B3
	ath_AT4G17950	interacts with	bra_A00919			ath_AT4G28250.2	expansin B3
	ath_AT4G17960	interacts with	bra_A00920			ath_AT4G28250.3	expansin B3
	ath_AT4G17980	interacts with	bra_A00921			ath_AT4G28250.4	expansin B3
	ath_AT4G18010	interacts with	bra_A00923			ath_AT4G28260.1	acyl-UDP-N-acetylglucosamine O-acyltransferase
	ath_AT4G18020	interacts with	bra_A00924			ath_AT4G28260.2	acyl-UDP-N-acetylglucosamine O-acyltransferase
	ath_AT4G18030	interacts with	bra_A00925			ath_AT4G28270.1	RING membrane-anchor 2
	ath_AT4G18040	interacts with	bra_A00926			ath_AT4G28280.1	LORELEI-LIKE-GPI ANCHORED PROTEIN 3
	ath_AT4G18100	interacts with	bra_A00927			ath_AT4G28280.2	LORELEI-LIKE-GPI ANCHORED PROTEIN 3
	ath_AT4G18120	interacts with	bra_A00928			ath_AT4G28280.3	LORELEI-LIKE-GPI ANCHORED PROTEIN 3
	ath_AT4G18130	interacts with	bra_A00929			ath_AT4G28290.1	hypothetical protein
	ath_AT4G18150	interacts with	bra_A00930			ath_AT4G28290.2	hypothetical protein
	ath_AT4G18160	interacts with	bra_A00931			ath_AT4G28300.1	formin-like protein (DUF1421)
	ath_AT4G18170	interacts with	bra_A00933			ath_AT4G28300.2	formin-like protein (DUF1421)
	ath_AT4G18190	interacts with	bra_A00934			ath_AT4G28310.1	microtubule-associated protein
	ath_AT4G18197	interacts with	bra_A00935			ath_AT4G28320.1	Glycosyl hydrolase superfamily protein
	ath_AT4G18230	interacts with	bra_A00937			ath_AT4G28330.1	pyrroline-5-carboxylate reductase
	ath_AT4G18250	interacts with	bra_A00939			ath_AT4G28350.1	Concanavalin A-like lectin protein kinase family protein
	ath_AT4G18395	interacts with	bra_A00951			ath_AT4G28365.1	early nodulin-like protein 3
	ath_AT4G18490	interacts with	bra_A00962			ath_AT4G28370.1	RING/U-box superfamily protein
	ath_AT4G18501	interacts with	bra_A00963			ath_AT4G28370.2	RING/U-box superfamily protein
	ath_AT4G18510	interacts with	bra_A00965			ath_AT4G28370.3	RING/U-box superfamily protein
	ath_AT4G18530	interacts with	bra_A00966			ath_AT4G28370.4	RING/U-box superfamily protein
	ath_AT4G18540	interacts with	bra_A00967			ath_AT4G28380.1	Leucine-rich repeat (LRR) family protein
	ath_AT4G18550	interacts with	bra_A00968			ath_AT4G28390.1	ADP/ATP carrier 3
	ath_AT4G18570	interacts with	bra_A00969			ath_AT4G28390.2	ADP/ATP carrier 3
	ath_AT4G18580	interacts with	bra_A00970			ath_AT4G28395.1	Bifunctional inhibitor/lipid-transfer protein/seed storage 2S albumin superfamily protein
	ath_AT4G18590	interacts with	bra_A00971			ath_AT4G28400.1	Protein phosphatase 2C family protein
	ath_AT4G18593	interacts with	bra_A00972			ath_AT4G28400.2	Protein phosphatase 2C family protein
	ath_AT4G18596	interacts with	bra_A00973			ath_AT4G28400.3	Protein phosphatase 2C family protein
	ath_AT4G18600	interacts with	bra_A00974			ath_AT4G28410.1	Tyrosine transaminase family protein
	ath_AT4G18610	interacts with	bra_A00975			ath_AT4G28410.2	Tyrosine transaminase family protein
	ath_AT4G18620	interacts with	bra_A00976			ath_AT4G28440.1	Nucleic acid-binding%2C OB-fold-like protein
	ath_AT4G18630	interacts with	bra_A00977			ath_AT4G28450.1	WD repeat and SOF domain-containing protein 1
	ath_AT4G18640	interacts with	bra_A00978			ath_AT4G28460.1	transmembrane protein
	ath_AT4G18650	interacts with	bra_A00979			ath_AT4G28470.1	26S proteasome regulatory subunit S2 1B
	ath_AT4G18710	interacts with	bra_A00980			ath_AT4G28480.1	DNAJ heat shock family protein
	ath_AT4G18730	interacts with	bra_A00981			ath_AT4G28480.2	DNAJ heat shock family protein
	ath_AT4G18740	interacts with	bra_A00982			ath_AT4G28485.1	transmembrane protein%2C putative (DUF679 domain membrane protein 7)
	ath_AT4G18750	interacts with	bra_A00983			ath_AT4G28485.2	transmembrane protein%2C putative (DUF679 domain membrane protein 7)
	ath_AT4G18770	interacts with	bra_A00985			ath_AT4G28500.1	NAC domain containing protein 73
	ath_AT4G18800	interacts with	bra_A00988			ath_AT4G28510.1	prohibitin 1
	ath_AT4G18810	interacts with	bra_A00992			ath_AT4G28520.1	cruciferin 3
	ath_AT4G18820	interacts with	bra_A00993			ath_AT4G28520.2	cruciferin 3
	ath_AT4G18840	interacts with	bra_A00994			ath_AT4G28520.3	cruciferin 3
	ath_AT4G18870	interacts with	bra_A00997			ath_AT4G28520.4	cruciferin 3
	ath_AT4G18890	interacts with	bra_A00998			ath_AT4G28520.5	cruciferin 3
	ath_AT4G18900	interacts with	bra_A00999			ath_AT4G28530.1	NAC domain containing protein 74
	ath_AT4G18910	interacts with	bra_A01000			ath_AT4G28530.2	NAC domain containing protein 74
	ath_AT4G18920	interacts with	bra_A01001			ath_AT4G28590.1	polyadenylate-binding protein 2-binding protein
	ath_AT4G18930	interacts with	bra_A01002			ath_AT4G28600.1	no pollen germination related 2
	ath_AT4G18950	interacts with	bra_A01003			ath_AT4G28600.2	no pollen germination related 2
	ath_AT4G18960	interacts with	bra_A01004			ath_AT4G28600.3	no pollen germination related 2
	ath_AT4G18975	interacts with	bra_A01005			ath_AT4G28610.1	phosphate starvation response 1
	ath_AT4G18980	interacts with	bra_A01006			ath_AT4G28720.1	Flavin-binding monooxygenase family protein
	ath_AT4G18990	interacts with	bra_A01007			ath_AT4G28730.1	Glutaredoxin family protein
	ath_AT4G19003	interacts with	bra_A01008			ath_AT4G28730.2	Glutaredoxin family protein
	ath_AT4G19010	interacts with	bra_A01009			ath_AT4G28750.1	Photosystem I reaction centre subunit IV / PsaE protein
	ath_AT4G19020	interacts with	bra_A01011			ath_AT4G28890.1	RING/U-box superfamily protein
	ath_AT4G19040	interacts with	bra_A01012			ath_AT4G29000.1	Tesmin/TSO1-like CXC domain-containing protein
	ath_AT4G19050	interacts with	bra_A01013			ath_AT4G29010.1	Enoyl-CoA hydratase/isomerase family
	ath_AT4G19060	interacts with	bra_A01014			ath_AT4G29020.1	glycine-rich protein
	ath_AT4G19120	interacts with	bra_A01015			ath_AT4G29020.2	glycine-rich protein
	ath_AT4G19140	interacts with	bra_A01016			ath_AT4G29033.1	Defensin-like (DEFL) family protein
	ath_AT4G19150	interacts with	bra_A01017			ath_AT4G29040.1	regulatory particle AAA-ATPase 2A
	ath_AT4G19160	interacts with	bra_A01019			ath_AT4G29060.1	elongation factor Ts family protein
	ath_AT4G19170	interacts with	bra_A01020			ath_AT4G29060.2	elongation factor Ts family protein
	ath_AT4G19180	interacts with	bra_A01021			ath_AT4G29070.1	Phospholipase A2 family protein
	ath_AT4G19185	interacts with	bra_A01022			ath_AT4G29070.2	Phospholipase A2 family protein
	ath_AT4G19190	interacts with	bra_A01023			ath_AT4G29080.1	phytochrome-associated protein 2
	ath_AT4G19200	interacts with	bra_A01024			ath_AT4G29100.1	basic helix-loop-helix (bHLH) DNA-binding superfamily protein
	ath_AT4G19210	interacts with	bra_A01027			ath_AT4G29100.2	basic helix-loop-helix (bHLH) DNA-binding superfamily protein
	ath_AT4G19230	interacts with	bra_A01028			ath_AT4G29140.1	MATE efflux family protein
	ath_AT4G19350	interacts with	bra_A01029			ath_AT4G29190.1	Zinc finger C-x8-C-x5-C-x3-H type family protein
	ath_AT4G19360	interacts with	bra_A01030			ath_AT4G29260.1	HAD superfamily%2C subfamily IIIB acid phosphatase
	ath_AT4G19370	interacts with	bra_A01033			ath_AT4G29340.1	profilin 4
	ath_AT4G19380	interacts with	bra_A01034			ath_AT4G29360.1	O-Glycosyl hydrolases family 17 protein
	ath_AT4G19390	interacts with	bra_A01035			ath_AT4G29360.2	O-Glycosyl hydrolases family 17 protein
	ath_AT4G19400	interacts with	bra_A01036			ath_AT4G29410.1	Ribosomal L28e protein family
	ath_AT4G19410	interacts with	bra_A01037			ath_AT4G29410.2	Ribosomal L28e protein family
	ath_AT4G19430	interacts with	bra_A01039			ath_AT4G29460.1	Phospholipase A2 family protein
	ath_AT4G19450	interacts with	bra_A01040			ath_AT4G29480.1	Mitochondrial ATP synthase subunit G protein
	ath_AT4G19460	interacts with	bra_A01041			ath_AT4G29510.1	arginine methyltransferase 11
	ath_AT4G19500	interacts with	bra_A01042			ath_AT4G29520.1	nucleophosmin
	ath_AT4G19540	interacts with	bra_A01044			ath_AT4G29540.1	bacterial transferase hexapeptide repeat-containing protein
	ath_AT4G19560	interacts with	bra_A01047			ath_AT4G29540.2	bacterial transferase hexapeptide repeat-containing protein
	ath_AT4G19570	interacts with	bra_A01048			ath_AT4G29540.3	bacterial transferase hexapeptide repeat-containing protein
	ath_AT4G19610	interacts with	bra_A01051			ath_AT4G29540.4	bacterial transferase hexapeptide repeat-containing protein
	ath_AT4G19620	interacts with	bra_A01053			ath_AT4G29560.1	fanconi anemia group E protein FANCE protein
	ath_AT4G19640	interacts with	bra_A01057			ath_AT4G29680.1	Alkaline-phosphatase-like family protein
	ath_AT4G19645	interacts with	bra_A01058			ath_AT4G29830.1	Transducin/WD40 repeat-like superfamily protein
	ath_AT4G19650	interacts with	bra_A01059			ath_AT4G29840.1	Pyridoxal-5'-phosphate-dependent enzyme family protein
	ath_AT4G19660	interacts with	bra_A01061			ath_AT4G29920.1	Double Clp-N motif-containing P-loop nucleoside triphosphate hydrolases superfamily protein
	ath_AT4G19670	interacts with	bra_A01062			ath_AT4G29920.2	Double Clp-N motif-containing P-loop nucleoside triphosphate hydrolases superfamily protein
	ath_AT4G19680	interacts with	bra_A01063			ath_AT4G29940.1	pathogenesis related homeodomain protein A
	ath_AT4G19700	interacts with	bra_A01067			ath_AT4G29940.2	pathogenesis related homeodomain protein A
	ath_AT4G19710	interacts with	bra_A01068			ath_AT4G29960.1	transmembrane protein
	ath_AT4G19720	interacts with	bra_A01069			ath_AT4G30010.1	ATP-dependent RNA helicase
	ath_AT4G19840	interacts with	bra_A01071			ath_AT4G30060.1	Core-2/I-branching beta-1%2C6-N-acetylglucosaminyltransferase family protein
	ath_AT4G19850	interacts with	bra_A01072			ath_AT4G30060.2	Core-2/I-branching beta-1%2C6-N-acetylglucosaminyltransferase family protein
	ath_AT4G19860	interacts with	bra_A01073			ath_AT4G30070.1	low-molecular-weight cysteine-rich 59
	ath_AT4G19890	interacts with	bra_A01075			ath_AT4G30140.1	GDSL-like Lipase/Acylhydrolase superfamily protein
	ath_AT4G19960	interacts with	bra_A01080			ath_AT4G30160.1	villin 4
	ath_AT4G19970	interacts with	bra_A01081			ath_AT4G30160.2	villin 4
	ath_AT4G19980	interacts with	bra_A01082			ath_AT4G30160.3	villin 4
	ath_AT4G19985	interacts with	bra_A01083			ath_AT4G30160.4	villin 4
	ath_AT4G19990	interacts with	bra_A01084			ath_AT4G30180.1	hypothetical protein
	ath_AT4G20000	interacts with	bra_A01085			ath_AT4G30200.1	vernalization5/VIN3-like protein
	ath_AT4G20020	interacts with	bra_A01086			ath_AT4G30200.2	vernalization5/VIN3-like protein
	ath_AT4G20030	interacts with	bra_A01087			ath_AT4G30200.3	vernalization5/VIN3-like protein
	ath_AT4G20040	interacts with	bra_A01088			ath_AT4G30200.4	vernalization5/VIN3-like protein
	ath_AT4G20060	interacts with	bra_A01090			ath_AT4G30210.1	P450 reductase 2
	ath_AT4G20090	interacts with	bra_A01091			ath_AT4G30210.2	P450 reductase 2
	ath_AT4G20110	interacts with	bra_A01092			ath_AT4G30210.3	P450 reductase 2
	ath_AT4G20140	interacts with	bra_A01093			ath_AT4G30220.1	small nuclear ribonucleoprotein F
	ath_AT4G20150	interacts with	bra_A01094			ath_AT4G30220.2	small nuclear ribonucleoprotein F
	ath_AT4G20160	interacts with	bra_A01095			ath_AT4G30240.1	Syntaxin/t-SNARE family protein
	ath_AT4G20170	interacts with	bra_A01096			ath_AT4G30260.1	Integral membrane Yip1 family protein
	ath_AT4G20190	interacts with	bra_A01097			ath_AT4G30260.2	Integral membrane Yip1 family protein
	ath_AT4G20235	interacts with	bra_A01098			ath_AT4G30260.3	Integral membrane Yip1 family protein
	ath_AT4G20280	interacts with	bra_A01102			ath_AT4G30270.1	xyloglucan endotransglucosylase/hydrolase 24
	ath_AT4G20320	interacts with	bra_A01105			ath_AT4G30280.1	xyloglucan endotransglucosylase/hydrolase 18
	ath_AT4G20325	interacts with	bra_A01106			ath_AT4G30370.1	RING/U-box superfamily protein
	ath_AT4G20350	interacts with	bra_A01107			ath_AT4G30390.1	UDP-arabinopyranose mutase
	ath_AT4G20360	interacts with	bra_A01108			ath_AT4G30410.1	sequence-specific DNA binding transcription factor
	ath_AT4G20380	interacts with	bra_A01111			ath_AT4G30410.2	sequence-specific DNA binding transcription factor
	ath_AT4G20400	interacts with	bra_A01112			ath_AT4G30420.1	nodulin MtN21 /EamA-like transporter family protein
	ath_AT4G20410	interacts with	bra_A01113			ath_AT4G30420.2	nodulin MtN21 /EamA-like transporter family protein
	ath_AT4G20420	interacts with	bra_A01114			ath_AT4G30530.1	Class I glutamine amidotransferase-like superfamily protein
	ath_AT4G20430	interacts with	bra_A01115			ath_AT4G30590.1	early nodulin-like protein 12
	ath_AT4G20440	interacts with	bra_A01116			ath_AT4G30620.1	Putative BCR%2C YbaB family COG0718
	ath_AT4G20460	interacts with	bra_A01117			ath_AT4G30640.1	RNI-like superfamily protein
	ath_AT4G20740	interacts with	bra_A01118			ath_AT4G30680.1	Initiation factor eIF-4 gamma%2C MA3
	ath_AT4G20760	interacts with	bra_A01119			ath_AT4G30770.1	Putative membrane lipoprotein
	ath_AT4G20770	interacts with	bra_A01120			ath_AT4G30780.1	ATP-dependent DNA helicase
	ath_AT4G20780	interacts with	bra_A01121			ath_AT4G30790.1	autophagy-like protein
	ath_AT4G20800	interacts with	bra_A01123			ath_AT4G30810.1	serine carboxypeptidase-like 29
	ath_AT4G20820	interacts with	bra_A01126			ath_AT4G30820.1	cyclin-dependent kinase-activating kinase assembly factor-related / CDK-activating kinase assembly factor-like protein
	ath_AT4G20830	interacts with	bra_A01128			ath_AT4G30820.10	cyclin-dependent kinase-activating kinase assembly factor-related / CDK-activating kinase assembly factor-like protein
	ath_AT4G20850	interacts with	bra_A01129			ath_AT4G30820.11	cyclin-dependent kinase-activating kinase assembly factor-related / CDK-activating kinase assembly factor-like protein
	ath_AT4G20860	interacts with	bra_A01131			ath_AT4G30820.12	cyclin-dependent kinase-activating kinase assembly factor-related / CDK-activating kinase assembly factor-like protein
	ath_AT4G20870	interacts with	bra_A01132			ath_AT4G30820.13	cyclin-dependent kinase-activating kinase assembly factor-related / CDK-activating kinase assembly factor-like protein
	ath_AT4G20880	interacts with	bra_A01133			ath_AT4G30820.14	cyclin-dependent kinase-activating kinase assembly factor-related / CDK-activating kinase assembly factor-like protein
	ath_AT4G20890	interacts with	bra_A01134			ath_AT4G30820.15	cyclin-dependent kinase-activating kinase assembly factor-related / CDK-activating kinase assembly factor-like protein
	ath_AT4G20910	interacts with	bra_A01135			ath_AT4G30820.16	cyclin-dependent kinase-activating kinase assembly factor-related / CDK-activating kinase assembly factor-like protein
	ath_AT4G20940	interacts with	bra_A01138			ath_AT4G30820.17	cyclin-dependent kinase-activating kinase assembly factor-related / CDK-activating kinase assembly factor-like protein
	ath_AT4G20970	interacts with	bra_A01139			ath_AT4G30820.18	cyclin-dependent kinase-activating kinase assembly factor-related / CDK-activating kinase assembly factor-like protein
	ath_AT4G20990	interacts with	bra_A01140			ath_AT4G30820.19	cyclin-dependent kinase-activating kinase assembly factor-related / CDK-activating kinase assembly factor-like protein
	ath_AT4G21020	interacts with	bra_A01142			ath_AT4G30820.2	cyclin-dependent kinase-activating kinase assembly factor-related / CDK-activating kinase assembly factor-like protein
	ath_AT4G21040	interacts with	bra_A01143			ath_AT4G30820.20	cyclin-dependent kinase-activating kinase assembly factor-related / CDK-activating kinase assembly factor-like protein
	ath_AT4G21060	interacts with	bra_A01146			ath_AT4G30820.21	cyclin-dependent kinase-activating kinase assembly factor-related / CDK-activating kinase assembly factor-like protein
	ath_AT4G21065	interacts with	bra_A01149			ath_AT4G30820.22	cyclin-dependent kinase-activating kinase assembly factor-related / CDK-activating kinase assembly factor-like protein
	ath_AT4G21090	interacts with	bra_A01150			ath_AT4G30820.23	cyclin-dependent kinase-activating kinase assembly factor-related / CDK-activating kinase assembly factor-like protein
	ath_AT4G21105	interacts with	bra_A01151			ath_AT4G30820.24	cyclin-dependent kinase-activating kinase assembly factor-related / CDK-activating kinase assembly factor-like protein
	ath_AT4G21110	interacts with	bra_A01153			ath_AT4G30820.25	cyclin-dependent kinase-activating kinase assembly factor-related / CDK-activating kinase assembly factor-like protein
	ath_AT4G21140	interacts with	bra_A01154			ath_AT4G30820.26	cyclin-dependent kinase-activating kinase assembly factor-related / CDK-activating kinase assembly factor-like protein
	ath_AT4G21150	interacts with	bra_A01155			ath_AT4G30820.27	cyclin-dependent kinase-activating kinase assembly factor-related / CDK-activating kinase assembly factor-like protein
	ath_AT4G21160	interacts with	bra_A01156			ath_AT4G30820.3	cyclin-dependent kinase-activating kinase assembly factor-related / CDK-activating kinase assembly factor-like protein
	ath_AT4G21170	interacts with	bra_A01158			ath_AT4G30820.4	cyclin-dependent kinase-activating kinase assembly factor-related / CDK-activating kinase assembly factor-like protein
	ath_AT4G21180	interacts with	bra_A01159			ath_AT4G30820.5	cyclin-dependent kinase-activating kinase assembly factor-related / CDK-activating kinase assembly factor-like protein
	ath_AT4G21190	interacts with	bra_A01160			ath_AT4G30820.6	cyclin-dependent kinase-activating kinase assembly factor-related / CDK-activating kinase assembly factor-like protein
	ath_AT4G21200	interacts with	bra_A01161			ath_AT4G30820.7	cyclin-dependent kinase-activating kinase assembly factor-related / CDK-activating kinase assembly factor-like protein
	ath_AT4G21210	interacts with	bra_A01162			ath_AT4G30820.8	cyclin-dependent kinase-activating kinase assembly factor-related / CDK-activating kinase assembly factor-like protein
	ath_AT4G21215	interacts with	bra_A01163			ath_AT4G30820.9	cyclin-dependent kinase-activating kinase assembly factor-related / CDK-activating kinase assembly factor-like protein
	ath_AT4G21230	interacts with	bra_A01164			ath_AT4G30860.1	SET domain group 4
	ath_AT4G21250	interacts with	bra_A01165			ath_AT4G30880.1	Bifunctional inhibitor/lipid-transfer protein/seed storage 2S albumin superfamily protein
	ath_AT4G21280	interacts with	bra_A01166			ath_AT4G30890.1	ubiquitin-specific protease 24
	ath_AT4G21300	interacts with	bra_A01167			ath_AT4G30890.2	ubiquitin-specific protease 24
	ath_AT4G21310	interacts with	bra_A01168			ath_AT4G30890.3	ubiquitin-specific protease 24
	ath_AT4G21330	interacts with	bra_A01169			ath_AT4G30930.1	Ribosomal protein L21
	ath_AT4G21340	interacts with	bra_A01170			ath_AT4G30935.1	WRKY DNA-binding protein 32
	ath_AT4G21350	interacts with	bra_A01171			ath_AT4G30950.1	fatty acid desaturase 6
	ath_AT4G21366	interacts with	bra_A01172			ath_AT4G30960.1	SOS3-interacting protein 3
	ath_AT4G21390	interacts with	bra_A01173			ath_AT4G30993.1	Calcineurin-like metallo-phosphoesterase superfamily protein
	ath_AT4G21400	interacts with	bra_A01174			ath_AT4G30993.2	Calcineurin-like metallo-phosphoesterase superfamily protein
	ath_AT4G21430	interacts with	bra_A01175			ath_AT4G30993.3	Calcineurin-like metallo-phosphoesterase superfamily protein
	ath_AT4G21440	interacts with	bra_A01176			ath_AT4G30996.1	ubiquitin-associated protein (DUF1068)
	ath_AT4G21445	interacts with	bra_A01177			ath_AT4G31020.1	alpha/beta-Hydrolases superfamily protein
	ath_AT4G21450	interacts with	bra_A01178			ath_AT4G31020.2	alpha/beta-Hydrolases superfamily protein
	ath_AT4G21470	interacts with	bra_A01179			ath_AT4G31040.1	CemA-like proton extrusion protein-like protein
	ath_AT4G21480	interacts with	bra_A01180			ath_AT4G31050.1	Biotin/lipoate A/B protein ligase family
	ath_AT4G21500	interacts with	bra_A01181			ath_AT4G31060.1	Integrase-type DNA-binding superfamily protein
	ath_AT4G21510	interacts with	bra_A01182			ath_AT4G31080.1	integral membrane metal-binding family protein (DUF2296)
	ath_AT4G21520	interacts with	bra_A01183			ath_AT4G31080.2	integral membrane metal-binding family protein (DUF2296)
	ath_AT4G21530	interacts with	bra_A01184			ath_AT4G31120.1	SHK1 binding protein 1
	ath_AT4G21550	interacts with	bra_A01185			ath_AT4G31120.2	SHK1 binding protein 1
	ath_AT4G21560	interacts with	bra_A01186			ath_AT4G31130.1	keratin-associated protein (DUF1218)
	ath_AT4G21570	interacts with	bra_A01187			ath_AT4G31150.1	endonuclease V family protein
	ath_AT4G21580	interacts with	bra_A01190			ath_AT4G31150.2	endonuclease V family protein
	ath_AT4G21585	interacts with	bra_A01191			ath_AT4G31150.3	endonuclease V family protein
	ath_AT4G21620	interacts with	bra_A01194			ath_AT4G31150.4	endonuclease V family protein
	ath_AT4G21630	interacts with	bra_A01195			ath_AT4G31160.1	DDB1-CUL4 associated factor 1
	ath_AT4G21660	interacts with	bra_A01196			ath_AT4G31170.1	Protein kinase superfamily protein
	ath_AT4G21670	interacts with	bra_A01197			ath_AT4G31170.10	Protein kinase superfamily protein
	ath_AT4G21680	interacts with	bra_A01198			ath_AT4G31170.2	Protein kinase superfamily protein
	ath_AT4G21700	interacts with	bra_A01199			ath_AT4G31170.3	Protein kinase superfamily protein
	ath_AT4G21710	interacts with	bra_A01201			ath_AT4G31170.4	Protein kinase superfamily protein
	ath_AT4G21720	interacts with	bra_A01202			ath_AT4G31170.5	Protein kinase superfamily protein
	ath_AT4G21740	interacts with	bra_A01203			ath_AT4G31170.6	Protein kinase superfamily protein
	ath_AT4G21790	interacts with	bra_A01205			ath_AT4G31170.7	Protein kinase superfamily protein
	ath_AT4G21800	interacts with	bra_A01206			ath_AT4G31170.8	Protein kinase superfamily protein
	ath_AT4G21810	interacts with	bra_A01207			ath_AT4G31170.9	Protein kinase superfamily protein
[truncated: 3,537 more rows]
