# Supplementary material for: Fibrillarin evolution through the Tree of Life: Comparative genomics and microsynteny network analyses provide new insights into the evolutionary history of Fibrillarin
Source: PLoS Comput Biol. 2020 Oct 19;16(10):e1008318. doi: 10.1371/journal.pcbi.1008318 (PMC7608942; doi:10.1371/journal.pcbi.1008318)
Supplement: S18 Table — This network was formed by all pairwise syntenic genes (Node1-Node2) found by MCScanX software. (XLSX) [file pcbi.1008318.s034.xlsx]

## Sheet: S18 Table
S18 Table. Microsynteny Network of the FIB proteins found in the Animal genomes. This network was formed by all pairwise syntenic genes (Node1-Node2) found by MCScanX software.
Total nodes: 211; Total edges: 5881
Microsynteny Network after cleaning (after depuring non-FIB sequences)					Original Microsynteny Network before cleaning (before depuring non-FIB sequences)
Node1	interacts with	Node2			block_info	Score	Source	Target	block_location
HsapA_ENST00000221801.7	interacts with	VpacA102526085			acarA_ClanA549-7b	374	ClanA102003331	acarA_ENSACAT00000016845	8ClanANW_004955468.1&acarA_GL343276.1
HsapA_ENST00000221801.7	interacts with	UmarA103661089			acarA_CporA291-0b	376	CporA100721142	acarA_ENSACAT00000016845	8CporANT_176367.1&acarA_GL343276.1
HsapA_ENST00000221801.7	interacts with	TmanA101357166			acarA_FdamA336-0b	373	FdamA104867464	acarA_ENSACAT00000016845	8FdamANW_011045128.1&acarA_GL343276.1
HsapA_ENST00000221801.7	interacts with	TchiA102476102			acarA_gekA480-3b	341	acarA_ENSACAT00000016845	gekA_rna22429	7acarA_GL343276.1&gekANW_015174913.1
HsapA_ENST00000221801.7	interacts with	SbolA101036197			acarA_HglaA462-0b	375	HglaA101723527	acarA_ENSACAT00000016845	8HglaANW_004624794.1&acarA_GL343276.1
HsapA_ENST00000221801.7	interacts with	RsinA109458061			acarA_latiA395-4b	283	acarA_ENSACAT00000016845	latiA_ENSLACT00000016639	6acarA_GL343276.1&latiAJH127066.1
HsapA_ENST00000221801.7	interacts with	RbieA108539068			acarA_NleuA33-0b	477	NleuA100593582	acarA_ENSACAT00000010874	10NleuANC_019817.1&acarA_1
HsapA_ENST00000221801.7	interacts with	rattA_ENSRNOT00000026021			acarA_onkiA563-4b	257	acarA_ENSACAT00000016845	onkiA_rna2653	6acarA_GL343276.1&onkiANC_034175.1
HsapA_ENST00000221801.7	interacts with	PvamA105300163			acarA_ontsA616-4b	260	acarA_ENSACAT00000016845	ontsA_rna30941	6acarA_GL343276.1&ontsANC_037108.1
HsapA_ENST00000221801.7	interacts with	ptroA_ENSPTRT00000020349			acarA_proA520-10b	844	acarA_ENSACAT00000016845	proA_rna9616	17acarA_GL343276.1&proANW_015386789.1
HsapA_ENST00000221801.7	interacts with	PtigA102952456			acarA_ptroA71-10b	518	acarA_ENSACAT00000010874	ptroA_ENSPTRT00000091437	11acarA_1&ptroA5
HsapA_ENST00000221801.7	interacts with	PpanA100994919			acarA_PvitA755-7b	499	PvitA_05043	acarA_ENSACAT00000016845	10PvitAscf000752&acarA_GL343276.1
HsapA_ENST00000221801.7	interacts with	PcoqA105820486			acarA_pytA352-3b	495	acarA_ENSACAT00000016845	pytA_rna14406	10acarA_GL343276.1&pytANW_006533331.1
HsapA_ENST00000221801.7	interacts with	PanuA101016415			AjubA_AmelA307-3b	297	AmelA100480588	ajubA106969268	6AmelANW_003217561.1&ajubANW_015130802.1
HsapA_ENST00000221801.7	interacts with	PaleA102897565			AjubA_AmelA584-25b	1343	AmelA100469438	ajubA106979624	27AmelANW_003218010.1&ajubANW_015131179.1
HsapA_ENST00000221801.7	interacts with	PabeA100440539			AjubA_AnanA344-3b	490	AnanA105723135	ajubA106969268	10AnanANW_012174646.1&ajubANW_015130802.1
HsapA_ENST00000221801.7	interacts with	OorcA101273949			AjubA_BacuA159-5b	444	BacuA103018175	ajubA106969268	9BacuANW_006725699.1&ajubANW_015130802.1
HsapA_ENST00000221801.7	interacts with	OgarA100962841			AjubA_BacuA383-5b	1092	BacuA103006881	ajubA106979624	22BacuANW_006726710.1&ajubANW_015131179.1
HsapA_ENST00000221801.7	interacts with	OariA101117097			AjubA_BbisA401-15b	2134	BbisA104995350	ajubA106979624	43BbisANW_011494852.1&ajubANW_015131179.1
HsapA_ENST00000221801.7	interacts with	NleuA100590986			AjubA_BbubA206-2b	946	BbubA102394736	ajubA106979624	19BbubANW_005784276.1&ajubANW_015131179.1
HsapA_ENST00000221801.7	interacts with	NgalA103750749			AjubA_BindA554-13b	1884	BindA109572467	ajubA106979624	38BindANC_032667.1&ajubANW_015131179.1
HsapA_ENST00000221801.7	interacts with	mpahA_MGP_PahariEiJ_T0015209			AjubA_BmutA151-14b	942	BmutA102266140	ajubA106979624	19BmutANW_005393200.1&ajubANW_015131179.1
HsapA_ENST00000221801.7	interacts with	MnemA105495353			AjubA_btauA503-16b	2082	ajubA106979624	btauA_ENSBTAT00000003340	42ajubANW_015131179.1&btauA18
HsapA_ENST00000221801.7	interacts with	MnatA107534148			AjubA_CangA381-3b	494	CangA105515819	ajubA106969268	10CangANW_012115932.1&ajubANW_015130802.1
HsapA_ENST00000221801.7	interacts with	MmusA14113			AjubA_CangA483-16b	2073	CangA105519170	ajubA106979624	42CangANW_012116710.1&ajubANW_015131179.1
HsapA_ENST00000221801.7	interacts with	MmurA105876783			AjubA_CasiA370-5b	442	CasiA102826383	ajubA106969268	9CasiANW_006408589.1&ajubANW_015130802.1
HsapA_ENST00000221801.7	interacts with	MmulA700286			AjubA_CasiA606-26b	2038	CasiA102821088	ajubA106979624	41CasiANW_006408686.1&ajubANW_015131179.1
HsapA_ENST00000221801.7	interacts with	MmarA107151468			AjubA_CatyA345-1b	1440	CatyA105597964	ajubA106979624	29CatyANW_012002193.1&ajubANW_015131179.1
HsapA_ENST00000221801.7	interacts with	MlucA102428087			AjubA_CatyA699-3b	492	CatyA105581621	ajubA106969268	10CatyANW_012007035.1&ajubANW_015130802.1
HsapA_ENST00000221801.7	interacts with	MleuA105542446			AjubA_CbacA167-16b	2142	CbacA105062848	ajubA106979624	43CbacANW_011511566.1&ajubANW_015131179.1
HsapA_ENST00000221801.7	interacts with	mimuA_rna63867			AjubA_CbacA815-3b	495	CbacA105082631	ajubA106969268	10CbacANW_011544898.1&ajubANW_015130802.1
HsapA_ENST00000221801.7	interacts with	MfasA101865163			AjubA_CdroA297-5b	444	CdroA105089393	ajubA106969268	9CdroANW_011591192.1&ajubANW_015130802.1
HsapA_ENST00000221801.7	interacts with	MbraA102254785			AjubA_CdroA443-16b	2133	CdroA105093329	ajubA106979624	43CdroANW_011591367.1&ajubANW_015131179.1
HsapA_ENST00000221801.7	interacts with	LvexA103086744			AjubA_cecaA219-3b	290	ajubA106969268	cecaA_ENSCCAT00000049449	6ajubANW_015130802.1&cecaAKV389512.1
HsapA_ENST00000221801.7	interacts with	LafrA100672949			AjubA_cecaA565-3b	292	ajubA106979624	cecaA_ENSCCAT00000005412	6ajubANW_015131179.1&cecaAKV389732.1
HsapA_ENST00000221801.7	interacts with	JjacA101616380			AjubA_CferA235-16b	1643	CferA102510115	ajubA106979624	33CferANW_006210514.1&ajubANW_015131179.1
HsapA_ENST00000221801.7	interacts with	ictiA_ENSSTOT00000037798			AjubA_CferA888-2b	297	CferA102506713	ajubA106969268	6CferANW_006212964.1&ajubANW_015130802.1
HsapA_ENST00000221801.7	interacts with	cecaA_ENSCCAT00000005412			AjubA_CgriA74-4b	298	CgriA100767429	ajubA106969268	6CgriANW_003613626.1&ajubANW_015130802.1
HsapA_ENST00000221801.7	interacts with	cecaA_ENSCCAT00000005412			AjubA_CgriA502-1b	1343	CgriA100765730	ajubA106979624	27CgriANW_003614129.1&ajubANW_015131179.1
HsapA_ENST00000221801.7	interacts with	btauA_ENSBTAT00000003340			AjubA_ChirA568-16b	2132	ChirA102185595	ajubA106979624	43ChirANC_030825.1&ajubANW_015131179.1
HsapA_ENST00000338333.4	interacts with	TchiA102473107			AjubA_CjacA72-3b	340	CjacA100414467	ajubA106969268	7CjacANC_013897.1&ajubANW_015130802.1
HsapA_ENST00000338333.4	interacts with	SscrA100512568			AjubA_ClanA83-3b	493	ClanA102022676	ajubA106969268	10ClanANW_004955408.1&ajubANW_015130802.1
HsapA_ENST00000338333.4	interacts with	ptroA_ENSPTRT00000091437			AjubA_ClanA845-26b	1386	ClanA102022440	ajubA106979624	28ClanANW_004955578.1&ajubANW_015131179.1
HsapA_ENST00000338333.4	interacts with	PtigA102955777			AjubA_ClupA24-24b	2038	ClupA476460	ajubA106979624	41ClupANC_006583.3&ajubANW_015131179.1
HsapA_ENST00000338333.4	interacts with	PmanA102919743			AjubA_ClupA113-5b	438	ClupA489134	ajubA106969268	9ClupANC_006586.3&ajubANW_015130802.1
HsapA_ENST00000338333.4	interacts with	PaleA102892896			AjubA_CporA59-1b	1434	CporA100722585	ajubA106979624	29CporANT_176262.1&ajubANW_015131179.1
HsapA_ENST00000338333.4	interacts with	NgalA103731737			AjubA_CporA583-4b	547	CporA100713850	ajubA106969268	11CporANT_176402.1&ajubANW_015130802.1
HsapA_ENST00000338333.4	interacts with	MochA102001539			AjubA_CsabA161-16b	2023	CsabA103234689	ajubA106979624	41CsabANC_023647.1&ajubANW_015131179.1
HsapA_ENST00000338333.4	interacts with	MmarA107147967			AjubA_CsabA655-3b	493	CsabA103244941	ajubA106969268	10CsabANC_023664.1&ajubANW_015130802.1
HsapA_ENST00000338333.4	interacts with	LafrA100654843			AjubA_CsimA333-5b	444	CsimA101394638	ajubA106969268	9CsimANW_004454181.1&ajubANW_015130802.1
HsapA_ENST00000338333.4	interacts with	cecaA_ENSCCAT00000049449			AjubA_CsimA763-17b	2189	CsimA101391377	ajubA106979624	44CsimANW_004454263.1&ajubANW_015131179.1
HsapA_ENST00000338333.4	interacts with	ajubA106969268			AjubA_CsyrA140-3b	298	CsyrA103257106	ajubA106969268	6CsyrANW_007245638.1&ajubANW_015130802.1
tnigA_ENSTNIT00000014819	interacts with	trubA_ENSTRUT00000010529			AjubA_DordA831-4b	870	DordA106000912	ajubA106979624	18DordANW_012267465.1&ajubANW_015131179.1
nanA_rna13157	interacts with	xtroA_ENSXETT00000033811			AjubA_EasiA393-5b	493	EasiA106837388	ajubA106969268	10EasiANW_014638037.1&ajubANW_015130802.1
nanA_rna13157	interacts with	xlaeA_rna42002			AjubA_EasiA592-15b	2125	EasiA106843284	ajubA106979624	43EasiANW_014638223.1&ajubANW_015131179.1
ontsA_rna79101	interacts with	salpA_rna11254			AjubA_EcabA375-15b	2126	EcabA100064571	ajubA106979624	43EcabANC_009153.2&ajubANW_015131179.1
ontsA_rna5628	interacts with	salpA_rna11254			AjubA_EcabA491-5b	494	EcabA100147144	ajubA106969268	10EcabANC_009157.2&ajubANW_015130802.1
ontsA_rna5628	interacts with	pretA_rna34304			AjubA_EedwA769-1b	1336	EedwA102853164	ajubA106979624	27EedwANW_006400052.1&ajubANW_015131179.1
ontsA_rna5628	interacts with	ontsA_rna79101			AjubA_EeurA295-5b	446	EeurA103111581	ajubA106969268	9EeurANW_006804056.1&ajubANW_015130802.1
ontsA_rna5628	interacts with	ontsA_rna30941			AjubA_EfusA155-24b	1888	EfusA103284318	ajubA106979624	38EfusANW_007370661.1&ajubANW_015131179.1
daniA_ENSDART00000076030	interacts with	icpuA_rna44358			AjubA_EfusA386-5b	442	EfusA103291624	ajubA106969268	9EfusANW_007370693.1&ajubANW_015130802.1
nofuA_rna10700	interacts with	tnigA_ENSTNIT00000014819			AjubA_EprzA561-3b	645	EprzA103558852	ajubA106979624	13EprzANW_007674776.1&ajubANW_015131179.1
nofuA_rna10700	interacts with	salpA_rna11282			AjubA_EtelA539-15b	2033	EtelA101643422	ajubA106979624	41EtelANW_004558746.1&ajubANW_015131179.1
PcoqA105819496	interacts with	VpacA102538203			AjubA_FcatA19-5b	439	FcatA101085349	ajubA106969268	9FcatANC_018723.2&ajubANW_015130802.1
PcoqA105819496	interacts with	TmanA101359170			AjubA_FcatA666-25b	2074	FcatA101094807	ajubA106979624	42FcatANC_018737.2&ajubANW_015131179.1
PcoqA105819496	interacts with	RsinA109451694			AjubA_FdamA199-5b	439	FdamA104860995	ajubA106969268	9FdamANW_011044628.1&ajubANW_015130802.1
PcoqA105819496	interacts with	rattA_ENSRNOT00000020554			AjubA_FdamA851-28b	2132	FdamA104855606	ajubA106979624	43FdamANW_011047817.1&ajubANW_015131179.1
PcoqA105819496	interacts with	mpahA_MGP_PahariEiJ_T0032929			AjubA_GgorA230-3b	493	GgorA101133043	ajubA106969268	10GgorANC_018429.2&ajubANW_015130802.1
olatA_ENSORLT00000004235	interacts with	trubA_ENSTRUT00000010529			AjubA_GgorA735-14b	1972	GgorA101134346	ajubA106979624	40GgorANC_018443.2&ajubANW_015131179.1
olatA_ENSORLT00000004235	interacts with	tnigA_ENSTNIT00000014819			AjubA_GvarA62-16b	1636	GvarA103598551	ajubA106979624	33GvarANW_007726204.1&ajubANW_015131179.1
olatA_ENSORLT00000004235	interacts with	salpA_rna11254			AjubA_HarmA91-4b	547	HarmA109379383	ajubA106969268	11HarmANW_017731375.1&ajubANW_015130802.1
olatA_ENSORLT00000004235	interacts with	pretA_rna34304			AjubA_HarmA787-1b	1345	HarmA109374850	ajubA106979624	27HarmANW_017732217.1&ajubANW_015131179.1
betA_BSP_11432	interacts with	trubA_ENSTRUT00000010529			AjubA_HglaA46-5b	437	HglaA101711578	ajubA106969268	9HglaANW_004624733.1&ajubANW_015130802.1
betA_BSP_11432	interacts with	salpA_rna11254			AjubA_HglaA836-1b	1388	HglaA101716171	ajubA106979624	28HglaANW_004624925.1&ajubANW_015131179.1
betA_BSP_11432	interacts with	pretA_rna34304			AjubA_ictiA193-4b	345	ajubA106969268	ictiA_ENSSTOT00000036263	7ajubANW_015130802.1&ictiAJH393432.1
betA_BSP_11432	interacts with	onkiA_rna24445			AjubA_ictiA500-14b	1968	ajubA106979624	ictiA_ENSSTOT00000037798	40ajubANW_015131179.1&ictiAJH393471.1
betA_BSP_11432	interacts with	onilA_ENSONIT00000010137			AjubA_JjacA413-4b	395	JjacA101610151	ajubA106969268	8JjacANW_004504352.1&ajubANW_015130802.1
betA_BSP_11432	interacts with	olatA_ENSORLT00000004235			AjubA_JjacA764-25b	1887	JjacA101616380	ajubA106979624	38JjacANW_004504458.1&ajubANW_015131179.1
betA_BSP_11432	interacts with	mzebA_rna20166			AjubA_LafrA36-3b	496	LafrA100654843	ajubA106969268	10LafrANW_003573421.1&ajubANW_015130802.1
betA_BSP_11432	interacts with	cyseA_rna27071			AjubA_LafrA730-13b	2084	LafrA100672949	ajubA106979624	42LafrANW_003573519.1&ajubANW_015131179.1
BbubA102412837	interacts with	ChirA102171062			AjubA_LvexA75-3b	493	LvexA103077133	ajubA106969268	10LvexANW_006772699.1&ajubANW_015130802.1
BbubA102412837	interacts with	btauA_ENSBTAT00000006113			AjubA_LvexA413-25b	1344	LvexA103086744	ajubA106979624	27LvexANW_006786304.1&ajubANW_015131179.1
BbubA102412837	interacts with	BmutA102271463			AjubA_LwedA704-12b	1143	LwedA102742215	ajubA106979624	23LwedANW_006384689.1&ajubANW_015131179.1
BbubA102412837	interacts with	BindA109562284			AjubA_MaurA300-3b	494	MaurA101827922	ajubA106969268	10MaurANW_004801634.1&ajubANW_015130802.1
BmutA102271463	interacts with	ChirA102171062			AjubA_MaurA775-15b	798	MaurA101837031	ajubA106979624	16MaurANW_004801819.1&ajubANW_015131179.1
BmutA102271463	interacts with	btauA_ENSBTAT00000006113			AjubA_mberA476-14b	1992	ajubA106979624	mberA_evm.model.scaffold351.15227	40ajubANW_015131179.1&mberAscaffold351
pretA_rna34304	interacts with	salpA_rna11254			AjubA_MbraA370-25b	1973	MbraA102254785	ajubA106979624	40MbraANW_005360548.1&ajubANW_015131179.1
pretA_rna34304	interacts with	salpA_rna11282			AjubA_MbraA420-3b	294	MbraA102263725	ajubA106969268	6MbraANW_005362269.1&ajubANW_015130802.1
onkiA_rna24445	interacts with	salpA_rna11282			AjubA_MdavA383-6b	396	MdavA102773914	ajubA106979624	8MdavANW_006290668.1&ajubANW_015131179.1
onkiA_rna24445	interacts with	salpA_rna11254			AjubA_MfasA274-3b	491	MfasA102122442	ajubA106969268	10MfasANC_022277.1&ajubANW_015130802.1
onkiA_rna24445	interacts with	pretA_rna34304			AjubA_MfasA735-14b	1926	MfasA101865163	ajubA106979624	39MfasANC_022290.1&ajubANW_015131179.1
onilA_ENSONIT00000010137	interacts with	pretA_rna34304			AjubA_mimuA190-3b	456	ajubA106969268	mimuA_rna64533	10ajubANW_015130802.1&mimuANC_033682.1
mzebA_rna20166	interacts with	trubA_ENSTRUT00000010529			AjubA_mimuA512-15b	1994	ajubA106979624	mimuA_rna63867	42ajubANW_015131179.1&mimuANC_033681.1
mzebA_rna20166	interacts with	salpA_rna11254			AjubA_MleuA27-25b	1336	MleuA105542446	ajubA106979624	27MleuANW_012098765.1&ajubANW_015131179.1
mzebA_rna20166	interacts with	pretA_rna34304			AjubA_MleuA63-3b	296	MleuA105552273	ajubA106969268	6MleuANW_012099765.1&ajubANW_015130802.1
mzebA_rna20166	interacts with	onilA_ENSONIT00000010137			AjubA_MlucA480-15b	1380	MlucA102428087	ajubA106979624	28MlucANW_005871233.1&ajubANW_015131179.1
mzebA_rna20166	interacts with	nofuA_rna10700			AjubA_MmarA479-5b	444	MmarA107147967	ajubA106969268	9MmarANW_015351241.1&ajubANW_015130802.1
esoxA_rna43155	interacts with	salpA_rna11254			AjubA_MmarA600-25b	1984	MmarA107151468	ajubA106979624	40MmarANW_015351255.1&ajubANW_015131179.1
esoxA_rna43155	interacts with	ontsA_rna79101			AjubA_MmulA284-3b	442	MmulA703625	ajubA106969268	9MmulANC_027898.1&ajubANW_015130802.1
esoxA_rna43155	interacts with	ontsA_rna30941			AjubA_MmulA758-16b	2109	MmulA700286	ajubA106979624	43MmulANC_027911.1&ajubANW_015131179.1
esoxA_rna43155	interacts with	ontsA_rna5628			AjubA_MmurA710-26b	2081	MmurA105876783	ajubA106979624	42MmurANC_033681.1&ajubANW_015131179.1
esoxA_rna43155	interacts with	onkiA_rna24445			AjubA_MmurA728-3b	469	MmurA105880138	ajubA106969268	10MmurANC_033682.1&ajubANW_015130802.1
esoxA_rna43155	interacts with	onkiA_rna2653			AjubA_MmusA336-27b	2161	MmusA14113	ajubA106979624	44MmusANC_000073.6&ajubANW_015131179.1
esoxA_rna43155	interacts with	latiA_ENSLACT00000016639			AjubA_MmusA504-5b	437	MmusA237730	ajubA106969268	9MmusANC_000077.6&ajubANW_015130802.1
cyseA_rna27071	interacts with	trubA_ENSTRUT00000010529			AjubA_MnatA474-14b	1986	MnatA107534148	ajubA106979624	40MnatANW_015504452.1&ajubANW_015131179.1
cyseA_rna27071	interacts with	salpA_rna11282			AjubA_MnatA610-3b	495	MnatA107537861	ajubA106969268	10MnatANW_015504570.1&ajubANW_015130802.1
cyseA_rna27071	interacts with	pretA_rna34304			AjubA_MnemA326-27b	2114	MnemA105495353	ajubA106979624	43MnemANW_012011689.1&ajubANW_015131179.1
cyseA_rna27071	interacts with	onilA_ENSONIT00000010137			AjubA_MnemA789-3b	436	MnemA105480836	ajubA106969268	9MnemANW_012018466.1&ajubANW_015130802.1
cyseA_rna27071	interacts with	nofuA_rna10700			AjubA_MochA199-5b	494	MochA102001539	ajubA106969268	10MochANC_022014.1&ajubANW_015130802.1
cyseA_rna27071	interacts with	mzebA_rna20166			AjubA_MochA859-15b	895	MochA101990021	ajubA106979624	18MochANW_004949201.1&ajubANW_015131179.1
cargA_CF_GLEAN_10004946	interacts with	pretA_rna34304			AjubA_modoA556-13b	787	ajubA106979624	modoA_rna42815	16ajubANW_015131179.1&modoANC_008804.1
cargA_CF_GLEAN_10004946	interacts with	onilA_ENSONIT00000010137			AjubA_mpahA195-3b	441	ajubA106969268	mpahA_MGP_PahariEiJ_T0032929	9ajubANW_015130802.1&mpahA14
cargA_CF_GLEAN_10004946	interacts with	mzebA_rna20166			AjubA_mpahA503-13b	1828	ajubA106979624	mpahA_MGP_PahariEiJ_T0015209	38ajubANW_015131179.1&mpahA1
cargA_CF_GLEAN_10004946	interacts with	cyseA_rna27071			AjubA_mputA191-4b	495	ajubA106969268	mputA_ENSMPUT00000013155	10ajubANW_015130802.1&mputAGL896898.1
aocA_AMPOCE_00002282-RA	interacts with	pretA_rna34304			AjubA_NgalA180-3b	297	NgalA103731737	ajubA106969268	6NgalANW_008335437.1&ajubANW_015130802.1
aocA_AMPOCE_00002282-RA	interacts with	onkiA_rna24445			AjubA_NgalA770-14b	2037	NgalA103750749	ajubA106979624	41NgalANW_008355971.1&ajubANW_015131179.1
aocA_AMPOCE_00002282-RA	interacts with	onilA_ENSONIT00000010137			AjubA_NleuA54-5b	443	NleuA100593582	ajubA106969268	9NleuANC_019817.1&ajubANW_015130802.1
aocA_AMPOCE_00002282-RA	interacts with	mzebA_rna20166			AjubA_NleuA593-14b	1983	NleuA100590986	ajubA106979624	40NleuANC_019832.1&ajubANW_015131179.1
aocA_AMPOCE_00002282-RA	interacts with	esoxA_rna43155			AjubA_OafeA263-3b	494	OafeA103196095	ajubA106969268	10OafeANW_006921649.1&ajubANW_015130802.1
aocA_AMPOCE_00002282-RA	interacts with	cyseA_rna27071			AjubA_OariA539-16b	2161	OariA101117097	ajubA106979624	44OariANC_019471.2&ajubANW_015131179.1
aocA_AMPOCE_00002282-RA	interacts with	cargA_CF_GLEAN_10004946			AjubA_OcunA125-3b	496	OcunA100356537	ajubA106969268	10OcunANC_013671.1&ajubANW_015130802.1
SbolA101036197	interacts with	SscrA100626002			AjubA_OcunA774-13b	746	OcunA100342094	ajubA106979624	15OcunANW_003159538.1&ajubANW_015131179.1
SbolA101036197	interacts with	cecaA_ENSCCAT00000005412			AjubA_OgarA63-5b	444	OgarA100947822	ajubA106969268	9OgarANW_003852398.1&ajubANW_015130802.1
DnovA101421603	interacts with	VpacA102538203			AjubA_OgarA804-26b	2037	OgarA100962841	ajubA106979624	41OgarANW_003852628.1&ajubANW_015131179.1
DnovA101421603	interacts with	UmarA103664789			AjubA_OorcA283-24b	1887	OorcA101273949	ajubA106979624	38OorcANW_004438455.1&ajubANW_015131179.1
DnovA101421603	interacts with	TmanA101359170			AjubA_OorcA308-3b	494	OorcA101271851	ajubA106969268	10OorcANW_004438462.1&ajubANW_015130802.1
DnovA101421603	interacts with	SscrA100512568			AjubA_OpriA403-5b	444	OpriA101528950	ajubA106969268	9OpriANW_004535463.1&ajubANW_015130802.1
DnovA101421603	interacts with	RsinA109451694			AjubA_OrosA17-5b	443	OrosA101385030	ajubA106969268	9OrosANW_004450268.1&ajubANW_015130802.1
DnovA101421603	interacts with	rattA_ENSRNOT00000020554			AjubA_OrosA141-26b	2187	OrosA101376987	ajubA106979624	44OrosANW_004450317.1&ajubANW_015131179.1
DnovA101421603	interacts with	PvamA105289881			AjubA_PabeA224-3b	489	PabeA100451945	ajubA106969268	10PabeANC_012596.1&ajubANW_015130802.1
DnovA101421603	interacts with	ptroA_ENSPTRT00000091437			AjubA_PabeA703-13b	2018	PabeA100440539	ajubA106979624	41PabeANC_012610.1&ajubANW_015131179.1
DnovA101421603	interacts with	PtigA102955777			AjubA_PaleA51-14b	2037	PaleA102897565	ajubA106979624	41PaleANW_006430730.1&ajubANW_015131179.1
DnovA101421603	interacts with	PparA109267462			AjubA_PaleA90-3b	497	PaleA102892896	ajubA106969268	10PaleANW_006431919.1&ajubANW_015130802.1
DnovA101421603	interacts with	PpanA100990907			AjubA_PanuA263-3b	435	PanuA101013083	ajubA106969268	9PanuANC_018157.1&ajubANW_015130802.1
DnovA101421603	interacts with	PmanA102919743			AjubA_PanuA713-16b	2120	PanuA101016415	ajubA106979624	43PanuANC_018170.1&ajubANW_015131179.1
DnovA101421603	interacts with	PanuA101013083			AjubA_PcoqA658-25b	2032	PcoqA105820486	ajubA106979624	41PcoqANW_012151174.1&ajubANW_015131179.1
DnovA101421603	interacts with	PaleA102892896			AjubA_PmanA46-3b	345	PmanA102919743	ajubA106969268	7PmanANW_006501050.1&ajubANW_015130802.1
DnovA101421603	interacts with	OrosA101385030			AjubA_PpanA228-3b	493	PpanA100990907	ajubA106969268	10PpanANC_027873.1&ajubANW_015130802.1
DnovA101421603	interacts with	OpriA101528950			AjubA_PpanA721-15b	2129	PpanA100994919	ajubA106979624	43PpanANC_027887.1&ajubANW_015131179.1
DnovA101421603	interacts with	OorcA101271851			AjubA_PparA210-3b	488	PparA109267462	ajubA106969268	10PparANW_017619863.1&ajubANW_015130802.1
DnovA101421603	interacts with	OgarA100947822			AjubA_PparA693-16b	2088	PparA109256603	ajubA106979624	42PparANW_017619988.1&ajubANW_015131179.1
DnovA101421603	interacts with	OcunA100356537			AjubA_PtigA164-4b	546	PtigA102955777	ajubA106969268	11PtigANW_006711788.1&ajubANW_015130802.1
DnovA101421603	interacts with	NleuA100593582			AjubA_PtigA466-1b	1343	PtigA102952456	ajubA106979624	27PtigANW_006711944.1&ajubANW_015131179.1
DnovA101421603	interacts with	mputA_ENSMPUT00000013155			AjubA_ptroA188-3b	487	ajubA106969268	ptroA_ENSPTRT00000091437	10ajubANW_015130802.1&ptroA5
DnovA101421603	interacts with	mpahA_MGP_PahariEiJ_T0032929			AjubA_ptroA497-15b	2039	ajubA106979624	ptroA_ENSPTRT00000020349	42ajubANW_015131179.1&ptroA19
DnovA101421603	interacts with	MnemA105480836			AjubA_PvamA136-5b	441	PvamA105289881	ajubA106969268	9PvamANW_011888811.1&ajubANW_015130802.1
DnovA101421603	interacts with	MnatA107537861			AjubA_PvamA522-24b	1884	PvamA105300163	ajubA106979624	38PvamANW_011888984.1&ajubANW_015131179.1
DnovA101421603	interacts with	MmusA237730			AjubA_rattA197-3b	497	ajubA106969268	rattA_ENSRNOT00000020554	10ajubANW_015130802.1&rattA10
DnovA101421603	interacts with	MmulA703625			AjubA_rattA516-2b	1403	ajubA106979624	rattA_ENSRNOT00000026021	29ajubANW_015131179.1&rattA1
DnovA101421603	interacts with	MmarA107147967			AjubA_RbieA428-15b	2025	RbieA108539068	ajubA106979624	41RbieANW_016808836.1&ajubANW_015131179.1
DnovA101421603	interacts with	MleuA105552273			AjubA_RbieA642-3b	493	RbieA108513601	ajubA106969268	10RbieANW_016814045.1&ajubANW_015130802.1
DnovA101421603	interacts with	MfasA102122442			AjubA_RsinA42-3b	496	RsinA109451694	ajubA106969268	10RsinANW_017738933.1&ajubANW_015130802.1
DnovA101421603	interacts with	MbraA102263725			AjubA_RsinA569-25b	1987	RsinA109458061	ajubA106979624	40RsinANW_017739251.1&ajubANW_015131179.1
DnovA101421603	interacts with	MaurA101827922			AjubA_SbolA578-5b	441	SbolA101040282	ajubA106969268	9SbolANW_003943685.1&ajubANW_015130802.1
DnovA101421603	interacts with	LafrA100654843			AjubA_SscrA335-2b	1123	SscrA100626002	ajubA106979624	23SscrANC_010448.3&ajubANW_015131179.1
DnovA101421603	interacts with	JjacA101610151			AjubA_SscrA755-5b	378	SscrA100512568	ajubA106969268	8SscrANC_010458.3&ajubANW_015130802.1
DnovA101421603	interacts with	HglaA101711578			AjubA_TchiA26-16b	936	TchiA102476102	ajubA106979624	19TchiANW_006159471.1&ajubANW_015131179.1
DnovA101421603	interacts with	GgorA101133043			AjubA_TchiA260-5b	443	TchiA102473107	ajubA106969268	9TchiANW_006159712.1&ajubANW_015130802.1
DnovA101421603	interacts with	FdamA104860995			AjubA_TmanA95-5b	444	TmanA101359170	ajubA106969268	9TmanANW_004443947.1&ajubANW_015130802.1
DnovA101421603	interacts with	FcatA101085349			AjubA_TmanA715-13b	690	TmanA101357166	ajubA106979624	14TmanANW_004444143.1&ajubANW_015131179.1
DnovA101421603	interacts with	EfusA103291624			AjubA_UmarA207-15b	2087	UmarA103661089	ajubA106979624	42UmarANW_007907093.1&ajubANW_015131179.1
DnovA101421603	interacts with	EcabA100147144			AjubA_UmarA314-5b	443	UmarA103664789	ajubA106969268	9UmarANW_007907126.1&ajubANW_015130802.1
DnovA101421603	interacts with	cecaA_ENSCCAT00000049449			AjubA_VpacA103-5b	444	VpacA102538203	ajubA106969268	9VpacANW_005882716.1&ajubANW_015130802.1
DnovA101421603	interacts with	btauA_ENSBTAT00000006113			AjubA_VpacA673-26b	2038	VpacA102526085	ajubA106979624	41VpacANW_005882905.1&ajubANW_015131179.1
CjacA100412824	interacts with	HsapA_ENST00000221801.7			allA_falA296-4b	285	allA_rna22666	falA_ENSP00000221801	6allANW_017710652.1&falAscaffold374_1
CjacA100412824	interacts with	VpacA102526085			allA_peloA338-4b	332	allA_rna22666	peloA_ENSPSIT00000005067	7allANW_017710652.1&peloAJH210439.1
CjacA100412824	interacts with	TchiA102476102			AmelA_AnanA302-3b	296	AmelA100480588	AnanA105723135	6AmelANW_003217561.1&AnanANW_012174646.1
CjacA100412824	interacts with	SscrA100626002			AmelA_BacuA301-3b	297	AmelA100480588	BacuA103018175	6AmelANW_003217561.1&BacuANW_006725699.1
CjacA100412824	interacts with	SbolA101036197			AmelA_BacuA571-7b	450	AmelA100469438	BacuA103006881	9AmelANW_003218010.1&BacuANW_006726710.1
CjacA100412824	interacts with	ptroA_ENSPTRT00000020349			AmelA_BbisA538-37b	1934	AmelA100469438	BbisA104995350	39AmelANW_003218010.1&BbisANW_011494852.1
CjacA100412824	interacts with	PpanA100994919			AmelA_BbubA576-17b	947	AmelA100469438	BbubA102394736	19AmelANW_003218010.1&BbubANW_005784276.1
CjacA100412824	interacts with	PcoqA105820486			AmelA_BindA541-34b	1780	AmelA100469438	BindA109572467	36AmelANW_003218010.1&BindANC_032667.1
CjacA100412824	interacts with	PanuA101016415			AmelA_BmutA592-4b	299	AmelA100469438	BmutA102266140	6AmelANW_003218010.1&BmutANW_005393200.1
CjacA100412824	interacts with	PabeA100440539			AmelA_btauA557-36b	1883	AmelA100469438	btauA_ENSBTAT00000003340	38AmelANW_003218010.1&btauA18
CjacA100412824	interacts with	OgarA100962841			AmelA_CangA308-3b	296	AmelA100480588	CangA105515819	6AmelANW_003217561.1&CangANW_012115932.1
CjacA100412824	interacts with	NleuA100590986			AmelA_CangA572-25b	1340	AmelA100469438	CangA105519170	27AmelANW_003218010.1&CangANW_012116710.1
CjacA100412824	interacts with	mpahA_MGP_PahariEiJ_T0015209			AmelA_CasiA279-3b	296	AmelA100480588	CasiA102826383	6AmelANW_003217561.1&CasiANW_006408589.1
CjacA100412824	interacts with	MnemA105495353			AmelA_CasiA536-35b	1837	AmelA100469438	CasiA102821088	37AmelANW_003218010.1&CasiANW_006408686.1
CjacA100412824	interacts with	MmusA14113			AmelA_CatyA282-3b	295	AmelA100480588	CatyA105581621	6AmelANW_003217561.1&CatyANW_012007035.1
CjacA100412824	interacts with	MmurA105876783			AmelA_CatyA548-39b	2028	AmelA100469438	CatyA105597964	41AmelANW_003218010.1&CatyANW_012002193.1
CjacA100412824	interacts with	MmulA700286			AmelA_CbacA290-3b	296	AmelA100480588	CbacA105082631	6AmelANW_003217561.1&CbacANW_011544898.1
CjacA100412824	interacts with	mimuA_rna63867			AmelA_CbacA562-37b	1937	AmelA100469438	CbacA105062848	39AmelANW_003218010.1&CbacANW_011511566.1
CjacA100412824	interacts with	MfasA101865163			AmelA_CdroA326-3b	297	AmelA100480588	CdroA105089393	6AmelANW_003217561.1&CdroANW_011591192.1
CjacA100412824	interacts with	FdamA104855606			AmelA_CdroA615-37b	1931	AmelA100469438	CdroA105093329	39AmelANW_003218010.1&CdroANW_011591367.1
CjacA100412824	interacts with	CsabA103234689			AmelA_cecaA305-3b	290	AmelA100480588	cecaA_ENSCCAT00000049449	6AmelANW_003217561.1&cecaAKV389512.1
CjacA100412824	interacts with	cecaA_ENSCCAT00000005412			AmelA_CferA616-17b	948	AmelA100469438	CferA102510115	19AmelANW_003218010.1&CferANW_006210514.1
ChirA102171062	interacts with	VpacA102538203			AmelA_CgriA541-25b	1338	AmelA100469438	CgriA100765730	27AmelANW_003218010.1&CgriANW_003614129.1
ChirA102171062	interacts with	UmarA103664789			AmelA_ChirA557-36b	1878	AmelA100469438	ChirA102185595	38AmelANW_003218010.1&ChirANC_030825.1
ChirA102171062	interacts with	TmanA101359170			AmelA_CjacA283-3b	292	AmelA100480588	CjacA100414467	6AmelANW_003217561.1&CjacANC_013897.1
ChirA102171062	interacts with	SscrA100512568			AmelA_ClanA291-3b	296	AmelA100480588	ClanA102022676	6AmelANW_003217561.1&ClanANW_004955408.1
ChirA102171062	interacts with	RsinA109451694			AmelA_ClanA569-29b	1533	AmelA100469438	ClanA102022440	31AmelANW_003218010.1&ClanANW_004955578.1
ChirA102171062	interacts with	rattA_ENSRNOT00000020554			AmelA_ClupA268-3b	294	AmelA100480588	ClupA489134	6AmelANW_003217561.1&ClupANC_006586.3
ChirA102171062	interacts with	PvamA105289881			AmelA_ClupA539-36b	1890	AmelA100469438	ClupA476460	38AmelANW_003218010.1&ClupANC_006583.3
ChirA102171062	interacts with	ptroA_ENSPTRT00000091437			AmelA_CporA301-3b	297	AmelA100480588	CporA100713850	6AmelANW_003217561.1&CporANT_176402.1
ChirA102171062	interacts with	PtigA102955777			AmelA_CporA580-37b	1928	AmelA100469438	CporA100722585	39AmelANW_003218010.1&CporANT_176262.1
ChirA102171062	interacts with	PparA109267462			AmelA_CsabA274-3b	296	AmelA100480588	CsabA103244941	6AmelANW_003217561.1&CsabANC_023664.1
ChirA102171062	interacts with	PpanA100990907			AmelA_CsabA546-36b	1882	AmelA100469438	CsabA103234689	38AmelANW_003218010.1&CsabANC_023647.1
ChirA102171062	interacts with	PmanA102919743			AmelA_CsimA282-3b	296	AmelA100480588	CsimA101394638	6AmelANW_003217561.1&CsimANW_004454181.1
ChirA102171062	interacts with	PanuA101013083			AmelA_CsimA558-38b	1972	AmelA100469438	CsimA101391377	40AmelANW_003218010.1&CsimANW_004454263.1
ChirA102171062	interacts with	PaleA102892896			AmelA_CsyrA282-3b	297	AmelA100480588	CsyrA103257106	6AmelANW_003217561.1&CsyrANW_007245638.1
ChirA102171062	interacts with	OrosA101385030			AmelA_DordA557-4b	270	AmelA100469438	DordA106000912	6AmelANW_003218010.1&DordANW_012267465.1
ChirA102171062	interacts with	OpriA101528950			AmelA_EasiA333-3b	296	AmelA100480588	EasiA106837388	6AmelANW_003217561.1&EasiANW_014638037.1
ChirA102171062	interacts with	OorcA101271851			AmelA_EasiA597-27b	1439	AmelA100469438	EasiA106843284	29AmelANW_003218010.1&EasiANW_014638223.1
ChirA102171062	interacts with	OgarA100947822			AmelA_EcabA274-3b	296	AmelA100480588	EcabA100147144	6AmelANW_003217561.1&EcabANC_009157.2
ChirA102171062	interacts with	OcunA100356537			AmelA_EcabA552-36b	1879	AmelA100469438	EcabA100064571	38AmelANW_003218010.1&EcabANC_009153.2
ChirA102171062	interacts with	NleuA100593582			AmelA_EedwA540-35b	1826	AmelA100469438	EedwA102853164	37AmelANW_003218010.1&EedwANW_006400052.1
ChirA102171062	interacts with	mputA_ENSMPUT00000013155			AmelA_EeurA343-3b	297	AmelA100480588	EeurA103111581	6AmelANW_003217561.1&EeurANW_006804056.1
ChirA102171062	interacts with	mpahA_MGP_PahariEiJ_T0032929			AmelA_EfusA278-3b	295	AmelA100480588	EfusA103291624	6AmelANW_003217561.1&EfusANW_007370693.1
ChirA102171062	interacts with	MnemA105480836			AmelA_EfusA548-35b	1839	AmelA100469438	EfusA103284318	37AmelANW_003218010.1&EfusANW_007370661.1
ChirA102171062	interacts with	MnatA107537861			AmelA_EtelA546-36b	1878	AmelA100469438	EtelA101643422	38AmelANW_003218010.1&EtelANW_004558746.1
ChirA102171062	interacts with	MmusA237730			AmelA_FcatA263-3b	294	AmelA100480588	FcatA101085349	6AmelANW_003217561.1&FcatANC_018723.2
ChirA102171062	interacts with	MmulA703625			AmelA_FcatA533-36b	1878	AmelA100469438	FcatA101094807	38AmelANW_003218010.1&FcatANC_018737.2
ChirA102171062	interacts with	MmarA107147967			AmelA_FdamA287-3b	293	AmelA100480588	FdamA104860995	6AmelANW_003217561.1&FdamANW_011044628.1
ChirA102171062	interacts with	MleuA105552273			AmelA_FdamA547-28b	1487	AmelA100469438	FdamA104855606	30AmelANW_003218010.1&FdamANW_011047817.1
ChirA102171062	interacts with	MfasA102122442			AmelA_GgorA281-3b	295	AmelA100480588	GgorA101133043	6AmelANW_003217561.1&GgorANC_018429.2
ChirA102171062	interacts with	MbraA102263725			AmelA_GgorA548-36b	1880	AmelA100469438	GgorA101134346	38AmelANW_003218010.1&GgorANC_018443.2
ChirA102171062	interacts with	MaurA101827922			AmelA_GvarA475-17b	944	AmelA100469438	GvarA103598551	19AmelANW_003218010.1&GvarANW_007726204.1
ChirA102171062	interacts with	LafrA100654843			AmelA_HarmA285-3b	297	AmelA100480588	HarmA109379383	6AmelANW_003217561.1&HarmANW_017731375.1
ChirA102171062	interacts with	JjacA101610151			AmelA_HarmA535-26b	1392	AmelA100469438	HarmA109374850	28AmelANW_003218010.1&HarmANW_017732217.1
ChirA102171062	interacts with	HglaA101711578			AmelA_HglaA287-3b	292	AmelA100480588	HglaA101711578	6AmelANW_003217561.1&HglaANW_004624733.1
ChirA102171062	interacts with	GgorA101133043			AmelA_HglaA563-26b	1389	AmelA100469438	HglaA101716171	28AmelANW_003218010.1&HglaANW_004624925.1
ChirA102171062	interacts with	FdamA104860995			AmelA_ictiA284-3b	294	AmelA100480588	ictiA_ENSSTOT00000036263	6AmelANW_003217561.1&ictiAJH393432.1
ChirA102171062	interacts with	FcatA101085349			AmelA_ictiA542-35b	1818	AmelA100469438	ictiA_ENSSTOT00000037798	37AmelANW_003218010.1&ictiAJH393471.1
ChirA102171062	interacts with	EfusA103291624			AmelA_JjacA302-3b	297	AmelA100480588	JjacA101610151	6AmelANW_003217561.1&JjacANW_004504352.1
ChirA102171062	interacts with	EcabA100147144			AmelA_JjacA569-24b	1288	AmelA100469438	JjacA101616380	26AmelANW_003218010.1&JjacANW_004504458.1
ChirA102171062	interacts with	DnovA101421603			AmelA_LafrA281-3b	297	AmelA100480588	LafrA100654843	6AmelANW_003217561.1&LafrANW_003573421.1
ChirA102171062	interacts with	CsimA101394638			AmelA_LafrA561-36b	1882	AmelA100469438	LafrA100672949	38AmelANW_003218010.1&LafrANW_003573519.1
ChirA102171062	interacts with	CsabA103244941			AmelA_LvexA307-3b	296	AmelA100480588	LvexA103077133	6AmelANW_003217561.1&LvexANW_006772699.1
ChirA102171062	interacts with	CporA100713850			AmelA_LvexA563-35b	1838	AmelA100469438	LvexA103086744	37AmelANW_003218010.1&LvexANW_006786304.1
ChirA102171062	interacts with	ClupA489134			AmelA_LwedA595-10b	597	AmelA100469438	LwedA102742215	12AmelANW_003218010.1&LwedANW_006384689.1
ChirA102171062	interacts with	ClanA102022676			AmelA_MaurA290-3b	296	AmelA100480588	MaurA101827922	6AmelANW_003217561.1&MaurANW_004801634.1
ChirA102171062	interacts with	CjacA100414467			AmelA_mberA482-25b	1342	AmelA100469438	mberA_evm.model.scaffold351.15227	27AmelANW_003218010.1&mberAscaffold351
ChirA102171062	interacts with	cecaA_ENSCCAT00000049449			AmelA_MbraA304-3b	294	AmelA100480588	MbraA102263725	6AmelANW_003217561.1&MbraANW_005362269.1
ChirA102171062	interacts with	btauA_ENSBTAT00000006113			AmelA_MbraA571-35b	1827	AmelA100469438	MbraA102254785	37AmelANW_003218010.1&MbraANW_005360548.1
btauA_ENSBTAT00000006113	interacts with	rattA_ENSRNOT00000020554			AmelA_MdavA554-7b	447	AmelA100469438	MdavA102773914	9AmelANW_003218010.1&MdavANW_006290668.1
btauA_ENSBTAT00000006113	interacts with	ptroA_ENSPTRT00000091437			AmelA_MfasA277-3b	295	AmelA100480588	MfasA102122442	6AmelANW_003217561.1&MfasANC_022277.1
btauA_ENSBTAT00000006113	interacts with	mputA_ENSMPUT00000013155			AmelA_MfasA545-36b	1875	AmelA100469438	MfasA101865163	38AmelANW_003218010.1&MfasANC_022290.1
btauA_ENSBTAT00000006113	interacts with	mpahA_MGP_PahariEiJ_T0032929			AmelA_mimuA289-3b	284	AmelA100480588	mimuA_rna64533	6AmelANW_003217561.1&mimuANC_033682.1
btauA_ENSBTAT00000006113	interacts with	cecaA_ENSCCAT00000049449			AmelA_mimuA562-38b	1901	AmelA100469438	mimuA_rna63867	40AmelANW_003218010.1&mimuANC_033681.1
AnanA105723377	interacts with	HsapA_ENST00000221801.7			AmelA_MleuA316-3b	296	AmelA100480588	MleuA105552273	6AmelANW_003217561.1&MleuANW_012099765.1
AnanA105723377	interacts with	VpacA102526085			AmelA_MleuA578-37b	1934	AmelA100469438	MleuA105542446	39AmelANW_003218010.1&MleuANW_012098765.1
AnanA105723377	interacts with	TchiA102476102			AmelA_MlucA560-13b	747	AmelA100469438	MlucA102428087	15AmelANW_003218010.1&MlucANW_005871233.1
AnanA105723377	interacts with	SscrA100626002			AmelA_MmarA280-3b	297	AmelA100480588	MmarA107147967	6AmelANW_003217561.1&MmarANW_015351241.1
AnanA105723377	interacts with	SbolA101036197			AmelA_MmarA547-37b	1931	AmelA100469438	MmarA107151468	39AmelANW_003218010.1&MmarANW_015351255.1
AnanA105723377	interacts with	RsinA109458061			AmelA_MmulA549-38b	1976	AmelA100469438	MmulA700286	40AmelANW_003218010.1&MmulANC_027911.1
AnanA105723377	interacts with	ptroA_ENSPTRT00000020349			AmelA_MmurA281-3b	291	AmelA100480588	MmurA105880138	6AmelANW_003217561.1&MmurANC_033682.1
AnanA105723377	interacts with	PpanA100994919			AmelA_MmurA559-38b	1987	AmelA100469438	MmurA105876783	40AmelANW_003218010.1&MmurANC_033681.1
AnanA105723377	interacts with	PcoqA105820486			AmelA_MmusA284-3b	292	AmelA100480588	MmusA237730	6AmelANW_003217561.1&MmusANC_000077.6
AnanA105723377	interacts with	PanuA101016415			AmelA_MmusA551-38b	1958	AmelA100469438	MmusA14113	40AmelANW_003218010.1&MmusANC_000073.6
AnanA105723377	interacts with	PabeA100440539			AmelA_MnatA316-3b	296	AmelA100480588	MnatA107537861	6AmelANW_003217561.1&MnatANW_015504570.1
AnanA105723377	interacts with	OrosA101376987			AmelA_MnatA612-35b	1837	AmelA100469438	MnatA107534148	37AmelANW_003218010.1&MnatANW_015504452.1
AnanA105723377	interacts with	OgarA100962841			AmelA_MnemA555-38b	1978	AmelA100469438	MnemA105495353	40AmelANW_003218010.1&MnemANW_012011689.1
AnanA105723377	interacts with	NleuA100590986			AmelA_MochA288-3b	297	AmelA100480588	MochA102001539	6AmelANW_003217561.1&MochANC_022014.1
AnanA105723377	interacts with	mpahA_MGP_PahariEiJ_T0015209			AmelA_mpahA535-25b	1291	AmelA100469438	mpahA_MGP_PahariEiJ_T0015209	27AmelANW_003218010.1&mpahA1
AnanA105723377	interacts with	MnemA105495353			AmelA_mputA275-3b	297	AmelA100480588	mputA_ENSMPUT00000013155	6AmelANW_003217561.1&mputAGL896898.1
AnanA105723377	interacts with	MmusA14113			AmelA_NgalA316-3b	296	AmelA100480588	NgalA103731737	6AmelANW_003217561.1&NgalANW_008335437.1
AnanA105723377	interacts with	MmurA105876783			AmelA_NgalA568-26b	1394	AmelA100469438	NgalA103750749	28AmelANW_003218010.1&NgalANW_008355971.1
AnanA105723377	interacts with	MmulA700286			AmelA_NleuA281-3b	296	AmelA100480588	NleuA100593582	6AmelANW_003217561.1&NleuANC_019817.1
AnanA105723377	interacts with	mimuA_rna63867			AmelA_NleuA551-36b	1888	AmelA100469438	NleuA100590986	38AmelANW_003218010.1&NleuANC_019832.1
AnanA105723377	interacts with	FdamA104855606			AmelA_OafeA285-3b	296	AmelA100480588	OafeA103196095	6AmelANW_003217561.1&OafeANW_006921649.1
AnanA105723377	interacts with	CsabA103234689			AmelA_OariA552-28b	1477	AmelA100469438	OariA101117097	30AmelANW_003218010.1&OariANC_019471.2
AnanA105723377	interacts with	CjacA100412824			AmelA_OcunA304-3b	297	AmelA100480588	OcunA100356537	6AmelANW_003217561.1&OcunANC_013671.1
AnanA105723377	interacts with	CferA102510115			AmelA_OcunA576-14b	799	AmelA100469438	OcunA100342094	16AmelANW_003218010.1&OcunANW_003159538.1
AnanA105723377	interacts with	cecaA_ENSCCAT00000005412			AmelA_OgarA288-3b	297	AmelA100480588	OgarA100947822	6AmelANW_003217561.1&OgarANW_003852398.1
AnanA105723377	interacts with	CdroA105093329			AmelA_OgarA565-37b	1938	AmelA100469438	OgarA100962841	39AmelANW_003218010.1&OgarANW_003852628.1
AnanA105723377	interacts with	CbacA105062848			AmelA_OorcA280-3b	296	AmelA100480588	OorcA101271851	6AmelANW_003217561.1&OorcANW_004438462.1
AnanA105723377	interacts with	CangA105519170			AmelA_OorcA543-37b	1942	AmelA100469438	OorcA101273949	39AmelANW_003218010.1&OorcANW_004438455.1
AnanA105723377	interacts with	btauA_ENSBTAT00000003340			AmelA_OpriA283-3b	297	AmelA100480588	OpriA101528950	6AmelANW_003217561.1&OpriANW_004535463.1
AnanA105723377	interacts with	BmutA102266140			AmelA_OrosA285-3b	296	AmelA100480588	OrosA101385030	6AmelANW_003217561.1&OrosANW_004450268.1
BindA109562284	interacts with	VpacA102538203			AmelA_OrosA544-36b	1890	AmelA100469438	OrosA101376987	38AmelANW_003218010.1&OrosANW_004450317.1
BindA109562284	interacts with	UmarA103664789			AmelA_PabeA279-3b	294	AmelA100480588	PabeA100451945	6AmelANW_003217561.1&PabeANC_012596.1
BindA109562284	interacts with	TmanA101359170			AmelA_PabeA547-36b	1877	AmelA100469438	PabeA100440539	38AmelANW_003218010.1&PabeANC_012610.1
BindA109562284	interacts with	SscrA100512568			AmelA_PaleA276-3b	297	AmelA100480588	PaleA102892896	6AmelANW_003217561.1&PaleANW_006431919.1
BindA109562284	interacts with	RsinA109451694			AmelA_PaleA549-27b	1439	AmelA100469438	PaleA102897565	29AmelANW_003218010.1&PaleANW_006430730.1
BindA109562284	interacts with	rattA_ENSRNOT00000020554			AmelA_PanuA547-36b	1879	AmelA100469438	PanuA101016415	38AmelANW_003218010.1&PanuANC_018170.1
BindA109562284	interacts with	PvamA105289881			AmelA_PcoqA583-37b	1932	AmelA100469438	PcoqA105820486	39AmelANW_003218010.1&PcoqANW_012151174.1
BindA109562284	interacts with	ptroA_ENSPTRT00000091437			AmelA_PmanA325-3b	297	AmelA100480588	PmanA102919743	6AmelANW_003217561.1&PmanANW_006501050.1
BindA109562284	interacts with	PtigA102955777			AmelA_PpanA285-3b	296	AmelA100480588	PpanA100990907	6AmelANW_003217561.1&PpanANC_027873.1
BindA109562284	interacts with	PparA109267462			AmelA_PpanA552-38b	1984	AmelA100469438	PpanA100994919	40AmelANW_003218010.1&PpanANC_027887.1
BindA109562284	interacts with	PpanA100990907			AmelA_PparA267-3b	292	AmelA100480588	PparA109267462	6AmelANW_003217561.1&PparANW_017619863.1
BindA109562284	interacts with	PmanA102919743			AmelA_PparA542-26b	1390	AmelA100469438	PparA109256603	28AmelANW_003218010.1&PparANW_017619988.1
BindA109562284	interacts with	PanuA101013083			AmelA_PtigA294-3b	297	AmelA100480588	PtigA102955777	6AmelANW_003217561.1&PtigANW_006711788.1
BindA109562284	interacts with	PaleA102892896			AmelA_PtigA572-26b	1391	AmelA100469438	PtigA102952456	28AmelANW_003218010.1&PtigANW_006711944.1
BindA109562284	interacts with	OrosA101385030			AmelA_ptroA284-3b	292	AmelA100480588	ptroA_ENSPTRT00000091437	6AmelANW_003217561.1&ptroA5
BindA109562284	interacts with	OpriA101528950			AmelA_ptroA563-36b	1843	AmelA100469438	ptroA_ENSPTRT00000020349	38AmelANW_003218010.1&ptroA19
BindA109562284	interacts with	OorcA101271851			AmelA_PvamA295-3b	295	AmelA100480588	PvamA105289881	6AmelANW_003217561.1&PvamANW_011888811.1
BindA109562284	interacts with	OgarA100947822			AmelA_PvamA576-25b	1334	AmelA100469438	PvamA105300163	27AmelANW_003218010.1&PvamANW_011888984.1
BindA109562284	interacts with	OcunA100356537			AmelA_rattA293-3b	297	AmelA100480588	rattA_ENSRNOT00000020554	6AmelANW_003217561.1&rattA10
BindA109562284	interacts with	NleuA100593582			AmelA_rattA557-37b	1894	AmelA100469438	rattA_ENSRNOT00000026021	39AmelANW_003218010.1&rattA1
BindA109562284	interacts with	mputA_ENSMPUT00000013155			AmelA_RbieA324-3b	295	AmelA100480588	RbieA108513601	6AmelANW_003217561.1&RbieANW_016814045.1
BindA109562284	interacts with	mpahA_MGP_PahariEiJ_T0032929			AmelA_RbieA591-26b	1387	AmelA100469438	RbieA108539068	28AmelANW_003218010.1&RbieANW_016808836.1
BindA109562284	interacts with	MnemA105480836			AmelA_RsinA301-3b	297	AmelA100480588	RsinA109451694	6AmelANW_003217561.1&RsinANW_017738933.1
BindA109562284	interacts with	MnatA107537861			AmelA_RsinA581-38b	1989	AmelA100469438	RsinA109458061	40AmelANW_003218010.1&RsinANW_017739251.1
BindA109562284	interacts with	MmusA237730			AmelA_SbolA287-3b	294	AmelA100480588	SbolA101040282	6AmelANW_003217561.1&SbolANW_003943685.1
BindA109562284	interacts with	MmulA703625			AmelA_TchiA332-3b	296	AmelA100480588	TchiA102473107	6AmelANW_003217561.1&TchiANW_006159712.1
BindA109562284	interacts with	MmarA107147967			AmelA_TmanA285-3b	297	AmelA100480588	TmanA101359170	6AmelANW_003217561.1&TmanANW_004443947.1
BindA109562284	interacts with	MleuA105552273			AmelA_UmarA274-3b	296	AmelA100480588	UmarA103664789	6AmelANW_003217561.1&UmarANW_007907126.1
BindA109562284	interacts with	MfasA102122442			AmelA_UmarA544-27b	1442	AmelA100469438	UmarA103661089	29AmelANW_003218010.1&UmarANW_007907093.1
BindA109562284	interacts with	MbraA102263725			AmelA_VpacA281-3b	297	AmelA100480588	VpacA102538203	6AmelANW_003217561.1&VpacANW_005882716.1
BindA109562284	interacts with	MaurA101827922			AmelA_VpacA553-37b	1940	AmelA100469438	VpacA102526085	39AmelANW_003218010.1&VpacANW_005882905.1
BindA109562284	interacts with	LafrA100654843			AnanA_BacuA260-3b	1123	AnanA105723135	BacuA103018175	23AnanANW_012174646.1&BacuANW_006725699.1
BindA109562284	interacts with	JjacA101610151			AnanA_BbisA261-7b	387	AnanA105723135	BbisA105005410	8AnanANW_012174646.1&BbisANW_011495049.1
BindA109562284	interacts with	HglaA101711578			AnanA_BindA253-23b	1167	AnanA105723135	BindA109562284	24AnanANW_012174646.1&BindANC_032656.1
BindA109562284	interacts with	GgorA101133043			AnanA_BmutA375-1b	289	AnanA105723377	BmutA102266140	6AnanANW_012174980.1&BmutANW_005393200.1
BindA109562284	interacts with	FdamA104860995			AnanA_btauA243-23b	1173	AnanA105723135	btauA_ENSBTAT00000006113	24AnanANW_012174646.1&btauA7
BindA109562284	interacts with	FcatA101085349			AnanA_btauA250-1b	287	AnanA105723377	btauA_ENSBTAT00000003340	6AnanANW_012174980.1&btauA18
BindA109562284	interacts with	EfusA103291624			AnanA_CangA300-23b	2721	AnanA105723135	CangA105515819	56AnanANW_012174646.1&CangANW_012115932.1
BindA109562284	interacts with	EcabA100147144			AnanA_CangA308-1b	289	AnanA105723377	CangA105519170	6AnanANW_012174980.1&CangANW_012116710.1
BindA109562284	interacts with	DnovA101421603			AnanA_CasiA270-3b	1696	AnanA105723135	CasiA102826383	35AnanANW_012174646.1&CasiANW_006408589.1
BindA109562284	interacts with	CsimA101394638			AnanA_CatyA255-23b	2717	AnanA105723135	CatyA105581621	56AnanANW_012174646.1&CatyANW_012007035.1
BindA109562284	interacts with	CsabA103244941			AnanA_CbacA272-10b	1937	AnanA105723135	CbacA105082631	40AnanANW_012174646.1&CbacANW_011544898.1
BindA109562284	interacts with	CporA100713850			AnanA_CbacA279-1b	289	AnanA105723377	CbacA105062848	6AnanANW_012174980.1&CbacANW_011511566.1
BindA109562284	interacts with	ClupA489134			AnanA_CdroA318-3b	1705	AnanA105723135	CdroA105089393	35AnanANW_012174646.1&CdroANW_011591192.1
BindA109562284	interacts with	ClanA102022676			AnanA_CdroA327-1b	289	AnanA105723377	CdroA105093329	6AnanANW_012174980.1&CdroANW_011591367.1
BindA109562284	interacts with	CjacA100414467			AnanA_cecaA294-8b	520	AnanA105723135	cecaA_ENSCCAT00000049449	11AnanANW_012174646.1&cecaAKV389512.1
BindA109562284	interacts with	ChirA102171062			AnanA_cecaA303-1b	3258	AnanA105723377	cecaA_ENSCCAT00000005412	67AnanANW_012174980.1&cecaAKV389732.1
BindA109562284	interacts with	cecaA_ENSCCAT00000049449			AnanA_CferA332-3b	297	AnanA105723135	CferA102506713	6AnanANW_012174646.1&CferANW_006212964.1
BindA109562284	interacts with	CbacA105082631			AnanA_CferA341-1b	340	AnanA105723377	CferA102510115	7AnanANW_012174980.1&CferANW_006210514.1
BindA109562284	interacts with	CatyA105581621			AnanA_CgriA327-1b	293	AnanA105723135	CgriA100767429	6AnanANW_012174646.1&CgriANW_003613626.1
BindA109562284	interacts with	CangA105515819			AnanA_ChirA244-23b	1170	AnanA105723135	ChirA102171062	24AnanANW_012174646.1&ChirANC_030814.1
BindA109562284	interacts with	btauA_ENSBTAT00000006113			AnanA_CjacA208-24b	1352	AnanA105723135	CjacA100414467	28AnanANW_012174646.1&CjacANC_013897.1
BindA109562284	interacts with	BmutA102271463			AnanA_CjacA213-1b	3153	AnanA105723377	CjacA100412824	64AnanANW_012174980.1&CjacANC_013917.1
BbisA105005410	interacts with	VpacA102538203			AnanA_ClanA260-23b	2706	AnanA105723135	ClanA102022676	56AnanANW_012174646.1&ClanANW_004955408.1
BbisA105005410	interacts with	UmarA103664789			AnanA_ClupA228-23b	2599	AnanA105723135	ClupA489134	54AnanANW_012174646.1&ClupANC_006586.3
BbisA105005410	interacts with	TmanA101359170			AnanA_CporA289-23b	2725	AnanA105723135	CporA100713850	56AnanANW_012174646.1&CporANT_176402.1
BbisA105005410	interacts with	SscrA100512568			AnanA_CsabA209-23b	2663	AnanA105723135	CsabA103244941	55AnanANW_012174646.1&CsabANC_023664.1
BbisA105005410	interacts with	RsinA109451694			AnanA_CsabA214-1b	289	AnanA105723377	CsabA103234689	6AnanANW_012174980.1&CsabANC_023647.1
BbisA105005410	interacts with	rattA_ENSRNOT00000020554			AnanA_CsimA261-23b	2677	AnanA105723135	CsimA101394638	55AnanANW_012174646.1&CsimANW_004454181.1
BbisA105005410	interacts with	PvamA105289881			AnanA_CsyrA302-3b	297	AnanA105723135	CsyrA103257106	6AnanANW_012174646.1&CsyrANW_007245638.1
BbisA105005410	interacts with	ptroA_ENSPTRT00000091437			AnanA_DnovA406-7b	382	AnanA105723135	DnovA101421603	8AnanANW_012174646.1&DnovANW_004482872.1
BbisA105005410	interacts with	PtigA102955777			AnanA_EasiA368-3b	1560	AnanA105723135	EasiA106837388	32AnanANW_012174646.1&EasiANW_014638037.1
BbisA105005410	interacts with	PparA109267462			AnanA_EcabA229-23b	2671	AnanA105723135	EcabA100147144	55AnanANW_012174646.1&EcabANC_009157.2
BbisA105005410	interacts with	PpanA100990907			AnanA_EeurA343-3b	1507	AnanA105723135	EeurA103111581	31AnanANW_012174646.1&EeurANW_006804056.1
BbisA105005410	interacts with	PmanA102919743			AnanA_EfusA268-21b	2571	AnanA105723135	EfusA103291624	53AnanANW_012174646.1&EfusANW_007370693.1
BbisA105005410	interacts with	PanuA101013083			AnanA_FcatA221-23b	2594	AnanA105723135	FcatA101085349	54AnanANW_012174646.1&FcatANC_018723.2
BbisA105005410	interacts with	PaleA102892896			AnanA_FdamA297-23b	2659	AnanA105723135	FdamA104860995	55AnanANW_012174646.1&FdamANW_011044628.1
BbisA105005410	interacts with	OrosA101385030			AnanA_FdamA304-1b	289	AnanA105723377	FdamA104855606	6AnanANW_012174980.1&FdamANW_011047817.1
BbisA105005410	interacts with	OpriA101528950			AnanA_GgorA213-23b	2661	AnanA105723135	GgorA101133043	55AnanANW_012174646.1&GgorANC_018429.2
BbisA105005410	interacts with	OorcA101271851			AnanA_HarmA313-3b	1502	AnanA105723135	HarmA109379383	31AnanANW_012174646.1&HarmANW_017731375.1
BbisA105005410	interacts with	OgarA100947822			AnanA_HglaA266-23b	2550	AnanA105723135	HglaA101711578	53AnanANW_012174646.1&HglaANW_004624733.1
BbisA105005410	interacts with	OcunA100356537			AnanA_ictiA254-3b	294	AnanA105723135	ictiA_ENSSTOT00000036263	6AnanANW_012174646.1&ictiAJH393432.1
BbisA105005410	interacts with	NleuA100593582			AnanA_JjacA270-14b	915	AnanA105723135	JjacA101610151	19AnanANW_012174646.1&JjacANW_004504352.1
BbisA105005410	interacts with	mputA_ENSMPUT00000013155			AnanA_LafrA246-23b	2628	AnanA105723135	LafrA100654843	54AnanANW_012174646.1&LafrANW_003573421.1
BbisA105005410	interacts with	mpahA_MGP_PahariEiJ_T0032929			AnanA_LvexA309-3b	587	AnanA105723135	LvexA103077133	12AnanANW_012174646.1&LvexANW_006772699.1
BbisA105005410	interacts with	MnemA105480836			AnanA_MaurA256-22b	1947	AnanA105723135	MaurA101827922	40AnanANW_012174646.1&MaurANW_004801634.1
BbisA105005410	interacts with	MnatA107537861			AnanA_MbraA319-23b	1261	AnanA105723135	MbraA102263725	26AnanANW_012174646.1&MbraANW_005362269.1
BbisA105005410	interacts with	MmusA237730			AnanA_MfasA211-23b	2708	AnanA105723135	MfasA102122442	56AnanANW_012174646.1&MfasANC_022277.1
BbisA105005410	interacts with	MmulA703625			AnanA_mimuA248-3b	1046	AnanA105723135	mimuA_rna64533	22AnanANW_012174646.1&mimuANC_033682.1
BbisA105005410	interacts with	MmarA107147967			AnanA_mimuA254-1b	286	AnanA105723377	mimuA_rna63867	6AnanANW_012174980.1&mimuANC_033681.1
BbisA105005410	interacts with	MleuA105552273			AnanA_MleuA359-7b	486	AnanA105723135	MleuA105552273	10AnanANW_012174646.1&MleuANW_012099765.1
BbisA105005410	interacts with	MfasA102122442			AnanA_MmarA241-23b	2727	AnanA105723135	MmarA107147967	56AnanANW_012174646.1&MmarANW_015351241.1
BbisA105005410	interacts with	MbraA102263725			AnanA_MmulA216-1b	337	AnanA105723377	MmulA700286	7AnanANW_012174980.1&MmulANC_027911.1
BbisA105005410	interacts with	MaurA101827922			AnanA_MmurA238-3b	1004	AnanA105723135	MmurA105880138	21AnanANW_012174646.1&MmurANC_033682.1
BbisA105005410	interacts with	LafrA100654843			AnanA_MmurA244-1b	289	AnanA105723377	MmurA105876783	6AnanANW_012174980.1&MmurANC_033681.1
BbisA105005410	interacts with	JjacA101610151			AnanA_MmusA254-22b	2054	AnanA105723135	MmusA237730	43AnanANW_012174646.1&MmusANC_000077.6
BbisA105005410	interacts with	HglaA101711578			AnanA_MmusA261-1b	286	AnanA105723377	MmusA14113	6AnanANW_012174980.1&MmusANC_000073.6
BbisA105005410	interacts with	GgorA101133043			AnanA_MnatA317-23b	1510	AnanA105723135	MnatA107537861	31AnanANW_012174646.1&MnatANW_015504570.1
BbisA105005410	interacts with	FdamA104860995			AnanA_MnemA268-1b	339	AnanA105723377	MnemA105495353	7AnanANW_012174980.1&MnemANW_012011689.1
BbisA105005410	interacts with	FcatA101085349			AnanA_MochA278-3b	1175	AnanA105723135	MochA102001539	24AnanANW_012174646.1&MochANC_022014.1
BbisA105005410	interacts with	EfusA103291624			AnanA_mpahA235-22b	2012	AnanA105723135	mpahA_MGP_PahariEiJ_T0032929	42AnanANW_012174646.1&mpahA14
BbisA105005410	interacts with	EcabA100147144			AnanA_mpahA241-1b	288	AnanA105723377	mpahA_MGP_PahariEiJ_T0015209	6AnanANW_012174980.1&mpahA1
BbisA105005410	interacts with	DnovA101421603			AnanA_mputA245-23b	2677	AnanA105723135	mputA_ENSMPUT00000013155	55AnanANW_012174646.1&mputAGL896898.1
BbisA105005410	interacts with	CsimA101394638			AnanA_NgalA345-3b	296	AnanA105723135	NgalA103731737	6AnanANW_012174646.1&NgalANW_008335437.1
BbisA105005410	interacts with	CsabA103244941			AnanA_NleuA224-23b	2720	AnanA105723135	NleuA100593582	56AnanANW_012174646.1&NleuANC_019817.1
BbisA105005410	interacts with	CporA100713850			AnanA_NleuA229-1b	289	AnanA105723377	NleuA100590986	6AnanANW_012174980.1&NleuANC_019832.1
BbisA105005410	interacts with	ClupA489134			AnanA_OafeA279-3b	1122	AnanA105723135	OafeA103196095	23AnanANW_012174646.1&OafeANW_006921649.1
BbisA105005410	interacts with	ClanA102022676			AnanA_OcunA265-23b	2667	AnanA105723135	OcunA100356537	55AnanANW_012174646.1&OcunANC_013671.1
BbisA105005410	interacts with	CjacA100414467			AnanA_OgarA248-23b	2617	AnanA105723135	OgarA100947822	54AnanANW_012174646.1&OgarANW_003852398.1
BbisA105005410	interacts with	ChirA102171062			AnanA_OgarA253-1b	289	AnanA105723377	OgarA100962841	6AnanANW_012174980.1&OgarANW_003852628.1
BbisA105005410	interacts with	cecaA_ENSCCAT00000049449			AnanA_OorcA237-9b	2034	AnanA105723135	OorcA101271851	42AnanANW_012174646.1&OorcANW_004438462.1
BbisA105005410	interacts with	CbacA105082631			AnanA_OpriA220-21b	2574	AnanA105723135	OpriA101528950	53AnanANW_012174646.1&OpriANW_004535463.1
BbisA105005410	interacts with	CatyA105581621			AnanA_OrosA324-9b	1939	AnanA105723135	OrosA101385030	40AnanANW_012174646.1&OrosANW_004450268.1
BbisA105005410	interacts with	CangA105515819			AnanA_OrosA329-1b	289	AnanA105723377	OrosA101376987	6AnanANW_012174980.1&OrosANW_004450317.1
BbisA105005410	interacts with	btauA_ENSBTAT00000006113			AnanA_PabeA211-23b	2611	AnanA105723135	PabeA100451945	54AnanANW_012174646.1&PabeANC_012596.1
BbisA105005410	interacts with	BmutA102271463			AnanA_PabeA216-1b	288	AnanA105723377	PabeA100440539	6AnanANW_012174980.1&PabeANC_012610.1
BbisA105005410	interacts with	BindA109562284			AnanA_PaleA261-23b	2679	AnanA105723135	PaleA102892896	55AnanANW_012174646.1&PaleANW_006431919.1
allA_rna22666	interacts with	peloA_ENSPSIT00000005067			AnanA_PanuA212-1b	382	AnanA105723377	PanuA101016415	8AnanANW_012174980.1&PanuANC_018170.1
allA_rna22666	interacts with	falA_ENSP00000221801			AnanA_PcoqA303-1b	289	AnanA105723377	PcoqA105820486	6AnanANW_012174980.1&PcoqANW_012151174.1
VpacA102526085	interacts with	rattA_ENSRNOT00000026021			AnanA_PmanA335-21b	1209	AnanA105723135	PmanA102919743	25AnanANW_012174646.1&PmanANW_006501050.1
VpacA102526085	interacts with	ptroA_ENSPTRT00000020349			AnanA_PpanA221-23b	2662	AnanA105723135	PpanA100990907	55AnanANW_012174646.1&PpanANC_027873.1
VpacA102526085	interacts with	mpahA_MGP_PahariEiJ_T0015209			AnanA_PpanA226-1b	289	AnanA105723377	PpanA100994919	6AnanANW_012174980.1&PpanANC_027887.1
VpacA102526085	interacts with	modoA_rna42815			AnanA_PparA253-10b	1960	AnanA105723135	PparA109267462	41AnanANW_012174646.1&PparANW_017619863.1
VpacA102526085	interacts with	mimuA_rna63867			AnanA_PtigA285-23b	1557	AnanA105723135	PtigA102955777	32AnanANW_012174646.1&PtigANW_006711788.1
VpacA102526085	interacts with	mberA_evm.model.scaffold351.15227			AnanA_ptroA237-24b	2719	AnanA105723135	ptroA_ENSPTRT00000091437	57AnanANW_012174646.1&ptroA5
VpacA102526085	interacts with	ictiA_ENSSTOT00000037798			AnanA_ptroA242-1b	287	AnanA105723377	ptroA_ENSPTRT00000020349	6AnanANW_012174980.1&ptroA19
VpacA102526085	interacts with	btauA_ENSBTAT00000003340			AnanA_PvamA299-23b	1410	AnanA105723135	PvamA105289881	29AnanANW_012174646.1&PvamANW_011888811.1
VpacA102526085	interacts with	ajubA106979624			AnanA_rattA257-21b	2473	AnanA105723135	rattA_ENSRNOT00000020554	51AnanANW_012174646.1&rattA10
VpacA102538203	interacts with	rattA_ENSRNOT00000020554			AnanA_RbieA353-3b	974	AnanA105723135	RbieA108513601	20AnanANW_012174646.1&RbieANW_016814045.1
VpacA102538203	interacts with	ptroA_ENSPTRT00000091437			AnanA_RsinA310-23b	2725	AnanA105723135	RsinA109451694	56AnanANW_012174646.1&RsinANW_017738933.1
VpacA102538203	interacts with	mputA_ENSMPUT00000013155			AnanA_RsinA315-1b	290	AnanA105723377	RsinA109458061	6AnanANW_012174980.1&RsinANW_017739251.1
VpacA102538203	interacts with	mpahA_MGP_PahariEiJ_T0032929			AnanA_SbolA236-3b	1699	AnanA105723135	SbolA101040282	35AnanANW_012174646.1&SbolANW_003943685.1
VpacA102538203	interacts with	mimuA_rna64533			AnanA_SbolA239-1b	3263	AnanA105723377	SbolA101036197	66AnanANW_012174980.1&SbolANW_003943780.1
VpacA102538203	interacts with	ictiA_ENSSTOT00000036263			AnanA_SscrA243-22b	2384	AnanA105723135	SscrA100512568	50AnanANW_012174646.1&SscrANC_010458.3
VpacA102538203	interacts with	cecaA_ENSCCAT00000049449			AnanA_SscrA248-1b	444	AnanA105723377	SscrA100626002	11AnanANW_012174980.1&SscrANC_010448.3
VpacA102538203	interacts with	btauA_ENSBTAT00000006113			AnanA_TchiA338-3b	927	AnanA105723135	TchiA102473107	19AnanANW_012174646.1&TchiANW_006159712.1
VpacA102538203	interacts with	ajubA106969268			AnanA_TchiA345-1b	284	AnanA105723377	TchiA102476102	6AnanANW_012174980.1&TchiANW_006159471.1
UmarA103664789	interacts with	VpacA102538203			AnanA_TmanA264-23b	2679	AnanA105723135	TmanA101359170	55AnanANW_012174646.1&TmanANW_004443947.1
UmarA103664789	interacts with	rattA_ENSRNOT00000020554			AnanA_UmarA251-23b	2613	AnanA105723135	UmarA103664789	54AnanANW_012174646.1&UmarANW_007907126.1
UmarA103664789	interacts with	ptroA_ENSPTRT00000091437			AnanA_VpacA259-10b	1935	AnanA105723135	VpacA102538203	40AnanANW_012174646.1&VpacANW_005882716.1
UmarA103664789	interacts with	mputA_ENSMPUT00000013155			AnanA_VpacA265-1b	289	AnanA105723377	VpacA102526085	6AnanANW_012174980.1&VpacANW_005882905.1
UmarA103664789	interacts with	mpahA_MGP_PahariEiJ_T0032929			aocA_cargA245-3b	299	aocA_AMPOCE_00002282-RA	cargA_CF_GLEAN_10004946	6aocAscaffold2377&cargAscaffold156
UmarA103664789	interacts with	mimuA_rna64533			aocA_cyseA185-3b	346	aocA_AMPOCE_00002282-RA	cyseA_rna27071	7aocAscaffold2377&cyseANC_024320.1
UmarA103664789	interacts with	ictiA_ENSSTOT00000036263			aocA_esoxA104-6b	315	aocA_AMPOCE_00002282-RA	esoxA_rna43155	7aocAscaffold2377&esoxANC_025975.3
UmarA103664789	interacts with	cecaA_ENSCCAT00000049449			aocA_gacuA271-3b	293	aocA_AMPOCE_00002282-RA	gacuA_ENSGACT00000005610	6aocAscaffold2377&gacuAgroupXX
UmarA103664789	interacts with	btauA_ENSBTAT00000006113			aocA_mzebA299-3b	346	aocA_AMPOCE_00002282-RA	mzebA_rna20166	7aocAscaffold2377&mzebANC_036790.1
UmarA103664789	interacts with	ajubA106969268			aocA_onilA253-3b	299	aocA_AMPOCE_00002282-RA	onilA_ENSONIT00000010137	6aocAscaffold2377&onilAGL831177.1
UmarA103661089	interacts with	VpacA102526085			aocA_onkiA282-2b	264	aocA_AMPOCE_00002282-RA	onkiA_rna24445	6aocAscaffold2377&onkiANC_034186.1
UmarA103661089	interacts with	rattA_ENSRNOT00000026021			aocA_pretA287-3b	342	aocA_AMPOCE_00002282-RA	pretA_rna34304	7aocAscaffold2377&pretANC_024346.1
UmarA103661089	interacts with	ptroA_ENSPTRT00000020349			BacuA_BbisA326-7b	2772	BacuA103006881	BbisA104995350	56BacuANW_006726710.1&BbisANW_011494852.1
UmarA103661089	interacts with	mpahA_MGP_PahariEiJ_T0015209			BacuA_BbubA446-7b	447	BacuA103006881	BbubA102394736	9BacuANW_006726710.1&BbubANW_005784276.1
UmarA103661089	interacts with	modoA_rna42815			BacuA_betA252-0b	335	BacuA103006881	betA_BSP_12837	8BacuANW_006726710.1&betAPseudochromosome_2
UmarA103661089	interacts with	mimuA_rna63867			BacuA_BindA259-4b	2513	BacuA103006881	BindA109572467	51BacuANW_006726710.1&BindANC_032667.1
UmarA103661089	interacts with	mberA_evm.model.scaffold351.15227			BacuA_BmutA437-4b	1783	BacuA103006881	BmutA102266140	36BacuANW_006726710.1&BmutANW_005393200.1
UmarA103661089	interacts with	ictiA_ENSSTOT00000037798			BacuA_btauA265-6b	2768	BacuA103006881	btauA_ENSBTAT00000003340	56BacuANW_006726710.1&btauA18
UmarA103661089	interacts with	btauA_ENSBTAT00000003340			BacuA_CangA134-19b	1130	BacuA103018175	CangA105515819	23BacuANW_006725699.1&CangANW_012115932.1
UmarA103661089	interacts with	ajubA106979624			BacuA_CangA334-7b	2770	BacuA103006881	CangA105519170	56BacuANW_006726710.1&CangANW_012116710.1
TmanA101357166	interacts with	VpacA102526085			BacuA_CasiA121-21b	1233	BacuA103018175	CasiA102826383	25BacuANW_006725699.1&CasiANW_006408589.1
TmanA101357166	interacts with	UmarA103661089			BacuA_CasiA302-7b	2782	BacuA103006881	CasiA102821088	56BacuANW_006726710.1&CasiANW_006408686.1
TmanA101357166	interacts with	rattA_ENSRNOT00000026021			BacuA_CatyA120-19b	1129	BacuA103018175	CatyA105581621	23BacuANW_006725699.1&CatyANW_012007035.1
TmanA101357166	interacts with	ptroA_ENSPTRT00000020349			BacuA_CatyA312-7b	447	BacuA103006881	CatyA105597964	9BacuANW_006726710.1&CatyANW_012002193.1
TmanA101357166	interacts with	mpahA_MGP_PahariEiJ_T0015209			BacuA_CbacA140-17b	1034	BacuA103018175	CbacA105082631	21BacuANW_006725699.1&CbacANW_011544898.1
TmanA101357166	interacts with	modoA_rna42815			BacuA_CbacA328-7b	1880	BacuA103006881	CbacA105062848	38BacuANW_006726710.1&CbacANW_011511566.1
TmanA101357166	interacts with	mimuA_rna63867			BacuA_CdroA167-20b	1189	BacuA103018175	CdroA105089393	24BacuANW_006725699.1&CdroANW_011591192.1
TmanA101357166	interacts with	mberA_evm.model.scaffold351.15227			BacuA_CdroA395-7b	1780	BacuA103006881	CdroA105093329	36BacuANW_006726710.1&CdroANW_011591367.1
TmanA101357166	interacts with	ictiA_ENSSTOT00000037798			BacuA_cecaA158-2b	290	BacuA103018175	cecaA_ENSCCAT00000049449	6BacuANW_006725699.1&cecaAKV389512.1
TmanA101357166	interacts with	btauA_ENSBTAT00000003340			BacuA_CferA197-2b	298	BacuA103018175	CferA102506713	6BacuANW_006725699.1&CferANW_006212964.1
TmanA101357166	interacts with	ajubA106979624			BacuA_CferA440-7b	1193	BacuA103006881	CferA102510115	24BacuANW_006726710.1&CferANW_006210514.1
TmanA101359170	interacts with	VpacA102538203			BacuA_CgriA171-4b	297	BacuA103018175	CgriA100767429	6BacuANW_006725699.1&CgriANW_003613626.1
TmanA101359170	interacts with	UmarA103664789			BacuA_CgriA389-5b	344	BacuA103006881	CgriA100765730	7BacuANW_006726710.1&CgriANW_003614129.1
TmanA101359170	interacts with	rattA_ENSRNOT00000020554			BacuA_ChirA256-7b	2815	BacuA103006881	ChirA102185595	57BacuANW_006726710.1&ChirANC_030825.1
TmanA101359170	interacts with	ptroA_ENSPTRT00000091437			BacuA_CjacA99-3b	341	BacuA103018175	CjacA100414467	7BacuANW_006725699.1&CjacANC_013897.1
TmanA101359170	interacts with	mputA_ENSMPUT00000013155			BacuA_ClanA108-19b	1121	BacuA103018175	ClanA102022676	23BacuANW_006725699.1&ClanANW_004955408.1
TmanA101359170	interacts with	mpahA_MGP_PahariEiJ_T0032929			BacuA_ClanA295-7b	447	BacuA103006881	ClanA102022440	9BacuANW_006726710.1&ClanANW_004955578.1
TmanA101359170	interacts with	mimuA_rna64533			BacuA_ClupA91-0b	276	BacuA103011588	ClupA476460	7BacuANW_006725687.1&ClupANC_006583.3
TmanA101359170	interacts with	ictiA_ENSSTOT00000036263			BacuA_ClupA101-21b	1228	BacuA103018175	ClupA489134	25BacuANW_006725699.1&ClupANC_006586.3
TmanA101359170	interacts with	cecaA_ENSCCAT00000049449			BacuA_ClupA256-7b	2879	BacuA103006881	ClupA476460	58BacuANW_006726710.1&ClupANC_006583.3
TmanA101359170	interacts with	btauA_ENSBTAT00000006113			BacuA_CporA136-19b	1135	BacuA103018175	CporA100713850	23BacuANW_006725699.1&CporANT_176402.1
TmanA101359170	interacts with	ajubA106969268			BacuA_CporA339-7b	450	BacuA103006881	CporA100722585	9BacuANW_006726710.1&CporANT_176262.1
TchiA102473107	interacts with	VpacA102538203			BacuA_CsabA94-19b	1129	BacuA103018175	CsabA103244941	23BacuANW_006725699.1&CsabANC_023664.1
TchiA102473107	interacts with	UmarA103664789			BacuA_CsabA254-7b	2766	BacuA103006881	CsabA103234689	56BacuANW_006726710.1&CsabANC_023647.1
TchiA102473107	interacts with	TmanA101359170			BacuA_CsimA112-21b	1238	BacuA103018175	CsimA101394638	25BacuANW_006725699.1&CsimANW_004454181.1
TchiA102473107	interacts with	rattA_ENSRNOT00000020554			BacuA_CsimA280-7b	2827	BacuA103006881	CsimA101391377	57BacuANW_006726710.1&CsimANW_004454263.1
TchiA102473107	interacts with	ptroA_ENSPTRT00000091437			BacuA_CsyrA160-2b	299	BacuA103018175	CsyrA103257106	6BacuANW_006725699.1&CsyrANW_007245638.1
TchiA102473107	interacts with	mputA_ENSMPUT00000013155			BacuA_DordA304-2b	791	BacuA103006881	DordA106000912	16BacuANW_006726710.1&DordANW_012267465.1
TchiA102473107	interacts with	mpahA_MGP_PahariEiJ_T0032929			BacuA_EasiA173-21b	1239	BacuA103018175	EasiA106837388	25BacuANW_006725699.1&EasiANW_014638037.1
TchiA102473107	interacts with	mimuA_rna64533			BacuA_EasiA409-7b	1139	BacuA103006881	EasiA106843284	23BacuANW_006726710.1&EasiANW_014638223.1
TchiA102473107	interacts with	ictiA_ENSSTOT00000036263			BacuA_EcabA99-21b	1240	BacuA103018175	EcabA100147144	25BacuANW_006725699.1&EcabANC_009157.2
TchiA102473107	interacts with	cecaA_ENSCCAT00000049449			BacuA_EcabA259-6b	2673	BacuA103006881	EcabA100064571	54BacuANW_006726710.1&EcabANC_009153.2
TchiA102473107	interacts with	ajubA106969268			BacuA_EedwA318-6b	397	BacuA103006881	EedwA102853164	8BacuANW_006726710.1&EedwANW_006400052.1
TchiA102476102	interacts with	VpacA102526085			BacuA_EeurA169-19b	1140	BacuA103018175	EeurA103111581	23BacuANW_006725699.1&EeurANW_006804056.1
TchiA102476102	interacts with	UmarA103661089			BacuA_EfusA124-21b	1242	BacuA103018175	EfusA103291624	25BacuANW_006725699.1&EfusANW_007370693.1
TchiA102476102	interacts with	TmanA101357166			BacuA_EfusA290-6b	2475	BacuA103006881	EfusA103284318	50BacuANW_006726710.1&EfusANW_007370661.1
TchiA102476102	interacts with	ptroA_ENSPTRT00000020349			BacuA_EprzA375-3b	644	BacuA103006881	EprzA103558852	13BacuANW_006726710.1&EprzANW_007674776.1
TchiA102476102	interacts with	mpahA_MGP_PahariEiJ_T0015209			BacuA_EtelA268-6b	1236	BacuA103006881	EtelA101643422	25BacuANW_006726710.1&EtelANW_004558746.1
TchiA102476102	interacts with	modoA_rna42815			BacuA_FcatA87-21b	1222	BacuA103018175	FcatA101085349	25BacuANW_006725699.1&FcatANC_018723.2
TchiA102476102	interacts with	mimuA_rna63867			BacuA_FcatA246-7b	2820	BacuA103006881	FcatA101094807	57BacuANW_006726710.1&FcatANC_018737.2
TchiA102476102	interacts with	mberA_evm.model.scaffold351.15227			BacuA_FdamA142-21b	1230	BacuA103018175	FdamA104860995	25BacuANW_006725699.1&FdamANW_011044628.1
TchiA102476102	interacts with	ictiA_ENSSTOT00000037798			BacuA_FdamA339-7b	1089	BacuA103006881	FdamA104855606	22BacuANW_006726710.1&FdamANW_011047817.1
TchiA102476102	interacts with	cecaA_ENSCCAT00000005412			BacuA_GgorA92-19b	1132	BacuA103018175	GgorA101133043	23BacuANW_006725699.1&GgorANC_018429.2
TchiA102476102	interacts with	btauA_ENSBTAT00000003340			BacuA_GgorA248-7b	2717	BacuA103006881	GgorA101134346	55BacuANW_006726710.1&GgorANC_018443.2
TchiA102476102	interacts with	ajubA106979624			BacuA_GvarA342-7b	1139	BacuA103006881	GvarA103598551	23BacuANW_006726710.1&GvarANW_007726204.1
SscrA100512568	interacts with	VpacA102538203			BacuA_HarmA154-18b	1082	BacuA103018175	HarmA109379383	22BacuANW_006725699.1&HarmANW_017731375.1
SscrA100512568	interacts with	UmarA103664789			BacuA_HarmA363-7b	450	BacuA103006881	HarmA109374850	9BacuANW_006726710.1&HarmANW_017732217.1
SscrA100512568	interacts with	TmanA101359170			BacuA_HglaA117-21b	1225	BacuA103018175	HglaA101711578	25BacuANW_006725699.1&HglaANW_004624733.1
SscrA100512568	interacts with	TchiA102473107			BacuA_HglaA295-6b	396	BacuA103006881	HglaA101716171	8BacuANW_006726710.1&HglaANW_004624925.1
SscrA100512568	interacts with	rattA_ENSRNOT00000020554			BacuA_ictiA125-2b	296	BacuA103018175	ictiA_ENSSTOT00000036263	6BacuANW_006725699.1&ictiAJH393432.1
SscrA100512568	interacts with	ptroA_ENSPTRT00000091437			BacuA_ictiA304-6b	1806	BacuA103006881	ictiA_ENSSTOT00000037798	37BacuANW_006726710.1&ictiAJH393471.1
SscrA100512568	interacts with	mputA_ENSMPUT00000013155			BacuA_JjacA139-5b	448	BacuA103018175	JjacA101610151	9BacuANW_006725699.1&JjacANW_004504352.1
SscrA100512568	interacts with	mpahA_MGP_PahariEiJ_T0032929			BacuA_JjacA324-6b	1627	BacuA103006881	JjacA101616380	33BacuANW_006726710.1&JjacANW_004504458.1
SscrA100512568	interacts with	mimuA_rna64533			BacuA_LafrA117-18b	1090	BacuA103018175	LafrA100654843	22BacuANW_006725699.1&LafrANW_003573421.1
SscrA100512568	interacts with	cecaA_ENSCCAT00000049449			BacuA_LafrA287-6b	2521	BacuA103006881	LafrA100672949	51BacuANW_006726710.1&LafrANW_003573519.1
SscrA100512568	interacts with	btauA_ENSBTAT00000006113			BacuA_LvexA149-7b	543	BacuA103018175	LvexA103077133	11BacuANW_006725699.1&LvexANW_006772699.1
SscrA100512568	interacts with	ajubA106969268			BacuA_LvexA357-7b	450	BacuA103006881	LvexA103086744	9BacuANW_006726710.1&LvexANW_006786304.1
SscrA100626002	interacts with	UmarA103661089			BacuA_LwedA480-4b	791	BacuA103006881	LwedA102742215	16BacuANW_006726710.1&LwedANW_006384689.1
SscrA100626002	interacts with	TmanA101357166			BacuA_MaurA129-15b	936	BacuA103018175	MaurA101827922	19BacuANW_006725699.1&MaurANW_004801634.1
SscrA100626002	interacts with	ptroA_ENSPTRT00000020349			BacuA_MaurA295-0b	2176	BacuA103006881	MaurA101837031	44BacuANW_006726710.1&MaurANW_004801819.1
SscrA100626002	interacts with	modoA_rna42815			BacuA_mberA321-6b	2782	BacuA103006881	mberA_evm.model.scaffold351.15227	56BacuANW_006726710.1&mberAscaffold351
SscrA100626002	interacts with	mimuA_rna63867			BacuA_MbraA156-2b	296	BacuA103018175	MbraA102263725	6BacuANW_006725699.1&MbraANW_005362269.1
SscrA100626002	interacts with	ictiA_ENSSTOT00000037798			BacuA_MbraA361-6b	1036	BacuA103006881	MbraA102254785	21BacuANW_006726710.1&MbraANW_005360548.1
SscrA100626002	interacts with	cecaA_ENSCCAT00000005412			BacuA_MdavA335-6b	397	BacuA103006881	MdavA102773914	8BacuANW_006726710.1&MdavANW_006290668.1
SscrA100626002	interacts with	btauA_ENSBTAT00000003340			BacuA_MfasA93-19b	1122	BacuA103018175	MfasA102122442	23BacuANW_006725699.1&MfasANC_022277.1
SscrA100626002	interacts with	ajubA106979624			BacuA_MfasA250-7b	2672	BacuA103006881	MfasA101865163	54BacuANW_006726710.1&MfasANC_022290.1
SbolA101040282	interacts with	VpacA102538203			BacuA_mimuA119-16b	948	BacuA103018175	mimuA_rna64533	20BacuANW_006725699.1&mimuANC_033682.1
SbolA101040282	interacts with	UmarA103664789			BacuA_mimuA307-7b	2683	BacuA103006881	mimuA_rna63867	56BacuANW_006726710.1&mimuANC_033681.1
SbolA101040282	interacts with	TmanA101359170			BacuA_MleuA161-2b	297	BacuA103018175	MleuA105552273	6BacuANW_006725699.1&MleuANW_012099765.1
SbolA101040282	interacts with	TchiA102473107			BacuA_MleuA388-7b	448	BacuA103006881	MleuA105542446	9BacuANW_006726710.1&MleuANW_012098765.1
SbolA101040282	interacts with	SscrA100512568			BacuA_MlucA363-6b	2661	BacuA103006881	MlucA102428087	54BacuANW_006726710.1&MlucANW_005871233.1
SbolA101040282	interacts with	rattA_ENSRNOT00000020554			BacuA_MmarA94-2b	271	BacuA103011588	MmarA107151468	7BacuANW_006725687.1&MmarANW_015351255.1
SbolA101040282	interacts with	ptroA_ENSPTRT00000091437			BacuA_MmarA105-20b	1189	BacuA103018175	MmarA107147967	24BacuANW_006725699.1&MmarANW_015351241.1
SbolA101040282	interacts with	mputA_ENSMPUT00000013155			BacuA_MmarA275-7b	2728	BacuA103006881	MmarA107151468	55BacuANW_006726710.1&MmarANW_015351255.1
SbolA101040282	interacts with	mpahA_MGP_PahariEiJ_T0032929			BacuA_MmulA94-19b	1125	BacuA103018175	MmulA703625	23BacuANW_006725699.1&MmulANC_027898.1
SbolA101040282	interacts with	mimuA_rna64533			BacuA_MmulA254-7b	2814	BacuA103006881	MmulA700286	57BacuANW_006726710.1&MmulANC_027911.1
SbolA101040282	interacts with	ictiA_ENSSTOT00000036263			BacuA_MmurA118-16b	964	BacuA103018175	MmurA105880138	20BacuANW_006725699.1&MmurANC_033682.1
SbolA101040282	interacts with	cecaA_ENSCCAT00000049449			BacuA_MmurA294-7b	2773	BacuA103006881	MmurA105876783	56BacuANW_006726710.1&MmurANC_033681.1
SbolA101040282	interacts with	ajubA106969268			BacuA_MmusA122-20b	1175	BacuA103018175	MmusA237730	24BacuANW_006725699.1&MmusANC_000077.6
RsinA109458061	interacts with	VpacA102526085			BacuA_MmusA286-6b	2607	BacuA103006881	MmusA14113	53BacuANW_006726710.1&MmusANC_000073.6
RsinA109458061	interacts with	UmarA103661089			BacuA_MnatA164-6b	495	BacuA103018175	MnatA107537861	10BacuANW_006725699.1&MnatANW_015504570.1
RsinA109458061	interacts with	TmanA101357166			BacuA_MnatA391-7b	1141	BacuA103006881	MnatA107534148	23BacuANW_006726710.1&MnatANW_015504452.1
RsinA109458061	interacts with	TchiA102476102			BacuA_MnemA124-18b	1066	BacuA103018175	MnemA105480836	22BacuANW_006725699.1&MnemANW_012018466.1
RsinA109458061	interacts with	rattA_ENSRNOT00000026021			BacuA_MnemA310-7b	2668	BacuA103006881	MnemA105495353	54BacuANW_006726710.1&MnemANW_012011689.1
RsinA109458061	interacts with	ptroA_ENSPTRT00000020349			BacuA_MochA132-20b	1192	BacuA103018175	MochA102001539	24BacuANW_006725699.1&MochANC_022014.1
RsinA109458061	interacts with	mpahA_MGP_PahariEiJ_T0015209			BacuA_MochA310-2b	1934	BacuA103006881	MochA101990021	39BacuANW_006726710.1&MochANW_004949201.1
RsinA109458061	interacts with	modoA_rna42815			BacuA_modoA309-2b	2031	BacuA103006881	modoA_rna42815	42BacuANW_006726710.1&modoANC_008804.1
RsinA109458061	interacts with	mimuA_rna63867			BacuA_mpahA99-20b	1174	BacuA103018175	mpahA_MGP_PahariEiJ_T0032929	24BacuANW_006725699.1&mpahA14
RsinA109458061	interacts with	mberA_evm.model.scaffold351.15227			BacuA_mpahA253-6b	2448	BacuA103006881	mpahA_MGP_PahariEiJ_T0015209	51BacuANW_006726710.1&mpahA1
RsinA109458061	interacts with	ictiA_ENSSTOT00000037798			BacuA_mputA120-21b	1244	BacuA103018175	mputA_ENSMPUT00000013155	25BacuANW_006725699.1&mputAGL896898.1
RsinA109458061	interacts with	btauA_ENSBTAT00000003340			BacuA_NgalA160-0b	326	BacuA103011588	NgalA103750749	8BacuANW_006725687.1&NgalANW_008355971.1
RsinA109458061	interacts with	ajubA106979624			BacuA_NgalA167-2b	297	BacuA103018175	NgalA103731737	6BacuANW_006725699.1&NgalANW_008335437.1
RsinA109451694	interacts with	VpacA102538203			BacuA_NgalA398-7b	2775	BacuA103006881	NgalA103750749	56BacuANW_006726710.1&NgalANW_008355971.1
RsinA109451694	interacts with	UmarA103664789			BacuA_NleuA102-21b	1232	BacuA103018175	NleuA100593582	25BacuANW_006725699.1&NleuANC_019817.1
RsinA109451694	interacts with	TmanA101359170			BacuA_NleuA269-7b	1731	BacuA103006881	NleuA100590986	35BacuANW_006726710.1&NleuANC_019832.1
RsinA109451694	interacts with	TchiA102473107			BacuA_OafeA128-18b	1087	BacuA103018175	OafeA103196095	22BacuANW_006725699.1&OafeANW_006921649.1
RsinA109451694	interacts with	SscrA100512568			BacuA_OariA256-7b	2772	BacuA103006881	OariA101117097	56BacuANW_006726710.1&OariANC_019471.2
RsinA109451694	interacts with	SbolA101040282			BacuA_OcunA122-19b	1137	BacuA103018175	OcunA100356537	23BacuANW_006725699.1&OcunANC_013671.1
RsinA109451694	interacts with	rattA_ENSRNOT00000020554			BacuA_OcunA302-6b	399	BacuA103006881	OcunA100342094	8BacuANW_006726710.1&OcunANW_003159538.1
RsinA109451694	interacts with	ptroA_ENSPTRT00000091437			BacuA_OgarA119-21b	1238	BacuA103018175	OgarA100947822	25BacuANW_006725699.1&OgarANW_003852398.1
RsinA109451694	interacts with	mputA_ENSMPUT00000013155			BacuA_OgarA302-7b	1832	BacuA103006881	OgarA100962841	37BacuANW_006726710.1&OgarANW_003852628.1
RsinA109451694	interacts with	mpahA_MGP_PahariEiJ_T0032929			BacuA_OorcA98-19b	1138	BacuA103018175	OorcA101271851	23BacuANW_006725699.1&OorcANW_004438462.1
RsinA109451694	interacts with	mimuA_rna64533			BacuA_OorcA272-7b	1884	BacuA103006881	OorcA101273949	38BacuANW_006726710.1&OorcANW_004438455.1
RsinA109451694	interacts with	ictiA_ENSSTOT00000036263			BacuA_OpriA113-21b	1240	BacuA103018175	OpriA101528950	25BacuANW_006725699.1&OpriANW_004535463.1
RsinA109451694	interacts with	cecaA_ENSCCAT00000049449			BacuA_OrosA162-21b	1243	BacuA103018175	OrosA101385030	25BacuANW_006725699.1&OrosANW_004450268.1
RsinA109451694	interacts with	btauA_ENSBTAT00000006113			BacuA_OrosA368-7b	2881	BacuA103006881	OrosA101376987	58BacuANW_006726710.1&OrosANW_004450317.1
RsinA109451694	interacts with	ajubA106969268			BacuA_PabeA92-19b	1127	BacuA103018175	PabeA100451945	23BacuANW_006725699.1&PabeANC_012596.1
RbieA108513601	interacts with	VpacA102538203			BacuA_PabeA252-6b	2498	BacuA103006881	PabeA100440539	51BacuANW_006726710.1&PabeANC_012610.1
RbieA108513601	interacts with	UmarA103664789			BacuA_PaleA113-18b	1087	BacuA103018175	PaleA102892896	22BacuANW_006725699.1&PaleANW_006431919.1
RbieA108513601	interacts with	TmanA101359170			BacuA_PaleA286-7b	1090	BacuA103006881	PaleA102897565	22BacuANW_006726710.1&PaleANW_006430730.1
RbieA108513601	interacts with	TchiA102473107			BacuA_PanuA97-18b	1064	BacuA103018175	PanuA101013083	22BacuANW_006725699.1&PanuANC_018157.1
RbieA108513601	interacts with	SscrA100512568			BacuA_PanuA247-7b	2756	BacuA103006881	PanuA101016415	56BacuANW_006726710.1&PanuANC_018170.1
RbieA108513601	interacts with	SbolA101040282			BacuA_PcoqA346-7b	2676	BacuA103006881	PcoqA105820486	54BacuANW_006726710.1&PcoqANW_012151174.1
RbieA108513601	interacts with	RsinA109451694			BacuA_PmanA169-3b	346	BacuA103018175	PmanA102919743	7BacuANW_006725699.1&PmanANW_006501050.1
RbieA108513601	interacts with	rattA_ENSRNOT00000020554			BacuA_PpanA93-19b	1126	BacuA103018175	PpanA100990907	23BacuANW_006725699.1&PpanANC_027873.1
RbieA108513601	interacts with	ptroA_ENSPTRT00000091437			BacuA_PpanA255-7b	2876	BacuA103006881	PpanA100994919	58BacuANW_006726710.1&PpanANC_027887.1
RbieA108513601	interacts with	mputA_ENSMPUT00000013155			BacuA_PparA103-19b	1123	BacuA103018175	PparA109267462	23BacuANW_006725699.1&PparANW_017619863.1
RbieA108513601	interacts with	mpahA_MGP_PahariEiJ_T0032929			BacuA_PparA272-6b	2870	BacuA103006881	PparA109256603	58BacuANW_006726710.1&PparANW_017619988.1
RbieA108513601	interacts with	mimuA_rna64533			BacuA_PtigA129-7b	542	BacuA103018175	PtigA102955777	11BacuANW_006725699.1&PtigANW_006711788.1
RbieA108513601	interacts with	ictiA_ENSSTOT00000036263			BacuA_PtigA323-7b	450	BacuA103006881	PtigA102952456	9BacuANW_006726710.1&PtigANW_006711944.1
RbieA108513601	interacts with	cecaA_ENSCCAT00000049449			BacuA_ptroA96-19b	1106	BacuA103018175	ptroA_ENSPTRT00000091437	23BacuANW_006725699.1&ptroA5
RbieA108513601	interacts with	ajubA106969268			BacuA_ptroA266-7b	2797	BacuA103006881	ptroA_ENSPTRT00000020349	58BacuANW_006726710.1&ptroA19
RbieA108539068	interacts with	VpacA102526085			BacuA_PvamA135-6b	494	BacuA103018175	PvamA105289881	10BacuANW_006725699.1&PvamANW_011888811.1
RbieA108539068	interacts with	UmarA103661089			BacuA_PvamA351-7b	2625	BacuA103006881	PvamA105300163	53BacuANW_006726710.1&PvamANW_011888984.1
RbieA108539068	interacts with	TmanA101357166			BacuA_PvitA421-0b	726	BacuA103006881	PvitA_17031	15BacuANW_006726710.1&PvitAscf000085
RbieA108539068	interacts with	TchiA102476102			BacuA_rattA114-20b	1184	BacuA103018175	rattA_ENSRNOT00000020554	24BacuANW_006725699.1&rattA10
RbieA108539068	interacts with	RsinA109458061			BacuA_rattA277-6b	1558	BacuA103006881	rattA_ENSRNOT00000026021	33BacuANW_006726710.1&rattA1
RbieA108539068	interacts with	rattA_ENSRNOT00000026021			BacuA_RbieA174-14b	880	BacuA103018175	RbieA108513601	18BacuANW_006725699.1&RbieANW_016814045.1
RbieA108539068	interacts with	ptroA_ENSPTRT00000020349			BacuA_RbieA409-7b	2621	BacuA103006881	RbieA108539068	53BacuANW_006726710.1&RbieANW_016808836.1
RbieA108539068	interacts with	mpahA_MGP_PahariEiJ_T0015209			BacuA_RsinA155-19b	1136	BacuA103018175	RsinA109451694	23BacuANW_006725699.1&RsinANW_017738933.1
RbieA108539068	interacts with	modoA_rna42815			BacuA_RsinA358-7b	2722	BacuA103006881	RsinA109458061	55BacuANW_006726710.1&RsinANW_017739251.1
RbieA108539068	interacts with	mimuA_rna63867			BacuA_SbolA119-21b	1236	BacuA103018175	SbolA101040282	25BacuANW_006725699.1&SbolANW_003943685.1
RbieA108539068	interacts with	mberA_evm.model.scaffold351.15227			BacuA_SscrA114-17b	954	BacuA103018175	SscrA100512568	20BacuANW_006725699.1&SscrANC_010458.3
RbieA108539068	interacts with	ictiA_ENSSTOT00000037798			BacuA_SscrA284-3b	1696	BacuA103006881	SscrA100626002	35BacuANW_006726710.1&SscrANC_010448.3
RbieA108539068	interacts with	cecaA_ENSCCAT00000005412			BacuA_TchiA160-15b	935	BacuA103018175	TchiA102473107	19BacuANW_006725699.1&TchiANW_006159712.1
RbieA108539068	interacts with	btauA_ENSBTAT00000003340			BacuA_TchiA374-2b	885	BacuA103006881	TchiA102476102	18BacuANW_006726710.1&TchiANW_006159471.1
RbieA108539068	interacts with	ajubA106979624			BacuA_TmanA115-20b	1193	BacuA103018175	TmanA101359170	24BacuANW_006725699.1&TmanANW_004443947.1
PvamA105300163	interacts with	VpacA102526085			BacuA_TmanA291-0b	2275	BacuA103006881	TmanA101357166	46BacuANW_006726710.1&TmanANW_004444143.1
PvamA105300163	interacts with	UmarA103661089			BacuA_UmarA111-20b	1187	BacuA103018175	UmarA103664789	24BacuANW_006725699.1&UmarANW_007907126.1
PvamA105300163	interacts with	TmanA101357166			BacuA_UmarA288-7b	2729	BacuA103006881	UmarA103661089	55BacuANW_006726710.1&UmarANW_007907093.1
PvamA105300163	interacts with	TchiA102476102			BacuA_VpacA120-19b	1140	BacuA103018175	VpacA102538203	23BacuANW_006725699.1&VpacANW_005882716.1
PvamA105300163	interacts with	RsinA109458061			BacuA_VpacA293-7b	2729	BacuA103006881	VpacA102526085	55BacuANW_006726710.1&VpacANW_005882905.1
PvamA105300163	interacts with	RbieA108539068			BbisA_BindA278-135b	8538	BbisA104995350	BindA109572467	173BbisANW_011494852.1&BindANC_032667.1
PvamA105300163	interacts with	rattA_ENSRNOT00000026021			BbisA_BindA458-7b	1223	BbisA105005410	BindA109562284	25BbisANW_011495049.1&BindANC_032656.1
PvamA105300163	interacts with	ptroA_ENSPTRT00000020349			BbisA_BmutA436-30b	1741	BbisA104995350	BmutA102266140	35BbisANW_011494852.1&BmutANW_005393200.1
PvamA105300163	interacts with	mpahA_MGP_PahariEiJ_T0015209			BbisA_BmutA809-4b	695	BbisA105005410	BmutA102271463	14BbisANW_011495049.1&BmutANW_005394890.1
PvamA105300163	interacts with	modoA_rna42815			BbisA_btauA279-135b	8599	BbisA104995350	btauA_ENSBTAT00000003340	174BbisANW_011494852.1&btauA18
PvamA105300163	interacts with	mimuA_rna63867			BbisA_btauA460-9b	1338	BbisA105005410	btauA_ENSBTAT00000006113	27BbisANW_011495049.1&btauA7
PvamA105300163	interacts with	mberA_evm.model.scaffold351.15227			BbisA_CangA397-53b	3978	BbisA104995350	CangA105519170	81BbisANW_011494852.1&CangANW_012116710.1
PvamA105300163	interacts with	ictiA_ENSSTOT00000037798			BbisA_CangA658-7b	388	BbisA105005410	CangA105515819	8BbisANW_011495049.1&CangANW_012115932.1
PvamA105300163	interacts with	btauA_ENSBTAT00000003340			BbisA_CasiA359-46b	4060	BbisA104995350	CasiA102821088	82BbisANW_011494852.1&CasiANW_006408686.1
PvamA105300163	interacts with	ajubA106979624			BbisA_CatyA363-2b	2077	BbisA104995350	CatyA105597964	42BbisANW_011494852.1&CatyANW_012002193.1
PvamA105289881	interacts with	VpacA102538203			BbisA_CatyA607-7b	390	BbisA105005410	CatyA105581621	8BbisANW_011495049.1&CatyANW_012007035.1
PvamA105289881	interacts with	UmarA103664789			BbisA_CbacA365-30b	3425	BbisA104995350	CbacA105062848	69BbisANW_011494852.1&CbacANW_011511566.1
PvamA105289881	interacts with	TmanA101359170			BbisA_CbacA611-7b	392	BbisA105005410	CbacA105082631	8BbisANW_011495049.1&CbacANW_011544898.1
PvamA105289881	interacts with	TchiA102473107			BbisA_CdroA405-27b	3271	BbisA104995350	CdroA105093329	66BbisANW_011494852.1&CdroANW_011591367.1
PvamA105289881	interacts with	SscrA100512568			BbisA_cecaA389-4b	292	BbisA104995350	cecaA_ENSCCAT00000005412	6BbisANW_011494852.1&cecaAKV389732.1
PvamA105289881	interacts with	SbolA101040282			BbisA_cecaA678-6b	336	BbisA105005410	cecaA_ENSCCAT00000049449	7BbisANW_011495049.1&cecaAKV389512.1
PvamA105289881	interacts with	RsinA109451694			BbisA_CferA448-16b	1693	BbisA104995350	CferA102510115	34BbisANW_011494852.1&CferANW_006210514.1
PvamA105289881	interacts with	RbieA108513601			BbisA_CgriA379-1b	1335	BbisA104995350	CgriA100765730	27BbisANW_011494852.1&CgriANW_003614129.1
PvamA105289881	interacts with	rattA_ENSRNOT00000020554			BbisA_ChirA282-137b	8623	BbisA104995350	ChirA102185595	175BbisANW_011494852.1&ChirANC_030825.1
PvamA105289881	interacts with	ptroA_ENSPTRT00000091437			BbisA_ChirA464-7b	1282	BbisA105005410	ChirA102171062	26BbisANW_011495049.1&ChirANC_030814.1
PvamA105289881	interacts with	mputA_ENSMPUT00000013155			BbisA_CjacA549-7b	386	BbisA105005410	CjacA100414467	8BbisANW_011495049.1&CjacANC_013897.1
PvamA105289881	interacts with	mpahA_MGP_PahariEiJ_T0032929			BbisA_ClanA364-1b	1393	BbisA104995350	ClanA102022440	28BbisANW_011494852.1&ClanANW_004955578.1
PvamA105289881	interacts with	mimuA_rna64533			BbisA_ClanA606-7b	389	BbisA105005410	ClanA102022676	8BbisANW_011495049.1&ClanANW_004955408.1
PvamA105289881	interacts with	ictiA_ENSSTOT00000036263			BbisA_ClupA328-140b	8788	BbisA104995350	ClupA476460	178BbisANW_011494852.1&ClupANC_006583.3
PvamA105289881	interacts with	cecaA_ENSCCAT00000049449			BbisA_ClupA536-7b	386	BbisA105005410	ClupA489134	8BbisANW_011495049.1&ClupANC_006586.3
PvamA105289881	interacts with	btauA_ENSBTAT00000006113			BbisA_CporA377-1b	2028	BbisA104995350	CporA100722585	41BbisANW_011494852.1&CporANT_176262.1
PvamA105289881	interacts with	ajubA106969268			BbisA_CporA633-7b	392	BbisA105005410	CporA100713850	8BbisANW_011495049.1&CporANT_176402.1
ptroA_ENSPTRT00000020349	interacts with	rattA_ENSRNOT00000026021			BbisA_CsabA334-139b	8766	BbisA104995350	CsabA103234689	178BbisANW_011494852.1&CsabANC_023647.1
PtigA102952456	interacts with	VpacA102526085			BbisA_CsabA553-7b	388	BbisA105005410	CsabA103244941	8BbisANW_011495049.1&CsabANC_023664.1
PtigA102952456	interacts with	UmarA103661089			BbisA_CsimA356-48b	4332	BbisA104995350	CsimA101391377	88BbisANW_011494852.1&CsimANW_004454263.1
PtigA102952456	interacts with	SscrA100626002			BbisA_CsimA582-7b	392	BbisA105005410	CsimA101394638	8BbisANW_011495049.1&CsimANW_004454181.1
PtigA102952456	interacts with	RsinA109458061			BbisA_DnovA795-7b	380	BbisA105005410	DnovA101421603	8BbisANW_011495049.1&DnovANW_004482872.1
PtigA102952456	interacts with	RbieA108539068			BbisA_DordA358-12b	817	BbisA104995350	DordA106000912	17BbisANW_011494852.1&DordANW_012267465.1
PtigA102952456	interacts with	rattA_ENSRNOT00000026021			BbisA_EasiA441-15b	2230	BbisA104995350	EasiA106843284	45BbisANW_011494852.1&EasiANW_014638223.1
PtigA102952456	interacts with	PvamA105300163			BbisA_EcabA327-138b	8727	BbisA104995350	EcabA100064571	177BbisANW_011494852.1&EcabANC_009153.2
PtigA102952456	interacts with	ptroA_ENSPTRT00000020349			BbisA_EcabA540-7b	392	BbisA105005410	EcabA100147144	8BbisANW_011495049.1&EcabANC_009157.2
PtigA102952456	interacts with	mpahA_MGP_PahariEiJ_T0015209			BbisA_EedwA358-1b	1972	BbisA104995350	EedwA102853164	40BbisANW_011494852.1&EedwANW_006400052.1
PtigA102952456	interacts with	mimuA_rna63867			BbisA_EfusA355-48b	4188	BbisA104995350	EfusA103284318	85BbisANW_011494852.1&EfusANW_007370661.1
PtigA102952456	interacts with	mberA_evm.model.scaffold351.15227			BbisA_EfusA585-6b	340	BbisA105005410	EfusA103291624	7BbisANW_011495049.1&EfusANW_007370693.1
PtigA102952456	interacts with	ictiA_ENSSTOT00000037798			BbisA_EprzA390-8b	594	BbisA104995350	EprzA103558852	12BbisANW_011494852.1&EprzANW_007674776.1
PtigA102952456	interacts with	btauA_ENSBTAT00000003340			BbisA_EtelA332-17b	2717	BbisA104995350	EtelA101643422	55BbisANW_011494852.1&EtelANW_004558746.1
PtigA102952456	interacts with	ajubA106979624			BbisA_FcatA331-134b	8488	BbisA104995350	FcatA101094807	173BbisANW_011494852.1&FcatANC_018737.2
PtigA102955777	interacts with	VpacA102538203			BbisA_FcatA528-7b	382	BbisA105005410	FcatA101085349	8BbisANW_011495049.1&FcatANC_018723.2
PtigA102955777	interacts with	UmarA103664789			BbisA_FdamA382-14b	1978	BbisA104995350	FdamA104855606	40BbisANW_011494852.1&FdamANW_011047817.1
PtigA102955777	interacts with	TmanA101359170			BbisA_FdamA657-7b	389	BbisA105005410	FdamA104860995	8BbisANW_011495049.1&FdamANW_011044628.1
PtigA102955777	interacts with	TchiA102473107			BbisA_GgorA340-134b	8452	BbisA104995350	GgorA101134346	172BbisANW_011494852.1&GgorANC_018443.2
PtigA102955777	interacts with	SscrA100512568			BbisA_GgorA558-7b	390	BbisA105005410	GgorA101133043	8BbisANW_011495049.1&GgorANC_018429.2
PtigA102955777	interacts with	SbolA101040282			BbisA_GvarA349-15b	1636	BbisA104995350	GvarA103598551	33BbisANW_011494852.1&GvarANW_007726204.1
PtigA102955777	interacts with	RsinA109451694			BbisA_HarmA376-1b	1397	BbisA104995350	HarmA109374850	28BbisANW_011494852.1&HarmANW_017732217.1
PtigA102955777	interacts with	RbieA108513601			BbisA_HglaA379-2b	1441	BbisA104995350	HglaA101716171	29BbisANW_011494852.1&HglaANW_004624925.1
PtigA102955777	interacts with	rattA_ENSRNOT00000020554			BbisA_HglaA612-7b	383	BbisA105005410	HglaA101711578	8BbisANW_011495049.1&HglaANW_004624733.1
PtigA102955777	interacts with	PvamA105289881			BbisA_ictiA349-29b	3252	BbisA104995350	ictiA_ENSSTOT00000037798	66BbisANW_011494852.1&ictiAJH393471.1
PtigA102955777	interacts with	ptroA_ENSPTRT00000091437			BbisA_JjacA367-26b	2474	BbisA104995350	JjacA101616380	50BbisANW_011494852.1&JjacANW_004504458.1
PtigA102955777	interacts with	mputA_ENSMPUT00000013155			BbisA_JjacA629-6b	341	BbisA105005410	JjacA101610151	7BbisANW_011495049.1&JjacANW_004504352.1
PtigA102955777	interacts with	mpahA_MGP_PahariEiJ_T0032929			BbisA_LafrA351-44b	4058	BbisA104995350	LafrA100672949	82BbisANW_011494852.1&LafrANW_003573519.1
PtigA102955777	interacts with	mimuA_rna64533			BbisA_LafrA565-7b	392	BbisA105005410	LafrA100654843	8BbisANW_011495049.1&LafrANW_003573421.1
PtigA102955777	interacts with	ictiA_ENSSTOT00000036263			BbisA_LvexA389-1b	1885	BbisA104995350	LvexA103086744	38BbisANW_011494852.1&LvexANW_006786304.1
PtigA102955777	interacts with	cecaA_ENSCCAT00000049449			BbisA_LwedA452-10b	1041	BbisA104995350	LwedA102742215	21BbisANW_011494852.1&LwedANW_006384689.1
PtigA102955777	interacts with	btauA_ENSBTAT00000006113			BbisA_MaurA354-46b	2310	BbisA104995350	MaurA101837031	47BbisANW_011494852.1&MaurANW_004801819.1
PtigA102955777	interacts with	ajubA106969268			BbisA_MaurA591-6b	341	BbisA105005410	MaurA101827922	7BbisANW_011495049.1&MaurANW_004801634.1
PparA109256603	interacts with	VpacA102526085			BbisA_mberA323-107b	6585	BbisA104995350	mberA_evm.model.scaffold351.15227	133BbisANW_011494852.1&mberAscaffold351
PparA109256603	interacts with	UmarA103661089			BbisA_MbraA391-14b	2511	BbisA104995350	MbraA102254785	51BbisANW_011494852.1&MbraANW_005360548.1
PparA109256603	interacts with	TmanA101357166			BbisA_MbraA672-7b	389	BbisA105005410	MbraA102263725	8BbisANW_011495049.1&MbraANW_005362269.1
PparA109256603	interacts with	TchiA102476102			BbisA_MdavA378-1b	447	BbisA104995350	MdavA102773914	9BbisANW_011494852.1&MdavANW_006290668.1
PparA109256603	interacts with	SscrA100626002			BbisA_MfasA338-134b	8404	BbisA104995350	MfasA101865163	171BbisANW_011494852.1&MfasANC_022290.1
PparA109256603	interacts with	RsinA109458061			BbisA_MfasA555-7b	391	BbisA105005410	MfasA102122442	8BbisANW_011495049.1&MfasANC_022277.1
PparA109256603	interacts with	RbieA108539068			BbisA_mimuA354-143b	8525	BbisA104995350	mimuA_rna63867	181BbisANW_011494852.1&mimuANC_033681.1
PparA109256603	interacts with	rattA_ENSRNOT00000026021			BbisA_MleuA416-2b	1932	BbisA104995350	MleuA105542446	39BbisANW_011494852.1&MleuANW_012098765.1
PparA109256603	interacts with	PvamA105300163			BbisA_MleuA728-7b	392	BbisA105005410	MleuA105552273	8BbisANW_011495049.1&MleuANW_012099765.1
PparA109256603	interacts with	ptroA_ENSPTRT00000020349			BbisA_MlucA379-50b	3145	BbisA104995350	MlucA102428087	64BbisANW_011494852.1&MlucANW_005871233.1
PparA109256603	interacts with	PtigA102952456			BbisA_MmarA352-136b	8571	BbisA104995350	MmarA107151468	174BbisANW_011494852.1&MmarANW_015351255.1
PparA109256603	interacts with	mpahA_MGP_PahariEiJ_T0015209			BbisA_MmarA572-7b	392	BbisA105005410	MmarA107147967	8BbisANW_011495049.1&MmarANW_015351241.1
PparA109256603	interacts with	modoA_rna42815			BbisA_MmulA350-140b	8798	BbisA104995350	MmulA700286	179BbisANW_011494852.1&MmulANC_027911.1
PparA109256603	interacts with	mimuA_rna63867			BbisA_MmulA571-7b	392	BbisA105005410	MmulA703625	8BbisANW_011495049.1&MmulANC_027898.1
PparA109256603	interacts with	mberA_evm.model.scaffold351.15227			BbisA_MmurA347-138b	8675	BbisA104995350	MmurA105876783	176BbisANW_011494852.1&MmurANC_033681.1
PparA109256603	interacts with	ictiA_ENSSTOT00000037798			BbisA_MmusA360-107b	7060	BbisA104995350	MmusA14113	144BbisANW_011494852.1&MmusANC_000073.6
PparA109256603	interacts with	btauA_ENSBTAT00000003340			BbisA_MmusA587-7b	385	BbisA105005410	MmusA237730	8BbisANW_011495049.1&MmusANC_000077.6
PparA109256603	interacts with	ajubA106979624			BbisA_MnatA406-14b	2527	BbisA104995350	MnatA107534148	51BbisANW_011494852.1&MnatANW_015504452.1
PparA109267462	interacts with	VpacA102538203			BbisA_MnatA704-7b	391	BbisA105005410	MnatA107537861	8BbisANW_011495049.1&MnatANW_015504570.1
PparA109267462	interacts with	UmarA103664789			BbisA_MnemA366-135b	8495	BbisA104995350	MnemA105495353	173BbisANW_011494852.1&MnemANW_012011689.1
PparA109267462	interacts with	TmanA101359170			BbisA_MnemA610-6b	334	BbisA105005410	MnemA105480836	7BbisANW_011495049.1&MnemANW_012018466.1
PparA109267462	interacts with	TchiA102473107			BbisA_MochA363-35b	1889	BbisA104995350	MochA101990021	38BbisANW_011494852.1&MochANW_004949201.1
PparA109267462	interacts with	SscrA100512568			BbisA_modoA396-41b	2135	BbisA104995350	modoA_rna42815	44BbisANW_011494852.1&modoANC_008804.1
PparA109267462	interacts with	SbolA101040282			BbisA_mpahA334-128b	7268	BbisA104995350	mpahA_MGP_PahariEiJ_T0015209	153BbisANW_011494852.1&mpahA1
PparA109267462	interacts with	RsinA109451694			BbisA_mpahA545-6b	340	BbisA105005410	mpahA_MGP_PahariEiJ_T0032929	7BbisANW_011495049.1&mpahA14
PparA109267462	interacts with	RbieA108513601			BbisA_mputA571-7b	392	BbisA105005410	mputA_ENSMPUT00000013155	8BbisANW_011495049.1&mputAGL896898.1
PparA109267462	interacts with	rattA_ENSRNOT00000020554			BbisA_NgalA407-55b	4100	BbisA104995350	NgalA103750749	83BbisANW_011494852.1&NgalANW_008355971.1
PparA109267462	interacts with	PvamA105289881			BbisA_NleuA349-26b	3221	BbisA104995350	NleuA100590986	65BbisANW_011494852.1&NleuANC_019832.1
PparA109267462	interacts with	ptroA_ENSPTRT00000091437			BbisA_NleuA575-7b	388	BbisA105005410	NleuA100593582	8BbisANW_011495049.1&NleuANC_019817.1
PparA109267462	interacts with	PtigA102955777			BbisA_OariA272-140b	8331	BbisA104995350	OariA101117097	169BbisANW_011494852.1&OariANC_019471.2
PparA109267462	interacts with	mputA_ENSMPUT00000013155			BbisA_OcunA360-1b	798	BbisA104995350	OcunA100342094	16BbisANW_011494852.1&OcunANW_003159538.1
PparA109267462	interacts with	mpahA_MGP_PahariEiJ_T0032929			BbisA_OcunA612-7b	391	BbisA105005410	OcunA100356537	8BbisANW_011495049.1&OcunANC_013671.1
PparA109267462	interacts with	mimuA_rna64533			BbisA_OgarA363-30b	3416	BbisA104995350	OgarA100962841	69BbisANW_011494852.1&OgarANW_003852628.1
PparA109267462	interacts with	ictiA_ENSSTOT00000036263			BbisA_OgarA595-7b	391	BbisA105005410	OgarA100947822	8BbisANW_011495049.1&OgarANW_003852398.1
PparA109267462	interacts with	cecaA_ENSCCAT00000049449			BbisA_OorcA343-28b	3322	BbisA104995350	OorcA101273949	67BbisANW_011494852.1&OorcANW_004438455.1
PparA109267462	interacts with	btauA_ENSBTAT00000006113			BbisA_OorcA553-6b	341	BbisA105005410	OorcA101271851	7BbisANW_011495049.1&OorcANW_004438462.1
PparA109267462	interacts with	ajubA106969268			BbisA_OpriA572-7b	391	BbisA105005410	OpriA101528950	8BbisANW_011495049.1&OpriANW_004535463.1
PpanA100994919	interacts with	VpacA102526085			BbisA_OrosA383-86b	6176	BbisA104995350	OrosA101376987	125BbisANW_011494852.1&OrosANW_004450317.1
PpanA100994919	interacts with	UmarA103661089			BbisA_OrosA677-7b	387	BbisA105005410	OrosA101385030	8BbisANW_011495049.1&OrosANW_004450268.1
PpanA100994919	interacts with	TmanA101357166			BbisA_PabeA338-133b	8390	BbisA104995350	PabeA100440539	171BbisANW_011494852.1&PabeANC_012610.1
PpanA100994919	interacts with	TchiA102476102			BbisA_PabeA548-7b	388	BbisA105005410	PabeA100451945	8BbisANW_011495049.1&PabeANC_012596.1
PpanA100994919	interacts with	SscrA100626002			BbisA_PaleA343-14b	2081	BbisA104995350	PaleA102897565	42BbisANW_011494852.1&PaleANW_006430730.1
PpanA100994919	interacts with	RsinA109458061			BbisA_PaleA573-7b	392	BbisA105005410	PaleA102892896	8BbisANW_011495049.1&PaleANW_006431919.1
PpanA100994919	interacts with	RbieA108539068			BbisA_PanuA337-137b	8641	BbisA104995350	PanuA101016415	176BbisANW_011494852.1&PanuANC_018170.1
PpanA100994919	interacts with	rattA_ENSRNOT00000026021			BbisA_PanuA552-7b	381	BbisA105005410	PanuA101013083	8BbisANW_011495049.1&PanuANC_018157.1
PpanA100994919	interacts with	PvamA105300163			BbisA_PcoqA386-50b	4296	BbisA104995350	PcoqA105820486	87BbisANW_011494852.1&PcoqANW_012151174.1
PpanA100994919	interacts with	ptroA_ENSPTRT00000020349			BbisA_PmanA697-6b	342	BbisA105005410	PmanA102919743	7BbisANW_011495049.1&PmanANW_006501050.1
PpanA100994919	interacts with	PtigA102952456			BbisA_PpanA354-139b	8815	BbisA104995350	PpanA100994919	179BbisANW_011494852.1&PpanANC_027887.1
PpanA100994919	interacts with	mpahA_MGP_PahariEiJ_T0015209			BbisA_PpanA583-7b	388	BbisA105005410	PpanA100990907	8BbisANW_011495049.1&PpanANC_027873.1
PpanA100994919	interacts with	modoA_rna42815			BbisA_PparA339-50b	3881	BbisA104995350	PparA109256603	79BbisANW_011494852.1&PparANW_017619988.1
PpanA100994919	interacts with	mimuA_rna63867			BbisA_PparA563-6b	334	BbisA105005410	PparA109267462	7BbisANW_011495049.1&PparANW_017619863.1
PpanA100994919	interacts with	mberA_evm.model.scaffold351.15227			BbisA_PtigA372-1b	1487	BbisA104995350	PtigA102952456	30BbisANW_011494852.1&PtigANW_006711944.1
PpanA100994919	interacts with	ictiA_ENSSTOT00000037798			BbisA_PtigA634-7b	392	BbisA105005410	PtigA102955777	8BbisANW_011495049.1&PtigANW_006711788.1
PpanA100994919	interacts with	cecaA_ENSCCAT00000005412			BbisA_ptroA359-140b	8577	BbisA104995350	ptroA_ENSPTRT00000020349	179BbisANW_011494852.1&ptroA19
PpanA100994919	interacts with	btauA_ENSBTAT00000003340			BbisA_ptroA602-7b	384	BbisA105005410	ptroA_ENSPTRT00000091437	8BbisANW_011495049.1&ptroA5
PpanA100994919	interacts with	ajubA106979624			BbisA_PvamA364-48b	3659	BbisA104995350	PvamA105300163	74BbisANW_011494852.1&PvamANW_011888984.1
PpanA100990907	interacts with	VpacA102538203			BbisA_PvamA644-7b	390	BbisA105005410	PvamA105289881	8BbisANW_011495049.1&PvamANW_011888811.1
PpanA100990907	interacts with	UmarA103664789			BbisA_rattA355-1b	1842	BbisA104995350	rattA_ENSRNOT00000026021	38BbisANW_011494852.1&rattA1
PpanA100990907	interacts with	TmanA101359170			BbisA_rattA579-7b	391	BbisA105005410	rattA_ENSRNOT00000020554	8BbisANW_011495049.1&rattA10
PpanA100990907	interacts with	TchiA102473107			BbisA_RbieA434-44b	3514	BbisA104995350	RbieA108539068	71BbisANW_011494852.1&RbieANW_016808836.1
PpanA100990907	interacts with	SscrA100512568			BbisA_RsinA406-49b	4341	BbisA104995350	RsinA109458061	88BbisANW_011494852.1&RsinANW_017739251.1
PpanA100990907	interacts with	SbolA101040282			BbisA_RsinA676-6b	341	BbisA105005410	RsinA109451694	7BbisANW_011495049.1&RsinANW_017738933.1
PpanA100990907	interacts with	RsinA109451694			BbisA_SscrA344-4b	458	BbisA104995350	SscrA100626002	11BbisANW_011494852.1&SscrANC_010448.3
PpanA100990907	interacts with	RbieA108513601			BbisA_SscrA579-5b	285	BbisA105005410	SscrA100512568	6BbisANW_011495049.1&SscrANC_010458.3
PpanA100990907	interacts with	rattA_ENSRNOT00000020554			BbisA_TchiA407-16b	936	BbisA104995350	TchiA102476102	19BbisANW_011494852.1&TchiANW_006159471.1
PpanA100990907	interacts with	PvamA105289881			BbisA_TmanA359-44b	2227	BbisA104995350	TmanA101357166	45BbisANW_011494852.1&TmanANW_004444143.1
PpanA100990907	interacts with	ptroA_ENSPTRT00000091437			BbisA_TmanA590-7b	392	BbisA105005410	TmanA101359170	8BbisANW_011495049.1&TmanANW_004443947.1
PpanA100990907	interacts with	PtigA102955777			BbisA_UmarA342-50b	3854	BbisA104995350	UmarA103661089	78BbisANW_011494852.1&UmarANW_007907093.1
PpanA100990907	interacts with	mputA_ENSMPUT00000013155			BbisA_UmarA565-7b	392	BbisA105005410	UmarA103664789	8BbisANW_011495049.1&UmarANW_007907126.1
PpanA100990907	interacts with	mpahA_MGP_PahariEiJ_T0032929			BbisA_VpacA352-53b	4497	BbisA104995350	VpacA102526085	91BbisANW_011494852.1&VpacANW_005882905.1
PpanA100990907	interacts with	mimuA_rna64533			BbisA_VpacA592-7b	392	BbisA105005410	VpacA102538203	8BbisANW_011495049.1&VpacANW_005882716.1
PpanA100990907	interacts with	ictiA_ENSSTOT00000036263			BbubA_BindA221-1b	790	BbubA102394736	BindA109572467	16BbubANW_005784276.1&BindANC_032667.1
PpanA100990907	interacts with	cecaA_ENSCCAT00000049449			BbubA_BindA588-3b	692	BbubA102412837	BindA109562284	14BbubANW_005785161.1&BindANC_032656.1
PpanA100990907	interacts with	btauA_ENSBTAT00000006113			BbubA_BmutA226-1b	297	BbubA102394736	BmutA102266140	6BbubANW_005784276.1&BmutANW_005393200.1
PpanA100990907	interacts with	ajubA106969268			BbubA_BmutA580-3b	647	BbubA102412837	BmutA102271463	13BbubANW_005785161.1&BmutANW_005394890.1
PmanA102919743	interacts with	VpacA102538203			BbubA_btauA231-2b	944	BbubA102394736	btauA_ENSBTAT00000003340	19BbubANW_005784276.1&btauA18
PmanA102919743	interacts with	UmarA103664789			BbubA_btauA594-3b	696	BbubA102412837	btauA_ENSBTAT00000006113	14BbubANW_005785161.1&btauA7
PmanA102919743	interacts with	TmanA101359170			BbubA_CangA229-1b	944	BbubA102394736	CangA105519170	19BbubANW_005784276.1&CangANW_012116710.1
PmanA102919743	interacts with	TchiA102473107			BbubA_CasiA219-1b	895	BbubA102394736	CasiA102821088	18BbubANW_005784276.1&CasiANW_006408686.1
PmanA102919743	interacts with	SscrA100512568			BbubA_CatyA225-1b	945	BbubA102394736	CatyA105597964	19BbubANW_005784276.1&CatyANW_012002193.1
PmanA102919743	interacts with	SbolA101040282			BbubA_CbacA231-2b	997	BbubA102394736	CbacA105062848	20BbubANW_005784276.1&CbacANW_011511566.1
PmanA102919743	interacts with	RsinA109451694			BbubA_CdroA226-2b	993	BbubA102394736	CdroA105093329	20BbubANW_005784276.1&CdroANW_011591367.1
PmanA102919743	interacts with	RbieA108513601			BbubA_CferA222-2b	995	BbubA102394736	CferA102510115	20BbubANW_005784276.1&CferANW_006210514.1
PmanA102919743	interacts with	rattA_ENSRNOT00000020554			BbubA_CgriA201-1b	844	BbubA102394736	CgriA100765730	17BbubANW_005784276.1&CgriANW_003614129.1
PmanA102919743	interacts with	PvamA105289881			BbubA_ChirA241-2b	994	BbubA102394736	ChirA102185595	20BbubANW_005784276.1&ChirANC_030825.1
PmanA102919743	interacts with	ptroA_ENSPTRT00000091437			BbubA_ChirA613-3b	690	BbubA102412837	ChirA102171062	14BbubANW_005785161.1&ChirANC_030814.1
PmanA102919743	interacts with	PtigA102955777			BbubA_ClanA220-1b	946	BbubA102394736	ClanA102022440	19BbubANW_005784276.1&ClanANW_004955578.1
PmanA102919743	interacts with	PparA109267462			BbubA_ClupA229-1b	946	BbubA102394736	ClupA476460	19BbubANW_005784276.1&ClupANC_006583.3
PmanA102919743	interacts with	PpanA100990907			BbubA_CporA220-1b	946	BbubA102394736	CporA100722585	19BbubANW_005784276.1&CporANT_176262.1
PmanA102919743	interacts with	mputA_ENSMPUT00000013155			BbubA_CsabA227-1b	944	BbubA102394736	CsabA103234689	19BbubANW_005784276.1&CsabANC_023647.1
PmanA102919743	interacts with	mpahA_MGP_PahariEiJ_T0032929			BbubA_CsimA235-2b	996	BbubA102394736	CsimA101391377	20BbubANW_005784276.1&CsimANW_004454263.1
PmanA102919743	interacts with	mimuA_rna64533			BbubA_EasiA222-1b	945	BbubA102394736	EasiA106843284	19BbubANW_005784276.1&EasiANW_014638223.1
PmanA102919743	interacts with	ictiA_ENSSTOT00000036263			BbubA_EcabA231-1b	893	BbubA102394736	EcabA100064571	18BbubANW_005784276.1&EcabANC_009153.2
PmanA102919743	interacts with	cecaA_ENSCCAT00000049449			BbubA_EedwA206-1b	890	BbubA102394736	EedwA102853164	18BbubANW_005784276.1&EedwANW_006400052.1
PmanA102919743	interacts with	btauA_ENSBTAT00000006113			BbubA_EfusA215-1b	894	BbubA102394736	EfusA103284318	18BbubANW_005784276.1&EfusANW_007370661.1
PmanA102919743	interacts with	ajubA106969268			BbubA_EtelA210-1b	894	BbubA102394736	EtelA101643422	18BbubANW_005784276.1&EtelANW_004558746.1
PcoqA105820486	interacts with	VpacA102526085			BbubA_FcatA226-1b	940	BbubA102394736	FcatA101094807	19BbubANW_005784276.1&FcatANC_018737.2
PcoqA105820486	interacts with	UmarA103661089			BbubA_FdamA214-1b	947	BbubA102394736	FdamA104855606	19BbubANW_005784276.1&FdamANW_011047817.1
PcoqA105820486	interacts with	TmanA101357166			BbubA_GgorA215-1b	944	BbubA102394736	GgorA101134346	19BbubANW_005784276.1&GgorANC_018443.2
PcoqA105820486	interacts with	TchiA102476102			BbubA_GvarA178-2b	993	BbubA102394736	GvarA103598551	20BbubANW_005784276.1&GvarANW_007726204.1
PcoqA105820486	interacts with	SscrA100626002			BbubA_HarmA216-1b	946	BbubA102394736	HarmA109374850	19BbubANW_005784276.1&HarmANW_017732217.1
PcoqA105820486	interacts with	RsinA109458061			BbubA_HglaA225-1b	895	BbubA102394736	HglaA101716171	18BbubANW_005784276.1&HglaANW_004624925.1
PcoqA105820486	interacts with	RbieA108539068			BbubA_ictiA221-1b	836	BbubA102394736	ictiA_ENSSTOT00000037798	17BbubANW_005784276.1&ictiAJH393471.1
PcoqA105820486	interacts with	rattA_ENSRNOT00000026021			BbubA_JjacA219-1b	845	BbubA102394736	JjacA101616380	17BbubANW_005784276.1&JjacANW_004504458.1
PcoqA105820486	interacts with	PvamA105300163			BbubA_LafrA220-2b	945	BbubA102394736	LafrA100672949	19BbubANW_005784276.1&LafrANW_003573519.1
PcoqA105820486	interacts with	ptroA_ENSPTRT00000020349			BbubA_LvexA215-1b	946	BbubA102394736	LvexA103086744	19BbubANW_005784276.1&LvexANW_006786304.1
PcoqA105820486	interacts with	PtigA102952456			BbubA_LwedA180-2b	644	BbubA102394736	LwedA102742215	13BbubANW_005784276.1&LwedANW_006384689.1
PcoqA105820486	interacts with	PparA109256603			BbubA_mberA197-2b	946	BbubA102394736	mberA_evm.model.scaffold351.15227	19BbubANW_005784276.1&mberAscaffold351
PcoqA105820486	interacts with	PpanA100994919			BbubA_MbraA202-1b	893	BbubA102394736	MbraA102254785	18BbubANW_005784276.1&MbraANW_005360548.1
PcoqA105820486	interacts with	mpahA_MGP_PahariEiJ_T0015209			BbubA_MdavA207-1b	446	BbubA102394736	MdavA102773914	9BbubANW_005784276.1&MdavANW_006290668.1
PcoqA105820486	interacts with	modoA_rna42815			BbubA_MfasA229-1b	944	BbubA102394736	MfasA101865163	19BbubANW_005784276.1&MfasANC_022290.1
PcoqA105820486	interacts with	mimuA_rna63867			BbubA_mimuA229-1b	899	BbubA102394736	mimuA_rna63867	19BbubANW_005784276.1&mimuANC_033681.1
PcoqA105820486	interacts with	mberA_evm.model.scaffold351.15227			BbubA_MleuA218-1b	944	BbubA102394736	MleuA105542446	19BbubANW_005784276.1&MleuANW_012098765.1
PcoqA105820486	interacts with	ictiA_ENSSTOT00000037798			BbubA_MlucA198-1b	745	BbubA102394736	MlucA102428087	15BbubANW_005784276.1&MlucANW_005871233.1
PcoqA105820486	interacts with	btauA_ENSBTAT00000003340			BbubA_MmarA221-1b	947	BbubA102394736	MmarA107151468	19BbubANW_005784276.1&MmarANW_015351255.1
PcoqA105820486	interacts with	ajubA106979624			BbubA_MmulA229-1b	945	BbubA102394736	MmulA700286	19BbubANW_005784276.1&MmulANC_027911.1
PanuA101016415	interacts with	VpacA102526085			BbubA_MmurA228-1b	945	BbubA102394736	MmurA105876783	19BbubANW_005784276.1&MmurANC_033681.1
PanuA101016415	interacts with	UmarA103661089			BbubA_MmusA221-1b	881	BbubA102394736	MmusA14113	18BbubANW_005784276.1&MmusANC_000073.6
PanuA101016415	interacts with	TmanA101357166			BbubA_MnatA225-1b	947	BbubA102394736	MnatA107534148	19BbubANW_005784276.1&MnatANW_015504452.1
PanuA101016415	interacts with	TchiA102476102			BbubA_MnemA232-1b	944	BbubA102394736	MnemA105495353	19BbubANW_005784276.1&MnemANW_012011689.1
PanuA101016415	interacts with	SscrA100626002			BbubA_mpahA215-1b	855	BbubA102394736	mpahA_MGP_PahariEiJ_T0015209	18BbubANW_005784276.1&mpahA1
PanuA101016415	interacts with	SbolA101036197			BbubA_NgalA235-1b	947	BbubA102394736	NgalA103750749	19BbubANW_005784276.1&NgalANW_008355971.1
PanuA101016415	interacts with	RsinA109458061			BbubA_NleuA222-1b	896	BbubA102394736	NleuA100590986	18BbubANW_005784276.1&NleuANC_019832.1
PanuA101016415	interacts with	RbieA108539068			BbubA_OariA228-1b	944	BbubA102394736	OariA101117097	19BbubANW_005784276.1&OariANC_019471.2
PanuA101016415	interacts with	rattA_ENSRNOT00000026021			BbubA_OcunA206-1b	796	BbubA102394736	OcunA100342094	16BbubANW_005784276.1&OcunANW_003159538.1
PanuA101016415	interacts with	PvamA105300163			BbubA_OgarA227-1b	946	BbubA102394736	OgarA100962841	19BbubANW_005784276.1&OgarANW_003852628.1
PanuA101016415	interacts with	ptroA_ENSPTRT00000020349			BbubA_OorcA229-1b	946	BbubA102394736	OorcA101273949	19BbubANW_005784276.1&OorcANW_004438455.1
PanuA101016415	interacts with	PtigA102952456			BbubA_OrosA223-2b	997	BbubA102394736	OrosA101376987	20BbubANW_005784276.1&OrosANW_004450317.1
PanuA101016415	interacts with	PparA109256603			BbubA_PabeA216-1b	942	BbubA102394736	PabeA100440539	19BbubANW_005784276.1&PabeANC_012610.1
PanuA101016415	interacts with	PpanA100994919			BbubA_PaleA225-1b	944	BbubA102394736	PaleA102897565	19BbubANW_005784276.1&PaleANW_006430730.1
PanuA101016415	interacts with	PcoqA105820486			BbubA_PanuA226-1b	895	BbubA102394736	PanuA101016415	18BbubANW_005784276.1&PanuANC_018170.1
PanuA101016415	interacts with	mpahA_MGP_PahariEiJ_T0015209			BbubA_PcoqA230-1b	946	BbubA102394736	PcoqA105820486	19BbubANW_005784276.1&PcoqANW_012151174.1
PanuA101016415	interacts with	modoA_rna42815			BbubA_PpanA227-1b	946	BbubA102394736	PpanA100994919	19BbubANW_005784276.1&PpanANC_027887.1
PanuA101016415	interacts with	mimuA_rna63867			BbubA_PparA228-1b	943	BbubA102394736	PparA109256603	19BbubANW_005784276.1&PparANW_017619988.1
PanuA101016415	interacts with	mberA_evm.model.scaffold351.15227			BbubA_PtigA207-1b	943	BbubA102394736	PtigA102952456	19BbubANW_005784276.1&PtigANW_006711944.1
PanuA101016415	interacts with	ictiA_ENSSTOT00000037798			BbubA_ptroA239-1b	928	BbubA102394736	ptroA_ENSPTRT00000020349	19BbubANW_005784276.1&ptroA19
PanuA101016415	interacts with	cecaA_ENSCCAT00000005412			BbubA_PvamA217-1b	892	BbubA102394736	PvamA105300163	18BbubANW_005784276.1&PvamANW_011888984.1
PanuA101016415	interacts with	btauA_ENSBTAT00000003340			BbubA_rattA227-1b	875	BbubA102394736	rattA_ENSRNOT00000026021	18BbubANW_005784276.1&rattA1
PanuA101016415	interacts with	ajubA106979624			BbubA_RbieA214-1b	943	BbubA102394736	RbieA108539068	19BbubANW_005784276.1&RbieANW_016808836.1
PanuA101013083	interacts with	VpacA102538203			BbubA_RsinA212-1b	946	BbubA102394736	RsinA109458061	19BbubANW_005784276.1&RsinANW_017739251.1
PanuA101013083	interacts with	UmarA103664789			BbubA_UmarA220-1b	946	BbubA102394736	UmarA103661089	19BbubANW_005784276.1&UmarANW_007907093.1
PanuA101013083	interacts with	TmanA101359170			BbubA_VpacA215-1b	945	BbubA102394736	VpacA102526085	19BbubANW_005784276.1&VpacANW_005882905.1
PanuA101013083	interacts with	TchiA102473107			betA_CangA309-7b	407	CangA105519170	betA_BSP_12837	10CangANW_012116710.1&betAPseudochromosome_2
PanuA101013083	interacts with	RsinA109451694			betA113-6b	290	betA_BSP_08619	betA_BSP_11432	8betAPseudochromosome_17&betAPseudochromosome_5
PanuA101013083	interacts with	RbieA108513601			betA_CsabA97-8b	452	CsabA103234689	betA_BSP_12837	11CsabANC_023647.1&betAPseudochromosome_2
PanuA101013083	interacts with	rattA_ENSRNOT00000020554			betA_cyseA732-6b	412	betA_BSP_11432	cyseA_rna27071	9betAPseudochromosome_5&cyseANC_024320.1
PanuA101013083	interacts with	PvamA105289881			betA_FdamA460-2b	269	FdamA104855606	betA_BSP_12837	6FdamANW_011047817.1&betAPseudochromosome_2
PanuA101013083	interacts with	ptroA_ENSPTRT00000091437			betA_ictiA300-6b	361	betA_BSP_12837	ictiA_ENSSTOT00000037798	9betAPseudochromosome_2&ictiAJH393471.1
PanuA101013083	interacts with	PtigA102955777			betA_MfasA548-7b	413	MfasA101865163	betA_BSP_12837	10MfasANC_022290.1&betAPseudochromosome_2
PanuA101013083	interacts with	PparA109267462			betA_MmulA546-7b	407	MmulA700286	betA_BSP_12837	10MmulANC_027911.1&betAPseudochromosome_2
PanuA101013083	interacts with	PpanA100990907			betA_MmurA511-2b	462	MmurA105876783	betA_BSP_12837	11MmurANC_033681.1&betAPseudochromosome_2
PanuA101013083	interacts with	PmanA102919743			betA_MmusA353-0b	414	MmusA237730	betA_BSP_16814	9MmusANC_000077.6&betAPseudochromosome_3
PanuA101013083	interacts with	mputA_ENSMPUT00000013155			betA_MnemA210-2b	410	MnemA105495353	betA_BSP_12837	10MnemANW_012011689.1&betAPseudochromosome_2
PanuA101013083	interacts with	mpahA_MGP_PahariEiJ_T0032929			betA_mzebA618-5b	360	betA_BSP_11432	mzebA_rna20166	8betAPseudochromosome_5&mzebANC_036790.1
PanuA101013083	interacts with	btauA_ENSBTAT00000006113			betA_OgarA573-2b	331	OgarA100962841	betA_BSP_12837	8OgarANW_003852628.1&betAPseudochromosome_2
PanuA101013083	interacts with	ajubA106969268			betA_olatA524-1b	536	betA_BSP_11432	olatA_ENSORLT00000004235	13betAPseudochromosome_5&olatA16
PaleA102892896	interacts with	VpacA102538203			betA_onilA608-0b	507	betA_BSP_11432	onilA_ENSONIT00000010137	11betAPseudochromosome_5&onilAGL831177.1
PaleA102892896	interacts with	UmarA103664789			betA_onkiA1245-0b	261	betA_BSP_11432	onkiA_rna24445	6betAPseudochromosome_5&onkiANC_034186.1
PaleA102892896	interacts with	TmanA101359170			betA_OpriA322-0b	356	OpriA101528950	betA_BSP_16814	8OpriANW_004535463.1&betAPseudochromosome_3
PaleA102892896	interacts with	TchiA102473107			betA_PabeA535-7b	401	PabeA100440539	betA_BSP_12837	10PabeANC_012610.1&betAPseudochromosome_2
PaleA102892896	interacts with	SscrA100512568			betA_PpanA535-7b	412	PpanA100994919	betA_BSP_12837	10PpanANC_027887.1&betAPseudochromosome_2
PaleA102892896	interacts with	SbolA101040282			betA_pretA629-2b	258	betA_BSP_11432	pretA_rna34304	6betAPseudochromosome_5&pretANC_024346.1
PaleA102892896	interacts with	RsinA109451694			betA_RbieA167-7b	407	RbieA108539068	betA_BSP_12837	10RbieANW_016808836.1&betAPseudochromosome_2
PaleA102892896	interacts with	RbieA108513601			betA_salpA1185-0b	299	betA_BSP_11432	salpA_rna11254	7betAPseudochromosome_5&salpANC_036845.1
PaleA102892896	interacts with	rattA_ENSRNOT00000020554			betA_trubA640-6b	345	betA_BSP_11432	trubA_ENSTRUT00000010529	8betAPseudochromosome_5&trubAscaffold_148
PaleA102892896	interacts with	PvamA105289881			BindA_BmutA301-3b	643	BindA109562284	BmutA102271463	13BindANC_032656.1&BmutANW_005394890.1
PaleA102892896	interacts with	ptroA_ENSPTRT00000091437			BindA_BmutA627-25b	1382	BindA109572467	BmutA102266140	28BindANC_032667.1&BmutANW_005393200.1
PaleA102892896	interacts with	PtigA102955777			BindA_btauA52-689b	36709	BindA109562284	btauA_ENSBTAT00000006113	746BindANC_032656.1&btauA7
PaleA102892896	interacts with	PparA109267462			BindA_btauA144-446b	41206	BindA109572467	btauA_ENSBTAT00000003340	839BindANC_032667.1&btauA18
PaleA102892896	interacts with	PpanA100990907			BindA_CangA172-37b	1857	BindA109562284	CangA105515819	38BindANC_032656.1&CangANW_012115932.1
PaleA102892896	interacts with	PmanA102919743			BindA_CangA460-50b	3615	BindA109572467	CangA105519170	74BindANC_032667.1&CangANW_012116710.1
PaleA102892896	interacts with	PcoqA105819496			BindA_CasiA418-43b	7111	BindA109572467	CasiA102821088	145BindANC_032667.1&CasiANW_006408686.1
PaleA102892896	interacts with	mputA_ENSMPUT00000013155			BindA_CatyA160-37b	1855	BindA109562284	CatyA105581621	38BindANC_032656.1&CatyANW_012007035.1
PaleA102892896	interacts with	mpahA_MGP_PahariEiJ_T0032929			BindA_CatyA400-1b	2141	BindA109572467	CatyA105597964	44BindANC_032667.1&CatyANW_012002193.1
PaleA102892896	interacts with	mimuA_rna64533			BindA_CbacA157-10b	530	BindA109562284	CbacA105082631	11BindANC_032656.1&CbacANW_011544898.1
PaleA102892896	interacts with	ictiA_ENSSTOT00000036263			BindA_CbacA366-25b	3154	BindA109572467	CbacA105062848	64BindANC_032667.1&CbacANW_011511566.1
PaleA102892896	interacts with	cecaA_ENSCCAT00000049449			BindA_CdroA485-22b	2961	BindA109572467	CdroA105093329	60BindANC_032667.1&CdroANW_011591367.1
PaleA102892896	interacts with	btauA_ENSBTAT00000006113			BindA_cecaA202-8b	424	BindA109562284	cecaA_ENSCCAT00000049449	9BindANC_032656.1&cecaAKV389512.1
PaleA102892896	interacts with	ajubA106969268			BindA_CferA603-13b	1388	BindA109572467	CferA102510115	28BindANC_032667.1&CferANW_006210514.1
PaleA102897565	interacts with	VpacA102526085			BindA_CgriA543-1b	1236	BindA109572467	CgriA100765730	25BindANC_032667.1&CgriANW_003614129.1
PaleA102897565	interacts with	UmarA103661089			BindA_ChirA62-566b	30714	BindA109562284	ChirA102171062	626BindANC_032656.1&ChirANC_030814.1
PaleA102897565	interacts with	TmanA101357166			BindA_ChirA159-420b	40884	BindA109572467	ChirA102185595	835BindANC_032667.1&ChirANC_030825.1
PaleA102897565	interacts with	TchiA102476102			BindA_CjacA90-35b	1743	BindA109562284	CjacA100414467	36BindANC_032656.1&CjacANC_013897.1
PaleA102897565	interacts with	RsinA109458061			BindA_ClanA120-55b	2723	BindA109562284	ClanA102022676	56BindANC_032656.1&ClanANW_004955408.1
PaleA102897565	interacts with	RbieA108539068			BindA_ClanA377-1b	1278	BindA109572467	ClanA102022440	26BindANC_032667.1&ClanANW_004955578.1
PaleA102897565	interacts with	rattA_ENSRNOT00000026021			BindA_ClupA92-92b	4533	BindA109562284	ClupA489134	93BindANC_032656.1&ClupANC_006586.3
PaleA102897565	interacts with	PvamA105300163			BindA_ClupA284-140b	19843	BindA109572467	ClupA476460	406BindANC_032667.1&ClupANC_006583.3
PaleA102897565	interacts with	ptroA_ENSPTRT00000020349			BindA_CporA163-48b	2404	BindA109562284	CporA100713850	49BindANC_032656.1&CporANT_176402.1
PaleA102897565	interacts with	PtigA102952456			BindA_CporA415-1b	1970	BindA109572467	CporA100722585	40BindANC_032667.1&CporANT_176262.1
PaleA102897565	interacts with	PparA109256603			BindA_CsabA84-213b	10448	BindA109562284	CsabA103244941	214BindANC_032656.1&CsabANC_023664.1
PaleA102897565	interacts with	PpanA100994919			BindA_CsabA262-139b	20436	BindA109572467	CsabA103234689	419BindANC_032667.1&CsabANC_023647.1
PaleA102897565	interacts with	PcoqA105820486			BindA_CsimA117-89b	4433	BindA109562284	CsimA101394638	90BindANC_032656.1&CsimANW_004454181.1
PaleA102897565	interacts with	mpahA_MGP_PahariEiJ_T0015209			BindA_CsimA347-46b	4205	BindA109572467	CsimA101391377	86BindANC_032667.1&CsimANW_004454263.1
PaleA102897565	interacts with	modoA_rna42815			BindA_DnovA279-7b	380	BindA109562284	DnovA101421603	8BindANC_032656.1&DnovANW_004482872.1
PaleA102897565	interacts with	mimuA_rna63867			BindA_DordA387-11b	716	BindA109572467	DordA106000912	15BindANC_032667.1&DordANW_012267465.1
PaleA102897565	interacts with	mberA_evm.model.scaffold351.15227			BindA_EasiA613-13b	1931	BindA109572467	EasiA106843284	39BindANC_032667.1&EasiANW_014638223.1
PaleA102897565	interacts with	ictiA_ENSSTOT00000037798			BindA_EcabA106-212b	10439	BindA109562284	EcabA100147144	213BindANC_032656.1&EcabANC_009157.2
PaleA102897565	interacts with	btauA_ENSBTAT00000003340			BindA_EcabA292-141b	20909	BindA109572467	EcabA100064571	428BindANC_032667.1&EcabANC_009153.2
PaleA102897565	interacts with	ajubA106979624			BindA_EedwA429-1b	1990	BindA109572467	EedwA102853164	41BindANC_032667.1&EedwANW_006400052.1
PabeA100440539	interacts with	VpacA102526085			BindA_EfusA116-32b	1613	BindA109562284	EfusA103291624	33BindANC_032656.1&EfusANW_007370693.1
PabeA100440539	interacts with	UmarA103661089			BindA_EfusA347-45b	3958	BindA109572467	EfusA103284318	81BindANC_032667.1&EfusANW_007370661.1
PabeA100440539	interacts with	TmanA101357166			BindA_EprzA587-8b	495	BindA109572467	EprzA103558852	10BindANC_032667.1&EprzANW_007674776.1
PabeA100440539	interacts with	TchiA102476102			BindA_EtelA338-12b	12461	BindA109572467	EtelA101643422	254BindANC_032667.1&EtelANW_004558746.1
PabeA100440539	interacts with	SbolA101036197			BindA_FcatA75-90b	4434	BindA109562284	FcatA101085349	91BindANC_032656.1&FcatANC_018723.2
PabeA100440539	interacts with	RsinA109458061			BindA_FcatA255-136b	20844	BindA109572467	FcatA101094807	427BindANC_032667.1&FcatANC_018737.2
PabeA100440539	interacts with	RbieA108539068			BindA_FdamA178-34b	1691	BindA109562284	FdamA104860995	35BindANC_032656.1&FdamANW_011044628.1
PabeA100440539	interacts with	rattA_ENSRNOT00000026021			BindA_FdamA521-13b	1825	BindA109572467	FdamA104855606	37BindANC_032667.1&FdamANW_011047817.1
PabeA100440539	interacts with	PvamA105300163			BindA_GgorA80-210b	10318	BindA109562284	GgorA101133043	211BindANC_032656.1&GgorANC_018429.2
PabeA100440539	interacts with	ptroA_ENSPTRT00000020349			BindA_GgorA259-138b	20082	BindA109572467	GgorA101134346	412BindANC_032667.1&GgorANC_018443.2
PabeA100440539	interacts with	PtigA102952456			BindA_GvarA442-13b	1380	BindA109572467	GvarA103598551	28BindANC_032667.1&GvarANW_007726204.1
PabeA100440539	interacts with	PparA109256603			BindA_HarmA517-1b	1293	BindA109572467	HarmA109374850	26BindANC_032667.1&HarmANW_017732217.1
PabeA100440539	interacts with	PpanA100994919			BindA_HglaA127-53b	2614	BindA109562284	HglaA101711578	54BindANC_032656.1&HglaANW_004624733.1
PabeA100440539	interacts with	PcoqA105820486			BindA_HglaA408-1b	1280	BindA109572467	HglaA101716171	26BindANC_032667.1&HglaANW_004624925.1
PabeA100440539	interacts with	mpahA_MGP_PahariEiJ_T0015209			BindA_ictiA381-24b	2941	BindA109572467	ictiA_ENSSTOT00000037798	60BindANC_032667.1&ictiAJH393471.1
PabeA100440539	interacts with	modoA_rna42815			BindA_JjacA154-14b	721	BindA109562284	JjacA101610151	15BindANC_032656.1&JjacANW_004504352.1
PabeA100440539	interacts with	mimuA_rna63867			BindA_JjacA403-22b	2116	BindA109572467	JjacA101616380	43BindANC_032667.1&JjacANW_004504458.1
PabeA100440539	interacts with	mberA_evm.model.scaffold351.15227			BindA_LafrA102-207b	10243	BindA109562284	LafrA100654843	208BindANC_032656.1&LafrANW_003573421.1
PabeA100440539	interacts with	ictiA_ENSSTOT00000037798			BindA_LafrA370-40b	3745	BindA109572467	LafrA100672949	76BindANC_032667.1&LafrANW_003573519.1
PabeA100440539	interacts with	cecaA_ENSCCAT00000005412			BindA_LvexA516-1b	7465	BindA109572467	LvexA103086744	151BindANC_032667.1&LvexANW_006786304.1
PabeA100440539	interacts with	btauA_ENSBTAT00000003340			BindA_LwedA665-10b	935	BindA109572467	LwedA102742215	19BindANC_032667.1&LwedANW_006384689.1
PabeA100440539	interacts with	ajubA106979624			BindA_MaurA145-36b	1811	BindA109562284	MaurA101827922	37BindANC_032656.1&MaurANW_004801634.1
OrosA101376987	interacts with	VpacA102526085			BindA_MaurA413-44b	2197	BindA109572467	MaurA101837031	45BindANC_032667.1&MaurANW_004801819.1
OrosA101376987	interacts with	UmarA103661089			BindA_mberA407-104b	6260	BindA109572467	mberA_evm.model.scaffold351.15227	127BindANC_032667.1&mberAscaffold351
OrosA101376987	interacts with	TmanA101357166			BindA_MbraA199-90b	4469	BindA109562284	MbraA102263725	91BindANC_032656.1&MbraANW_005362269.1
OrosA101376987	interacts with	TchiA102476102			BindA_MbraA490-12b	2305	BindA109572467	MbraA102254785	47BindANC_032667.1&MbraANW_005360548.1
OrosA101376987	interacts with	SscrA100626002			BindA_MdavA476-1b	293	BindA109572467	MdavA102773914	6BindANC_032667.1&MdavANW_006290668.1
OrosA101376987	interacts with	RsinA109458061			BindA_MfasA83-214b	10507	BindA109562284	MfasA102122442	215BindANC_032656.1&MfasANC_022277.1
OrosA101376987	interacts with	RbieA108539068			BindA_MfasA255-136b	19520	BindA109572467	MfasA101865163	401BindANC_032667.1&MfasANC_022290.1
OrosA101376987	interacts with	rattA_ENSRNOT00000026021			BindA_mimuA367-49b	3973	BindA109572467	mimuA_rna63867	85BindANC_032667.1&mimuANC_033681.1
OrosA101376987	interacts with	PvamA105300163			BindA_MleuA226-7b	387	BindA109562284	MleuA105552273	8BindANC_032656.1&MleuANW_012099765.1
OrosA101376987	interacts with	ptroA_ENSPTRT00000020349			BindA_MleuA566-1b	1893	BindA109572467	MleuA105542446	39BindANC_032667.1&MleuANW_012098765.1
OrosA101376987	interacts with	PtigA102952456			BindA_MlucA474-46b	2826	BindA109572467	MlucA102428087	58BindANC_032667.1&MlucANW_005871233.1
OrosA101376987	interacts with	PparA109256603			BindA_MmarA124-58b	2888	BindA109562284	MmarA107147967	59BindANC_032656.1&MmarANW_015351241.1
OrosA101376987	interacts with	PpanA100994919			BindA_MmarA327-135b	19235	BindA109572467	MmarA107151468	391BindANC_032667.1&MmarANW_015351255.1
OrosA101376987	interacts with	PcoqA105820486			BindA_MmulA93-216b	10618	BindA109562284	MmulA703625	217BindANC_032656.1&MmulANC_027898.1
OrosA101376987	interacts with	PanuA101016415			BindA_MmulA272-139b	20329	BindA109572467	MmulA700286	417BindANC_032667.1&MmulANC_027911.1
OrosA101376987	interacts with	PaleA102897565			BindA_MmurA354-137b	8479	BindA109572467	MmurA105876783	173BindANC_032667.1&MmurANC_033681.1
OrosA101376987	interacts with	PabeA100440539			BindA_MmusA125-35b	1741	BindA109562284	MmusA237730	36BindANC_032656.1&MmusANC_000077.6
OrosA101376987	interacts with	mpahA_MGP_PahariEiJ_T0015209			BindA_MmusA345-104b	8630	BindA109572467	MmusA14113	177BindANC_032667.1&MmusANC_000073.6
OrosA101376987	interacts with	modoA_rna42815			BindA_MnatA198-23b	1174	BindA109562284	MnatA107537861	24BindANC_032656.1&MnatANW_015504570.1
OrosA101376987	interacts with	mimuA_rna63867			BindA_MnatA481-12b	3365	BindA109572467	MnatA107534148	68BindANC_032667.1&MnatANW_015504452.1
OrosA101376987	interacts with	mberA_evm.model.scaffold351.15227			BindA_MnemA142-10b	519	BindA109562284	MnemA105480836	11BindANC_032656.1&MnemANW_012018466.1
OrosA101376987	interacts with	ictiA_ENSSTOT00000037798			BindA_MnemA375-129b	8320	BindA109572467	MnemA105495353	171BindANC_032667.1&MnemANW_012011689.1
OrosA101376987	interacts with	btauA_ENSBTAT00000003340			BindA_MochA408-31b	1628	BindA109572467	MochA101990021	33BindANC_032667.1&MochANW_004949201.1
OrosA101376987	interacts with	ajubA106979624			BindA_modoA441-39b	1979	BindA109572467	modoA_rna42815	41BindANC_032667.1&modoANC_008804.1
OrosA101385030	interacts with	VpacA102538203			BindA_mpahA101-35b	1723	BindA109562284	mpahA_MGP_PahariEiJ_T0032929	36BindANC_032656.1&mpahA14
OrosA101385030	interacts with	UmarA103664789			BindA_mpahA318-125b	6964	BindA109572467	mpahA_MGP_PahariEiJ_T0015209	148BindANC_032667.1&mpahA1
OrosA101385030	interacts with	TmanA101359170			BindA_mputA135-90b	4481	BindA109562284	mputA_ENSMPUT00000013155	91BindANC_032656.1&mputAGL896898.1
OrosA101385030	interacts with	TchiA102473107			BindA_NgalA599-53b	3829	BindA109572467	NgalA103750749	78BindANC_032667.1&NgalANW_008355971.1
OrosA101385030	interacts with	SscrA100512568			BindA_NleuA92-206b	10126	BindA109562284	NleuA100593582	207BindANC_032656.1&NleuANC_019817.1
OrosA101385030	interacts with	SbolA101040282			BindA_NleuA315-22b	8049	BindA109572467	NleuA100590986	164BindANC_032667.1&NleuANC_019832.1
OrosA101385030	interacts with	RsinA109451694			BindA_OariA138-444b	41220	BindA109572467	OariA101117097	841BindANC_032667.1&OariANC_019471.2
OrosA101385030	interacts with	RbieA108513601			BindA_OcunA107-213b	10493	BindA109562284	OcunA100356537	214BindANC_032656.1&OcunANC_013671.1
OrosA101385030	interacts with	rattA_ENSRNOT00000020554			BindA_OcunA366-1b	642	BindA109572467	OcunA100342094	13BindANC_032667.1&OcunANW_003159538.1
OrosA101385030	interacts with	PvamA105289881			BindA_OgarA133-215b	10595	BindA109562284	OgarA100947822	216BindANC_032656.1&OgarANW_003852398.1
OrosA101385030	interacts with	ptroA_ENSPTRT00000091437			BindA_OgarA403-25b	2956	BindA109572467	OgarA100962841	60BindANC_032667.1&OgarANW_003852628.1
OrosA101385030	interacts with	PtigA102955777			BindA_OorcA121-9b	479	BindA109562284	OorcA101271851	10BindANC_032656.1&OorcANW_004438462.1
OrosA101385030	interacts with	PparA109267462			BindA_OorcA303-23b	11512	BindA109572467	OorcA101273949	233BindANC_032667.1&OorcANW_004438455.1
OrosA101385030	interacts with	PpanA100990907			BindA_OpriA126-89b	4425	BindA109562284	OpriA101528950	90BindANC_032656.1&OpriANW_004535463.1
OrosA101385030	interacts with	PmanA102919743			BindA_OrosA198-9b	478	BindA109562284	OrosA101385030	10BindANC_032656.1&OrosANW_004450268.1
OrosA101385030	interacts with	PanuA101013083			BindA_OrosA527-82b	5808	BindA109572467	OrosA101376987	118BindANC_032667.1&OrosANW_004450317.1
OrosA101385030	interacts with	PaleA102892896			BindA_PabeA81-217b	10668	BindA109562284	PabeA100451945	218BindANC_032656.1&PabeANC_012596.1
OrosA101385030	interacts with	mputA_ENSMPUT00000013155			BindA_PabeA258-131b	19937	BindA109572467	PabeA100440539	410BindANC_032667.1&PabeANC_012610.1
OrosA101385030	interacts with	mpahA_MGP_PahariEiJ_T0032929			BindA_PaleA108-92b	4578	BindA109562284	PaleA102892896	93BindANC_032656.1&PaleANW_006431919.1
OrosA101385030	interacts with	mimuA_rna64533			BindA_PaleA322-12b	1784	BindA109572467	PaleA102897565	36BindANC_032667.1&PaleANW_006430730.1
OrosA101385030	interacts with	ictiA_ENSSTOT00000036263			BindA_PanuA82-211b	10279	BindA109562284	PanuA101013083	212BindANC_032656.1&PanuANC_018157.1
OrosA101385030	interacts with	cecaA_ENSCCAT00000049449			BindA_PanuA259-139b	20151	BindA109572467	PanuA101016415	414BindANC_032667.1&PanuANC_018170.1
OrosA101385030	interacts with	btauA_ENSBTAT00000006113			BindA_PcoqA474-46b	4028	BindA109572467	PcoqA105820486	82BindANC_032667.1&PcoqANW_012151174.1
OrosA101385030	interacts with	ajubA106969268			BindA_PmanA182-21b	1069	BindA109562284	PmanA102919743	22BindANC_032656.1&PmanANW_006501050.1
OpriA101528950	interacts with	VpacA102538203			BindA_PpanA87-214b	10539	BindA109562284	PpanA100990907	215BindANC_032656.1&PpanANC_027873.1
OpriA101528950	interacts with	UmarA103664789			BindA_PpanA280-138b	19946	BindA109572467	PpanA100994919	409BindANC_032667.1&PpanANC_027887.1
OpriA101528950	interacts with	TmanA101359170			BindA_PparA101-10b	521	BindA109562284	PparA109267462	11BindANC_032656.1&PparANW_017619863.1
OpriA101528950	interacts with	TchiA102473107			BindA_PparA320-49b	3572	BindA109572467	PparA109256603	73BindANC_032667.1&PparANW_017619988.1
OpriA101528950	interacts with	SscrA100512568			BindA_PtigA153-50b	2499	BindA109562284	PtigA102955777	51BindANC_032656.1&PtigANW_006711788.1
OpriA101528950	interacts with	SbolA101040282			BindA_PtigA410-1b	1239	BindA109572467	PtigA102952456	25BindANC_032667.1&PtigANW_006711944.1
OpriA101528950	interacts with	RsinA109451694			BindA_ptroA106-95b	4586	BindA109562284	ptroA_ENSPTRT00000091437	96BindANC_032656.1&ptroA5
OpriA101528950	interacts with	RbieA108513601			BindA_ptroA277-141b	8680	BindA109572467	ptroA_ENSPTRT00000020349	183BindANC_032667.1&ptroA19
OpriA101528950	interacts with	rattA_ENSRNOT00000020554			BindA_PvamA143-48b	2400	BindA109562284	PvamA105289881	49BindANC_032656.1&PvamANW_011888811.1
OpriA101528950	interacts with	PvamA105289881			BindA_PvamA429-44b	3285	BindA109572467	PvamA105300163	67BindANC_032667.1&PvamANW_011888984.1
OpriA101528950	interacts with	ptroA_ENSPTRT00000091437			BindA_rattA117-34b	1706	BindA109562284	rattA_ENSRNOT00000020554	35BindANC_032656.1&rattA10
OpriA101528950	interacts with	PtigA102955777			BindA_rattA368-1b	7593	BindA109572467	rattA_ENSRNOT00000026021	156BindANC_032667.1&rattA1
OpriA101528950	interacts with	PparA109267462			BindA_RbieA624-42b	3252	BindA109572467	RbieA108539068	66BindANC_032667.1&RbieANW_016808836.1
OpriA101528950	interacts with	PpanA100990907			BindA_RsinA182-36b	1815	BindA109562284	RsinA109451694	37BindANC_032656.1&RsinANW_017738933.1
OpriA101528950	interacts with	PmanA102919743			BindA_RsinA483-44b	3919	BindA109572467	RsinA109458061	80BindANC_032667.1&RsinANW_017739251.1
OpriA101528950	interacts with	PcoqA105819496			BindA_SscrA136-55b	2686	BindA109562284	SscrA100512568	56BindANC_032656.1&SscrANC_010458.3
OpriA101528950	interacts with	PanuA101013083			BindA_SscrA327-16b	1177	BindA109572467	SscrA100626002	28BindANC_032667.1&SscrANC_010448.3
OpriA101528950	interacts with	PaleA102892896			BindA_TchiA543-13b	734	BindA109572467	TchiA102476102	15BindANC_032667.1&TchiANW_006159471.1
OpriA101528950	interacts with	OrosA101385030			BindA_TmanA134-57b	2844	BindA109562284	TmanA101359170	58BindANC_032656.1&TmanANW_004443947.1
OpriA101528950	interacts with	mputA_ENSMPUT00000013155			BindA_TmanA398-42b	2118	BindA109572467	TmanA101357166	43BindANC_032667.1&TmanANW_004444143.1
OpriA101528950	interacts with	mpahA_MGP_PahariEiJ_T0032929			BindA_UmarA110-92b	4569	BindA109562284	UmarA103664789	93BindANC_032656.1&UmarANW_007907126.1
OpriA101528950	interacts with	mimuA_rna64533			BindA_UmarA339-46b	3443	BindA109572467	UmarA103661089	70BindANC_032667.1&UmarANW_007907093.1
OpriA101528950	interacts with	ictiA_ENSSTOT00000036263			BindA_VpacA133-10b	530	BindA109562284	VpacA102538203	11BindANC_032656.1&VpacANW_005882716.1
OpriA101528950	interacts with	cecaA_ENSCCAT00000049449			BindA_VpacA382-49b	4221	BindA109572467	VpacA102526085	86BindANC_032667.1&VpacANW_005882905.1
OpriA101528950	interacts with	btauA_ENSBTAT00000006113			BmutA_btauA151-30b	1681	BmutA102266140	btauA_ENSBTAT00000003340	34BmutANW_005393200.1&btauA18
OpriA101528950	interacts with	ajubA106969268			BmutA_btauA709-4b	698	BmutA102271463	btauA_ENSBTAT00000006113	14BmutANW_005394890.1&btauA7
OorcA101271851	interacts with	VpacA102538203			BmutA_CangA158-30b	1721	BmutA102266140	CangA105519170	35BmutANW_005393200.1&CangANW_012116710.1
OorcA101271851	interacts with	UmarA103664789			BmutA_CasiA141-27b	1585	BmutA102266140	CasiA102821088	32BmutANW_005393200.1&CasiANW_006408686.1
OorcA101271851	interacts with	TmanA101359170			BmutA_CatyA152-2b	344	BmutA102266140	CatyA105597964	7BmutANW_005393200.1&CatyANW_012002193.1
OorcA101271851	interacts with	TchiA102473107			BmutA_CbacA152-29b	1686	BmutA102266140	CbacA105062848	34BmutANW_005393200.1&CbacANW_011511566.1
OorcA101271851	interacts with	SscrA100512568			BmutA_CdroA158-27b	1584	BmutA102266140	CdroA105093329	32BmutANW_005393200.1&CdroANW_011591367.1
OorcA101271851	interacts with	SbolA101040282			BmutA_cecaA143-4b	291	BmutA102266140	cecaA_ENSCCAT00000005412	6BmutANW_005393200.1&cecaAKV389732.1
OorcA101271851	interacts with	RsinA109451694			BmutA_CferA160-16b	1043	BmutA102266140	CferA102510115	21BmutANW_005393200.1&CferANW_006210514.1
OorcA101271851	interacts with	RbieA108513601			BmutA_CgriA138-1b	296	BmutA102266140	CgriA100765730	6BmutANW_005393200.1&CgriANW_003614129.1
OorcA101271851	interacts with	rattA_ENSRNOT00000020554			BmutA_ChirA153-29b	1675	BmutA102266140	ChirA102185595	34BmutANW_005393200.1&ChirANC_030825.1
OorcA101271851	interacts with	PvamA105289881			BmutA_ChirA722-3b	641	BmutA102271463	ChirA102171062	13BmutANW_005394890.1&ChirANC_030814.1
OorcA101271851	interacts with	ptroA_ENSPTRT00000091437			BmutA_ClanA147-1b	296	BmutA102266140	ClanA102022440	6BmutANW_005393200.1&ClanANW_004955578.1
OorcA101271851	interacts with	PtigA102955777			BmutA_ClupA146-28b	1631	BmutA102266140	ClupA476460	33BmutANW_005393200.1&ClupANC_006583.3
OorcA101271851	interacts with	PparA109267462			BmutA_CporA150-1b	299	BmutA102266140	CporA100722585	6BmutANW_005393200.1&CporANT_176262.1
OorcA101271851	interacts with	PpanA100990907			BmutA_CsabA153-30b	1720	BmutA102266140	CsabA103234689	35BmutANW_005393200.1&CsabANC_023647.1
OorcA101271851	interacts with	PmanA102919743			BmutA_CsimA153-27b	1584	BmutA102266140	CsimA101391377	32BmutANW_005393200.1&CsimANW_004454263.1
OorcA101271851	interacts with	PanuA101013083			BmutA_DordA153-12b	741	BmutA102266140	DordA106000912	15BmutANW_005393200.1&DordANW_012267465.1
OorcA101271851	interacts with	PaleA102892896			BmutA_EasiA149-14b	939	BmutA102266140	EasiA106843284	19BmutANW_005393200.1&EasiANW_014638223.1
OorcA101271851	interacts with	OrosA101385030			BmutA_EcabA153-26b	1483	BmutA102266140	EcabA100064571	30BmutANW_005393200.1&EcabANC_009153.2
OorcA101271851	interacts with	OpriA101528950			BmutA_EfusA138-26b	1483	BmutA102266140	EfusA103284318	30BmutANW_005393200.1&EfusANW_007370661.1
OorcA101271851	interacts with	mputA_ENSMPUT00000013155			BmutA_EprzA123-8b	592	BmutA102266140	EprzA103558852	12BmutANW_005393200.1&EprzANW_007674776.1
OorcA101271851	interacts with	mpahA_MGP_PahariEiJ_T0032929			BmutA_EtelA144-16b	984	BmutA102266140	EtelA101643422	20BmutANW_005393200.1&EtelANW_004558746.1
OorcA101271851	interacts with	mimuA_rna64533			BmutA_FcatA144-28b	1625	BmutA102266140	FcatA101094807	33BmutANW_005393200.1&FcatANC_018737.2
OorcA101271851	interacts with	ictiA_ENSSTOT00000036263			BmutA_FdamA147-13b	891	BmutA102266140	FdamA104855606	18BmutANW_005393200.1&FdamANW_011047817.1
OorcA101271851	interacts with	cecaA_ENSCCAT00000049449			BmutA_GgorA149-29b	1671	BmutA102266140	GgorA101134346	34BmutANW_005393200.1&GgorANC_018443.2
OorcA101271851	interacts with	btauA_ENSBTAT00000006113			BmutA_GvarA112-14b	938	BmutA102266140	GvarA103598551	19BmutANW_005393200.1&GvarANW_007726204.1
OorcA101271851	interacts with	ajubA106969268			BmutA_HarmA145-1b	299	BmutA102266140	HarmA109374850	6BmutANW_005393200.1&HarmANW_017732217.1
OorcA101273949	interacts with	VpacA102526085			BmutA_ictiA147-28b	1630	BmutA102266140	ictiA_ENSSTOT00000037798	33BmutANW_005393200.1&ictiAJH393471.1
OorcA101273949	interacts with	UmarA103661089			BmutA_JjacA153-25b	1481	BmutA102266140	JjacA101616380	30BmutANW_005393200.1&JjacANW_004504458.1
OorcA101273949	interacts with	TmanA101357166			BmutA_LafrA148-25b	1480	BmutA102266140	LafrA100672949	30BmutANW_005393200.1&LafrANW_003573519.1
OorcA101273949	interacts with	TchiA102476102			BmutA_LvexA147-1b	299	BmutA102266140	LvexA103086744	6BmutANW_005393200.1&LvexANW_006786304.1
OorcA101273949	interacts with	SscrA100626002			BmutA_LwedA151-10b	692	BmutA102266140	LwedA102742215	14BmutANW_005393200.1&LwedANW_006384689.1
OorcA101273949	interacts with	SbolA101036197			BmutA_MaurA149-28b	1440	BmutA102266140	MaurA101837031	29BmutANW_005393200.1&MaurANW_004801819.1
OorcA101273949	interacts with	RsinA109458061			BmutA_mberA132-29b	1637	BmutA102266140	mberA_evm.model.scaffold351.15227	33BmutANW_005393200.1&mberAscaffold351
OorcA101273949	interacts with	RbieA108539068			BmutA_MbraA147-13b	838	BmutA102266140	MbraA102254785	17BmutANW_005393200.1&MbraANW_005360548.1
OorcA101273949	interacts with	rattA_ENSRNOT00000026021			BmutA_MfasA153-29b	1674	BmutA102266140	MfasA101865163	34BmutANW_005393200.1&MfasANC_022290.1
OorcA101273949	interacts with	PvamA105300163			BmutA_mimuA141-29b	1637	BmutA102266140	mimuA_rna63867	34BmutANW_005393200.1&mimuANC_033681.1
OorcA101273949	interacts with	ptroA_ENSPTRT00000020349			BmutA_MleuA143-2b	346	BmutA102266140	MleuA105542446	7BmutANW_005393200.1&MleuANW_012098765.1
OorcA101273949	interacts with	PtigA102952456			BmutA_MlucA137-28b	1575	BmutA102266140	MlucA102428087	32BmutANW_005393200.1&MlucANW_005871233.1
OorcA101273949	interacts with	PparA109256603			BmutA_MmarA146-28b	1635	BmutA102266140	MmarA107151468	33BmutANW_005393200.1&MmarANW_015351255.1
OorcA101273949	interacts with	PpanA100994919			BmutA_MmulA148-30b	1720	BmutA102266140	MmulA700286	35BmutANW_005393200.1&MmulANC_027911.1
OorcA101273949	interacts with	PcoqA105820486			BmutA_MmurA145-29b	1681	BmutA102266140	MmurA105876783	34BmutANW_005393200.1&MmurANC_033681.1
OorcA101273949	interacts with	PanuA101016415			BmutA_MmusA148-28b	1617	BmutA102266140	MmusA14113	33BmutANW_005393200.1&MmusANC_000073.6
OorcA101273949	interacts with	PaleA102897565			BmutA_MnatA163-13b	892	BmutA102266140	MnatA107534148	18BmutANW_005393200.1&MnatANW_015504452.1
OorcA101273949	interacts with	PabeA100440539			BmutA_MnemA144-28b	1622	BmutA102266140	MnemA105495353	33BmutANW_005393200.1&MnemANW_012011689.1
OorcA101273949	interacts with	OrosA101376987			BmutA_MochA157-28b	1538	BmutA102266140	MochA101990021	31BmutANW_005393200.1&MochANW_004949201.1
OorcA101273949	interacts with	mpahA_MGP_PahariEiJ_T0015209			BmutA_modoA147-24b	1321	BmutA102266140	modoA_rna42815	27BmutANW_005393200.1&modoANC_008804.1
OorcA101273949	interacts with	modoA_rna42815			BmutA_mpahA147-26b	1503	BmutA102266140	mpahA_MGP_PahariEiJ_T0015209	31BmutANW_005393200.1&mpahA1
OorcA101273949	interacts with	mimuA_rna63867			BmutA_NgalA146-27b	1583	BmutA102266140	NgalA103750749	32BmutANW_005393200.1&NgalANW_008355971.1
OorcA101273949	interacts with	mberA_evm.model.scaffold351.15227			BmutA_NleuA149-26b	1531	BmutA102266140	NleuA100590986	31BmutANW_005393200.1&NleuANC_019832.1
OorcA101273949	interacts with	ictiA_ENSSTOT00000037798			BmutA_OariA146-28b	1632	BmutA102266140	OariA101117097	33BmutANW_005393200.1&OariANC_019471.2
OorcA101273949	interacts with	btauA_ENSBTAT00000003340			BmutA_OgarA148-28b	1632	BmutA102266140	OgarA100962841	33BmutANW_005393200.1&OgarANW_003852628.1
OorcA101273949	interacts with	ajubA106979624			BmutA_OorcA148-27b	1582	BmutA102266140	OorcA101273949	32BmutANW_005393200.1&OorcANW_004438455.1
OgarA100962841	interacts with	VpacA102526085			BmutA_OrosA142-28b	1630	BmutA102266140	OrosA101376987	33BmutANW_005393200.1&OrosANW_004450317.1
OgarA100962841	interacts with	UmarA103661089			BmutA_PabeA149-28b	1610	BmutA102266140	PabeA100440539	33BmutANW_005393200.1&PabeANC_012610.1
OgarA100962841	interacts with	TmanA101357166			BmutA_PaleA147-13b	889	BmutA102266140	PaleA102897565	18BmutANW_005393200.1&PaleANW_006430730.1
OgarA100962841	interacts with	TchiA102476102			BmutA_PanuA151-29b	1661	BmutA102266140	PanuA101016415	34BmutANW_005393200.1&PanuANC_018170.1
OgarA100962841	interacts with	SscrA100626002			BmutA_PcoqA157-28b	1637	BmutA102266140	PcoqA105820486	33BmutANW_005393200.1&PcoqANW_012151174.1
OgarA100962841	interacts with	SbolA101036197			BmutA_PpanA151-30b	1727	BmutA102266140	PpanA100994919	35BmutANW_005393200.1&PpanANC_027887.1
OgarA100962841	interacts with	RsinA109458061			BmutA_PparA148-28b	1628	BmutA102266140	PparA109256603	33BmutANW_005393200.1&PparANW_017619988.1
OgarA100962841	interacts with	RbieA108539068			BmutA_PtigA156-1b	299	BmutA102266140	PtigA102952456	6BmutANW_005393200.1&PtigANW_006711944.1
OgarA100962841	interacts with	rattA_ENSRNOT00000026021			BmutA_ptroA156-30b	1688	BmutA102266140	ptroA_ENSPTRT00000020349	35BmutANW_005393200.1&ptroA19
OgarA100962841	interacts with	PvamA105300163			BmutA_PvamA145-27b	1582	BmutA102266140	PvamA105300163	32BmutANW_005393200.1&PvamANW_011888984.1
OgarA100962841	interacts with	ptroA_ENSPTRT00000020349			BmutA_rattA146-12b	788	BmutA102266140	rattA_ENSRNOT00000026021	17BmutANW_005393200.1&rattA1
OgarA100962841	interacts with	PtigA102952456			BmutA_RbieA144-29b	1673	BmutA102266140	RbieA108539068	34BmutANW_005393200.1&RbieANW_016808836.1
OgarA100962841	interacts with	PparA109256603			BmutA_RsinA155-28b	1631	BmutA102266140	RsinA109458061	33BmutANW_005393200.1&RsinANW_017739251.1
OgarA100962841	interacts with	PpanA100994919			BmutA_TchiA150-16b	935	BmutA102266140	TchiA102476102	19BmutANW_005393200.1&TchiANW_006159471.1
OgarA100962841	interacts with	PcoqA105820486			BmutA_TmanA149-25b	1282	BmutA102266140	TmanA101357166	26BmutANW_005393200.1&TmanANW_004444143.1
OgarA100962841	interacts with	PanuA101016415			BmutA_UmarA146-28b	1636	BmutA102266140	UmarA103661089	33BmutANW_005393200.1&UmarANW_007907093.1
OgarA100962841	interacts with	PaleA102897565			BmutA_VpacA152-29b	1688	BmutA102266140	VpacA102526085	34BmutANW_005393200.1&VpacANW_005882905.1
OgarA100962841	interacts with	PabeA100440539			btauA_CangA282-36b	1817	CangA105515819	btauA_ENSBTAT00000006113	37CangANW_012115932.1&btauA7
OgarA100962841	interacts with	OrosA101376987			btauA_CangA363-56b	4037	CangA105519170	btauA_ENSBTAT00000003340	82CangANW_012116710.1&btauA18
OgarA100962841	interacts with	OorcA101273949			btauA_CasiA355-101b	7322	CasiA102821088	btauA_ENSBTAT00000003340	149CasiANW_006408686.1&btauA18
OgarA100962841	interacts with	mpahA_MGP_PahariEiJ_T0015209			btauA_CatyA249-2b	2196	CatyA105597964	btauA_ENSBTAT00000003340	45CatyANW_012002193.1&btauA18
OgarA100962841	interacts with	modoA_rna42815			btauA_CatyA515-36b	1812	CatyA105581621	btauA_ENSBTAT00000006113	37CatyANW_012007035.1&btauA7
OgarA100962841	interacts with	mimuA_rna63867			btauA_CbacA120-31b	3548	CbacA105062848	btauA_ENSBTAT00000003340	72CbacANW_011511566.1&btauA18
OgarA100962841	interacts with	mberA_evm.model.scaffold351.15227			btauA_CbacA552-10b	543	CbacA105082631	btauA_ENSBTAT00000006113	11CbacANW_011544898.1&btauA7
OgarA100962841	interacts with	ictiA_ENSSTOT00000037798			btauA_CdroA318-28b	3369	CdroA105093329	btauA_ENSBTAT00000003340	68CdroANW_011591367.1&btauA18
OgarA100962841	interacts with	btauA_ENSBTAT00000003340			btauA_cecaA253-5b	341	btauA_ENSBTAT00000003340	cecaA_ENSCCAT00000005412	7btauA18&cecaAKV389732.1
OgarA100962841	interacts with	ajubA106979624			btauA_cecaA644-8b	431	btauA_ENSBTAT00000006113	cecaA_ENSCCAT00000049449	9btauA7&cecaAKV389512.1
OgarA100947822	interacts with	VpacA102538203			btauA_CferA223-17b	1739	CferA102510115	btauA_ENSBTAT00000003340	35CferANW_006210514.1&btauA18
OgarA100947822	interacts with	UmarA103664789			btauA_CgriA470-1b	1186	CgriA100765730	btauA_ENSBTAT00000003340	24CgriANW_003614129.1&btauA18
OgarA100947822	interacts with	TmanA101359170			btauA_ChirA61-63b	30583	ChirA102171062	btauA_ENSBTAT00000006113	622ChirANC_030814.1&btauA7
OgarA100947822	interacts with	TchiA102473107			btauA_ChirA146-431b	41061	ChirA102185595	btauA_ENSBTAT00000003340	837ChirANC_030825.1&btauA18
OgarA100947822	interacts with	SscrA100512568			btauA_CjacA42-35b	1745	CjacA100414467	btauA_ENSBTAT00000006113	36CjacANC_013897.1&btauA7
OgarA100947822	interacts with	SbolA101040282			btauA_ClanA49-53b	2633	ClanA102022676	btauA_ENSBTAT00000006113	54ClanANW_004955408.1&btauA7
OgarA100947822	interacts with	RsinA109451694			btauA_ClanA523-25b	1381	ClanA102022440	btauA_ENSBTAT00000003340	28ClanANW_004955578.1&btauA18
OgarA100947822	interacts with	RbieA108513601			btauA_ClupA14-266b	20164	ClupA476460	btauA_ENSBTAT00000003340	411ClupANC_006583.3&btauA18
OgarA100947822	interacts with	rattA_ENSRNOT00000020554			btauA_ClupA79-0b	4493	ClupA489134	btauA_ENSBTAT00000006113	92ClupANC_006586.3&btauA7
OgarA100947822	interacts with	PvamA105289881			btauA_CporA72-1b	1973	CporA100722585	btauA_ENSBTAT00000003340	40CporANT_176262.1&btauA18
OgarA100947822	interacts with	ptroA_ENSPTRT00000091437			btauA_CporA441-46b	2326	CporA100713850	btauA_ENSBTAT00000006113	47CporANT_176402.1&btauA7
OgarA100947822	interacts with	PtigA102955777			btauA_CsabA71-146b	20939	CsabA103234689	btauA_ENSBTAT00000003340	428CsabANC_023647.1&btauA18
OgarA100947822	interacts with	PparA109267462			btauA_CsabA299-218b	10736	CsabA103244941	btauA_ENSBTAT00000006113	219CsabANC_023664.1&btauA7
OgarA100947822	interacts with	PpanA100990907			btauA_CsimA159-0b	4405	CsimA101394638	btauA_ENSBTAT00000006113	89CsimANW_004454181.1&btauA7
OgarA100947822	interacts with	PmanA102919743			btauA_CsimA440-50b	4521	CsimA101391377	btauA_ENSBTAT00000003340	92CsimANW_004454263.1&btauA18
OgarA100947822	interacts with	PcoqA105819496			btauA_DnovA578-7b	382	DnovA101421603	btauA_ENSBTAT00000006113	8DnovANW_004482872.1&btauA7
OgarA100947822	interacts with	PanuA101013083			btauA_DordA528-1b	741	DordA106000912	btauA_ENSBTAT00000003340	15DordANW_012267465.1&btauA18
OgarA100947822	interacts with	PaleA102892896			btauA_EasiA534-15b	2121	EasiA106843284	btauA_ENSBTAT00000003340	43EasiANW_014638223.1&btauA18
OgarA100947822	interacts with	OrosA101385030			btauA_EcabA181-142b	20883	EcabA100064571	btauA_ENSBTAT00000003340	426EcabANC_009153.2&btauA18
OgarA100947822	interacts with	OpriA101528950			btauA_EcabA253-0b	10627	EcabA100147144	btauA_ENSBTAT00000006113	216EcabANC_009157.2&btauA7
OgarA100947822	interacts with	OorcA101271851			btauA_EedwA539-1b	2044	EedwA102853164	btauA_ENSBTAT00000003340	42EedwANW_006400052.1&btauA18
OgarA100947822	interacts with	mputA_ENSMPUT00000013155			btauA_EfusA87-36b	4134	EfusA103284318	btauA_ENSBTAT00000003340	84EfusANW_007370661.1&btauA18
OgarA100947822	interacts with	mpahA_MGP_PahariEiJ_T0032929			btauA_EfusA204-0b	1678	EfusA103291624	btauA_ENSBTAT00000006113	34EfusANW_007370693.1&btauA7
OgarA100947822	interacts with	mimuA_rna64533			btauA_EprzA608-2b	543	EprzA103558852	btauA_ENSBTAT00000003340	11EprzANW_007674776.1&btauA18
OgarA100947822	interacts with	ictiA_ENSSTOT00000036263			btauA_EtelA275-17b	12837	EtelA101643422	btauA_ENSBTAT00000003340	261EtelANW_004558746.1&btauA18
OgarA100947822	interacts with	cecaA_ENSCCAT00000049449			btauA_FcatA24-0b	4341	FcatA101085349	btauA_ENSBTAT00000006113	89FcatANC_018723.2&btauA7
OgarA100947822	interacts with	btauA_ENSBTAT00000006113			btauA_FcatA305-287b	21044	FcatA101094807	btauA_ENSBTAT00000003340	430FcatANC_018737.2&btauA18
OgarA100947822	interacts with	ajubA106969268			btauA_FdamA177-0b	1752	FdamA104860995	btauA_ENSBTAT00000006113	36FdamANW_011044628.1&btauA7
OcunA100342094	interacts with	VpacA102526085			btauA_FdamA689-25b	1973	FdamA104855606	btauA_ENSBTAT00000003340	40FdamANW_011047817.1&btauA18
OcunA100342094	interacts with	UmarA103661089			btauA_GgorA119-214b	10554	GgorA101133043	btauA_ENSBTAT00000006113	215GgorANC_018429.2&btauA7
OcunA100342094	interacts with	SscrA100626002			btauA_GgorA345-144b	20422	GgorA101134346	btauA_ENSBTAT00000003340	417GgorANC_018443.2&btauA18
OcunA100342094	interacts with	RsinA109458061			btauA_GvarA57-16b	1633	GvarA103598551	btauA_ENSBTAT00000003340	33GvarANW_007726204.1&btauA18
OcunA100342094	interacts with	RbieA108539068			btauA_HarmA658-1b	1341	HarmA109374850	btauA_ENSBTAT00000003340	27HarmANW_017732217.1&btauA18
OcunA100342094	interacts with	rattA_ENSRNOT00000026021			btauA_HglaA29-0b	2570	HglaA101711578	btauA_ENSBTAT00000006113	53HglaANW_004624733.1&btauA7
OcunA100342094	interacts with	PvamA105300163			btauA_HglaA551-1b	1339	HglaA101716171	btauA_ENSBTAT00000003340	27HglaANW_004624925.1&btauA18
OcunA100342094	interacts with	ptroA_ENSPTRT00000020349			btauA_ictiA208-29b	3222	btauA_ENSBTAT00000003340	ictiA_ENSSTOT00000037798	66btauA18&ictiAJH393471.1
OcunA100342094	interacts with	PtigA102952456			btauA_JjacA254-0b	679	JjacA101610151	btauA_ENSBTAT00000006113	14JjacANW_004504352.1&btauA7
OcunA100342094	interacts with	PparA109256603			btauA_JjacA510-59b	4199	JjacA101616380	btauA_ENSBTAT00000003340	86JjacANW_004504458.1&btauA18
OcunA100342094	interacts with	PpanA100994919			btauA_LafrA13-211b	10496	LafrA100654843	btauA_ENSBTAT00000006113	212LafrANW_003573421.1&btauA7
OcunA100342094	interacts with	PcoqA105820486			btauA_LafrA387-45b	4000	LafrA100672949	btauA_ENSBTAT00000003340	81LafrANW_003573519.1&btauA18
OcunA100342094	interacts with	PanuA101016415			btauA_LvexA383-146b	7324	LvexA103086744	btauA_ENSBTAT00000003340	148LvexANW_006786304.1&btauA18
OcunA100342094	interacts with	PaleA102897565			btauA_LwedA742-11b	1034	LwedA102742215	btauA_ENSBTAT00000003340	21LwedANW_006384689.1&btauA18
OcunA100342094	interacts with	PabeA100440539			btauA_MaurA179-36b	1827	MaurA101827922	btauA_ENSBTAT00000006113	37MaurANW_004801634.1&btauA7
OcunA100342094	interacts with	OrosA101376987			btauA_MaurA529-47b	2357	MaurA101837031	btauA_ENSBTAT00000003340	48MaurANW_004801819.1&btauA18
OcunA100342094	interacts with	OorcA101273949			btauA_mberA204-106b	6479	btauA_ENSBTAT00000003340	mberA_evm.model.scaffold351.15227	131btauA18&mberAscaffold351
OcunA100342094	interacts with	OgarA100962841			btauA_MbraA305-35b	2460	MbraA102254785	btauA_ENSBTAT00000003340	50MbraANW_005360548.1&btauA18
OcunA100342094	interacts with	mpahA_MGP_PahariEiJ_T0015209			btauA_MbraA348-89b	4440	MbraA102263725	btauA_ENSBTAT00000006113	90MbraANW_005362269.1&btauA7
OcunA100342094	interacts with	mimuA_rna63867			btauA_MdavA324-6b	393	MdavA102773914	btauA_ENSBTAT00000003340	8MdavANW_006290668.1&btauA18
OcunA100342094	interacts with	mberA_evm.model.scaffold351.15227			btauA_MfasA124-217b	10682	MfasA102122442	btauA_ENSBTAT00000006113	218MfasANC_022277.1&btauA7
OcunA100342094	interacts with	ictiA_ENSSTOT00000037798			btauA_MfasA342-142b	20137	MfasA101865163	btauA_ENSBTAT00000003340	412MfasANC_022290.1&btauA18
OcunA100342094	interacts with	btauA_ENSBTAT00000003340			btauA_mimuA193-143b	8474	btauA_ENSBTAT00000003340	mimuA_rna63867	180btauA18&mimuANC_033681.1
OcunA100342094	interacts with	ajubA106979624			btauA_MleuA27-39b	2046	MleuA105542446	btauA_ENSBTAT00000003340	42MleuANW_012098765.1&btauA18
OcunA100356537	interacts with	VpacA102538203			btauA_MleuA54-7b	394	MleuA105552273	btauA_ENSBTAT00000006113	8MleuANW_012099765.1&btauA7
OcunA100356537	interacts with	UmarA103664789			btauA_MlucA336-49b	3039	MlucA102428087	btauA_ENSBTAT00000003340	62MlucANW_005871233.1&btauA18
OcunA100356537	interacts with	TmanA101359170			btauA_MmarA231-0b	2853	MmarA107147967	btauA_ENSBTAT00000006113	58MmarANW_015351241.1&btauA7
OcunA100356537	interacts with	TchiA102473107			btauA_MmarA306-259b	19839	MmarA107151468	btauA_ENSBTAT00000003340	402MmarANW_015351255.1&btauA18
OcunA100356537	interacts with	SscrA100512568			btauA_MmulA148-220b	10857	MmulA703625	btauA_ENSBTAT00000006113	221MmulANC_027898.1&btauA7
OcunA100356537	interacts with	SbolA101040282			btauA_MmulA374-146b	20666	MmulA700286	btauA_ENSBTAT00000003340	422MmulANC_027911.1&btauA18
OcunA100356537	interacts with	RsinA109451694			btauA_MmurA393-36b	8859	MmurA105876783	btauA_ENSBTAT00000003340	180MmurANC_033681.1&btauA18
OcunA100356537	interacts with	RbieA108513601			btauA_MmusA192-72b	8608	MmusA14113	btauA_ENSBTAT00000003340	176MmusANC_000073.6&btauA18
OcunA100356537	interacts with	rattA_ENSRNOT00000020554			btauA_MmusA319-0b	1742	MmusA237730	btauA_ENSBTAT00000006113	36MmusANC_000077.6&btauA7
OcunA100356537	interacts with	PvamA105289881			btauA_MnatA349-14b	3566	MnatA107534148	btauA_ENSBTAT00000003340	72MnatANW_015504452.1&btauA18
OcunA100356537	interacts with	ptroA_ENSPTRT00000091437			btauA_MnatA472-23b	1191	MnatA107537861	btauA_ENSBTAT00000006113	24MnatANW_015504570.1&btauA7
OcunA100356537	interacts with	PtigA102955777			btauA_MnemA210-41b	8841	MnemA105495353	btauA_ENSBTAT00000003340	181MnemANW_012011689.1&btauA18
OcunA100356537	interacts with	PparA109267462			btauA_MnemA511-8b	423	MnemA105480836	btauA_ENSBTAT00000006113	9MnemANW_012018466.1&btauA7
OcunA100356537	interacts with	PpanA100990907			btauA_MochA575-35b	1836	MochA101990021	btauA_ENSBTAT00000003340	37MochANW_004949201.1&btauA18
OcunA100356537	interacts with	PmanA102919743			btauA_modoA240-41b	2127	btauA_ENSBTAT00000003340	modoA_rna42815	44btauA18&modoANC_008804.1
OcunA100356537	interacts with	PcoqA105819496			btauA_mpahA171-131b	7297	btauA_ENSBTAT00000003340	mpahA_MGP_PahariEiJ_T0015209	154btauA18&mpahA1
OcunA100356537	interacts with	PanuA101013083			btauA_mpahA381-35b	1732	btauA_ENSBTAT00000006113	mpahA_MGP_PahariEiJ_T0032929	36btauA7&mpahA14
OcunA100356537	interacts with	PaleA102892896			btauA_mputA478-86b	4302	btauA_ENSBTAT00000006113	mputA_ENSMPUT00000013155	87btauA7&mputAGL896898.1
OcunA100356537	interacts with	OrosA101385030			btauA_NgalA701-59b	4300	NgalA103750749	btauA_ENSBTAT00000003340	87NgalANW_008355971.1&btauA18
OcunA100356537	interacts with	OpriA101528950			btauA_NleuA44-0b	10181	NleuA100593582	btauA_ENSBTAT00000006113	207NleuANC_019817.1&btauA7
OcunA100356537	interacts with	OorcA101271851			btauA_NleuA303-28b	8158	NleuA100590986	btauA_ENSBTAT00000003340	166NleuANC_019832.1&btauA18
OcunA100356537	interacts with	OgarA100947822			btauA_OariA108-458b	42013	OariA101117097	btauA_ENSBTAT00000003340	854OariANC_019471.2&btauA18
OcunA100356537	interacts with	mputA_ENSMPUT00000013155			btauA_OcunA80-214b	10583	OcunA100356537	btauA_ENSBTAT00000006113	215OcunANC_013671.1&btauA7
OcunA100356537	interacts with	mpahA_MGP_PahariEiJ_T0032929			btauA_OcunA491-13b	745	OcunA100342094	btauA_ENSBTAT00000003340	15OcunANW_003159538.1&btauA18
OcunA100356537	interacts with	mimuA_rna64533			btauA_OgarA39-0b	10538	OgarA100947822	btauA_ENSBTAT00000006113	214OgarANW_003852398.1&btauA7
OcunA100356537	interacts with	ictiA_ENSSTOT00000036263			btauA_OgarA491-37b	3365	OgarA100962841	btauA_ENSBTAT00000003340	68OgarANW_003852628.1&btauA18
OcunA100356537	interacts with	cecaA_ENSCCAT00000049449			btauA_OorcA129-209b	11792	OorcA101273949	btauA_ENSBTAT00000003340	238OorcANW_004438455.1&btauA18
OcunA100356537	interacts with	btauA_ENSBTAT00000006113			btauA_OorcA144-9b	489	OorcA101271851	btauA_ENSBTAT00000006113	10OorcANW_004438462.1&btauA7
OcunA100356537	interacts with	ajubA106969268			btauA_OpriA207-0b	4498	OpriA101528950	btauA_ENSBTAT00000006113	91OpriANW_004535463.1&btauA7
OariA101117097	interacts with	VpacA102526085			btauA_OrosA7-0b	482	OrosA101385030	btauA_ENSBTAT00000006113	10OrosANW_004450268.1&btauA7
OariA101117097	interacts with	UmarA103661089			btauA_OrosA88-37b	6127	OrosA101376987	btauA_ENSBTAT00000003340	124OrosANW_004450317.1&btauA18
OariA101117097	interacts with	TmanA101357166			btauA_PabeA90-220b	10858	PabeA100451945	btauA_ENSBTAT00000006113	221PabeANC_012596.1&btauA7
OariA101117097	interacts with	TchiA102476102			btauA_PabeA311-140b	20051	PabeA100440539	btauA_ENSBTAT00000003340	411PabeANC_012610.1&btauA18
OariA101117097	interacts with	SscrA100626002			btauA_PaleA36-14b	2032	PaleA102897565	btauA_ENSBTAT00000003340	41PaleANW_006430730.1&btauA18
OariA101117097	interacts with	RsinA109458061			btauA_PaleA62-94b	4708	PaleA102892896	btauA_ENSBTAT00000006113	95PaleANW_006431919.1&btauA7
OariA101117097	interacts with	RbieA108539068			btauA_PanuA118-215b	10504	PanuA101013083	btauA_ENSBTAT00000006113	216PanuANC_018157.1&btauA7
OariA101117097	interacts with	rattA_ENSRNOT00000026021			btauA_PanuA336-145b	20255	PanuA101016415	btauA_ENSBTAT00000003340	415PanuANC_018170.1&btauA18
OariA101117097	interacts with	PvamA105300163			btauA_PcoqA507-35b	4196	PcoqA105820486	btauA_ENSBTAT00000003340	85PcoqANW_012151174.1&btauA18
OariA101117097	interacts with	ptroA_ENSPTRT00000020349			btauA_PmanA35-21b	1082	PmanA102919743	btauA_ENSBTAT00000006113	22PmanANW_006501050.1&btauA7
OariA101117097	interacts with	PtigA102952456			btauA_PpanA100-220b	10867	PpanA100990907	btauA_ENSBTAT00000006113	221PpanANC_027873.1&btauA7
OariA101117097	interacts with	PparA109256603			btauA_PpanA339-144b	20170	PpanA100994919	btauA_ENSBTAT00000003340	412PpanANC_027887.1&btauA18
OariA101117097	interacts with	PpanA100994919			btauA_PparA92-9b	477	PparA109267462	btauA_ENSBTAT00000006113	10PparANW_017619863.1&btauA7
OariA101117097	interacts with	PcoqA105820486			btauA_PparA373-52b	3837	PparA109256603	btauA_ENSBTAT00000003340	78PparANW_017619988.1&btauA18
OariA101117097	interacts with	PanuA101016415			btauA_PtigA122-47b	2364	PtigA102955777	btauA_ENSBTAT00000006113	48PtigANW_006711788.1&btauA7
OariA101117097	interacts with	PaleA102897565			btauA_PtigA339-1b	1338	PtigA102952456	btauA_ENSBTAT00000003340	27PtigANW_006711944.1&btauA18
OariA101117097	interacts with	PabeA100440539			btauA_ptroA152-147b	9057	btauA_ENSBTAT00000003340	ptroA_ENSPTRT00000020349	190btauA18&ptroA19
OariA101117097	interacts with	OrosA101376987			btauA_ptroA175-0b	255	btauA_ENSBTAT00000019803	ptroA_ENSPTRT00000020349	6btauA18&ptroA19
OariA101117097	interacts with	OorcA101273949			btauA_ptroA417-217b	10464	btauA_ENSBTAT00000006113	ptroA_ENSPTRT00000091437	218btauA7&ptroA5
OariA101117097	interacts with	OgarA100962841			btauA_PvamA72-0b	2268	PvamA105289881	btauA_ENSBTAT00000006113	46PvamANW_011888811.1&btauA7
OariA101117097	interacts with	OcunA100342094			btauA_PvamA327-25b	3607	PvamA105300163	btauA_ENSBTAT00000003340	73PvamANW_011888984.1&btauA18
OariA101117097	interacts with	mpahA_MGP_PahariEiJ_T0015209			btauA_rattA216-1b	7746	btauA_ENSBTAT00000003340	rattA_ENSRNOT00000026021	159btauA18&rattA1
OariA101117097	interacts with	modoA_rna42815			btauA_rattA472-34b	1719	btauA_ENSBTAT00000006113	rattA_ENSRNOT00000020554	35btauA7&rattA10
OariA101117097	interacts with	mimuA_rna63867			btauA_RbieA425-46b	3562	RbieA108539068	btauA_ENSBTAT00000003340	72RbieANW_016808836.1&btauA18
OariA101117097	interacts with	mberA_evm.model.scaffold351.15227			btauA_RsinA23-36b	1833	RsinA109451694	btauA_ENSBTAT00000006113	37RsinANW_017738933.1&btauA7
OariA101117097	interacts with	ictiA_ENSSTOT00000037798			btauA_RsinA422-37b	4253	RsinA109458061	btauA_ENSBTAT00000003340	86RsinANW_017739251.1&btauA18
OariA101117097	interacts with	btauA_ENSBTAT00000003340			btauA_SscrA198-115b	9645	SscrA100626002	btauA_ENSBTAT00000003340	198SscrANC_010448.3&btauA18
OariA101117097	interacts with	ajubA106979624			btauA_SscrA431-0b	2594	SscrA100512568	btauA_ENSBTAT00000006113	54SscrANC_010458.3&btauA7
OafeA103196095	interacts with	VpacA102538203			btauA_TchiA21-16b	883	TchiA102476102	btauA_ENSBTAT00000003340	18TchiANW_006159471.1&btauA18
OafeA103196095	interacts with	UmarA103664789			btauA_TmanA43-0b	2767	TmanA101359170	btauA_ENSBTAT00000006113	56TmanANW_004443947.1&btauA7
OafeA103196095	interacts with	TmanA101359170			btauA_TmanA453-45b	2274	TmanA101357166	btauA_ENSBTAT00000003340	46TmanANW_004444143.1&btauA18
OafeA103196095	interacts with	TchiA102473107			btauA_UmarA128-50b	3807	UmarA103661089	btauA_ENSBTAT00000003340	77UmarANW_007907093.1&btauA18
OafeA103196095	interacts with	SscrA100512568			btauA_UmarA186-0b	4439	UmarA103664789	btauA_ENSBTAT00000006113	90UmarANW_007907126.1&btauA7
OafeA103196095	interacts with	SbolA101040282			btauA_VpacA48-0b	542	VpacA102538203	btauA_ENSBTAT00000006113	11VpacANW_005882716.1&btauA7
OafeA103196095	interacts with	RsinA109451694			btauA_VpacA413-38b	4603	VpacA102526085	btauA_ENSBTAT00000003340	93VpacANW_005882905.1&btauA18
OafeA103196095	interacts with	RbieA108513601			CangA_CbacA320-10b	2061	CangA105515819	CbacA105082631	42CangANW_012115932.1&CbacANW_011544898.1
OafeA103196095	interacts with	rattA_ENSRNOT00000020554			CangA_CbacA402-30b	2819	CangA105519170	CbacA105062848	57CangANW_012116710.1&CbacANW_011511566.1
OafeA103196095	interacts with	PvamA105289881			CangA_CdroA394-3b	1669	CangA105515819	CdroA105089393	34CangANW_012115932.1&CdroANW_011591192.1
OafeA103196095	interacts with	ptroA_ENSPTRT00000091437			CangA_CdroA485-27b	2618	CangA105519170	CdroA105093329	53CangANW_012116710.1&CdroANW_011591367.1
OafeA103196095	interacts with	PtigA102955777			CangA_cecaA357-8b	521	CangA105515819	cecaA_ENSCCAT00000049449	11CangANW_012115932.1&cecaAKV389512.1
OafeA103196095	interacts with	PparA109267462			CangA_cecaA448-5b	341	CangA105519170	cecaA_ENSCCAT00000005412	7CangANW_012116710.1&cecaAKV389732.1
OafeA103196095	interacts with	PpanA100990907			CangA_CferA495-16b	1677	CangA105519170	CferA102510115	34CangANW_012116710.1&CferANW_006210514.1
OafeA103196095	interacts with	PmanA102919743			CangA_CgriA395-1b	296	CangA105515819	CgriA100767429	6CangANW_012115932.1&CgriANW_003613626.1
OafeA103196095	interacts with	PanuA101013083			CangA_CgriA483-1b	1236	CangA105519170	CgriA100765730	25CangANW_012116710.1&CgriANW_003614129.1
OafeA103196095	interacts with	PaleA102892896			CangA_ChirA295-37b	1861	CangA105515819	ChirA102171062	38CangANW_012115932.1&ChirANC_030814.1
OafeA103196095	interacts with	OrosA101385030			CangA_ChirA383-55b	3975	CangA105519170	ChirA102185595	81CangANW_012116710.1&ChirANC_030825.1
OafeA103196095	interacts with	OpriA101528950			CangA_CjacA250-36b	1939	CangA105515819	CjacA100414467	40CangANW_012115932.1&CjacANC_013897.1
OafeA103196095	interacts with	OorcA101271851			CangA_CjacA326-5b	337	CangA105519170	CjacA100412824	7CangANW_012116710.1&CjacANC_013917.1
OafeA103196095	interacts with	OgarA100947822			CangA_ClanA297-36b	3458	CangA105515819	ClanA102022676	71CangANW_012115932.1&ClanANW_004955408.1
OafeA103196095	interacts with	OcunA100356537			CangA_ClanA378-2b	1428	CangA105519170	ClanA102022440	29CangANW_012116710.1&ClanANW_004955578.1
OafeA103196095	interacts with	mputA_ENSMPUT00000013155			CangA_ClupA263-37b	3306	CangA105515819	ClupA489134	68CangANW_012115932.1&ClupANC_006586.3
OafeA103196095	interacts with	mpahA_MGP_PahariEiJ_T0032929			CangA_ClupA346-53b	3872	CangA105519170	ClupA476460	79CangANW_012116710.1&ClupANC_006583.3
OafeA103196095	interacts with	mimuA_rna64533			CangA_CporA328-36b	3387	CangA105515819	CporA100713850	69CangANW_012115932.1&CporANT_176402.1
OafeA103196095	interacts with	ictiA_ENSSTOT00000036263			CangA_CporA411-1b	1389	CangA105519170	CporA100722585	28CangANW_012116710.1&CporANT_176262.1
OafeA103196095	interacts with	cecaA_ENSCCAT00000049449			CangA_CsabA244-38b	3512	CangA105515819	CsabA103244941	72CangANW_012115932.1&CsabANC_023664.1
OafeA103196095	interacts with	ajubA106969268			CangA_CsabA316-59b	4230	CangA105519170	CsabA103234689	86CangANW_012116710.1&CsabANC_023647.1
NleuA100590986	interacts with	VpacA102526085			CangA_CsimA284-36b	3338	CangA105515819	CsimA101394638	68CangANW_012115932.1&CsimANW_004454181.1
NleuA100590986	interacts with	UmarA103661089			CangA_CsimA366-47b	3666	CangA105519170	CsimA101391377	74CangANW_012116710.1&CsimANW_004454263.1
NleuA100590986	interacts with	TmanA101357166			CangA_CsyrA331-3b	298	CangA105515819	CsyrA103257106	6CangANW_012115932.1&CsyrANW_007245638.1
NleuA100590986	interacts with	TchiA102476102			CangA_DnovA442-7b	381	CangA105515819	DnovA101421603	8CangANW_012115932.1&DnovANW_004482872.1
NleuA100590986	interacts with	SscrA100626002			CangA_DordA385-12b	735	CangA105519170	DordA106000912	15CangANW_012116710.1&DordANW_012267465.1
NleuA100590986	interacts with	RsinA109458061			CangA_EasiA408-3b	1572	CangA105515819	EasiA106837388	32CangANW_012115932.1&EasiANW_014638037.1
NleuA100590986	interacts with	RbieA108539068			CangA_EasiA512-15b	2075	CangA105519170	EasiA106843284	42CangANW_012116710.1&EasiANW_014638223.1
NleuA100590986	interacts with	rattA_ENSRNOT00000026021			CangA_EcabA260-37b	3387	CangA105515819	EcabA100147144	69CangANW_012115932.1&EcabANC_009157.2
NleuA100590986	interacts with	PvamA105300163			CangA_EcabA339-52b	3826	CangA105519170	EcabA100064571	78CangANW_012116710.1&EcabANC_009153.2
NleuA100590986	interacts with	ptroA_ENSPTRT00000020349			CangA_EedwA393-1b	1285	CangA105519170	EedwA102853164	26CangANW_012116710.1&EedwANW_006400052.1
NleuA100590986	interacts with	PtigA102952456			CangA_EeurA383-3b	1476	CangA105515819	EeurA103111581	30CangANW_012115932.1&EeurANW_006804056.1
NleuA100590986	interacts with	PparA109256603			CangA_EfusA290-33b	3188	CangA105515819	EfusA103291624	65CangANW_012115932.1&EfusANW_007370693.1
NleuA100590986	interacts with	PpanA100994919			CangA_EfusA378-47b	3552	CangA105519170	EfusA103284318	72CangANW_012116710.1&EfusANW_007370661.1
NleuA100590986	interacts with	PcoqA105820486			CangA_EprzA431-8b	587	CangA105519170	EprzA103558852	12CangANW_012116710.1&EprzANW_007674776.1
NleuA100590986	interacts with	PanuA101016415			CangA_EtelA360-18b	2120	CangA105519170	EtelA101643422	43CangANW_012116710.1&EtelANW_004558746.1
NleuA100590986	interacts with	PaleA102897565			CangA_FcatA255-36b	3244	CangA105515819	FcatA101085349	67CangANW_012115932.1&FcatANC_018723.2
NleuA100590986	interacts with	PabeA100440539			CangA_FcatA333-52b	3809	CangA105519170	FcatA101094807	78CangANW_012116710.1&FcatANC_018737.2
NleuA100590986	interacts with	OrosA101376987			CangA_FdamA348-34b	3203	CangA105515819	FdamA104860995	66CangANW_012115932.1&FdamANW_011044628.1
NleuA100590986	interacts with	OorcA101273949			CangA_FdamA436-15b	2065	CangA105519170	FdamA104855606	42CangANW_012116710.1&FdamANW_011047817.1
NleuA100590986	interacts with	OgarA100962841			CangA_GgorA257-38b	3577	CangA105515819	GgorA101133043	73CangANW_012115932.1&GgorANC_018429.2
NleuA100590986	interacts with	OcunA100342094			CangA_GgorA332-57b	4147	CangA105519170	GgorA101134346	84CangANW_012116710.1&GgorANC_018443.2
NleuA100590986	interacts with	OariA101117097			CangA_GvarA395-15b	1623	CangA105519170	GvarA103598551	33CangANW_012116710.1&GvarANW_007726204.1
NleuA100590986	interacts with	mpahA_MGP_PahariEiJ_T0015209			CangA_HarmA356-3b	1623	CangA105515819	HarmA109379383	33CangANW_012115932.1&HarmANW_017731375.1
NleuA100590986	interacts with	modoA_rna42815			CangA_HarmA443-1b	1341	CangA105519170	HarmA109374850	27CangANW_012116710.1&HarmANW_017732217.1
NleuA100590986	interacts with	mimuA_rna63867			CangA_HglaA292-35b	3193	CangA105515819	HglaA101711578	66CangANW_012115932.1&HglaANW_004624733.1
NleuA100590986	interacts with	mberA_evm.model.scaffold351.15227			CangA_HglaA382-2b	1338	CangA105519170	HglaA101716171	27CangANW_012116710.1&HglaANW_004624925.1
NleuA100590986	interacts with	ictiA_ENSSTOT00000037798			CangA_ictiA304-3b	296	CangA105515819	ictiA_ENSSTOT00000036263	6CangANW_012115932.1&ictiAJH393432.1
NleuA100590986	interacts with	cecaA_ENSCCAT00000005412			CangA_ictiA389-29b	2598	CangA105519170	ictiA_ENSSTOT00000037798	53CangANW_012116710.1&ictiAJH393471.1
NleuA100590986	interacts with	btauA_ENSBTAT00000003340			CangA_JjacA327-14b	921	CangA105515819	JjacA101610151	19CangANW_012115932.1&JjacANW_004504352.1
NleuA100590986	interacts with	ajubA106979624			CangA_JjacA412-26b	2462	CangA105519170	JjacA101616380	50CangANW_012116710.1&JjacANW_004504458.1
NgalA103750749	interacts with	VpacA102526085			CangA_LafrA293-36b	3395	CangA105515819	LafrA100654843	69CangANW_012115932.1&LafrANW_003573421.1
NgalA103750749	interacts with	UmarA103661089			CangA_LafrA371-45b	3460	CangA105519170	LafrA100672949	70CangANW_012116710.1&LafrANW_003573519.1
NgalA103750749	interacts with	TmanA101357166			CangA_LvexA375-3b	587	CangA105515819	LvexA103077133	12CangANW_012115932.1&LvexANW_006772699.1
NgalA103750749	interacts with	TchiA102476102			CangA_LvexA473-1b	1340	CangA105519170	LvexA103086744	27CangANW_012116710.1&LvexANW_006786304.1
NgalA103750749	interacts with	SscrA100626002			CangA_LwedA522-10b	1029	CangA105519170	LwedA102742215	21CangANW_012116710.1&LwedANW_006384689.1
NgalA103750749	interacts with	RsinA109458061			CangA_MaurA319-35b	2645	CangA105515819	MaurA101827922	54CangANW_012115932.1&MaurANW_004801634.1
NgalA103750749	interacts with	RbieA108539068			CangA_MaurA397-47b	2364	CangA105519170	MaurA101837031	48CangANW_012116710.1&MaurANW_004801819.1
NgalA103750749	interacts with	rattA_ENSRNOT00000026021			CangA_mberA390-50b	3704	CangA105519170	mberA_evm.model.scaffold351.15227	75CangANW_012116710.1&mberAscaffold351
NgalA103750749	interacts with	PvamA105300163			CangA_MbraA363-37b	1956	CangA105515819	MbraA102263725	40CangANW_012115932.1&MbraANW_005362269.1
NgalA103750749	interacts with	ptroA_ENSPTRT00000020349			CangA_MbraA458-16b	2063	CangA105519170	MbraA102254785	42CangANW_012116710.1&MbraANW_005360548.1
NgalA103750749	interacts with	PtigA102952456			CangA_MdavA435-2b	492	CangA105519170	MdavA102773914	10CangANW_012116710.1&MdavANW_006290668.1
NgalA103750749	interacts with	PparA109256603			CangA_MfasA239-38b	3559	CangA105515819	MfasA102122442	73CangANW_012115932.1&MfasANC_022277.1
NgalA103750749	interacts with	PpanA100994919			CangA_MfasA317-58b	4144	CangA105519170	MfasA101865163	84CangANW_012116710.1&MfasANC_022290.1
NgalA103750749	interacts with	PcoqA105820486			CangA_mimuA303-3b	1126	CangA105515819	mimuA_rna64533	24CangANW_012115932.1&mimuANC_033682.1
NgalA103750749	interacts with	PanuA101016415			CangA_mimuA391-53b	3838	CangA105519170	mimuA_rna63867	81CangANW_012116710.1&mimuANC_033681.1
NgalA103750749	interacts with	PaleA102897565			CangA_MleuA392-7b	488	CangA105515819	MleuA105552273	10CangANW_012115932.1&MleuANW_012099765.1
NgalA103750749	interacts with	PabeA100440539			CangA_MleuA493-3b	1431	CangA105519170	MleuA105542446	29CangANW_012116710.1&MleuANW_012098765.1
NgalA103750749	interacts with	OrosA101376987			CangA_MlucA462-48b	3041	CangA105519170	MlucA102428087	62CangANW_012116710.1&MlucANW_005871233.1
NgalA103750749	interacts with	OorcA101273949			CangA_MmarA282-35b	3285	CangA105515819	MmarA107147967	67CangANW_012115932.1&MmarANW_015351241.1
NgalA103750749	interacts with	OgarA100962841			CangA_MmarA365-53b	3862	CangA105519170	MmarA107151468	79CangANW_012116710.1&MmarANW_015351255.1
NgalA103750749	interacts with	OcunA100342094			CangA_MmulA256-38b	3520	CangA105515819	MmulA703625	72CangANW_012115932.1&MmulANC_027898.1
NgalA103750749	interacts with	OariA101117097			CangA_MmulA338-61b	4346	CangA105519170	MmulA700286	88CangANW_012116710.1&MmulANC_027911.1
NgalA103750749	interacts with	NleuA100590986			CangA_MmurA297-3b	1147	CangA105515819	MmurA105880138	24CangANW_012115932.1&MmurANC_033682.1
NgalA103750749	interacts with	mpahA_MGP_PahariEiJ_T0015209			CangA_MmurA383-56b	4124	CangA105519170	MmurA105876783	84CangANW_012116710.1&MmurANC_033681.1
NgalA103750749	interacts with	modoA_rna42815			CangA_MmusA305-35b	2645	CangA105515819	MmusA237730	55CangANW_012115932.1&MmusANC_000077.6
NgalA103750749	interacts with	mimuA_rna63867			CangA_MmusA382-53b	3814	CangA105519170	MmusA14113	78CangANW_012116710.1&MmusANC_000073.6
NgalA103750749	interacts with	mberA_evm.model.scaffold351.15227			CangA_MnatA361-23b	1520	CangA105515819	MnatA107537861	31CangANW_012115932.1&MnatANW_015504570.1
NgalA103750749	interacts with	ictiA_ENSSTOT00000037798			CangA_MnatA455-15b	2025	CangA105519170	MnatA107534148	41CangANW_012116710.1&MnatANW_015504452.1
NgalA103750749	interacts with	btauA_ENSBTAT00000003340			CangA_MnemA296-9b	2076	CangA105515819	MnemA105480836	43CangANW_012115932.1&MnemANW_012018466.1
NgalA103750749	interacts with	ajubA106979624			CangA_MnemA381-56b	4133	CangA105519170	MnemA105495353	84CangANW_012116710.1&MnemANW_012011689.1
NgalA103731737	interacts with	VpacA102538203			CangA_MochA327-3b	1131	CangA105515819	MochA102001539	23CangANW_012115932.1&MochANC_022014.1
NgalA103731737	interacts with	UmarA103664789			CangA_MochA406-36b	1930	CangA105519170	MochA101990021	39CangANW_012116710.1&MochANW_004949201.1
NgalA103731737	interacts with	TmanA101359170			CangA_modoA414-43b	2225	CangA105519170	modoA_rna42815	46CangANW_012116710.1&modoANC_008804.1
NgalA103731737	interacts with	TchiA102473107			CangA_mpahA278-35b	2587	CangA105515819	mpahA_MGP_PahariEiJ_T0032929	54CangANW_012115932.1&mpahA14
NgalA103731737	interacts with	SbolA101040282			CangA_mpahA351-50b	3643	CangA105519170	mpahA_MGP_PahariEiJ_T0015209	76CangANW_012116710.1&mpahA1
NgalA103731737	interacts with	RsinA109451694			CangA_mputA297-34b	3188	CangA105515819	mputA_ENSMPUT00000013155	65CangANW_012115932.1&mputAGL896898.1
NgalA103731737	interacts with	RbieA108513601			CangA_NgalA401-3b	298	CangA105515819	NgalA103731737	6CangANW_012115932.1&NgalANW_008335437.1
NgalA103731737	interacts with	rattA_ENSRNOT00000020554			CangA_NgalA485-54b	3946	CangA105519170	NgalA103750749	80CangANW_012116710.1&NgalANW_008355971.1
NgalA103731737	interacts with	PvamA105289881			CangA_NleuA262-34b	3273	CangA105515819	NleuA100593582	67CangANW_012115932.1&NleuANC_019817.1
NgalA103731737	interacts with	ptroA_ENSPTRT00000091437			CangA_NleuA339-30b	2772	CangA105519170	NleuA100590986	56CangANW_012116710.1&NleuANC_019832.1
NgalA103731737	interacts with	PtigA102955777			CangA_OafeA332-3b	1181	CangA105515819	OafeA103196095	24CangANW_012115932.1&OafeANW_006921649.1
NgalA103731737	interacts with	PparA109267462			CangA_OariA362-56b	4067	CangA105519170	OariA101117097	83CangANW_012116710.1&OariANC_019471.2
NgalA103731737	interacts with	PpanA100990907			CangA_OcunA298-37b	3380	CangA105515819	OcunA100356537	69CangANW_012115932.1&OcunANC_013671.1
NgalA103731737	interacts with	PmanA102919743			CangA_OcunA393-1b	795	CangA105519170	OcunA100342094	16CangANW_012116710.1&OcunANW_003159538.1
NgalA103731737	interacts with	PaleA102892896			CangA_OgarA305-35b	3225	CangA105515819	OgarA100947822	66CangANW_012115932.1&OgarANW_003852398.1
NgalA103731737	interacts with	OrosA101385030			CangA_OgarA396-31b	2813	CangA105519170	OgarA100962841	57CangANW_012116710.1&OgarANW_003852628.1
NgalA103731737	interacts with	OpriA101528950			CangA_OorcA298-9b	2159	CangA105515819	OorcA101271851	44CangANW_012115932.1&OorcANW_004438462.1
NgalA103731737	interacts with	OorcA101271851			CangA_OorcA379-28b	2664	CangA105519170	OorcA101273949	54CangANW_012116710.1&OorcANW_004438455.1
NgalA103731737	interacts with	OgarA100947822			CangA_OpriA281-34b	3239	CangA105515819	OpriA101528950	66CangANW_012115932.1&OpriANW_004535463.1
NgalA103731737	interacts with	OcunA100356537			CangA_OrosA382-10b	2006	CangA105515819	OrosA101385030	41CangANW_012115932.1&OrosANW_004450268.1
NgalA103731737	interacts with	OafeA103196095			CangA_OrosA460-51b	3842	CangA105519170	OrosA101376987	78CangANW_012116710.1&OrosANW_004450317.1
NgalA103731737	interacts with	NleuA100593582			CangA_PabeA247-38b	3421	CangA105515819	PabeA100451945	70CangANW_012115932.1&PabeANC_012596.1
NgalA103731737	interacts with	mputA_ENSMPUT00000013155			CangA_PabeA323-53b	3977	CangA105519170	PabeA100440539	81CangANW_012116710.1&PabeANC_012610.1
NgalA103731737	interacts with	mpahA_MGP_PahariEiJ_T0032929			CangA_PaleA282-37b	3494	CangA105515819	PaleA102892896	71CangANW_012115932.1&PaleANW_006431919.1
NgalA103731737	interacts with	mimuA_rna64533			CangA_PaleA360-14b	1972	CangA105519170	PaleA102897565	40CangANW_012116710.1&PaleANW_006430730.1
NgalA103731737	interacts with	ictiA_ENSSTOT00000036263			CangA_PanuA250-36b	3416	CangA105515819	PanuA101013083	71CangANW_012115932.1&PanuANC_018157.1
NgalA103731737	interacts with	cecaA_ENSCCAT00000049449			CangA_PanuA331-57b	4123	CangA105519170	PanuA101016415	84CangANW_012116710.1&PanuANC_018170.1
NgalA103731737	interacts with	ajubA106969268			CangA_PcoqA444-49b	3752	CangA105519170	PcoqA105820486	76CangANW_012116710.1&PcoqANW_012151174.1
mputA_ENSMPUT00000013155	interacts with	rattA_ENSRNOT00000020554			CangA_PmanA372-21b	1216	CangA105515819	PmanA102919743	25CangANW_012115932.1&PmanANW_006501050.1
mputA_ENSMPUT00000013155	interacts with	ptroA_ENSPTRT00000091437			CangA_PpanA256-38b	3579	CangA105515819	PpanA100990907	73CangANW_012115932.1&PpanANC_027873.1
mpahA_MGP_PahariEiJ_T0015209	interacts with	rattA_ENSRNOT00000026021			CangA_PpanA333-57b	4126	CangA105519170	PpanA100994919	84CangANW_012116710.1&PpanANC_027887.1
mpahA_MGP_PahariEiJ_T0015209	interacts with	ptroA_ENSPTRT00000020349			CangA_PparA277-10b	2082	CangA105515819	PparA109267462	43CangANW_012115932.1&PparANW_017619863.1
mpahA_MGP_PahariEiJ_T0032929	interacts with	rattA_ENSRNOT00000020554			CangA_PparA362-52b	3842	CangA105519170	PparA109256603	78CangANW_012116710.1&PparANW_017619988.1
mpahA_MGP_PahariEiJ_T0032929	interacts with	ptroA_ENSPTRT00000091437			CangA_PtigA331-37b	2304	CangA105515819	PtigA102955777	47CangANW_012115932.1&PtigANW_006711788.1
modoA_rna42815	interacts with	ptroA_ENSPTRT00000020349			CangA_PtigA415-1b	1339	CangA105519170	PtigA102952456	27CangANW_012116710.1&PtigANW_006711944.1
modoA_rna42815	interacts with	mpahA_MGP_PahariEiJ_T0015209			CangA_ptroA264-39b	3614	CangA105515819	ptroA_ENSPTRT00000091437	75CangANW_012115932.1&ptroA5
MochA101990021	interacts with	VpacA102526085			CangA_ptroA342-60b	4239	CangA105519170	ptroA_ENSPTRT00000020349	88CangANW_012116710.1&ptroA19
MochA101990021	interacts with	UmarA103661089			CangA_PvamA328-35b	2010	CangA105515819	PvamA105289881	41CangANW_012115932.1&PvamANW_011888811.1
MochA101990021	interacts with	TmanA101357166			CangA_PvamA416-45b	3462	CangA105519170	PvamA105300163	70CangANW_012116710.1&PvamANW_011888984.1
MochA101990021	interacts with	TchiA102476102			CangA_PvitA515-14b	722	CangA105519170	PvitA_17031	15CangANW_012116710.1&PvitAscf000085
MochA101990021	interacts with	RsinA109458061			CangA_rattA313-34b	3128	CangA105515819	rattA_ENSRNOT00000020554	64CangANW_012115932.1&rattA10
MochA101990021	interacts with	RbieA108539068			CangA_rattA389-30b	2709	CangA105519170	rattA_ENSRNOT00000026021	57CangANW_012116710.1&rattA1
MochA101990021	interacts with	rattA_ENSRNOT00000026021			CangA_RbieA410-3b	1030	CangA105515819	RbieA108513601	21CangANW_012115932.1&RbieANW_016814045.1
MochA101990021	interacts with	PvamA105300163			CangA_RbieA513-47b	3672	CangA105519170	RbieA108539068	74CangANW_012116710.1&RbieANW_016808836.1
MochA101990021	interacts with	ptroA_ENSPTRT00000020349			CangA_RsinA355-35b	3444	CangA105515819	RsinA109451694	70CangANW_012115932.1&RsinANW_017738933.1
MochA101990021	interacts with	PparA109256603			CangA_RsinA444-49b	3708	CangA105519170	RsinA109458061	75CangANW_012116710.1&RsinANW_017739251.1
MochA101990021	interacts with	PpanA100994919			CangA_SbolA291-3b	1764	CangA105515819	SbolA101040282	36CangANW_012115932.1&SbolANW_003943685.1
MochA101990021	interacts with	PcoqA105820486			CangA_SscrA302-32b	2865	CangA105515819	SscrA100512568	60CangANW_012115932.1&SscrANC_010458.3
MochA101990021	interacts with	PanuA101016415			CangA_TchiA370-3b	879	CangA105515819	TchiA102473107	18CangANW_012115932.1&TchiANW_006159712.1
MochA101990021	interacts with	PaleA102897565			CangA_TchiA467-16b	924	CangA105519170	TchiA102476102	19CangANW_012116710.1&TchiANW_006159471.1
MochA101990021	interacts with	PabeA100440539			CangA_TmanA289-36b	3343	CangA105515819	TmanA101359170	68CangANW_012115932.1&TmanANW_004443947.1
MochA101990021	interacts with	OrosA101376987			CangA_TmanA371-46b	2323	CangA105519170	TmanA101357166	47CangANW_012116710.1&TmanANW_004444143.1
MochA101990021	interacts with	OorcA101273949			CangA_UmarA294-37b	3381	CangA105515819	UmarA103664789	69CangANW_012115932.1&UmarANW_007907126.1
MochA101990021	interacts with	OgarA100962841			CangA_UmarA373-50b	3807	CangA105519170	UmarA103661089	77CangANW_012116710.1&UmarANW_007907093.1
MochA101990021	interacts with	OariA101117097			CangA_VpacA303-10b	1905	CangA105515819	VpacA102538203	39CangANW_012115932.1&VpacANW_005882716.1
MochA101990021	interacts with	NleuA100590986			CangA_VpacA388-53b	4006	CangA105519170	VpacA102526085	81CangANW_012116710.1&VpacANW_005882905.1
MochA101990021	interacts with	NgalA103750749			cargA_cyseA145-3b	296	cargA_CF_GLEAN_10004946	cyseA_rna27071	6cargAscaffold156&cyseANC_024320.1
MochA101990021	interacts with	mpahA_MGP_PahariEiJ_T0015209			cargA_gacuA148-4b	339	cargA_CF_GLEAN_10004946	gacuA_ENSGACT00000005610	7cargAscaffold156&gacuAgroupXX
MochA101990021	interacts with	modoA_rna42815			cargA_mzebA181-4b	346	cargA_CF_GLEAN_10004946	mzebA_rna20166	7cargAscaffold156&mzebANC_036790.1
MochA101990021	interacts with	mimuA_rna63867			cargA_onilA167-4b	348	cargA_CF_GLEAN_10004946	onilA_ENSONIT00000010137	7cargAscaffold156&onilAGL831177.1
MochA101990021	interacts with	mberA_evm.model.scaffold351.15227			cargA_pretA172-4b	343	cargA_CF_GLEAN_10004946	pretA_rna34304	7cargAscaffold156&pretANC_024346.1
MochA101990021	interacts with	ictiA_ENSSTOT00000037798			CasiA_CbacA268-28b	1566	CasiA102826383	CbacA105082631	32CasiANW_006408589.1&CbacANW_011544898.1
MochA101990021	interacts with	btauA_ENSBTAT00000003340			CasiA_CbacA450-36b	3194	CasiA102821088	CbacA105062848	65CasiANW_006408686.1&CbacANW_011511566.1
MochA101990021	interacts with	ajubA106979624			CasiA_CdroA362-31b	1719	CasiA102826383	CdroA105089393	35CasiANW_006408589.1&CdroANW_011591192.1
MochA102001539	interacts with	VpacA102538203			CasiA_CdroA582-35b	3013	CasiA102821088	CdroA105093329	61CasiANW_006408686.1&CdroANW_011591367.1
MochA102001539	interacts with	UmarA103664789			CasiA_cecaA347-2b	290	CasiA102826383	cecaA_ENSCCAT00000049449	6CasiANW_006408589.1&cecaAKV389512.1
MochA102001539	interacts with	TmanA101359170			CasiA_CferA650-17b	1594	CasiA102821088	CferA102510115	32CasiANW_006408686.1&CferANW_006210514.1
MochA102001539	interacts with	TchiA102473107			CasiA_CgriA388-4b	295	CasiA102826383	CgriA100767429	6CasiANW_006408589.1&CgriANW_003613626.1
MochA102001539	interacts with	SscrA100512568			CasiA_CgriA636-24b	1283	CasiA102821088	CgriA100765730	26CasiANW_006408686.1&CgriANW_003614129.1
MochA102001539	interacts with	SbolA101040282			CasiA_ChirA369-104b	7389	CasiA102821088	ChirA102185595	151CasiANW_006408686.1&ChirANC_030825.1
MochA102001539	interacts with	RsinA109451694			CasiA_CjacA163-3b	339	CasiA102826383	CjacA100414467	7CasiANW_006408589.1&CjacANC_013897.1
MochA102001539	interacts with	RbieA108513601			CasiA_ClanA214-34b	1850	CasiA102826383	ClanA102022676	38CasiANW_006408589.1&ClanANW_004955408.1
MochA102001539	interacts with	rattA_ENSRNOT00000020554			CasiA_ClanA395-27b	1429	CasiA102821088	ClanA102022440	29CasiANW_006408686.1&ClanANW_004955578.1
MochA102001539	interacts with	PvamA105289881			CasiA_ClupA166-35b	1902	CasiA102826383	ClupA489134	39CasiANW_006408589.1&ClupANC_006586.3
MochA102001539	interacts with	ptroA_ENSPTRT00000091437			CasiA_ClupA319-127b	8707	CasiA102821088	ClupA476460	176CasiANW_006408686.1&ClupANC_006583.3
MochA102001539	interacts with	PtigA102955777			CasiA_CporA249-34b	1852	CasiA102826383	CporA100713850	38CasiANW_006408589.1&CporANT_176402.1
MochA102001539	interacts with	PparA109267462			CasiA_CporA459-36b	1878	CasiA102821088	CporA100722585	38CasiANW_006408686.1&CporANT_176262.1
MochA102001539	interacts with	PpanA100990907			CasiA_CsabA150-35b	1896	CasiA102826383	CsabA103244941	39CasiANW_006408589.1&CsabANC_023664.1
MochA102001539	interacts with	PmanA102919743			CasiA_CsabA306-127b	8629	CasiA102821088	CsabA103234689	175CasiANW_006408686.1&CsabANC_023647.1
MochA102001539	interacts with	PcoqA105819496			CasiA_CsimA182-35b	1912	CasiA102826383	CsimA101394638	39CasiANW_006408589.1&CsimANW_004454181.1
MochA102001539	interacts with	PanuA101013083			CasiA_CsimA361-37b	4176	CasiA102821088	CsimA101391377	85CasiANW_006408686.1&CsimANW_004454263.1
MochA102001539	interacts with	PaleA102892896			CasiA_CsyrA337-2b	297	CasiA102826383	CsyrA103257106	6CasiANW_006408589.1&CsyrANW_007245638.1
MochA102001539	interacts with	OrosA101385030			CasiA_DordA407-4b	764	CasiA102821088	DordA106000912	16CasiANW_006408686.1&DordANW_012267465.1
MochA102001539	interacts with	OpriA101528950			CasiA_EasiA379-29b	1622	CasiA102826383	EasiA106837388	33CasiANW_006408589.1&EasiANW_014638037.1
MochA102001539	interacts with	OorcA101271851			CasiA_EasiA625-27b	2080	CasiA102821088	EasiA106843284	42CasiANW_006408686.1&EasiANW_014638223.1
MochA102001539	interacts with	OgarA100947822			CasiA_EcabA165-35b	1909	CasiA102826383	EcabA100147144	39CasiANW_006408589.1&EcabANC_009157.2
MochA102001539	interacts with	OcunA100356537			CasiA_EcabA335-35b	4007	CasiA102821088	EcabA100064571	81CasiANW_006408686.1&EcabANC_009153.2
MochA102001539	interacts with	OafeA103196095			CasiA_EedwA431-56b	2855	CasiA102821088	EedwA102853164	58CasiANW_006408686.1&EedwANW_006400052.1
MochA102001539	interacts with	NleuA100593582			CasiA_EeurA398-28b	1576	CasiA102826383	EeurA103111581	32CasiANW_006408589.1&EeurANW_006804056.1
MochA102001539	interacts with	NgalA103731737			CasiA_EfusA227-37b	2017	CasiA102826383	EfusA103291624	41CasiANW_006408589.1&EfusANW_007370693.1
MochA102001539	interacts with	mputA_ENSMPUT00000013155			CasiA_EfusA410-35b	3923	CasiA102821088	EfusA103284318	79CasiANW_006408686.1&EfusANW_007370661.1
MochA102001539	interacts with	mpahA_MGP_PahariEiJ_T0032929			CasiA_EprzA623-4b	597	CasiA102821088	EprzA103558852	12CasiANW_006408686.1&EprzANW_007674776.1
MochA102001539	interacts with	mimuA_rna64533			CasiA_EtelA350-117b	6600	CasiA102821088	EtelA101643422	134CasiANW_006408686.1&EtelANW_004558746.1
MochA102001539	interacts with	ictiA_ENSSTOT00000036263			CasiA_FcatA141-35b	1889	CasiA102826383	FcatA101085349	39CasiANW_006408589.1&FcatANC_018723.2
MochA102001539	interacts with	cecaA_ENSCCAT00000049449			CasiA_FcatA292-111b	7816	CasiA102821088	FcatA101094807	159CasiANW_006408686.1&FcatANC_018737.2
MochA102001539	interacts with	ajubA106969268			CasiA_FdamA314-36b	1947	CasiA102826383	FdamA104860995	40CasiANW_006408589.1&FdamANW_011044628.1
MnemA105480836	interacts with	VpacA102538203			CasiA_FdamA521-26b	1980	CasiA102821088	FdamA104855606	40CasiANW_006408686.1&FdamANW_011047817.1
MnemA105480836	interacts with	UmarA103664789			CasiA_GgorA166-35b	1898	CasiA102826383	GgorA101133043	39CasiANW_006408589.1&GgorANC_018429.2
MnemA105480836	interacts with	TmanA101359170			CasiA_GgorA331-126b	8522	CasiA102821088	GgorA101134346	173CasiANW_006408686.1&GgorANC_018443.2
MnemA105480836	interacts with	TchiA102473107			CasiA_GvarA545-16b	1536	CasiA102821088	GvarA103598551	31CasiANW_006408686.1&GvarANW_007726204.1
MnemA105480836	interacts with	RsinA109451694			CasiA_HarmA336-27b	1515	CasiA102826383	HarmA109379383	31CasiANW_006408589.1&HarmANW_017731375.1
MnemA105480836	interacts with	RbieA108513601			CasiA_HarmA549-25b	1337	CasiA102821088	HarmA109374850	27CasiANW_006408686.1&HarmANW_017732217.1
MnemA105480836	interacts with	rattA_ENSRNOT00000020554			CasiA_HglaA232-34b	1845	CasiA102826383	HglaA101711578	38CasiANW_006408589.1&HglaANW_004624733.1
MnemA105480836	interacts with	PvamA105289881			CasiA_HglaA417-25b	1335	CasiA102821088	HglaA101716171	27CasiANW_006408686.1&HglaANW_004624925.1
MnemA105480836	interacts with	ptroA_ENSPTRT00000091437			CasiA_ictiA235-2b	294	CasiA102826383	ictiA_ENSSTOT00000036263	6CasiANW_006408589.1&ictiAJH393432.1
MnemA105480836	interacts with	PtigA102955777			CasiA_ictiA419-33b	3049	CasiA102821088	ictiA_ENSSTOT00000037798	62CasiANW_006408686.1&ictiAJH393471.1
MnemA105480836	interacts with	PparA109267462			CasiA_JjacA255-5b	444	CasiA102826383	JjacA101610151	9CasiANW_006408589.1&JjacANW_004504352.1
MnemA105480836	interacts with	PpanA100990907			CasiA_JjacA451-48b	3637	CasiA102821088	JjacA101616380	75CasiANW_006408686.1&JjacANW_004504458.1
MnemA105480836	interacts with	PmanA102919743			CasiA_LafrA186-34b	1866	CasiA102826383	LafrA100654843	38CasiANW_006408589.1&LafrANW_003573421.1
MnemA105480836	interacts with	PanuA101013083			CasiA_LafrA362-36b	4059	CasiA102821088	LafrA100672949	82CasiANW_006408686.1&LafrANW_003573519.1
MnemA105480836	interacts with	PaleA102892896			CasiA_LvexA347-7b	539	CasiA102826383	LvexA103077133	11CasiANW_006408589.1&LvexANW_006772699.1
MnemA105480836	interacts with	OrosA101385030			CasiA_LvexA560-104b	5218	CasiA102821088	LvexA103086744	106CasiANW_006408686.1&LvexANW_006786304.1
MnemA105480836	interacts with	OpriA101528950			CasiA_LwedA740-9b	991	CasiA102821088	LwedA102742215	20CasiANW_006408686.1&LwedANW_006384689.1
MnemA105480836	interacts with	OorcA101271851			CasiA_MaurA250-15b	929	CasiA102826383	MaurA101827922	19CasiANW_006408589.1&MaurANW_004801634.1
MnemA105480836	interacts with	OgarA100947822			CasiA_MaurA437-0b	2183	CasiA102821088	MaurA101837031	44CasiANW_006408686.1&MaurANW_004801819.1
MnemA105480836	interacts with	OcunA100356537			CasiA_mberA495-24b	3633	CasiA102821088	mberA_evm.model.scaffold351.15227	73CasiANW_006408686.1&mberAscaffold351
MnemA105480836	interacts with	OafeA103196095			CasiA_MbraA319-2b	294	CasiA102826383	MbraA102263725	6CasiANW_006408589.1&MbraANW_005362269.1
MnemA105480836	interacts with	NleuA100593582			CasiA_MbraA535-33b	2363	CasiA102821088	MbraA102254785	48CasiANW_006408686.1&MbraANW_005360548.1
MnemA105480836	interacts with	mputA_ENSMPUT00000013155			CasiA_MdavA537-7b	447	CasiA102821088	MdavA102773914	9CasiANW_006408686.1&MdavANW_006290668.1
MnemA105480836	interacts with	mpahA_MGP_PahariEiJ_T0032929			CasiA_MfasA154-35b	1889	CasiA102826383	MfasA102122442	39CasiANW_006408589.1&MfasANC_022277.1
MnemA105480836	interacts with	MochA102001539			CasiA_MfasA315-110b	7757	CasiA102821088	MfasA101865163	158CasiANW_006408686.1&MfasANC_022290.1
MnemA105480836	interacts with	btauA_ENSBTAT00000006113			CasiA_mimuA213-17b	976	CasiA102826383	mimuA_rna64533	21CasiANW_006408589.1&mimuANC_033682.1
MnemA105480836	interacts with	ajubA106969268			CasiA_mimuA404-38b	4103	CasiA102821088	mimuA_rna63867	86CasiANW_006408686.1&mimuANC_033681.1
MnemA105495353	interacts with	VpacA102526085			CasiA_MleuA373-2b	295	CasiA102826383	MleuA105552273	6CasiANW_006408589.1&MleuANW_012099765.1
MnemA105495353	interacts with	UmarA103661089			CasiA_MleuA601-57b	2920	CasiA102821088	MleuA105542446	59CasiANW_006408686.1&MleuANW_012098765.1
MnemA105495353	interacts with	TmanA101357166			CasiA_MlucA539-12b	2914	CasiA102821088	MlucA102428087	59CasiANW_006408686.1&MlucANW_005871233.1
MnemA105495353	interacts with	TchiA102476102			CasiA_MmarA199-35b	1916	CasiA102826383	MmarA107147967	39CasiANW_006408589.1&MmarANW_015351241.1
MnemA105495353	interacts with	SscrA100626002			CasiA_MmarA373-104b	7445	CasiA102821088	MmarA107151468	151CasiANW_006408686.1&MmarANW_015351255.1
MnemA105495353	interacts with	SbolA101036197			CasiA_MmulA169-35b	1895	CasiA102826383	MmulA703625	39CasiANW_006408589.1&MmulANC_027898.1
MnemA105495353	interacts with	RsinA109458061			CasiA_MmulA339-124b	8512	CasiA102821088	MmulA700286	173CasiANW_006408686.1&MmulANC_027911.1
MnemA105495353	interacts with	RbieA108539068			CasiA_MmurA210-17b	993	CasiA102826383	MmurA105880138	21CasiANW_006408589.1&MmurANC_033682.1
MnemA105495353	interacts with	rattA_ENSRNOT00000026021			CasiA_MmurA390-37b	4213	CasiA102821088	MmurA105876783	85CasiANW_006408686.1&MmurANC_033681.1
MnemA105495353	interacts with	PvamA105300163			CasiA_MmusA205-21b	1202	CasiA102826383	MmusA237730	25CasiANW_006408589.1&MmusANC_000077.6
MnemA105495353	interacts with	ptroA_ENSPTRT00000020349			CasiA_MmusA388-58b	5152	CasiA102821088	MmusA14113	106CasiANW_006408686.1&MmusANC_000073.6
MnemA105495353	interacts with	PtigA102952456			CasiA_MnatA328-6b	492	CasiA102826383	MnatA107537861	10CasiANW_006408589.1&MnatANW_015504570.1
MnemA105495353	interacts with	PparA109256603			CasiA_MnatA548-36b	2495	CasiA102821088	MnatA107534148	51CasiANW_006408686.1&MnatANW_015504452.1
MnemA105495353	interacts with	PpanA100994919			CasiA_MnemA214-34b	1826	CasiA102826383	MnemA105480836	38CasiANW_006408589.1&MnemANW_012018466.1
MnemA105495353	interacts with	PcoqA105820486			CasiA_MnemA399-61b	5276	CasiA102821088	MnemA105495353	107CasiANW_006408686.1&MnemANW_012011689.1
MnemA105495353	interacts with	PanuA101016415			CasiA_MochA249-19b	1134	CasiA102826383	MochA102001539	23CasiANW_006408589.1&MochANC_022014.1
MnemA105495353	interacts with	PaleA102897565			CasiA_MochA453-2b	1840	CasiA102821088	MochA101990021	37CasiANW_006408686.1&MochANW_004949201.1
MnemA105495353	interacts with	PabeA100440539			CasiA_modoA466-2b	2242	CasiA102821088	modoA_rna42815	46CasiANW_006408686.1&modoANC_008804.1
MnemA105495353	interacts with	OrosA101376987			CasiA_mpahA185-20b	1172	CasiA102826383	mpahA_MGP_PahariEiJ_T0032929	24CasiANW_006408589.1&mpahA14
MnemA105495353	interacts with	OorcA101273949			CasiA_mpahA361-23b	3253	CasiA102821088	mpahA_MGP_PahariEiJ_T0015209	68CasiANW_006408686.1&mpahA1
MnemA105495353	interacts with	OgarA100962841			CasiA_mputA234-34b	1866	CasiA102826383	mputA_ENSMPUT00000013155	38CasiANW_006408589.1&mputAGL896898.1
MnemA105495353	interacts with	OcunA100342094			CasiA_NgalA370-2b	295	CasiA102826383	NgalA103731737	6CasiANW_006408589.1&NgalANW_008335437.1
MnemA105495353	interacts with	OariA101117097			CasiA_NgalA611-25b	3578	CasiA102821088	NgalA103750749	72CasiANW_006408686.1&NgalANW_008355971.1
MnemA105495353	interacts with	NleuA100590986			CasiA_NleuA181-35b	1902	CasiA102826383	NleuA100593582	39CasiANW_006408589.1&NleuANC_019817.1
MnemA105495353	interacts with	NgalA103750749			CasiA_NleuA355-125b	7449	CasiA102821088	NleuA100590986	151CasiANW_006408686.1&NleuANC_019832.1
MnemA105495353	interacts with	mpahA_MGP_PahariEiJ_T0015209			CasiA_OafeA266-18b	1081	CasiA102826383	OafeA103196095	22CasiANW_006408589.1&OafeANW_006921649.1
MnemA105495353	interacts with	modoA_rna42815			CasiA_OariA356-95b	6959	CasiA102821088	OariA101117097	142CasiANW_006408686.1&OariANC_019471.2
MnemA105495353	interacts with	MochA101990021			CasiA_OcunA196-35b	1905	CasiA102826383	OcunA100356537	39CasiANW_006408589.1&OcunANC_013671.1
MnemA105495353	interacts with	mimuA_rna63867			CasiA_OcunA406-13b	747	CasiA102821088	OcunA100342094	15CasiANW_006408686.1&OcunANW_003159538.1
MnemA105495353	interacts with	mberA_evm.model.scaffold351.15227			CasiA_OgarA223-35b	1909	CasiA102826383	OgarA100947822	39CasiANW_006408589.1&OgarANW_003852398.1
MnemA105495353	interacts with	ictiA_ENSSTOT00000037798			CasiA_OgarA417-37b	3321	CasiA102821088	OgarA100962841	67CasiANW_006408686.1&OgarANW_003852628.1
MnemA105495353	interacts with	cecaA_ENSCCAT00000005412			CasiA_OorcA226-34b	1861	CasiA102826383	OorcA101271851	38CasiANW_006408589.1&OorcANW_004438462.1
MnemA105495353	interacts with	btauA_ENSBTAT00000003340			CasiA_OorcA384-109b	6816	CasiA102821088	OorcA101273949	138CasiANW_006408686.1&OorcANW_004438455.1
MnemA105495353	interacts with	ajubA106979624			CasiA_OpriA195-36b	1964	CasiA102826383	OpriA101528950	40CasiANW_006408589.1&OpriANW_004535463.1
MnatA107537861	interacts with	VpacA102538203			CasiA_OrosA347-33b	1826	CasiA102826383	OrosA101385030	37CasiANW_006408589.1&OrosANW_004450268.1
MnatA107537861	interacts with	UmarA103664789			CasiA_OrosA554-35b	4173	CasiA102821088	OrosA101376987	84CasiANW_006408686.1&OrosANW_004450317.1
MnatA107537861	interacts with	TmanA101359170			CasiA_PabeA164-33b	1796	CasiA102826383	PabeA100451945	37CasiANW_006408589.1&PabeANC_012596.1
MnatA107537861	interacts with	TchiA102473107			CasiA_PabeA326-124b	8191	CasiA102821088	PabeA100440539	167CasiANW_006408686.1&PabeANC_012610.1
MnatA107537861	interacts with	SscrA100512568			CasiA_PaleA202-33b	1813	CasiA102826383	PaleA102892896	37CasiANW_006408589.1&PaleANW_006431919.1
MnatA107537861	interacts with	SbolA101040282			CasiA_PaleA374-26b	2034	CasiA102821088	PaleA102897565	41CasiANW_006408686.1&PaleANW_006430730.1
MnatA107537861	interacts with	RsinA109451694			CasiA_PanuA151-34b	1819	CasiA102826383	PanuA101013083	38CasiANW_006408589.1&PanuANC_018157.1
MnatA107537861	interacts with	RbieA108513601			CasiA_PanuA311-118b	8152	CasiA102821088	PanuA101016415	166CasiANW_006408686.1&PanuANC_018170.1
MnatA107537861	interacts with	rattA_ENSRNOT00000020554			CasiA_PcoqA506-37b	4117	CasiA102821088	PcoqA105820486	83CasiANW_006408686.1&PcoqANW_012151174.1
MnatA107537861	interacts with	PvamA105289881			CasiA_PmanA341-3b	343	CasiA102826383	PmanA102919743	7CasiANW_006408589.1&PmanANW_006501050.1
MnatA107537861	interacts with	ptroA_ENSPTRT00000091437			CasiA_PpanA170-34b	1845	CasiA102826383	PpanA100990907	38CasiANW_006408589.1&PpanANC_027873.1
MnatA107537861	interacts with	PtigA102955777			CasiA_PpanA339-127b	8683	CasiA102821088	PpanA100994919	176CasiANW_006408686.1&PpanANC_027887.1
MnatA107537861	interacts with	PparA109267462			CasiA_PparA192-34b	1841	CasiA102826383	PparA109267462	38CasiANW_006408589.1&PparANW_017619863.1
MnatA107537861	interacts with	PpanA100990907			CasiA_PparA361-26b	3710	CasiA102821088	PparA109256603	75CasiANW_006408686.1&PparANW_017619988.1
MnatA107537861	interacts with	PmanA102919743			CasiA_PtigA256-7b	540	CasiA102826383	PtigA102955777	11CasiANW_006408589.1&PtigANW_006711788.1
MnatA107537861	interacts with	PanuA101013083			CasiA_PtigA451-26b	1385	CasiA102821088	PtigA102952456	28CasiANW_006408686.1&PtigANW_006711944.1
MnatA107537861	interacts with	PaleA102892896			CasiA_ptroA183-35b	1869	CasiA102826383	ptroA_ENSPTRT00000091437	39CasiANW_006408589.1&ptroA5
MnatA107537861	interacts with	OrosA101385030			CasiA_ptroA348-58b	5100	CasiA102821088	ptroA_ENSPTRT00000020349	106CasiANW_006408686.1&ptroA19
MnatA107537861	interacts with	OpriA101528950			CasiA_PvamA283-6b	492	CasiA102826383	PvamA105289881	10CasiANW_006408589.1&PvamANW_011888811.1
MnatA107537861	interacts with	OorcA101271851			CasiA_PvamA496-24b	3420	CasiA102821088	PvamA105300163	69CasiANW_006408686.1&PvamANW_011888984.1
MnatA107537861	interacts with	OgarA100947822			CasiA_rattA217-30b	1666	CasiA102826383	rattA_ENSRNOT00000020554	34CasiANW_006408589.1&rattA10
MnatA107537861	interacts with	OcunA100356537			CasiA_rattA404-108b	6668	CasiA102821088	rattA_ENSRNOT00000026021	138CasiANW_006408686.1&rattA1
MnatA107537861	interacts with	OafeA103196095			CasiA_RbieA404-14b	875	CasiA102826383	RbieA108513601	18CasiANW_006408589.1&RbieANW_016814045.1
MnatA107537861	interacts with	NleuA100593582			CasiA_RbieA659-26b	3511	CasiA102821088	RbieA108539068	71CasiANW_006408686.1&RbieANW_016808836.1
MnatA107537861	interacts with	NgalA103731737			CasiA_RsinA308-31b	1715	CasiA102826383	RsinA109451694	35CasiANW_006408589.1&RsinANW_017738933.1
MnatA107537861	interacts with	mputA_ENSMPUT00000013155			CasiA_RsinA518-36b	4119	CasiA102821088	RsinA109458061	83CasiANW_006408686.1&RsinANW_017739251.1
MnatA107537861	interacts with	mpahA_MGP_PahariEiJ_T0032929			CasiA_SbolA231-36b	1952	CasiA102826383	SbolA101040282	40CasiANW_006408589.1&SbolANW_003943685.1
MnatA107537861	interacts with	MochA102001539			CasiA_SscrA228-30b	1571	CasiA102826383	SscrA100512568	33CasiANW_006408589.1&SscrANC_010458.3
MnatA107537861	interacts with	mimuA_rna64533			CasiA_SscrA421-7b	509	CasiA102821088	SscrA100626002	12CasiANW_006408686.1&SscrANC_010448.3
MnatA107537861	interacts with	ictiA_ENSSTOT00000036263			CasiA_TchiA345-15b	930	CasiA102826383	TchiA102473107	19CasiANW_006408589.1&TchiANW_006159712.1
MnatA107537861	interacts with	cecaA_ENSCCAT00000049449			CasiA_TchiA583-2b	834	CasiA102821088	TchiA102476102	17CasiANW_006408686.1&TchiANW_006159471.1
MnatA107537861	interacts with	btauA_ENSBTAT00000006113			CasiA_TmanA215-36b	1967	CasiA102826383	TmanA101359170	40CasiANW_006408589.1&TmanANW_004443947.1
MnatA107537861	interacts with	ajubA106969268			CasiA_TmanA390-0b	2384	CasiA102821088	TmanA101357166	48CasiANW_006408686.1&TmanANW_004444143.1
MnatA107534148	interacts with	VpacA102526085			CasiA_UmarA205-36b	1954	CasiA102826383	UmarA103664789	40CasiANW_006408589.1&UmarANW_007907126.1
MnatA107534148	interacts with	UmarA103661089			CasiA_UmarA384-26b	3623	CasiA102821088	UmarA103661089	73CasiANW_006408686.1&UmarANW_007907093.1
MnatA107534148	interacts with	TmanA101357166			CasiA_VpacA275-32b	1764	CasiA102826383	VpacA102538203	36CasiANW_006408589.1&VpacANW_005882716.1
MnatA107534148	interacts with	TchiA102476102			CasiA_VpacA450-37b	4175	CasiA102821088	VpacA102526085	84CasiANW_006408686.1&VpacANW_005882905.1
MnatA107534148	interacts with	SscrA100626002			CatyA_CbacA282-2b	2128	CatyA105597964	CbacA105062848	43CatyANW_012002193.1&CbacANW_011511566.1
MnatA107534148	interacts with	RsinA109458061			CatyA_CbacA571-10b	2108	CatyA105581621	CbacA105082631	43CatyANW_012007035.1&CbacANW_011544898.1
MnatA107534148	interacts with	RbieA108539068			CatyA_CdroA363-2b	2074	CatyA105597964	CdroA105093329	42CatyANW_012002193.1&CdroANW_011591367.1
MnatA107534148	interacts with	rattA_ENSRNOT00000026021			CatyA_CdroA694-3b	1717	CatyA105581621	CdroA105089393	35CatyANW_012007035.1&CdroANW_011591192.1
MnatA107534148	interacts with	PvamA105300163			CatyA_cecaA646-8b	524	CatyA105581621	cecaA_ENSCCAT00000049449	11CatyANW_012007035.1&cecaAKV389512.1
MnatA107534148	interacts with	ptroA_ENSPTRT00000020349			CatyA_CferA374-2b	992	CatyA105597964	CferA102510115	20CatyANW_012002193.1&CferANW_006210514.1
MnatA107534148	interacts with	PtigA102952456			CatyA_CferA775-3b	296	CatyA105581621	CferA102506713	6CatyANW_012007035.1&CferANW_006212964.1
MnatA107534148	interacts with	PparA109256603			CatyA_CgriA365-1b	1436	CatyA105597964	CgriA100765730	29CatyANW_012002193.1&CgriANW_003614129.1
MnatA107534148	interacts with	PpanA100994919			CatyA_CgriA710-1b	295	CatyA105581621	CgriA100767429	6CatyANW_012007035.1&CgriANW_003613626.1
MnatA107534148	interacts with	PcoqA105820486			CatyA_ChirA249-1b	2231	CatyA105597964	ChirA102185595	46CatyANW_012002193.1&ChirANC_030825.1
MnatA107534148	interacts with	PanuA101016415			CatyA_ChirA514-37b	1859	CatyA105581621	ChirA102171062	38CatyANW_012007035.1&ChirANC_030814.1
MnatA107534148	interacts with	PaleA102897565			CatyA_CjacA442-36b	1939	CatyA105581621	CjacA100414467	40CatyANW_012007035.1&CjacANC_013897.1
MnatA107534148	interacts with	PabeA100440539			CatyA_ClanA254-2b	1531	CatyA105597964	ClanA102022440	31CatyANW_012002193.1&ClanANW_004955578.1
MnatA107534148	interacts with	OrosA101376987			CatyA_ClanA536-36b	5537	CatyA105581621	ClanA102022676	113CatyANW_012007035.1&ClanANW_004955408.1
MnatA107534148	interacts with	OorcA101273949			CatyA_ClupA240-1b	3105	CatyA105597964	ClupA476460	63CatyANW_012002193.1&ClupANC_006583.3
MnatA107534148	interacts with	OgarA100962841			CatyA_ClupA469-37b	5279	CatyA105581621	ClupA489134	108CatyANW_012007035.1&ClupANC_006586.3
MnatA107534148	interacts with	OcunA100342094			CatyA_CporA284-1b	2169	CatyA105597964	CporA100722585	44CatyANW_012002193.1&CporANT_176262.1
MnatA107534148	interacts with	OariA101117097			CatyA_CporA592-36b	5460	CatyA105581621	CporA100713850	111CatyANW_012007035.1&CporANT_176402.1
MnatA107534148	interacts with	NleuA100590986			CatyA_CsabA200-3b	3309	CatyA105597964	CsabA103234689	67CatyANW_012002193.1&CsabANC_023647.1
MnatA107534148	interacts with	NgalA103750749			CatyA_CsabA422-37b	5539	CatyA105581621	CsabA103244941	113CatyANW_012007035.1&CsabANC_023664.1
MnatA107534148	interacts with	mpahA_MGP_PahariEiJ_T0015209			CatyA_CsimA251-1b	2320	CatyA105597964	CsimA101391377	47CatyANW_012002193.1&CsimANW_004454263.1
MnatA107534148	interacts with	modoA_rna42815			CatyA_CsimA518-36b	5408	CatyA105581621	CsimA101394638	110CatyANW_012007035.1&CsimANW_004454181.1
MnatA107534148	interacts with	MochA101990021			CatyA_CsyrA635-3b	296	CatyA105581621	CsyrA103257106	6CatyANW_012007035.1&CsyrANW_007245638.1
MnatA107534148	interacts with	mimuA_rna63867			CatyA_DnovA847-7b	381	CatyA105581621	DnovA101421603	8CatyANW_012007035.1&DnovANW_004482872.1
MnatA107534148	interacts with	mberA_evm.model.scaffold351.15227			CatyA_EasiA357-1b	1538	CatyA105597964	EasiA106843284	31CatyANW_012002193.1&EasiANW_014638223.1
MnatA107534148	interacts with	ictiA_ENSSTOT00000037798			CatyA_EasiA740-3b	1620	CatyA105581621	EasiA106837388	33CatyANW_012007035.1&EasiANW_014638037.1
MnatA107534148	interacts with	btauA_ENSBTAT00000003340			CatyA_EcabA233-1b	2423	CatyA105597964	EcabA100064571	50CatyANW_012002193.1&EcabANC_009153.2
MnatA107534148	interacts with	ajubA106979624			CatyA_EcabA483-36b	5408	CatyA105581621	EcabA100147144	110CatyANW_012007035.1&EcabANC_009157.2
MmusA237730	interacts with	VpacA102538203			CatyA_EedwA268-1b	3105	CatyA105597964	EedwA102853164	63CatyANW_012002193.1&EedwANW_006400052.1
MmusA237730	interacts with	UmarA103664789			CatyA_EeurA722-3b	1523	CatyA105581621	EeurA103111581	31CatyANW_012007035.1&EeurANW_006804056.1
MmusA237730	interacts with	TmanA101359170			CatyA_EfusA257-2b	1971	CatyA105597964	EfusA103284318	40CatyANW_012002193.1&EfusANW_007370661.1
MmusA237730	interacts with	TchiA102473107			CatyA_EfusA516-32b	3470	CatyA105581621	EfusA103291624	71CatyANW_012007035.1&EfusANW_007370693.1
MmusA237730	interacts with	SscrA100512568			CatyA_EtelA244-1b	3059	CatyA105597964	EtelA101643422	62CatyANW_012002193.1&EtelANW_004558746.1
MmusA237730	interacts with	SbolA101040282			CatyA_FcatA227-1b	2281	CatyA105597964	FcatA101094807	47CatyANW_012002193.1&FcatANC_018737.2
MmusA237730	interacts with	RsinA109451694			CatyA_FcatA461-36b	5212	CatyA105581621	FcatA101085349	107CatyANW_012007035.1&FcatANC_018723.2
MmusA237730	interacts with	RbieA108513601			CatyA_FdamA316-2b	1486	CatyA105597964	FdamA104855606	30CatyANW_012002193.1&FdamANW_011047817.1
MmusA237730	interacts with	rattA_ENSRNOT00000020554			CatyA_FdamA630-35b	5328	CatyA105581621	FdamA104860995	109CatyANW_012007035.1&FdamANW_011044628.1
MmusA237730	interacts with	PvamA105289881			CatyA_GgorA207-3b	3257	CatyA105597964	GgorA101134346	66CatyANW_012002193.1&GgorANC_018443.2
MmusA237730	interacts with	ptroA_ENSPTRT00000091437			CatyA_GgorA434-38b	5600	CatyA105581621	GgorA101133043	114CatyANW_012007035.1&GgorANC_018429.2
MmusA237730	interacts with	PtigA102955777			CatyA_GvarA307-1b	943	CatyA105597964	GvarA103598551	19CatyANW_012002193.1&GvarANW_007726204.1
MmusA237730	interacts with	PparA109267462			CatyA_HarmA320-1b	1394	CatyA105597964	HarmA109374850	28CatyANW_012002193.1&HarmANW_017732217.1
MmusA237730	interacts with	PpanA100990907			CatyA_HarmA632-3b	1672	CatyA105581621	HarmA109379383	34CatyANW_012007035.1&HarmANW_017731375.1
MmusA237730	interacts with	PmanA102919743			CatyA_HglaA267-2b	1480	CatyA105597964	HglaA101716171	30CatyANW_012002193.1&HglaANW_004624925.1
MmusA237730	interacts with	PaleA102892896			CatyA_HglaA559-35b	5263	CatyA105581621	HglaA101711578	108CatyANW_012007035.1&HglaANW_004624733.1
MmusA237730	interacts with	OrosA101385030			CatyA_ictiA255-1b	1960	CatyA105597964	ictiA_ENSSTOT00000037798	40CatyANW_012002193.1&ictiAJH393471.1
MmusA237730	interacts with	OpriA101528950			CatyA_ictiA532-3b	294	CatyA105581621	ictiA_ENSSTOT00000036263	6CatyANW_012007035.1&ictiAJH393432.1
MmusA237730	interacts with	OorcA101271851			CatyA_JjacA298-1b	1445	CatyA105597964	JjacA101616380	30CatyANW_012002193.1&JjacANW_004504458.1
MmusA237730	interacts with	OgarA100947822			CatyA_JjacA579-14b	919	CatyA105581621	JjacA101610151	19CatyANW_012007035.1&JjacANW_004504352.1
MmusA237730	interacts with	OcunA100356537			CatyA_LafrA254-2b	1967	CatyA105597964	LafrA100672949	40CatyANW_012002193.1&LafrANW_003573519.1
MmusA237730	interacts with	OafeA103196095			CatyA_LafrA518-37b	5421	CatyA105581621	LafrA100654843	110CatyANW_012007035.1&LafrANW_003573421.1
MmusA237730	interacts with	NleuA100593582			CatyA_LvexA324-1b	2098	CatyA105597964	LvexA103086744	43CatyANW_012002193.1&LvexANW_006786304.1
MmusA237730	interacts with	NgalA103731737			CatyA_LvexA645-3b	588	CatyA105581621	LvexA103077133	12CatyANW_012007035.1&LvexANW_006772699.1
MmusA237730	interacts with	mputA_ENSMPUT00000013155			CatyA_LwedA429-1b	593	CatyA105597964	LwedA102742215	12CatyANW_012002193.1&LwedANW_006384689.1
MmusA237730	interacts with	mpahA_MGP_PahariEiJ_T0032929			CatyA_MaurA539-35b	2642	CatyA105581621	MaurA101827922	54CatyANW_012007035.1&MaurANW_004801634.1
MmusA237730	interacts with	MochA102001539			CatyA_mberA289-1b	1344	CatyA105597964	mberA_evm.model.scaffold351.15227	27CatyANW_012002193.1&mberAscaffold351
MmusA237730	interacts with	MnatA107537861			CatyA_MbraA333-2b	2013	CatyA105597964	MbraA102254785	41CatyANW_012002193.1&MbraANW_005360548.1
MmusA237730	interacts with	mimuA_rna64533			CatyA_MbraA652-36b	1904	CatyA105581621	MbraA102263725	39CatyANW_012007035.1&MbraANW_005362269.1
MmusA237730	interacts with	ictiA_ENSSTOT00000036263			CatyA_MdavA309-2b	493	CatyA105597964	MdavA102773914	10CatyANW_012002193.1&MdavANW_006290668.1
MmusA237730	interacts with	cecaA_ENSCCAT00000049449			CatyA_MfasA195-3b	3205	CatyA105597964	MfasA101865163	65CatyANW_012002193.1&MfasANC_022290.1
MmusA237730	interacts with	btauA_ENSBTAT00000006113			CatyA_MfasA409-37b	5695	CatyA105581621	MfasA102122442	116CatyANW_012007035.1&MfasANC_022277.1
MmusA237730	interacts with	ajubA106969268			CatyA_mimuA279-2b	2089	CatyA105597964	mimuA_rna63867	44CatyANW_012002193.1&mimuANC_033681.1
MmusA14113	interacts with	VpacA102526085			CatyA_mimuA546-3b	1171	CatyA105581621	mimuA_rna64533	25CatyANW_012007035.1&mimuANC_033682.1
MmusA14113	interacts with	UmarA103661089			CatyA_MleuA365-3b	3304	CatyA105597964	MleuA105542446	67CatyANW_012002193.1&MleuANW_012098765.1
MmusA14113	interacts with	TmanA101357166			CatyA_MleuA728-7b	489	CatyA105581621	MleuA105552273	10CatyANW_012007035.1&MleuANW_012099765.1
MmusA14113	interacts with	TchiA102476102			CatyA_MlucA330-2b	792	CatyA105597964	MlucA102428087	16CatyANW_012002193.1&MlucANW_005871233.1
MmusA14113	interacts with	SscrA100626002			CatyA_MmarA243-2b	2412	CatyA105597964	MmarA107151468	50CatyANW_012002193.1&MmarANW_015351255.1
MmusA14113	interacts with	RsinA109458061			CatyA_MmarA487-35b	3474	CatyA105581621	MmarA107147967	71CatyANW_012007035.1&MmarANW_015351241.1
MmusA14113	interacts with	RbieA108539068			CatyA_MmulA219-3b	3449	CatyA105597964	MmulA700286	70CatyANW_012002193.1&MmulANC_027911.1
MmusA14113	interacts with	rattA_ENSRNOT00000026021			CatyA_MmurA273-2b	2124	CatyA105597964	MmurA105876783	43CatyANW_012002193.1&MmurANC_033681.1
MmusA14113	interacts with	PvamA105300163			CatyA_MmurA533-3b	1197	CatyA105581621	MmurA105880138	25CatyANW_012007035.1&MmurANC_033682.1
MmusA14113	interacts with	ptroA_ENSPTRT00000020349			CatyA_MmusA255-1b	2315	CatyA105597964	MmusA14113	48CatyANW_012002193.1&MmusANC_000073.6
MmusA14113	interacts with	PtigA102952456			CatyA_MmusA528-35b	2634	CatyA105581621	MmusA237730	55CatyANW_012007035.1&MmusANC_000077.6
MmusA14113	interacts with	PparA109256603			CatyA_MnatA317-2b	2298	CatyA105597964	MnatA107534148	47CatyANW_012002193.1&MnatANW_015504452.1
MmusA14113	interacts with	PpanA100994919			CatyA_MnatA666-23b	1515	CatyA105581621	MnatA107537861	31CatyANW_012007035.1&MnatANW_015504570.1
MmusA14113	interacts with	PcoqA105820486			CatyA_MnemA245-3b	3445	CatyA105597964	MnemA105495353	70CatyANW_012002193.1&MnemANW_012011689.1
MmusA14113	interacts with	PanuA101016415			CatyA_MochA561-3b	1130	CatyA105581621	MochA102001539	23CatyANW_012007035.1&MochANC_022014.1
MmusA14113	interacts with	PaleA102897565			CatyA_mpahA226-1b	1345	CatyA105597964	mpahA_MGP_PahariEiJ_T0015209	28CatyANW_012002193.1&mpahA1
MmusA14113	interacts with	PabeA100440539			CatyA_mpahA475-35b	2586	CatyA105581621	mpahA_MGP_PahariEiJ_T0032929	54CatyANW_012007035.1&mpahA14
MmusA14113	interacts with	OrosA101376987			CatyA_mputA522-34b	4959	CatyA105581621	mputA_ENSMPUT00000013155	101CatyANW_012007035.1&mputAGL896898.1
MmusA14113	interacts with	OorcA101273949			CatyA_NgalA370-1b	1443	CatyA105597964	NgalA103750749	29CatyANW_012002193.1&NgalANW_008355971.1
MmusA14113	interacts with	OgarA100962841			CatyA_NgalA720-3b	295	CatyA105581621	NgalA103731737	6CatyANW_012007035.1&NgalANW_008335437.1
MmusA14113	interacts with	OcunA100342094			CatyA_NleuA223-3b	3313	CatyA105597964	NleuA100590986	67CatyANW_012002193.1&NleuANC_019832.1
MmusA14113	interacts with	OariA101117097			CatyA_NleuA458-34b	5191	CatyA105581621	NleuA100593582	106CatyANW_012007035.1&NleuANC_019817.1
MmusA14113	interacts with	NleuA100590986			CatyA_OafeA594-3b	1179	CatyA105581621	OafeA103196095	24CatyANW_012007035.1&OafeANW_006921649.1
MmusA14113	interacts with	NgalA103750749			CatyA_OariA241-1b	1735	CatyA105597964	OariA101117097	36CatyANW_012002193.1&OariANC_019471.2
MmusA14113	interacts with	mpahA_MGP_PahariEiJ_T0015209			CatyA_OcunA284-1b	795	CatyA105597964	OcunA100342094	16CatyANW_012002193.1&OcunANW_003159538.1
MmusA14113	interacts with	modoA_rna42815			CatyA_OcunA559-36b	5397	CatyA105581621	OcunA100356537	110CatyANW_012007035.1&OcunANC_013671.1
MmusA14113	interacts with	MochA101990021			CatyA_OgarA277-2b	2076	CatyA105597964	OgarA100962841	42CatyANW_012002193.1&OgarANW_003852628.1
MmusA14113	interacts with	MnemA105495353			CatyA_OgarA540-35b	4449	CatyA105581621	OgarA100947822	91CatyANW_012007035.1&OgarANW_003852398.1
MmusA14113	interacts with	MnatA107534148			CatyA_OorcA264-1b	2151	CatyA105597964	OorcA101273949	44CatyANW_012002193.1&OorcANW_004438455.1
MmusA14113	interacts with	mimuA_rna63867			CatyA_OorcA514-9b	2400	CatyA105581621	OorcA101271851	49CatyANW_012007035.1&OorcANW_004438462.1
MmusA14113	interacts with	mberA_evm.model.scaffold351.15227			CatyA_OpriA495-34b	5311	CatyA105581621	OpriA101528950	108CatyANW_012007035.1&OpriANW_004535463.1
MmusA14113	interacts with	ictiA_ENSSTOT00000037798			CatyA_OrosA324-1b	2028	CatyA105597964	OrosA101376987	41CatyANW_012002193.1&OrosANW_004450317.1
MmusA14113	interacts with	btauA_ENSBTAT00000003340			CatyA_OrosA659-9b	2002	CatyA105581621	OrosA101385030	41CatyANW_012007035.1&OrosANW_004450268.1
MmusA14113	interacts with	ajubA106979624			CatyA_PabeA217-3b	3343	CatyA105597964	PabeA100440539	68CatyANW_012002193.1&PabeANC_012610.1
MmurA105880138	interacts with	VpacA102538203			CatyA_PabeA433-38b	5347	CatyA105581621	PabeA100451945	109CatyANW_012007035.1&PabeANC_012596.1
MmurA105880138	interacts with	UmarA103664789			CatyA_PaleA236-1b	1439	CatyA105597964	PaleA102897565	29CatyANW_012002193.1&PaleANW_006430730.1
MmurA105880138	interacts with	TmanA101359170			CatyA_PaleA488-37b	3925	CatyA105581621	PaleA102892896	80CatyANW_012007035.1&PaleANW_006431919.1
MmurA105880138	interacts with	TchiA102473107			CatyA_PanuA197-3b	3456	CatyA105597964	PanuA101016415	70CatyANW_012002193.1&PanuANC_018170.1
MmurA105880138	interacts with	SscrA100512568			CatyA_PcoqA324-2b	2125	CatyA105597964	PcoqA105820486	43CatyANW_012002193.1&PcoqANW_012151174.1
MmurA105880138	interacts with	SbolA101040282			CatyA_PmanA681-21b	1214	CatyA105581621	PmanA102919743	25CatyANW_012007035.1&PmanANW_006501050.1
MmurA105880138	interacts with	RsinA109451694			CatyA_PpanA222-3b	3458	CatyA105597964	PpanA100994919	70CatyANW_012002193.1&PpanANC_027887.1
MmurA105880138	interacts with	RbieA108513601			CatyA_PpanA444-37b	5603	CatyA105581621	PpanA100990907	114CatyANW_012007035.1&PpanANC_027873.1
MmurA105880138	interacts with	rattA_ENSRNOT00000020554			CatyA_PparA245-1b	1488	CatyA105597964	PparA109256603	30CatyANW_012002193.1&PparANW_017619988.1
MmurA105880138	interacts with	PvamA105289881			CatyA_PparA493-10b	4051	CatyA105581621	PparA109267462	83CatyANW_012007035.1&PparANW_017619863.1
MmurA105880138	interacts with	ptroA_ENSPTRT00000091437			CatyA_PtigA289-1b	1488	CatyA105597964	PtigA102952456	30CatyANW_012002193.1&PtigANW_006711944.1
MmurA105880138	interacts with	PtigA102955777			CatyA_PtigA578-37b	2300	CatyA105581621	PtigA102955777	47CatyANW_012007035.1&PtigANW_006711788.1
MmurA105880138	interacts with	PparA109267462			CatyA_ptroA229-3b	3389	CatyA105597964	ptroA_ENSPTRT00000020349	70CatyANW_012002193.1&ptroA19
MmurA105880138	interacts with	PpanA100990907			CatyA_ptroA464-38b	5593	CatyA105581621	ptroA_ENSPTRT00000091437	116CatyANW_012007035.1&ptroA5
MmurA105880138	interacts with	PmanA102919743			CatyA_PvamA291-1b	1339	CatyA105597964	PvamA105300163	27CatyANW_012002193.1&PvamANW_011888984.1
MmurA105880138	interacts with	PaleA102892896			CatyA_PvamA589-35b	1999	CatyA105581621	PvamA105289881	41CatyANW_012007035.1&PvamANW_011888811.1
MmurA105880138	interacts with	OrosA101385030			CatyA_rattA265-1b	2212	CatyA105597964	rattA_ENSRNOT00000026021	46CatyANW_012002193.1&rattA1
MmurA105880138	interacts with	OpriA101528950			CatyA_rattA534-34b	3172	CatyA105581621	rattA_ENSRNOT00000020554	65CatyANW_012007035.1&rattA10
MmurA105880138	interacts with	OorcA101271851			CatyA_RbieA360-3b	1538	CatyA105597964	RbieA108539068	31CatyANW_012002193.1&RbieANW_016808836.1
MmurA105880138	interacts with	OgarA100947822			CatyA_RbieA736-3b	1030	CatyA105581621	RbieA108513601	21CatyANW_012007035.1&RbieANW_016814045.1
MmurA105880138	interacts with	OcunA100356537			CatyA_RsinA300-2b	2027	CatyA105597964	RsinA109458061	41CatyANW_012002193.1&RsinANW_017739251.1
MmurA105880138	interacts with	OafeA103196095			CatyA_RsinA605-35b	3484	CatyA105581621	RsinA109451694	71CatyANW_012007035.1&RsinANW_017738933.1
MmurA105880138	interacts with	NleuA100593582			CatyA_SbolA517-3b	3633	CatyA105581621	SbolA101040282	74CatyANW_012007035.1&SbolANW_003943685.1
MmurA105880138	interacts with	NgalA103731737			CatyA_SscrA561-32b	2953	CatyA105581621	SscrA100512568	62CatyANW_012007035.1&SscrANC_010458.3
MmurA105880138	interacts with	mputA_ENSMPUT00000013155			CatyA_TchiA338-3b	293	CatyA105597964	TchiA102476102	6CatyANW_012002193.1&TchiANW_006159471.1
MmurA105880138	interacts with	mpahA_MGP_PahariEiJ_T0032929			CatyA_TchiA683-3b	878	CatyA105581621	TchiA102473107	18CatyANW_012007035.1&TchiANW_006159712.1
MmurA105880138	interacts with	MochA102001539			CatyA_TmanA539-36b	5416	CatyA105581621	TmanA101359170	110CatyANW_012007035.1&TmanANW_004443947.1
MmurA105880138	interacts with	MnatA107537861			CatyA_UmarA250-1b	1443	CatyA105597964	UmarA103661089	29CatyANW_012002193.1&UmarANW_007907093.1
MmurA105880138	interacts with	mimuA_rna64533			CatyA_UmarA508-37b	5299	CatyA105581621	UmarA103664789	108CatyANW_012007035.1&UmarANW_007907126.1
MmurA105880138	interacts with	ictiA_ENSSTOT00000036263			CatyA_VpacA284-2b	2127	CatyA105597964	VpacA102526085	43CatyANW_012002193.1&VpacANW_005882905.1
MmurA105880138	interacts with	cecaA_ENSCCAT00000049449			CatyA_VpacA554-10b	3826	CatyA105581621	VpacA102538203	78CatyANW_012007035.1&VpacANW_005882716.1
MmurA105880138	interacts with	ajubA106969268			CbacA_CdroA141-29b	3377	CbacA105062848	CdroA105093329	68CbacANW_011511566.1&CdroANW_011591367.1
MmurA105876783	interacts with	VpacA102526085			CbacA_CdroA735-3b	1684	CbacA105082631	CdroA105089393	34CbacANW_011544898.1&CdroANW_011591192.1
MmurA105876783	interacts with	UmarA103661089			CbacA_cecaA138-5b	344	CbacA105062848	cecaA_ENSCCAT00000005412	7CbacANW_011511566.1&cecaAKV389732.1
MmurA105876783	interacts with	TmanA101357166			CbacA_cecaA728-8b	527	CbacA105082631	cecaA_ENSCCAT00000049449	11CbacANW_011544898.1&cecaAKV389512.1
MmurA105876783	interacts with	TchiA102476102			CbacA_CferA157-18b	1797	CbacA105062848	CferA102510115	36CbacANW_011511566.1&CferANW_006210514.1
MmurA105876783	interacts with	SscrA100626002			CbacA_CgriA154-1b	1442	CbacA105062848	CgriA100765730	29CbacANW_011511566.1&CgriANW_003614129.1
MmurA105876783	interacts with	RsinA109458061			CbacA_CgriA836-1b	297	CbacA105082631	CgriA100767429	6CbacANW_011544898.1&CgriANW_003613626.1
MmurA105876783	interacts with	RbieA108539068			CbacA_ChirA122-30b	3450	CbacA105062848	ChirA102185595	70CbacANW_011511566.1&ChirANC_030825.1
MmurA105876783	interacts with	rattA_ENSRNOT00000026021			CbacA_ChirA582-10b	538	CbacA105082631	ChirA102171062	11CbacANW_011544898.1&ChirANC_030814.1
MmurA105876783	interacts with	PvamA105300163			CbacA_CjacA531-10b	672	CbacA105082631	CjacA100414467	14CbacANW_011544898.1&CjacANC_013897.1
MmurA105876783	interacts with	ptroA_ENSPTRT00000020349			CbacA_ClanA140-2b	1484	CbacA105062848	ClanA102022440	30CbacANW_011511566.1&ClanANW_004955578.1
MmurA105876783	interacts with	PtigA102952456			CbacA_ClanA632-10b	2098	CbacA105082631	ClanA102022676	43CbacANW_011544898.1&ClanANW_004955408.1
MmurA105876783	interacts with	PparA109256603			CbacA_ClupA113-29b	3368	CbacA105062848	ClupA476460	68CbacANW_011511566.1&ClupANC_006583.3
MmurA105876783	interacts with	PpanA100994919			CbacA_ClupA536-10b	1936	CbacA105082631	ClupA489134	40CbacANW_011544898.1&ClupANC_006586.3
MmurA105876783	interacts with	PcoqA105820486			CbacA_CporA139-1b	2080	CbacA105062848	CporA100722585	42CbacANW_011511566.1&CporANT_176262.1
MmurA105876783	interacts with	PanuA101016415			CbacA_CporA683-10b	2015	CbacA105082631	CporA100713850	41CbacANW_011544898.1&CporANT_176402.1
MmurA105876783	interacts with	PaleA102897565			CbacA_CsabA117-31b	3512	CbacA105062848	CsabA103234689	71CbacANW_011511566.1&CsabANC_023647.1
MmurA105876783	interacts with	PabeA100440539			CbacA_CsabA507-10b	2047	CbacA105082631	CsabA103244941	42CbacANW_011544898.1&CsabANC_023664.1
MmurA105876783	interacts with	OrosA101376987			CbacA_CsimA120-31b	3649	CbacA105062848	CsimA101391377	74CbacANW_011511566.1&CsimANW_004454263.1
MmurA105876783	interacts with	OorcA101273949			CbacA_CsimA574-10b	2023	CbacA105082631	CsimA101394638	41CbacANW_011544898.1&CsimANW_004454181.1
MmurA105876783	interacts with	OgarA100962841			CbacA_CsyrA742-3b	298	CbacA105082631	CsyrA103257106	6CbacANW_011544898.1&CsyrANW_007245638.1
MmurA105876783	interacts with	OcunA100342094			CbacA_DnovA969-7b	382	CbacA105082631	DnovA101421603	8CbacANW_011544898.1&DnovANW_004482872.1
MmurA105876783	interacts with	OariA101117097			CbacA_DordA132-13b	868	CbacA105062848	DordA106000912	18CbacANW_011511566.1&DordANW_012267465.1
MmurA105876783	interacts with	NleuA100590986			CbacA_EasiA177-16b	2285	CbacA105062848	EasiA106843284	46CbacANW_011511566.1&EasiANW_014638223.1
MmurA105876783	interacts with	NgalA103750749			CbacA_EasiA887-3b	1579	CbacA105082631	EasiA106837388	32CbacANW_011544898.1&EasiANW_014638037.1
MmurA105876783	interacts with	mpahA_MGP_PahariEiJ_T0015209			CbacA_EcabA120-29b	3507	CbacA105062848	EcabA100064571	71CbacANW_011511566.1&EcabANC_009153.2
MmurA105876783	interacts with	modoA_rna42815			CbacA_EcabA546-10b	2022	CbacA105082631	EcabA100147144	41CbacANW_011544898.1&EcabANC_009157.2
MmurA105876783	interacts with	MochA101990021			CbacA_EedwA135-1b	1926	CbacA105062848	EedwA102853164	39CbacANW_011511566.1&EedwANW_006400052.1
MmurA105876783	interacts with	MnemA105495353			CbacA_EeurA866-3b	1583	CbacA105082631	EeurA103111581	32CbacANW_011544898.1&EeurANW_006804056.1
MmurA105876783	interacts with	MnatA107534148			CbacA_EfusA110-25b	3074	CbacA105062848	EfusA103284318	62CbacANW_011511566.1&EfusANW_007370661.1
MmurA105876783	interacts with	mimuA_rna63867			CbacA_EfusA603-8b	1872	CbacA105082631	EfusA103291624	38CbacANW_011544898.1&EfusANW_007370693.1
MmurA105876783	interacts with	mberA_evm.model.scaffold351.15227			CbacA_EprzA135-9b	646	CbacA105062848	EprzA103558852	13CbacANW_011511566.1&EprzANW_007674776.1
MmurA105876783	interacts with	ictiA_ENSSTOT00000037798			CbacA_EtelA125-18b	2853	CbacA105062848	EtelA101643422	58CbacANW_011511566.1&EtelANW_004558746.1
MmurA105876783	interacts with	btauA_ENSBTAT00000003340			CbacA_FcatA113-29b	3502	CbacA105062848	FcatA101094807	71CbacANW_011511566.1&FcatANC_018737.2
MmurA105876783	interacts with	ajubA106979624			CbacA_FcatA493-10b	1982	CbacA105082631	FcatA101085349	41CbacANW_011544898.1&FcatANC_018723.2
MmulA700286	interacts with	VpacA102526085			CbacA_FdamA150-16b	2138	CbacA105062848	FdamA104855606	43CbacANW_011511566.1&FdamANW_011047817.1
MmulA700286	interacts with	UmarA103661089			CbacA_FdamA734-10b	1893	CbacA105082631	FdamA104860995	39CbacANW_011544898.1&FdamANW_011044628.1
MmulA700286	interacts with	TmanA101357166			CbacA_GgorA123-30b	3406	CbacA105062848	GgorA101134346	69CbacANW_011511566.1&GgorANC_018443.2
MmulA700286	interacts with	TchiA102476102			CbacA_GgorA531-10b	2108	CbacA105082631	GgorA101133043	43CbacANW_011544898.1&GgorANC_018429.2
MmulA700286	interacts with	RsinA109458061			CbacA_GvarA134-16b	1687	CbacA105062848	GvarA103598551	34CbacANW_011511566.1&GvarANW_007726204.1
MmulA700286	interacts with	RbieA108539068			CbacA_HarmA146-1b	1398	CbacA105062848	HarmA109374850	28CbacANW_011511566.1&HarmANW_017732217.1
MmulA700286	interacts with	rattA_ENSRNOT00000026021			CbacA_HarmA737-3b	1628	CbacA105082631	HarmA109379383	33CbacANW_011544898.1&HarmANW_017731375.1
MmulA700286	interacts with	PvamA105300163			CbacA_HglaA133-2b	1491	CbacA105062848	HglaA101716171	30CbacANW_011511566.1&HglaANW_004624925.1
MmulA700286	interacts with	ptroA_ENSPTRT00000020349			CbacA_HglaA637-10b	1883	CbacA105082631	HglaA101711578	39CbacANW_011544898.1&HglaANW_004624733.1
MmulA700286	interacts with	PtigA102952456			CbacA_ictiA123-28b	3251	CbacA105062848	ictiA_ENSSTOT00000037798	66CbacANW_011511566.1&ictiAJH393471.1
MmulA700286	interacts with	PparA109256603			CbacA_ictiA626-3b	295	CbacA105082631	ictiA_ENSSTOT00000036263	6CbacANW_011544898.1&ictiAJH393432.1
MmulA700286	interacts with	PpanA100994919			CbacA_JjacA144-26b	2559	CbacA105062848	JjacA101616380	52CbacANW_011511566.1&JjacANW_004504458.1
MmulA700286	interacts with	PcoqA105820486			CbacA_JjacA657-10b	732	CbacA105082631	JjacA101610151	15CbacANW_011544898.1&JjacANW_004504352.1
MmulA700286	interacts with	PanuA101016415			CbacA_LafrA132-27b	3213	CbacA105062848	LafrA100672949	65CbacANW_011511566.1&LafrANW_003573519.1
MmulA700286	interacts with	PaleA102897565			CbacA_LafrA615-10b	2082	CbacA105082631	LafrA100654843	42CbacANW_011544898.1&LafrANW_003573421.1
MmulA700286	interacts with	PabeA100440539			CbacA_LvexA143-1b	1986	CbacA105062848	LvexA103086744	40CbacANW_011511566.1&LvexANW_006786304.1
MmulA700286	interacts with	OrosA101376987			CbacA_LvexA759-3b	591	CbacA105082631	LvexA103077133	12CbacANW_011544898.1&LvexANW_006772699.1
MmulA700286	interacts with	OorcA101273949			CbacA_LwedA157-12b	1143	CbacA105062848	LwedA102742215	23CbacANW_011511566.1&LwedANW_006384689.1
MmulA700286	interacts with	OgarA100962841			CbacA_MaurA122-27b	1388	CbacA105062848	MaurA101837031	28CbacANW_011511566.1&MaurANW_004801819.1
MmulA700286	interacts with	OcunA100342094			CbacA_MaurA626-10b	1379	CbacA105082631	MaurA101827922	28CbacANW_011544898.1&MaurANW_004801634.1
MmulA700286	interacts with	OariA101117097			CbacA_mberA129-31b	2838	CbacA105062848	mberA_evm.model.scaffold351.15227	57CbacANW_011511566.1&mberAscaffold351
MmulA700286	interacts with	NleuA100590986			CbacA_MbraA141-15b	2563	CbacA105062848	MbraA102254785	52CbacANW_011511566.1&MbraANW_005360548.1
MmulA700286	interacts with	NgalA103750749			CbacA_MbraA744-10b	635	CbacA105082631	MbraA102263725	13CbacANW_011544898.1&MbraANW_005362269.1
MmulA700286	interacts with	mpahA_MGP_PahariEiJ_T0015209			CbacA_MdavA140-2b	495	CbacA105062848	MdavA102773914	10CbacANW_011511566.1&MdavANW_006290668.1
MmulA700286	interacts with	modoA_rna42815			CbacA_MfasA110-30b	3458	CbacA105062848	MfasA101865163	70CbacANW_011511566.1&MfasANC_022290.1
MmulA700286	interacts with	MochA101990021			CbacA_MfasA500-10b	2092	CbacA105082631	MfasA102122442	43CbacANW_011544898.1&MfasANC_022277.1
MmulA700286	interacts with	MnemA105495353			CbacA_mimuA124-29b	3198	CbacA105062848	mimuA_rna63867	67CbacANW_011511566.1&mimuANC_033681.1
MmulA700286	interacts with	MnatA107534148			CbacA_mimuA591-3b	1080	CbacA105082631	mimuA_rna64533	23CbacANW_011544898.1&mimuANC_033682.1
MmulA700286	interacts with	mimuA_rna63867			CbacA_MleuA161-2b	2029	CbacA105062848	MleuA105542446	41CbacANW_011511566.1&MleuANW_012098765.1
MmulA700286	interacts with	mberA_evm.model.scaffold351.15227			CbacA_MleuA842-7b	491	CbacA105082631	MleuA105552273	10CbacANW_011544898.1&MleuANW_012099765.1
MmulA700286	interacts with	ictiA_ENSSTOT00000037798			CbacA_MlucA133-29b	2123	CbacA105062848	MlucA102428087	43CbacANW_011511566.1&MlucANW_005871233.1
MmulA700286	interacts with	cecaA_ENSCCAT00000005412			CbacA_MmarA124-28b	3465	CbacA105062848	MmarA107151468	70CbacANW_011511566.1&MmarANW_015351255.1
MmulA700286	interacts with	btauA_ENSBTAT00000003340			CbacA_MmarA574-10b	1973	CbacA105082631	MmarA107147967	40CbacANW_011544898.1&MmarANW_015351241.1
MmulA700286	interacts with	ajubA106979624			CbacA_MmulA122-31b	3601	CbacA105062848	MmulA700286	73CbacANW_011511566.1&MmulANC_027911.1
MmulA703625	interacts with	VpacA102538203			CbacA_MmurA127-29b	3318	CbacA105062848	MmurA105876783	67CbacANW_011511566.1&MmurANC_033681.1
MmulA703625	interacts with	UmarA103664789			CbacA_MmurA585-3b	1101	CbacA105082631	MmurA105880138	23CbacANW_011544898.1&MmurANC_033682.1
MmulA703625	interacts with	TmanA101359170			CbacA_MmusA119-28b	3429	CbacA105062848	MmusA14113	70CbacANW_011511566.1&MmusANC_000073.6
MmulA703625	interacts with	TchiA102473107			CbacA_MmusA581-10b	1387	CbacA105082631	MmusA237730	29CbacANW_011544898.1&MmusANC_000077.6
MmulA703625	interacts with	RsinA109451694			CbacA_MnatA142-15b	2680	CbacA105062848	MnatA107534148	54CbacANW_011511566.1&MnatANW_015504452.1
MmulA703625	interacts with	RbieA108513601			CbacA_MnatA767-10b	890	CbacA105082631	MnatA107537861	18CbacANW_011544898.1&MnatANW_015504570.1
MmulA703625	interacts with	rattA_ENSRNOT00000020554			CbacA_MnemA132-28b	3292	CbacA105062848	MnemA105495353	67CbacANW_011511566.1&MnemANW_012011689.1
MmulA703625	interacts with	PvamA105289881			CbacA_MochA131-29b	1587	CbacA105062848	MochA101990021	32CbacANW_011511566.1&MochANW_004949201.1
MmulA703625	interacts with	ptroA_ENSPTRT00000091437			CbacA_MochA646-3b	1089	CbacA105082631	MochA102001539	22CbacANW_011544898.1&MochANC_022014.1
MmulA703625	interacts with	PtigA102955777			CbacA_modoA157-26b	1424	CbacA105062848	modoA_rna42815	29CbacANW_011511566.1&modoANC_008804.1
MmulA703625	interacts with	PparA109267462			CbacA_mpahA109-25b	2402	CbacA105062848	mpahA_MGP_PahariEiJ_T0015209	50CbacANW_011511566.1&mpahA1
MmulA703625	interacts with	PpanA100990907			CbacA_mpahA530-10b	1353	CbacA105082631	mpahA_MGP_PahariEiJ_T0032929	28CbacANW_011544898.1&mpahA14
MmulA703625	interacts with	PmanA102919743			CbacA_mputA611-10b	1926	CbacA105082631	mputA_ENSMPUT00000013155	39CbacANW_011544898.1&mputAGL896898.1
MmulA703625	interacts with	PanuA101013083			CbacA_NgalA143-29b	2834	CbacA105062848	NgalA103750749	57CbacANW_011511566.1&NgalANW_008355971.1
MmulA703625	interacts with	PaleA102892896			CbacA_NgalA812-3b	297	CbacA105082631	NgalA103731737	6CbacANW_011544898.1&NgalANW_008335437.1
MmulA703625	interacts with	OrosA101385030			CbacA_NleuA116-26b	3321	CbacA105062848	NleuA100590986	67CbacANW_011511566.1&NleuANC_019832.1
MmulA703625	interacts with	OpriA101528950			CbacA_NleuA546-10b	1954	CbacA105082631	NleuA100593582	40CbacANW_011544898.1&NleuANC_019817.1
MmulA703625	interacts with	OorcA101271851			CbacA_OafeA694-3b	1140	CbacA105082631	OafeA103196095	23CbacANW_011544898.1&OafeANW_006921649.1
MmulA703625	interacts with	OgarA100947822			CbacA_OariA121-31b	3053	CbacA105062848	OariA101117097	62CbacANW_011511566.1&OariANC_019471.2
MmulA703625	interacts with	OcunA100356537			CbacA_OcunA138-1b	798	CbacA105062848	OcunA100342094	16CbacANW_011511566.1&OcunANW_003159538.1
MmulA703625	interacts with	OafeA103196095			CbacA_OcunA636-10b	1959	CbacA105082631	OcunA100356537	40CbacANW_011544898.1&OcunANC_013671.1
MmulA703625	interacts with	NleuA100593582			CbacA_OgarA128-29b	3370	CbacA105062848	OgarA100962841	68CbacANW_011511566.1&OgarANW_003852628.1
MmulA703625	interacts with	mputA_ENSMPUT00000013155			CbacA_OgarA627-10b	1962	CbacA105082631	OgarA100947822	40CbacANW_011544898.1&OgarANW_003852398.1
MmulA703625	interacts with	mpahA_MGP_PahariEiJ_T0032929			CbacA_OorcA120-26b	3324	CbacA105062848	OorcA101273949	67CbacANW_011511566.1&OorcANW_004438455.1
MmulA703625	interacts with	MochA102001539			CbacA_OorcA569-9b	2071	CbacA105082631	OorcA101271851	42CbacANW_011544898.1&OorcANW_004438462.1
MmulA703625	interacts with	MnemA105480836			CbacA_OpriA586-10b	1971	CbacA105082631	OpriA101528950	40CbacANW_011544898.1&OpriANW_004535463.1
MmulA703625	interacts with	MnatA107537861			CbacA_OrosA155-30b	3423	CbacA105062848	OrosA101376987	69CbacANW_011511566.1&OrosANW_004450317.1
MmulA703625	interacts with	btauA_ENSBTAT00000006113			CbacA_OrosA780-9b	1964	CbacA105082631	OrosA101385030	40CbacANW_011544898.1&OrosANW_004450268.1
MmulA703625	interacts with	ajubA106969268			CbacA_PabeA121-28b	3297	CbacA105062848	PabeA100440539	67CbacANW_011511566.1&PabeANC_012610.1
MmarA107151468	interacts with	VpacA102526085			CbacA_PabeA525-10b	1899	CbacA105082631	PabeA100451945	39CbacANW_011544898.1&PabeANC_012596.1
MmarA107151468	interacts with	UmarA103661089			CbacA_PaleA122-14b	2039	CbacA105062848	PaleA102897565	41CbacANW_011511566.1&PaleANW_006430730.1
MmarA107151468	interacts with	TmanA101357166			CbacA_PaleA582-10b	2133	CbacA105082631	PaleA102892896	43CbacANW_011544898.1&PaleANW_006431919.1
MmarA107151468	interacts with	TchiA102476102			CbacA_PanuA115-30b	3444	CbacA105062848	PanuA101016415	70CbacANW_011511566.1&PanuANC_018170.1
MmarA107151468	interacts with	RsinA109458061			CbacA_PcoqA149-28b	3320	CbacA105062848	PcoqA105820486	67CbacANW_011511566.1&PcoqANW_012151174.1
MmarA107151468	interacts with	RbieA108539068			CbacA_PcoqA726-3b	250	CbacA105082631	PcoqA105819496	5CbacANW_011544898.1&PcoqANW_012150652.1
MmarA107151468	interacts with	rattA_ENSRNOT00000026021			CbacA_PmanA807-9b	637	CbacA105082631	PmanA102919743	13CbacANW_011544898.1&PmanANW_006501050.1
MmarA107151468	interacts with	PvamA105300163			CbacA_PpanA121-31b	3565	CbacA105062848	PpanA100994919	72CbacANW_011511566.1&PpanANC_027887.1
MmarA107151468	interacts with	ptroA_ENSPTRT00000020349			CbacA_PpanA532-10b	2053	CbacA105082631	PpanA100990907	42CbacANW_011544898.1&PpanANC_027873.1
MmarA107151468	interacts with	PtigA102952456			CbacA_PparA121-32b	3027	CbacA105062848	PparA109256603	61CbacANW_011511566.1&PparANW_017619988.1
MmarA107151468	interacts with	PparA109256603			CbacA_PparA553-10b	2095	CbacA105082631	PparA109267462	43CbacANW_011544898.1&PparANW_017619863.1
MmarA107151468	interacts with	PpanA100994919			CbacA_PtigA143-1b	1494	CbacA105062848	PtigA102952456	30CbacANW_011511566.1&PtigANW_006711944.1
MmarA107151468	interacts with	PcoqA105820486			CbacA_PtigA665-10b	1036	CbacA105082631	PtigA102955777	21CbacANW_011544898.1&PtigANW_006711788.1
MmarA107151468	interacts with	PanuA101016415			CbacA_ptroA129-31b	3440	CbacA105062848	ptroA_ENSPTRT00000020349	71CbacANW_011511566.1&ptroA19
MmarA107151468	interacts with	PaleA102897565			CbacA_ptroA555-11b	2112	CbacA105082631	ptroA_ENSPTRT00000091437	44CbacANW_011544898.1&ptroA5
MmarA107151468	interacts with	PabeA100440539			CbacA_PvamA133-26b	2577	CbacA105062848	PvamA105300163	52CbacANW_011511566.1&PvamANW_011888984.1
MmarA107151468	interacts with	OrosA101376987			CbacA_PvamA686-10b	787	CbacA105082631	PvamA105289881	16CbacANW_011544898.1&PvamANW_011888811.1
MmarA107151468	interacts with	OorcA101273949			CbacA_rattA127-12b	2545	CbacA105062848	rattA_ENSRNOT00000026021	53CbacANW_011511566.1&rattA1
MmarA107151468	interacts with	OgarA100962841			CbacA_rattA609-10b	1966	CbacA105082631	rattA_ENSRNOT00000020554	40CbacANW_011544898.1&rattA10
MmarA107151468	interacts with	OcunA100342094			CbacA_RbieA157-30b	2822	CbacA105062848	RbieA108539068	57CbacANW_011511566.1&RbieANW_016808836.1
MmarA107151468	interacts with	OariA101117097			CbacA_RbieA847-3b	984	CbacA105082631	RbieA108513601	20CbacANW_011544898.1&RbieANW_016814045.1
MmarA107151468	interacts with	NleuA100590986			CbacA_RsinA137-28b	3320	CbacA105062848	RsinA109458061	67CbacANW_011511566.1&RsinANW_017739251.1
MmarA107151468	interacts with	NgalA103750749			CbacA_RsinA725-10b	2122	CbacA105082631	RsinA109451694	43CbacANW_011544898.1&RsinANW_017738933.1
MmarA107151468	interacts with	mpahA_MGP_PahariEiJ_T0015209			CbacA_SbolA628-3b	1622	CbacA105082631	SbolA101040282	33CbacANW_011544898.1&SbolANW_003943685.1
MmarA107151468	interacts with	modoA_rna42815			CbacA_SscrA607-9b	1764	CbacA105082631	SscrA100512568	37CbacANW_011544898.1&SscrANC_010458.3
MmarA107151468	interacts with	MochA101990021			CbacA_TchiA149-17b	987	CbacA105062848	TchiA102476102	20CbacANW_011511566.1&TchiANW_006159471.1
MmarA107151468	interacts with	MnemA105495353			CbacA_TchiA807-3b	835	CbacA105082631	TchiA102473107	17CbacANW_011544898.1&TchiANW_006159712.1
MmarA107151468	interacts with	MnatA107534148			CbacA_TmanA142-27b	1381	CbacA105062848	TmanA101357166	28CbacANW_011511566.1&TmanANW_004444143.1
MmarA107151468	interacts with	mimuA_rna63867			CbacA_TmanA628-10b	1977	CbacA105082631	TmanA101359170	40CbacANW_011544898.1&TmanANW_004443947.1
MmarA107151468	interacts with	mberA_evm.model.scaffold351.15227			CbacA_UmarA127-30b	2885	CbacA105062848	UmarA103661089	58CbacANW_011511566.1&UmarANW_007907093.1
MmarA107151468	interacts with	ictiA_ENSSTOT00000037798			CbacA_UmarA594-10b	2016	CbacA105082631	UmarA103664789	41CbacANW_011544898.1&UmarANW_007907126.1
MmarA107151468	interacts with	btauA_ENSBTAT00000003340			CbacA_VpacA110-27b	3273	CbacA105062848	VpacA102526085	66CbacANW_011511566.1&VpacANW_005882905.1
MmarA107151468	interacts with	ajubA106979624			CbacA_VpacA602-114b	7117	CbacA105082631	VpacA102538203	143CbacANW_011544898.1&VpacANW_005882716.1
MmarA107147967	interacts with	VpacA102538203			cbrA_MaurA243-6b	324	MaurA101827922	cbrA_Cbr_R005435	7MaurANW_004801634.1&cbrAscaffold21
MmarA107147967	interacts with	UmarA103664789			CdroA_cecaA279-2b	290	CdroA105089393	cecaA_ENSCCAT00000049449	6CdroANW_011591192.1&cecaAKV389512.1
MmarA107147967	interacts with	TmanA101359170			CdroA_cecaA419-5b	344	CdroA105093329	cecaA_ENSCCAT00000005412	7CdroANW_011591367.1&cecaAKV389732.1
MmarA107147967	interacts with	TchiA102473107			CdroA_CferA295-2b	299	CdroA105089393	CferA102506713	6CdroANW_011591192.1&CferANW_006212964.1
MmarA107147967	interacts with	SscrA100512568			CdroA_CferA444-18b	1790	CdroA105093329	CferA102510115	36CdroANW_011591367.1&CferANW_006210514.1
MmarA107147967	interacts with	SbolA101040282			CdroA_CgriA298-4b	297	CdroA105089393	CgriA100767429	6CdroANW_011591192.1&CgriANW_003613626.1
MmarA107147967	interacts with	RsinA109451694			CdroA_CgriA444-1b	1436	CdroA105093329	CgriA100765730	29CdroANW_011591367.1&CgriANW_003614129.1
MmarA107147967	interacts with	RbieA108513601			CdroA_ChirA326-27b	3253	CdroA105093329	ChirA102185595	66CdroANW_011591367.1&ChirANC_030825.1
MmarA107147967	interacts with	rattA_ENSRNOT00000020554			CdroA_CjacA192-3b	341	CdroA105089393	CjacA100414467	7CdroANW_011591192.1&CjacANC_013897.1
MmarA107147967	interacts with	PvamA105289881			CdroA_ClanA221-31b	1713	CdroA105089393	ClanA102022676	35CdroANW_011591192.1&ClanANW_004955408.1
MmarA107147967	interacts with	ptroA_ENSPTRT00000091437			CdroA_ClanA338-2b	1479	CdroA105093329	ClanA102022440	30CdroANW_011591367.1&ClanANW_004955578.1
MmarA107147967	interacts with	PtigA102955777			CdroA_ClupA196-32b	1771	CdroA105089393	ClupA489134	36CdroANW_011591192.1&ClupANC_006586.3
MmarA107147967	interacts with	PparA109267462			CdroA_ClupA299-27b	3216	CdroA105093329	ClupA476460	65CdroANW_011591367.1&ClupANC_006583.3
MmarA107147967	interacts with	PpanA100990907			CdroA_CporA251-31b	1724	CdroA105089393	CporA100713850	35CdroANW_011591192.1&CporANT_176402.1
MmarA107147967	interacts with	PmanA102919743			CdroA_CporA377-1b	2027	CdroA105093329	CporA100722585	41CdroANW_011591367.1&CporANT_176262.1
MmarA107147967	interacts with	PanuA101013083			CdroA_CsabA198-30b	1662	CdroA105089393	CsabA103244941	34CdroANW_011591192.1&CsabANC_023664.1
MmarA107147967	interacts with	PaleA102892896			CdroA_CsabA304-28b	3362	CdroA105093329	CsabA103234689	68CdroANW_011591367.1&CsabANC_023647.1
MmarA107147967	interacts with	OrosA101385030			CdroA_CsimA216-33b	1832	CdroA105089393	CsimA101394638	37CdroANW_011591192.1&CsimANW_004454181.1
MmarA107147967	interacts with	OpriA101528950			CdroA_CsimA333-28b	3414	CdroA105093329	CsimA101391377	69CdroANW_011591367.1&CsimANW_004454263.1
MmarA107147967	interacts with	OorcA101271851			CdroA_CsyrA234-2b	299	CdroA105089393	CsyrA103257106	6CdroANW_011591192.1&CsyrANW_007245638.1
MmarA107147967	interacts with	OgarA100947822			CdroA_DordA355-12b	743	CdroA105093329	DordA106000912	15CdroANW_011591367.1&DordANW_012267465.1
MmarA107147967	interacts with	OcunA100356537			CdroA_EasiA306-30b	1685	CdroA105089393	EasiA106837388	34CdroANW_011591192.1&EasiANW_014638037.1
MmarA107147967	interacts with	OafeA103196095			CdroA_EasiA471-16b	2278	CdroA105093329	EasiA106843284	46CdroANW_011591367.1&EasiANW_014638223.1
MmarA107147967	interacts with	NleuA100593582			CdroA_EcabA200-33b	1831	CdroA105089393	EcabA100147144	37CdroANW_011591192.1&EcabANC_009157.2
MmarA107147967	interacts with	NgalA103731737			CdroA_EcabA309-27b	3365	CdroA105093329	EcabA100064571	68CdroANW_011591367.1&EcabANC_009153.2
MmarA107147967	interacts with	mputA_ENSMPUT00000013155			CdroA_EedwA370-1b	1972	CdroA105093329	EedwA102853164	40CdroANW_011591367.1&EedwANW_006400052.1
MmarA107147967	interacts with	mpahA_MGP_PahariEiJ_T0032929			CdroA_EeurA317-29b	1636	CdroA105089393	EeurA103111581	33CdroANW_011591192.1&EeurANW_006804056.1
MmarA107147967	interacts with	MochA102001539			CdroA_EfusA239-32b	1787	CdroA105089393	EfusA103291624	36CdroANW_011591192.1&EfusANW_007370693.1
MmarA107147967	interacts with	MnemA105480836			CdroA_EfusA348-24b	3073	CdroA105093329	EfusA103284318	62CdroANW_011591367.1&EfusANW_007370661.1
MmarA107147967	interacts with	MnatA107537861			CdroA_EprzA421-9b	646	CdroA105093329	EprzA103558852	13CdroANW_011591367.1&EprzANW_007674776.1
MmarA107147967	interacts with	mimuA_rna64533			CdroA_EtelA321-18b	2819	CdroA105093329	EtelA101643422	57CdroANW_011591367.1&EtelANW_004558746.1
MmarA107147967	interacts with	ictiA_ENSSTOT00000036263			CdroA_FcatA199-33b	1807	CdroA105089393	FcatA101085349	37CdroANW_011591192.1&FcatANC_018723.2
MmarA107147967	interacts with	cecaA_ENSCCAT00000049449			CdroA_FcatA301-27b	3254	CdroA105093329	FcatA101094807	66CdroANW_011591367.1&FcatANC_018737.2
MmarA107147967	interacts with	btauA_ENSBTAT00000006113			CdroA_FdamA287-32b	1766	CdroA105089393	FdamA104860995	36CdroANW_011591192.1&FdamANW_011044628.1
MmarA107147967	interacts with	ajubA106969268			CdroA_FdamA420-15b	2079	CdroA105093329	FdamA104855606	42CdroANW_011591367.1&FdamANW_011047817.1
MlucA102428087	interacts with	VpacA102526085			CdroA_GgorA200-31b	1715	CdroA105089393	GgorA101133043	35CdroANW_011591192.1&GgorANC_018429.2
MlucA102428087	interacts with	UmarA103661089			CdroA_GgorA312-27b	3207	CdroA105093329	GgorA101134346	65CdroANW_011591367.1&GgorANC_018443.2
MlucA102428087	interacts with	TmanA101357166			CdroA_GvarA342-16b	1681	CdroA105093329	GvarA103598551	34CdroANW_011591367.1&GvarANW_007726204.1
MlucA102428087	interacts with	TchiA102476102			CdroA_HarmA282-27b	1525	CdroA105089393	HarmA109379383	31CdroANW_011591192.1&HarmANW_017731375.1
MlucA102428087	interacts with	SscrA100626002			CdroA_HarmA413-1b	1443	CdroA105093329	HarmA109374850	29CdroANW_011591367.1&HarmANW_017732217.1
MlucA102428087	interacts with	RsinA109458061			CdroA_HglaA237-31b	1711	CdroA105089393	HglaA101711578	35CdroANW_011591192.1&HglaANW_004624733.1
MlucA102428087	interacts with	RbieA108539068			CdroA_HglaA370-2b	1484	CdroA105093329	HglaA101716171	30CdroANW_011591367.1&HglaANW_004624925.1
MlucA102428087	interacts with	rattA_ENSRNOT00000026021			CdroA_ictiA239-2b	296	CdroA105089393	ictiA_ENSSTOT00000036263	6CdroANW_011591192.1&ictiAJH393432.1
MlucA102428087	interacts with	PvamA105300163			CdroA_ictiA351-26b	3097	CdroA105093329	ictiA_ENSSTOT00000037798	63CdroANW_011591367.1&ictiAJH393471.1
MlucA102428087	interacts with	ptroA_ENSPTRT00000020349			CdroA_JjacA237-5b	448	CdroA105089393	JjacA101610151	9CdroANW_011591192.1&JjacANW_004504352.1
MlucA102428087	interacts with	PtigA102952456			CdroA_JjacA369-22b	2397	CdroA105093329	JjacA101616380	49CdroANW_011591367.1&JjacANW_004504458.1
MlucA102428087	interacts with	PparA109256603			CdroA_LafrA213-30b	1688	CdroA105089393	LafrA100654843	34CdroANW_011591192.1&LafrANW_003573421.1
MlucA102428087	interacts with	PpanA100994919			CdroA_LafrA320-25b	3164	CdroA105093329	LafrA100672949	64CdroANW_011591367.1&LafrANW_003573519.1
MlucA102428087	interacts with	PcoqA105820486			CdroA_LvexA290-7b	541	CdroA105089393	LvexA103077133	11CdroANW_011591192.1&LvexANW_006772699.1
MlucA102428087	interacts with	PanuA101016415			CdroA_LvexA435-1b	1934	CdroA105093329	LvexA103086744	39CdroANW_011591367.1&LvexANW_006786304.1
MlucA102428087	interacts with	PaleA102897565			CdroA_LwedA489-12b	1137	CdroA105093329	LwedA102742215	23CdroANW_011591367.1&LwedANW_006384689.1
MlucA102428087	interacts with	PabeA100440539			CdroA_MaurA229-16b	986	CdroA105089393	MaurA101827922	20CdroANW_011591192.1&MaurANW_004801634.1
MlucA102428087	interacts with	OrosA101376987			CdroA_MaurA356-25b	1290	CdroA105093329	MaurA101837031	26CdroANW_011591367.1&MaurANW_004801819.1
MlucA102428087	interacts with	OorcA101273949			CdroA_mberA372-26b	2581	CdroA105093329	mberA_evm.model.scaffold351.15227	52CdroANW_011591367.1&mberAscaffold351
MlucA102428087	interacts with	OgarA100962841			CdroA_MbraA286-2b	295	CdroA105089393	MbraA102263725	6CdroANW_011591192.1&MbraANW_005362269.1
MlucA102428087	interacts with	OcunA100342094			CdroA_MbraA411-15b	2558	CdroA105093329	MbraA102254785	52CdroANW_011591367.1&MbraANW_005360548.1
MlucA102428087	interacts with	OariA101117097			CdroA_MdavA402-2b	493	CdroA105093329	MdavA102773914	10CdroANW_011591367.1&MdavANW_006290668.1
MlucA102428087	interacts with	NleuA100590986			CdroA_MfasA204-31b	1705	CdroA105089393	MfasA102122442	35CdroANW_011591192.1&MfasANC_022277.1
MlucA102428087	interacts with	NgalA103750749			CdroA_MfasA312-27b	3209	CdroA105093329	MfasA101865163	65CdroANW_011591367.1&MfasANC_022290.1
MlucA102428087	interacts with	mpahA_MGP_PahariEiJ_T0015209			CdroA_mimuA227-18b	1032	CdroA105089393	mimuA_rna64533	22CdroANW_011591192.1&mimuANC_033682.1
MlucA102428087	interacts with	modoA_rna42815			CdroA_mimuA349-27b	3112	CdroA105093329	mimuA_rna63867	65CdroANW_011591367.1&mimuANC_033681.1
MlucA102428087	interacts with	MochA101990021			CdroA_MleuA317-2b	297	CdroA105089393	MleuA105552273	6CdroANW_011591192.1&MleuANW_012099765.1
MlucA102428087	interacts with	MnemA105495353			CdroA_MleuA467-2b	1927	CdroA105093329	MleuA105542446	39CdroANW_011591367.1&MleuANW_012098765.1
MlucA102428087	interacts with	MnatA107534148			CdroA_MlucA412-26b	2023	CdroA105093329	MlucA102428087	41CdroANW_011591367.1&MlucANW_005871233.1
MlucA102428087	interacts with	MmusA14113			CdroA_MmarA210-32b	1782	CdroA105089393	MmarA107147967	36CdroANW_011591192.1&MmarANW_015351241.1
MlucA102428087	interacts with	MmurA105876783			CdroA_MmarA315-26b	3160	CdroA105093329	MmarA107151468	64CdroANW_011591367.1&MmarANW_015351255.1
MlucA102428087	interacts with	MmulA700286			CdroA_MmulA206-31b	1712	CdroA105089393	MmulA703625	35CdroANW_011591192.1&MmulANC_027898.1
MlucA102428087	interacts with	MmarA107151468			CdroA_MmulA320-28b	3301	CdroA105093329	MmulA700286	67CdroANW_011591367.1&MmulANC_027911.1
MlucA102428087	interacts with	mimuA_rna63867			CdroA_MmurA220-18b	1049	CdroA105089393	MmurA105880138	22CdroANW_011591192.1&MmurANC_033682.1
MlucA102428087	interacts with	mberA_evm.model.scaffold351.15227			CdroA_MmurA336-27b	3217	CdroA105093329	MmurA105876783	65CdroANW_011591367.1&MmurANC_033681.1
MlucA102428087	interacts with	ictiA_ENSSTOT00000037798			CdroA_MmusA215-21b	1209	CdroA105089393	MmusA237730	25CdroANW_011591192.1&MmusANC_000077.6
MlucA102428087	interacts with	btauA_ENSBTAT00000003340			CdroA_MmusA332-26b	3186	CdroA105093329	MmusA14113	65CdroANW_011591367.1&MmusANC_000073.6
MlucA102428087	interacts with	ajubA106979624			CdroA_MnatA279-6b	495	CdroA105089393	MnatA107537861	10CdroANW_011591192.1&MnatANW_015504570.1
MleuA105552273	interacts with	VpacA102538203			CdroA_MnatA419-15b	2575	CdroA105093329	MnatA107534148	52CdroANW_011591367.1&MnatANW_015504452.1
MleuA105552273	interacts with	UmarA103664789			CdroA_MnemA245-30b	1644	CdroA105089393	MnemA105480836	34CdroANW_011591192.1&MnemANW_012018466.1
MleuA105552273	interacts with	TmanA101359170			CdroA_MnemA361-26b	3146	CdroA105093329	MnemA105495353	64CdroANW_011591367.1&MnemANW_012011689.1
MleuA105552273	interacts with	TchiA102473107			CdroA_MochA234-21b	1243	CdroA105089393	MochA102001539	25CdroANW_011591192.1&MochANC_022014.1
MleuA105552273	interacts with	SscrA100512568			CdroA_MochA364-27b	1491	CdroA105093329	MochA101990021	30CdroANW_011591367.1&MochANW_004949201.1
MleuA105552273	interacts with	SbolA101040282			CdroA_modoA365-22b	1225	CdroA105093329	modoA_rna42815	25CdroANW_011591367.1&modoANC_008804.1
MleuA105552273	interacts with	RsinA109451694			CdroA_mpahA203-20b	1174	CdroA105089393	mpahA_MGP_PahariEiJ_T0032929	24CdroANW_011591192.1&mpahA14
MleuA105552273	interacts with	RbieA108513601			CdroA_mpahA316-23b	2360	CdroA105093329	mpahA_MGP_PahariEiJ_T0015209	49CdroANW_011591367.1&mpahA1
MleuA105552273	interacts with	rattA_ENSRNOT00000020554			CdroA_mputA233-32b	1788	CdroA105089393	mputA_ENSMPUT00000013155	36CdroANW_011591192.1&mputAGL896898.1
MleuA105552273	interacts with	PvamA105289881			CdroA_NgalA311-2b	298	CdroA105089393	NgalA103731737	6CdroANW_011591192.1&NgalANW_008335437.1
MleuA105552273	interacts with	ptroA_ENSPTRT00000091437			CdroA_NgalA457-26b	2682	CdroA105093329	NgalA103750749	54CdroANW_011591367.1&NgalANW_008355971.1
MleuA105552273	interacts with	PtigA102955777			CdroA_NleuA206-33b	1821	CdroA105089393	NleuA100593582	37CdroANW_011591192.1&NleuANC_019817.1
MleuA105552273	interacts with	PparA109267462			CdroA_NleuA319-25b	3170	CdroA105093329	NleuA100590986	64CdroANW_011591367.1&NleuANC_019832.1
MleuA105552273	interacts with	PpanA100990907			CdroA_OafeA261-18b	1089	CdroA105089393	OafeA103196095	22CdroANW_011591192.1&OafeANW_006921649.1
MleuA105552273	interacts with	PmanA102919743			CdroA_OariA311-27b	2756	CdroA105093329	OariA101117097	56CdroANW_011591367.1&OariANC_019471.2
MleuA105552273	interacts with	PanuA101013083			CdroA_OcunA223-30b	1670	CdroA105089393	OcunA100356537	34CdroANW_011591192.1&OcunANC_013671.1
MleuA105552273	interacts with	PaleA102892896			CdroA_OcunA358-1b	793	CdroA105093329	OcunA100342094	16CdroANW_011591367.1&OcunANW_003159538.1
MleuA105552273	interacts with	OrosA101385030			CdroA_OgarA222-32b	1779	CdroA105089393	OgarA100947822	36CdroANW_011591192.1&OgarANW_003852398.1
MleuA105552273	interacts with	OpriA101528950			CdroA_OgarA333-27b	3267	CdroA105093329	OgarA100962841	66CdroANW_011591367.1&OgarANW_003852628.1
MleuA105552273	interacts with	OorcA101271851			CdroA_OorcA215-31b	1731	CdroA105089393	OorcA101271851	35CdroANW_011591192.1&OorcANW_004438462.1
MleuA105552273	interacts with	OgarA100947822			CdroA_OorcA326-24b	3171	CdroA105093329	OorcA101273949	64CdroANW_011591367.1&OorcANW_004438455.1
MleuA105552273	interacts with	OcunA100356537			CdroA_OpriA212-31b	1737	CdroA105089393	OpriA101528950	35CdroANW_011591192.1&OpriANW_004535463.1
MleuA105552273	interacts with	OafeA103196095			CdroA_OrosA287-32b	1787	CdroA105089393	OrosA101385030	36CdroANW_011591192.1&OrosANW_004450268.1
MleuA105552273	interacts with	NleuA100593582			CdroA_OrosA427-28b	3318	CdroA105093329	OrosA101376987	67CdroANW_011591367.1&OrosANW_004450317.1
MleuA105552273	interacts with	NgalA103731737			CdroA_PabeA204-30b	1658	CdroA105089393	PabeA100451945	34CdroANW_011591192.1&PabeANC_012596.1
MleuA105552273	interacts with	mputA_ENSMPUT00000013155			CdroA_PabeA310-26b	3201	CdroA105093329	PabeA100440539	65CdroANW_011591367.1&PabeANC_012610.1
MleuA105552273	interacts with	mpahA_MGP_PahariEiJ_T0032929			CdroA_PaleA225-29b	1636	CdroA105089393	PaleA102892896	33CdroANW_011591192.1&PaleANW_006431919.1
MleuA105552273	interacts with	MochA102001539			CdroA_PaleA331-14b	2033	CdroA105093329	PaleA102897565	41CdroANW_011591367.1&PaleANW_006430730.1
MleuA105552273	interacts with	MnemA105480836			CdroA_PanuA197-30b	1633	CdroA105089393	PanuA101013083	34CdroANW_011591192.1&PanuANC_018157.1
MleuA105552273	interacts with	MnatA107537861			CdroA_PanuA304-27b	3245	CdroA105093329	PanuA101016415	66CdroANW_011591367.1&PanuANC_018170.1
MleuA105552273	interacts with	MmusA237730			CdroA_PcoqA258-1b	250	CdroA105089393	PcoqA105819496	5CdroANW_011591192.1&PcoqANW_012150652.1
MleuA105552273	interacts with	MmurA105880138			CdroA_PcoqA379-26b	3219	CdroA105093329	PcoqA105820486	65CdroANW_011591367.1&PcoqANW_012151174.1
MleuA105552273	interacts with	MmulA703625			CdroA_PmanA290-3b	346	CdroA105089393	PmanA102919743	7CdroANW_011591192.1&PmanANW_006501050.1
MleuA105552273	interacts with	MmarA107147967			CdroA_PpanA197-30b	1661	CdroA105089393	PpanA100990907	34CdroANW_011591192.1&PpanANC_027873.1
MleuA105552273	interacts with	mimuA_rna64533			CdroA_PpanA309-28b	3366	CdroA105093329	PpanA100994919	68CdroANW_011591367.1&PpanANC_027887.1
MleuA105552273	interacts with	ictiA_ENSSTOT00000036263			CdroA_PparA218-31b	1704	CdroA105089393	PparA109267462	35CdroANW_011591192.1&PparANW_017619863.1
MleuA105552273	interacts with	cecaA_ENSCCAT00000049449			CdroA_PparA324-29b	2873	CdroA105093329	PparA109256603	58CdroANW_011591367.1&PparANW_017619988.1
MleuA105552273	interacts with	btauA_ENSBTAT00000006113			CdroA_PtigA245-8b	592	CdroA105089393	PtigA102955777	12CdroANW_011591192.1&PtigANW_006711788.1
MleuA105552273	interacts with	ajubA106969268			CdroA_PtigA369-1b	1540	CdroA105093329	PtigA102952456	31CdroANW_011591367.1&PtigANW_006711944.1
MleuA105542446	interacts with	VpacA102526085			CdroA_ptroA212-31b	1685	CdroA105089393	ptroA_ENSPTRT00000091437	35CdroANW_011591192.1&ptroA5
MleuA105542446	interacts with	UmarA103661089			CdroA_ptroA329-28b	3295	CdroA105093329	ptroA_ENSPTRT00000020349	68CdroANW_011591367.1&ptroA19
MleuA105542446	interacts with	TchiA102476102			CdroA_PvamA253-6b	496	CdroA105089393	PvamA105289881	10CdroANW_011591192.1&PvamANW_011888811.1
MleuA105542446	interacts with	SscrA100626002			CdroA_PvamA367-24b	2475	CdroA105093329	PvamA105300163	50CdroANW_011591367.1&PvamANW_011888984.1
MleuA105542446	interacts with	SbolA101036197			CdroA_rattA222-29b	1625	CdroA105089393	rattA_ENSRNOT00000020554	33CdroANW_011591192.1&rattA10
MleuA105542446	interacts with	RsinA109458061			CdroA_rattA341-9b	2249	CdroA105093329	rattA_ENSRNOT00000026021	47CdroANW_011591367.1&rattA1
MleuA105542446	interacts with	RbieA108539068			CdroA_RbieA307-15b	933	CdroA105089393	RbieA108513601	19CdroANW_011591192.1&RbieANW_016814045.1
MleuA105542446	interacts with	rattA_ENSRNOT00000026021			CdroA_RbieA470-27b	2670	CdroA105093329	RbieA108539068	54CdroANW_011591367.1&RbieANW_016808836.1
MleuA105542446	interacts with	PvamA105300163			CdroA_RsinA258-31b	1728	CdroA105089393	RsinA109451694	35CdroANW_011591192.1&RsinANW_017738933.1
MleuA105542446	interacts with	ptroA_ENSPTRT00000020349			CdroA_RsinA388-26b	3219	CdroA105093329	RsinA109458061	65CdroANW_011591367.1&RsinANW_017739251.1
MleuA105542446	interacts with	PtigA102952456			CdroA_SbolA236-32b	1772	CdroA105089393	SbolA101040282	36CdroANW_011591192.1&SbolANW_003943685.1
MleuA105542446	interacts with	PparA109256603			CdroA_SscrA214-29b	1541	CdroA105089393	SscrA100512568	32CdroANW_011591192.1&SscrANC_010458.3
MleuA105542446	interacts with	PpanA100994919			CdroA_TchiA293-16b	988	CdroA105089393	TchiA102473107	20CdroANW_011591192.1&TchiANW_006159712.1
MleuA105542446	interacts with	PcoqA105820486			CdroA_TchiA449-17b	985	CdroA105093329	TchiA102476102	20CdroANW_011591367.1&TchiANW_006159471.1
MleuA105542446	interacts with	PanuA101016415			CdroA_TmanA250-32b	1788	CdroA105089393	TmanA101359170	36CdroANW_011591192.1&TmanANW_004443947.1
MleuA105542446	interacts with	PaleA102897565			CdroA_TmanA363-25b	1287	CdroA105093329	TmanA101357166	26CdroANW_011591367.1&TmanANW_004444143.1
MleuA105542446	interacts with	PabeA100440539			CdroA_UmarA220-32b	1774	CdroA105089393	UmarA103664789	36CdroANW_011591192.1&UmarANW_007907126.1
MleuA105542446	interacts with	OrosA101376987			CdroA_UmarA329-27b	2730	CdroA105093329	UmarA103661089	55CdroANW_011591367.1&UmarANW_007907093.1
MleuA105542446	interacts with	OorcA101273949			CdroA_VpacA227-31b	1739	CdroA105089393	VpacA102538203	35CdroANW_011591192.1&VpacANW_005882716.1
MleuA105542446	interacts with	OgarA100962841			CdroA_VpacA343-26b	3170	CdroA105093329	VpacA102526085	64CdroANW_011591367.1&VpacANW_005882905.1
MleuA105542446	interacts with	OcunA100342094			cecaA_CferA234-1b	293	CferA102510115	cecaA_ENSCCAT00000005412	6CferANW_006210514.1&cecaAKV389732.1
MleuA105542446	interacts with	OariA101117097			cecaA_ChirA203-0b	431	ChirA102171062	cecaA_ENSCCAT00000049449	9ChirANC_030814.1&cecaAKV389512.1
MleuA105542446	interacts with	NleuA100590986			cecaA_ChirA492-4b	291	ChirA102185595	cecaA_ENSCCAT00000005412	6ChirANC_030825.1&cecaAKV389732.1
MleuA105542446	interacts with	NgalA103750749			cecaA_CjacA62-8b	518	CjacA100414467	cecaA_ENSCCAT00000049449	11CjacANC_013897.1&cecaAKV389512.1
MleuA105542446	interacts with	mpahA_MGP_PahariEiJ_T0015209			cecaA_CjacA623-13b	3773	CjacA100412824	cecaA_ENSCCAT00000005412	78CjacANC_013917.1&cecaAKV389732.1
MleuA105542446	interacts with	MnemA105495353			cecaA_ClanA74-8b	526	ClanA102022676	cecaA_ENSCCAT00000049449	11ClanANW_004955408.1&cecaAKV389512.1
MleuA105542446	interacts with	MnatA107534148			cecaA_ClupA107-2b	515	ClupA489134	cecaA_ENSCCAT00000049449	11ClupANC_006586.3&cecaAKV389512.1
MleuA105542446	interacts with	MmusA14113			cecaA_CporA509-8b	527	CporA100713850	cecaA_ENSCCAT00000049449	11CporANT_176402.1&cecaAKV389512.1
MleuA105542446	interacts with	MmurA105876783			cecaA_CsabA136-6b	392	CsabA103234689	cecaA_ENSCCAT00000005412	8CsabANC_023647.1&cecaAKV389732.1
MleuA105542446	interacts with	MmulA700286			cecaA_CsabA582-8b	515	CsabA103244941	cecaA_ENSCCAT00000049449	11CsabANC_023664.1&cecaAKV389512.1
MleuA105542446	interacts with	MmarA107151468			cecaA_CsimA308-2b	527	CsimA101394638	cecaA_ENSCCAT00000049449	11CsimANW_004454181.1&cecaAKV389512.1
MleuA105542446	interacts with	mimuA_rna63867			cecaA_CsimA694-4b	293	CsimA101391377	cecaA_ENSCCAT00000005412	6CsimANW_004454263.1&cecaAKV389732.1
MleuA105542446	interacts with	mberA_evm.model.scaffold351.15227			cecaA_CsyrA129-3b	290	CsyrA103257106	cecaA_ENSCCAT00000049449	6CsyrANW_007245638.1&cecaAKV389512.1
MleuA105542446	interacts with	ictiA_ENSSTOT00000037798			cecaA_DnovA571-7b	375	DnovA101421603	cecaA_ENSCCAT00000049449	8DnovANW_004482872.1&cecaAKV389512.1
MleuA105542446	interacts with	btauA_ENSBTAT00000003340			cecaA_EasiA371-2b	290	EasiA106837388	cecaA_ENSCCAT00000049449	6EasiANW_014638037.1&cecaAKV389512.1
MleuA105542446	interacts with	ajubA106979624			cecaA_EcabA426-2b	526	EcabA100147144	cecaA_ENSCCAT00000049449	11EcabANC_009157.2&cecaAKV389512.1
mimuA_rna63867	interacts with	rattA_ENSRNOT00000026021			cecaA_EeurA263-2b	290	EeurA103111581	cecaA_ENSCCAT00000049449	6EeurANW_006804056.1&cecaAKV389512.1
mimuA_rna63867	interacts with	ptroA_ENSPTRT00000020349			cecaA_EfusA362-2b	474	EfusA103291624	cecaA_ENSCCAT00000049449	10EfusANW_007370693.1&cecaAKV389512.1
mimuA_rna63867	interacts with	mpahA_MGP_PahariEiJ_T0015209			cecaA_EtelA474-12b	3428	EtelA101643422	cecaA_ENSCCAT00000005412	71EtelANW_004558746.1&cecaAKV389732.1
mimuA_rna63867	interacts with	modoA_rna42815			cecaA_FcatA14-2b	516	FcatA101085349	cecaA_ENSCCAT00000049449	11FcatANC_018723.2&cecaAKV389512.1
mimuA_rna64533	interacts with	rattA_ENSRNOT00000020554			cecaA_FdamA179-2b	522	FdamA104860995	cecaA_ENSCCAT00000049449	11FdamANW_011044628.1&cecaAKV389512.1
mimuA_rna64533	interacts with	ptroA_ENSPTRT00000091437			cecaA_GgorA186-8b	524	GgorA101133043	cecaA_ENSCCAT00000049449	11GgorANC_018429.2&cecaAKV389512.1
mimuA_rna64533	interacts with	mputA_ENSMPUT00000013155			cecaA_GgorA617-4b	291	GgorA101134346	cecaA_ENSCCAT00000005412	6GgorANC_018443.2&cecaAKV389732.1
mimuA_rna64533	interacts with	mpahA_MGP_PahariEiJ_T0032929			cecaA_HarmA88-3b	290	HarmA109379383	cecaA_ENSCCAT00000049449	6HarmANW_017731375.1&cecaAKV389512.1
MfasA101865163	interacts with	VpacA102526085			cecaA_HglaA47-2b	516	HglaA101711578	cecaA_ENSCCAT00000049449	11HglaANW_004624733.1&cecaAKV389512.1
MfasA101865163	interacts with	UmarA103661089			cecaA_ictiA193-3b	289	cecaA_ENSCCAT00000049449	ictiA_ENSSTOT00000036263	6cecaAKV389512.1&ictiAJH393432.1
MfasA101865163	interacts with	TmanA101357166			cecaA_JjacA381-2b	476	JjacA101610151	cecaA_ENSCCAT00000049449	10JjacANW_004504352.1&cecaAKV389512.1
MfasA101865163	interacts with	TchiA102476102			cecaA_LafrA38-8b	527	LafrA100654843	cecaA_ENSCCAT00000049449	11LafrANW_003573421.1&cecaAKV389512.1
MfasA101865163	interacts with	SbolA101036197			cecaA_LvexA81-3b	290	LvexA103077133	cecaA_ENSCCAT00000049449	6LvexANW_006772699.1&cecaAKV389512.1
MfasA101865163	interacts with	RsinA109458061			cecaA_MaurA276-7b	475	MaurA101827922	cecaA_ENSCCAT00000049449	10MaurANW_004801634.1&cecaAKV389512.1
MfasA101865163	interacts with	RbieA108539068			cecaA_MbraA388-8b	525	MbraA102263725	cecaA_ENSCCAT00000049449	11MbraANW_005362269.1&cecaAKV389512.1
MfasA101865163	interacts with	rattA_ENSRNOT00000026021			cecaA_MfasA225-8b	521	MfasA102122442	cecaA_ENSCCAT00000049449	11MfasANC_022277.1&cecaAKV389512.1
MfasA101865163	interacts with	PvamA105300163			cecaA_MfasA622-4b	294	MfasA101865163	cecaA_ENSCCAT00000005412	6MfasANC_022290.1&cecaAKV389732.1
MfasA101865163	interacts with	ptroA_ENSPTRT00000020349			cecaA_mimuA193-4b	335	cecaA_ENSCCAT00000049449	mimuA_rna64533	7cecaAKV389512.1&mimuANC_033682.1
MfasA101865163	interacts with	PtigA102952456			cecaA_MleuA46-7b	481	MleuA105552273	cecaA_ENSCCAT00000049449	10MleuANW_012099765.1&cecaAKV389512.1
MfasA101865163	interacts with	PparA109256603			cecaA_MmarA398-2b	527	MmarA107147967	cecaA_ENSCCAT00000049449	11MmarANW_015351241.1&cecaAKV389512.1
MfasA101865163	interacts with	PpanA100994919			cecaA_MmulA627-5b	338	MmulA700286	cecaA_ENSCCAT00000005412	7MmulANC_027911.1&cecaAKV389732.1
MfasA101865163	interacts with	PcoqA105820486			cecaA_MmurA644-3b	289	MmurA105880138	cecaA_ENSCCAT00000049449	6MmurANC_033682.1&cecaAKV389512.1
MfasA101865163	interacts with	PanuA101016415			cecaA_MmusA445-2b	516	MmusA237730	cecaA_ENSCCAT00000049449	11MmusANC_000077.6&cecaAKV389512.1
MfasA101865163	interacts with	PaleA102897565			cecaA_MnatA564-8b	527	MnatA107537861	cecaA_ENSCCAT00000049449	11MnatANW_015504570.1&cecaAKV389512.1
MfasA101865163	interacts with	PabeA100440539			cecaA_MnemA296-1b	288	MnemA105495353	cecaA_ENSCCAT00000005412	6MnemANW_012011689.1&cecaAKV389732.1
MfasA101865163	interacts with	OrosA101376987			cecaA_MochA166-2b	290	MochA102001539	cecaA_ENSCCAT00000049449	6MochANC_022014.1&cecaAKV389512.1
MfasA101865163	interacts with	OorcA101273949			cecaA_mpahA175-7b	476	cecaA_ENSCCAT00000049449	mpahA_MGP_PahariEiJ_T0032929	10cecaAKV389512.1&mpahA14
MfasA101865163	interacts with	OgarA100962841			cecaA_mputA198-8b	527	cecaA_ENSCCAT00000049449	mputA_ENSMPUT00000013155	11cecaAKV389512.1&mputAGL896898.1
MfasA101865163	interacts with	OcunA100342094			cecaA_NgalA170-3b	289	NgalA103731737	cecaA_ENSCCAT00000049449	6NgalANW_008335437.1&cecaAKV389512.1
MfasA101865163	interacts with	OariA101117097			cecaA_NleuA45-2b	520	NleuA100593582	cecaA_ENSCCAT00000049449	11NleuANC_019817.1&cecaAKV389512.1
MfasA101865163	interacts with	NleuA100590986			cecaA_NleuA519-5b	342	NleuA100590986	cecaA_ENSCCAT00000005412	7NleuANC_019832.1&cecaAKV389732.1
MfasA101865163	interacts with	NgalA103750749			cecaA_OafeA221-3b	289	OafeA103196095	cecaA_ENSCCAT00000049449	6OafeANW_006921649.1&cecaAKV389512.1
MfasA101865163	interacts with	mpahA_MGP_PahariEiJ_T0015209			cecaA_OcunA96-8b	524	OcunA100356537	cecaA_ENSCCAT00000049449	11OcunANC_013671.1&cecaAKV389512.1
MfasA101865163	interacts with	modoA_rna42815			cecaA_OgarA41-2b	527	OgarA100947822	cecaA_ENSCCAT00000049449	11OgarANW_003852398.1&cecaAKV389512.1
MfasA101865163	interacts with	MochA101990021			cecaA_OorcA275-7b	474	OorcA101271851	cecaA_ENSCCAT00000049449	10OorcANW_004438462.1&cecaAKV389512.1
MfasA101865163	interacts with	MnemA105495353			cecaA_OpriA362-2b	524	OpriA101528950	cecaA_ENSCCAT00000049449	11OpriANW_004535463.1&cecaAKV389512.1
MfasA101865163	interacts with	MnatA107534148			cecaA_OrosA16-2b	519	OrosA101385030	cecaA_ENSCCAT00000049449	11OrosANW_004450268.1&cecaAKV389512.1
MfasA101865163	interacts with	MmusA14113			cecaA_PabeA182-8b	523	PabeA100451945	cecaA_ENSCCAT00000049449	11PabeANC_012596.1&cecaAKV389512.1
MfasA101865163	interacts with	MmurA105876783			cecaA_PabeA603-6b	390	PabeA100440539	cecaA_ENSCCAT00000005412	8PabeANC_012610.1&cecaAKV389732.1
MfasA101865163	interacts with	MmulA700286			cecaA_PaleA84-8b	527	PaleA102892896	cecaA_ENSCCAT00000049449	11PaleANW_006431919.1&cecaAKV389512.1
MfasA101865163	interacts with	MmarA107151468			cecaA_PanuA613-6b	383	PanuA101016415	cecaA_ENSCCAT00000005412	8PanuANC_018170.1&cecaAKV389732.1
MfasA101865163	interacts with	MlucA102428087			cecaA_PmanA53-7b	476	PmanA102919743	cecaA_ENSCCAT00000049449	10PmanANW_006501050.1&cecaAKV389512.1
MfasA101865163	interacts with	MleuA105542446			cecaA_PpanA185-8b	521	PpanA100990907	cecaA_ENSCCAT00000049449	11PpanANC_027873.1&cecaAKV389512.1
MfasA101865163	interacts with	mimuA_rna63867			cecaA_PpanA613-5b	342	PpanA100994919	cecaA_ENSCCAT00000005412	7PpanANC_027887.1&cecaAKV389732.1
MfasA101865163	interacts with	mberA_evm.model.scaffold351.15227			cecaA_PparA193-7b	471	PparA109267462	cecaA_ENSCCAT00000049449	10PparANW_017619863.1&cecaAKV389512.1
MfasA101865163	interacts with	ictiA_ENSSTOT00000037798			cecaA_PtigA145-8b	527	PtigA102955777	cecaA_ENSCCAT00000049449	11PtigANW_006711788.1&cecaAKV389512.1
MfasA101865163	interacts with	cecaA_ENSCCAT00000005412			cecaA_ptroA176-9b	572	cecaA_ENSCCAT00000049449	ptroA_ENSPTRT00000091437	12cecaAKV389512.1&ptroA5
MfasA101865163	interacts with	btauA_ENSBTAT00000003340			cecaA_ptroA474-5b	340	cecaA_ENSCCAT00000005412	ptroA_ENSPTRT00000020349	7cecaAKV389732.1&ptroA19
MfasA101865163	interacts with	ajubA106979624			cecaA_PvamA141-2b	525	PvamA105289881	cecaA_ENSCCAT00000049449	11PvamANW_011888811.1&cecaAKV389512.1
MfasA102122442	interacts with	VpacA102538203			cecaA_PvitA250-10b	521	PvitA_17031	cecaA_ENSCCAT00000005412	11PvitAscf000085&cecaAKV389732.1
MfasA102122442	interacts with	UmarA103664789			cecaA_rattA177-8b	526	cecaA_ENSCCAT00000049449	rattA_ENSRNOT00000020554	11cecaAKV389512.1&rattA10
MfasA102122442	interacts with	TmanA101359170			cecaA_RbieA436-4b	291	RbieA108539068	cecaA_ENSCCAT00000005412	6RbieANW_016808836.1&cecaAKV389732.1
MfasA102122442	interacts with	TchiA102473107			cecaA_RbieA637-3b	289	RbieA108513601	cecaA_ENSCCAT00000049449	6RbieANW_016814045.1&cecaAKV389512.1
MfasA102122442	interacts with	SscrA100512568			cecaA_RsinA30-7b	476	RsinA109451694	cecaA_ENSCCAT00000049449	10RsinANW_017738933.1&cecaAKV389512.1
MfasA102122442	interacts with	SbolA101040282			cecaA_SbolA485-2b	289	SbolA101040282	cecaA_ENSCCAT00000049449	6SbolANW_003943685.1&cecaAKV389512.1
MfasA102122442	interacts with	RsinA109451694			cecaA_SbolA682-13b	3890	SbolA101036197	cecaA_ENSCCAT00000005412	80SbolANW_003943780.1&cecaAKV389732.1
MfasA102122442	interacts with	RbieA108513601			cecaA_SscrA319-2b	322	SscrA100626002	cecaA_ENSCCAT00000005412	8SscrANC_010448.3&cecaAKV389732.1
MfasA102122442	interacts with	rattA_ENSRNOT00000020554			cecaA_SscrA673-2b	467	SscrA100512568	cecaA_ENSCCAT00000049449	10SscrANC_010458.3&cecaAKV389512.1
MfasA102122442	interacts with	PvamA105289881			cecaA_TchiA19-4b	289	TchiA102476102	cecaA_ENSCCAT00000005412	6TchiANW_006159471.1&cecaAKV389732.1
MfasA102122442	interacts with	ptroA_ENSPTRT00000091437			cecaA_TchiA235-2b	289	TchiA102473107	cecaA_ENSCCAT00000049449	6TchiANW_006159712.1&cecaAKV389512.1
MfasA102122442	interacts with	PtigA102955777			cecaA_TmanA86-2b	527	TmanA101359170	cecaA_ENSCCAT00000049449	11TmanANW_004443947.1&cecaAKV389512.1
MfasA102122442	interacts with	PparA109267462			cecaA_UmarA292-2b	526	UmarA103664789	cecaA_ENSCCAT00000049449	11UmarANW_007907126.1&cecaAKV389512.1
MfasA102122442	interacts with	PpanA100990907			cecaA_VpacA77-2b	527	VpacA102538203	cecaA_ENSCCAT00000049449	11VpacANW_005882716.1&cecaAKV389512.1
MfasA102122442	interacts with	PmanA102919743			CferA_CgriA233-16b	894	CferA102510115	CgriA100765730	18CferANW_006210514.1&CgriANW_003614129.1
MfasA102122442	interacts with	PanuA101013083			CferA_ChirA223-17b	1684	CferA102510115	ChirA102185595	34CferANW_006210514.1&ChirANC_030825.1
MfasA102122442	interacts with	PaleA102892896			CferA_CjacA222-1b	286	CferA102510115	CjacA100412824	6CferANW_006210514.1&CjacANC_013917.1
MfasA102122442	interacts with	OrosA101385030			CferA_CjacA837-2b	293	CferA102506713	CjacA100414467	6CferANW_006212964.1&CjacANC_013897.1
MfasA102122442	interacts with	OpriA101528950			CferA_ClanA228-17b	995	CferA102510115	ClanA102022440	20CferANW_006210514.1&ClanANW_004955578.1
MfasA102122442	interacts with	OorcA101271851			CferA_ClanA852-2b	296	CferA102506713	ClanA102022676	6CferANW_006212964.1&ClanANW_004955408.1
MfasA102122442	interacts with	OgarA100947822			CferA_ClupA220-17b	1695	CferA102510115	ClupA476460	34CferANW_006210514.1&ClupANC_006583.3
MfasA102122442	interacts with	OcunA100356537			CferA_CporA236-17b	948	CferA102510115	CporA100722585	19CferANW_006210514.1&CporANT_176262.1
MfasA102122442	interacts with	OafeA103196095			CferA_CporA894-2b	298	CferA102506713	CporA100713850	6CferANW_006212964.1&CporANT_176402.1
MfasA102122442	interacts with	NleuA100593582			CferA_CsabA214-17b	1679	CferA102510115	CsabA103234689	34CferANW_006210514.1&CsabANC_023647.1
MfasA102122442	interacts with	NgalA103731737			CferA_CsabA830-2b	298	CferA102506713	CsabA103244941	6CferANW_006212964.1&CsabANC_023664.1
MfasA102122442	interacts with	mputA_ENSMPUT00000013155			CferA_CsimA228-17b	1692	CferA102510115	CsimA101391377	34CferANW_006210514.1&CsimANW_004454263.1
MfasA102122442	interacts with	mpahA_MGP_PahariEiJ_T0032929			CferA_CsimA879-2b	298	CferA102506713	CsimA101394638	6CferANW_006212964.1&CsimANW_004454181.1
MfasA102122442	interacts with	MochA102001539			CferA_CsyrA673-2b	299	CferA102506713	CsyrA103257106	6CferANW_006212964.1&CsyrANW_007245638.1
MfasA102122442	interacts with	MnemA105480836			CferA_DordA230-2b	743	CferA102510115	DordA106000912	15CferANW_006210514.1&DordANW_012267465.1
MfasA102122442	interacts with	MnatA107537861			CferA_EasiA250-17b	1640	CferA102510115	EasiA106843284	33CferANW_006210514.1&EasiANW_014638223.1
MfasA102122442	interacts with	MmusA237730			CferA_EasiA957-2b	296	CferA102506713	EasiA106837388	6CferANW_006212964.1&EasiANW_014638037.1
MfasA102122442	interacts with	MmurA105880138			CferA_EcabA217-16b	1590	CferA102510115	EcabA100064571	32CferANW_006210514.1&EcabANC_009153.2
MfasA102122442	interacts with	MmulA703625			CferA_EcabA837-2b	298	CferA102506713	EcabA100147144	6CferANW_006212964.1&EcabANC_009157.2
MfasA102122442	interacts with	MmarA107147967			CferA_EedwA226-16b	890	CferA102510115	EedwA102853164	18CferANW_006210514.1&EedwANW_006400052.1
MfasA102122442	interacts with	MleuA105552273			CferA_EfusA221-16b	1541	CferA102510115	EfusA103284318	31CferANW_006210514.1&EfusANW_007370661.1
MfasA102122442	interacts with	mimuA_rna64533			CferA_EfusA826-2b	297	CferA102506713	EfusA103291624	6CferANW_006212964.1&EfusANW_007370693.1
MfasA102122442	interacts with	ictiA_ENSSTOT00000036263			CferA_EprzA232-3b	646	CferA102510115	EprzA103558852	13CferANW_006210514.1&EprzANW_007674776.1
MfasA102122442	interacts with	cecaA_ENSCCAT00000049449			CferA_EtelA221-16b	1588	CferA102510115	EtelA101643422	32CferANW_006210514.1&EtelANW_004558746.1
MfasA102122442	interacts with	btauA_ENSBTAT00000006113			CferA_FcatA218-17b	1687	CferA102510115	FcatA101094807	34CferANW_006210514.1&FcatANC_018737.2
MfasA102122442	interacts with	ajubA106969268			CferA_FcatA818-2b	295	CferA102506713	FcatA101085349	6CferANW_006212964.1&FcatANC_018723.2
MdavA102773914	interacts with	VpacA102526085			CferA_FdamA231-17b	1640	CferA102510115	FdamA104855606	33CferANW_006210514.1&FdamANW_011047817.1
MdavA102773914	interacts with	UmarA103661089			CferA_FdamA853-2b	294	CferA102506713	FdamA104860995	6CferANW_006212964.1&FdamANW_011044628.1
MdavA102773914	interacts with	RsinA109458061			CferA_GgorA219-17b	1626	CferA102510115	GgorA101134346	33CferANW_006210514.1&GgorANC_018443.2
MdavA102773914	interacts with	RbieA108539068			CferA_GgorA841-2b	295	CferA102506713	GgorA101133043	6CferANW_006212964.1&GgorANC_018429.2
MdavA102773914	interacts with	rattA_ENSRNOT00000026021			CferA_GvarA210-17b	1687	CferA102510115	GvarA103598551	34CferANW_006210514.1&GvarANW_007726204.1
MdavA102773914	interacts with	PvamA105300163			CferA_HarmA222-17b	948	CferA102510115	HarmA109374850	19CferANW_006210514.1&HarmANW_017732217.1
MdavA102773914	interacts with	ptroA_ENSPTRT00000020349			CferA_HarmA854-2b	298	CferA102506713	HarmA109379383	6CferANW_006212964.1&HarmANW_017731375.1
MdavA102773914	interacts with	PtigA102952456			CferA_HglaA225-16b	943	CferA102510115	HglaA101716171	19CferANW_006210514.1&HglaANW_004624925.1
MdavA102773914	interacts with	PparA109256603			CferA_HglaA854-2b	293	CferA102506713	HglaA101711578	6CferANW_006212964.1&HglaANW_004624733.1
MdavA102773914	interacts with	PpanA100994919			CferA_ictiA213-15b	1479	CferA102510115	ictiA_ENSSTOT00000037798	30CferANW_006210514.1&ictiAJH393471.1
MdavA102773914	interacts with	PcoqA105820486			CferA_ictiA809-2b	296	CferA102506713	ictiA_ENSSTOT00000036263	6CferANW_006212964.1&ictiAJH393432.1
MdavA102773914	interacts with	PanuA101016415			CferA_JjacA236-15b	1388	CferA102510115	JjacA101616380	28CferANW_006210514.1&JjacANW_004504458.1
MdavA102773914	interacts with	PaleA102897565			CferA_LafrA231-16b	1536	CferA102510115	LafrA100672949	31CferANW_006210514.1&LafrANW_003573519.1
MdavA102773914	interacts with	PabeA100440539			CferA_LafrA871-2b	299	CferA102506713	LafrA100654843	6CferANW_006212964.1&LafrANW_003573421.1
MdavA102773914	interacts with	OrosA101376987			CferA_LvexA224-17b	947	CferA102510115	LvexA103086744	19CferANW_006210514.1&LvexANW_006786304.1
MdavA102773914	interacts with	OorcA101273949			CferA_LvexA868-2b	297	CferA102506713	LvexA103077133	6CferANW_006212964.1&LvexANW_006772699.1
MdavA102773914	interacts with	OgarA100962841			CferA_LwedA261-10b	1142	CferA102510115	LwedA102742215	23CferANW_006210514.1&LwedANW_006384689.1
MdavA102773914	interacts with	OcunA100342094			CferA_MaurA227-0b	747	CferA102510115	MaurA101837031	15CferANW_006210514.1&MaurANW_004801819.1
MdavA102773914	interacts with	OariA101117097			CferA_mberA213-16b	1594	CferA102510115	mberA_evm.model.scaffold351.15227	32CferANW_006210514.1&mberAscaffold351
MdavA102773914	interacts with	NleuA100590986			CferA_MbraA219-16b	1538	CferA102510115	MbraA102254785	31CferANW_006210514.1&MbraANW_005360548.1
MdavA102773914	interacts with	NgalA103750749			CferA_MbraA869-2b	295	CferA102506713	MbraA102263725	6CferANW_006212964.1&MbraANW_005362269.1
MdavA102773914	interacts with	mpahA_MGP_PahariEiJ_T0015209			CferA_MdavA222-7b	495	CferA102510115	MdavA102773914	10CferANW_006210514.1&MdavANW_006290668.1
MdavA102773914	interacts with	MnemA105495353			CferA_MfasA225-17b	1580	CferA102510115	MfasA101865163	32CferANW_006210514.1&MfasANC_022290.1
MdavA102773914	interacts with	MnatA107534148			CferA_MfasA834-2b	295	CferA102506713	MfasA102122442	6CferANW_006212964.1&MfasANC_022277.1
MdavA102773914	interacts with	MmusA14113			CferA_mimuA220-17b	1630	CferA102510115	mimuA_rna63867	34CferANW_006210514.1&mimuANC_033681.1
MdavA102773914	interacts with	MmurA105876783			CferA_mimuA858-2b	286	CferA102506713	mimuA_rna64533	6CferANW_006212964.1&mimuANC_033682.1
MdavA102773914	interacts with	MmulA700286			CferA_MleuA233-17b	995	CferA102510115	MleuA105542446	20CferANW_006210514.1&MleuANW_012098765.1
MdavA102773914	interacts with	MmarA107151468			CferA_MleuA904-2b	297	CferA102506713	MleuA105552273	6CferANW_006212964.1&MleuANW_012099765.1
MdavA102773914	interacts with	MlucA102428087			CferA_MlucA209-13b	1389	CferA102510115	MlucA102428087	28CferANW_006210514.1&MlucANW_005871233.1
MdavA102773914	interacts with	MleuA105542446			CferA_MmarA228-17b	1644	CferA102510115	MmarA107151468	33CferANW_006210514.1&MmarANW_015351255.1
MdavA102773914	interacts with	mimuA_rna63867			CferA_MmarA859-2b	298	CferA102506713	MmarA107147967	6CferANW_006212964.1&MmarANW_015351241.1
MdavA102773914	interacts with	MfasA101865163			CferA_MmulA223-17b	1677	CferA102510115	MmulA700286	34CferANW_006210514.1&MmulANC_027911.1
MdavA102773914	interacts with	mberA_evm.model.scaffold351.15227			CferA_MmurA225-17b	1691	CferA102510115	MmurA105876783	34CferANW_006210514.1&MmurANC_033681.1
MdavA102773914	interacts with	ictiA_ENSSTOT00000037798			CferA_MmurA869-2b	291	CferA102506713	MmurA105880138	6CferANW_006212964.1&MmurANC_033682.1
MdavA102773914	interacts with	btauA_ENSBTAT00000003340			CferA_MmusA225-16b	1573	CferA102510115	MmusA14113	32CferANW_006210514.1&MmusANC_000073.6
MdavA102773914	interacts with	ajubA106979624			CferA_MmusA854-2b	293	CferA102506713	MmusA237730	6CferANW_006212964.1&MmusANC_000077.6
MbraA102263725	interacts with	VpacA102538203			CferA_MnatA234-17b	1639	CferA102510115	MnatA107534148	33CferANW_006210514.1&MnatANW_015504452.1
MbraA102263725	interacts with	UmarA103664789			CferA_MnemA222-17b	1633	CferA102510115	MnemA105495353	33CferANW_006210514.1&MnemANW_012011689.1
MbraA102263725	interacts with	TmanA101359170			CferA_MochA230-2b	896	CferA102510115	MochA101990021	18CferANW_006210514.1&MochANW_004949201.1
MbraA102263725	interacts with	TchiA102473107			CferA_MochA858-2b	299	CferA102506713	MochA102001539	6CferANW_006212964.1&MochANC_022014.1
MbraA102263725	interacts with	SscrA100512568			CferA_modoA219-2b	738	CferA102510115	modoA_rna42815	15CferANW_006210514.1&modoANC_008804.1
MbraA102263725	interacts with	SbolA101040282			CferA_mpahA217-16b	1441	CferA102510115	mpahA_MGP_PahariEiJ_T0015209	30CferANW_006210514.1&mpahA1
MbraA102263725	interacts with	RsinA109451694			CferA_mputA833-2b	297	CferA102506713	mputA_ENSMPUT00000013155	6CferANW_006212964.1&mputAGL896898.1
MbraA102263725	interacts with	RbieA108513601			CferA_NgalA238-17b	1590	CferA102510115	NgalA103750749	32CferANW_006210514.1&NgalANW_008355971.1
MbraA102263725	interacts with	rattA_ENSRNOT00000020554			CferA_NgalA919-2b	298	CferA102506713	NgalA103731737	6CferANW_006212964.1&NgalANW_008335437.1
MbraA102263725	interacts with	PvamA105289881			CferA_NleuA221-16b	1585	CferA102510115	NleuA100590986	32CferANW_006210514.1&NleuANC_019832.1
MbraA102263725	interacts with	ptroA_ENSPTRT00000091437			CferA_NleuA840-2b	298	CferA102506713	NleuA100593582	6CferANW_006212964.1&NleuANC_019817.1
MbraA102263725	interacts with	PtigA102955777			CferA_OafeA863-2b	298	CferA102506713	OafeA103196095	6CferANW_006212964.1&OafeANW_006921649.1
MbraA102263725	interacts with	PparA109267462			CferA_OariA219-17b	1686	CferA102510115	OariA101117097	34CferANW_006210514.1&OariANC_019471.2
MbraA102263725	interacts with	PpanA100990907			CferA_OcunA205-14b	797	CferA102510115	OcunA100342094	16CferANW_006210514.1&OcunANW_003159538.1
MbraA102263725	interacts with	PmanA102919743			CferA_OgarA237-17b	1638	CferA102510115	OgarA100962841	33CferANW_006210514.1&OgarANW_003852628.1
MbraA102263725	interacts with	PanuA101013083			CferA_OgarA873-2b	299	CferA102506713	OgarA100947822	6CferANW_006212964.1&OgarANW_003852398.1
MbraA102263725	interacts with	PaleA102892896			CferA_OorcA218-17b	1539	CferA102510115	OorcA101273949	31CferANW_006210514.1&OorcANW_004438455.1
MbraA102263725	interacts with	OrosA101385030			CferA_OorcA823-2b	298	CferA102506713	OorcA101271851	6CferANW_006212964.1&OorcANW_004438462.1
MbraA102263725	interacts with	OpriA101528950			CferA_OpriA838-2b	299	CferA102506713	OpriA101528950	6CferANW_006212964.1&OpriANW_004535463.1
MbraA102263725	interacts with	OorcA101271851			CferA_OrosA233-17b	1745	CferA102510115	OrosA101376987	35CferANW_006210514.1&OrosANW_004450317.1
MbraA102263725	interacts with	OgarA100947822			CferA_OrosA871-2b	298	CferA102506713	OrosA101385030	6CferANW_006212964.1&OrosANW_004450268.1
MbraA102263725	interacts with	OcunA100356537			CferA_PabeA221-16b	1519	CferA102510115	PabeA100440539	31CferANW_006210514.1&PabeANC_012610.1
MbraA102263725	interacts with	OafeA103196095			CferA_PabeA840-2b	294	CferA102506713	PabeA100451945	6CferANW_006212964.1&PabeANC_012596.1
MbraA102263725	interacts with	NleuA100593582			CferA_PaleA226-17b	1591	CferA102510115	PaleA102897565	32CferANW_006210514.1&PaleANW_006430730.1
MbraA102263725	interacts with	NgalA103731737			CferA_PaleA847-2b	299	CferA102506713	PaleA102892896	6CferANW_006212964.1&PaleANW_006431919.1
MbraA102263725	interacts with	mputA_ENSMPUT00000013155			CferA_PanuA221-16b	1621	CferA102510115	PanuA101016415	33CferANW_006210514.1&PanuANC_018170.1
MbraA102263725	interacts with	mpahA_MGP_PahariEiJ_T0032929			CferA_PcoqA237-18b	1744	CferA102510115	PcoqA105820486	35CferANW_006210514.1&PcoqANW_012151174.1
MbraA102263725	interacts with	MochA102001539			CferA_PcoqA889-1b	250	CferA102506713	PcoqA105819496	5CferANW_006212964.1&PcoqANW_012150652.1
MbraA102263725	interacts with	MnemA105480836			CferA_PmanA920-2b	298	CferA102506713	PmanA102919743	6CferANW_006212964.1&PmanANW_006501050.1
MbraA102263725	interacts with	MnatA107537861			CferA_PpanA225-17b	1687	CferA102510115	PpanA100994919	34CferANW_006210514.1&PpanANC_027887.1
MbraA102263725	interacts with	MmusA237730			CferA_PpanA837-2b	296	CferA102506713	PpanA100990907	6CferANW_006212964.1&PpanANC_027873.1
MbraA102263725	interacts with	MmurA105880138			CferA_PparA221-17b	1691	CferA102510115	PparA109256603	34CferANW_006210514.1&PparANW_017619988.1
MbraA102263725	interacts with	MmulA703625			CferA_PtigA229-17b	945	CferA102510115	PtigA102952456	19CferANW_006210514.1&PtigANW_006711944.1
MbraA102263725	interacts with	MmarA107147967			CferA_PtigA878-2b	297	CferA102506713	PtigA102955777	6CferANW_006212964.1&PtigANW_006711788.1
MbraA102263725	interacts with	MleuA105552273			CferA_ptroA229-17b	1651	CferA102510115	ptroA_ENSPTRT00000020349	34CferANW_006210514.1&ptroA19
MbraA102263725	interacts with	mimuA_rna64533			CferA_ptroA866-2b	292	CferA102506713	ptroA_ENSPTRT00000091437	6CferANW_006212964.1&ptroA5
MbraA102263725	interacts with	MfasA102122442			CferA_PvamA233-16b	1489	CferA102510115	PvamA105300163	30CferANW_006210514.1&PvamANW_011888984.1
MbraA102263725	interacts with	ictiA_ENSSTOT00000036263			CferA_PvamA865-2b	297	CferA102506713	PvamA105289881	6CferANW_006212964.1&PvamANW_011888811.1
MbraA102263725	interacts with	cecaA_ENSCCAT00000049449			CferA_rattA228-16b	914	CferA102510115	rattA_ENSRNOT00000026021	19CferANW_006210514.1&rattA1
MbraA102263725	interacts with	btauA_ENSBTAT00000006113			CferA_rattA856-2b	299	CferA102506713	rattA_ENSRNOT00000020554	6CferANW_006212964.1&rattA10
MbraA102263725	interacts with	ajubA106969268			CferA_RbieA244-17b	1627	CferA102510115	RbieA108539068	33CferANW_006210514.1&RbieANW_016808836.1
MbraA102254785	interacts with	VpacA102526085			CferA_RbieA888-2b	295	CferA102506713	RbieA108513601	6CferANW_006212964.1&RbieANW_016814045.1
MbraA102254785	interacts with	UmarA103661089			CferA_RsinA232-17b	1641	CferA102510115	RsinA109458061	33CferANW_006210514.1&RsinANW_017739251.1
MbraA102254785	interacts with	TmanA101357166			CferA_SbolA227-1b	295	CferA102510115	SbolA101036197	6CferANW_006210514.1&SbolANW_003943780.1
MbraA102254785	interacts with	TchiA102476102			CferA_SbolA871-2b	296	CferA102506713	SbolA101040282	6CferANW_006212964.1&SbolANW_003943685.1
MbraA102254785	interacts with	RsinA109458061			CferA_SscrA222-13b	781	CferA102510115	SscrA100626002	16CferANW_006210514.1&SscrANC_010448.3
MbraA102254785	interacts with	RbieA108539068			CferA_TchiA239-2b	987	CferA102510115	TchiA102476102	20CferANW_006210514.1&TchiANW_006159471.1
MbraA102254785	interacts with	rattA_ENSRNOT00000026021			CferA_TchiA889-2b	297	CferA102506713	TchiA102473107	6CferANW_006212964.1&TchiANW_006159712.1
MbraA102254785	interacts with	PvamA105300163			CferA_TmanA222-0b	741	CferA102510115	TmanA101357166	15CferANW_006210514.1&TmanANW_004444143.1
MbraA102254785	interacts with	ptroA_ENSPTRT00000020349			CferA_TmanA859-2b	299	CferA102506713	TmanA101359170	6CferANW_006212964.1&TmanANW_004443947.1
MbraA102254785	interacts with	PtigA102952456			CferA_UmarA224-17b	1640	CferA102510115	UmarA103661089	33CferANW_006210514.1&UmarANW_007907093.1
MbraA102254785	interacts with	PparA109256603			CferA_UmarA837-2b	298	CferA102506713	UmarA103664789	6CferANW_006212964.1&UmarANW_007907126.1
MbraA102254785	interacts with	PpanA100994919			CferA_VpacA217-17b	1644	CferA102510115	VpacA102526085	33CferANW_006210514.1&VpacANW_005882905.1
MbraA102254785	interacts with	PcoqA105820486			CferA_VpacA828-2b	299	CferA102506713	VpacA102538203	6CferANW_006212964.1&VpacANW_005882716.1
MbraA102254785	interacts with	PanuA101016415			CgriA_ChirA483-1b	1287	CgriA100765730	ChirA102185595	26CgriANW_003614129.1&ChirANC_030825.1
MbraA102254785	interacts with	PaleA102897565			CgriA_ClanA61-4b	297	CgriA100767429	ClanA102022676	6CgriANW_003613626.1&ClanANW_004955408.1
MbraA102254785	interacts with	PabeA100440539			CgriA_ClanA465-1b	1341	CgriA100765730	ClanA102022440	27CgriANW_003614129.1&ClanANW_004955578.1
MbraA102254785	interacts with	OrosA101376987			CgriA_ClupA55-4b	290	CgriA100767429	ClupA489134	6CgriANW_003613626.1&ClupANC_006586.3
MbraA102254785	interacts with	OorcA101273949			CgriA_ClupA449-1b	1231	CgriA100765730	ClupA476460	25CgriANW_003614129.1&ClupANC_006583.3
MbraA102254785	interacts with	OgarA100962841			CgriA_CporA71-4b	298	CgriA100767429	CporA100713850	6CgriANW_003613626.1&CporANT_176402.1
MbraA102254785	interacts with	OcunA100342094			CgriA_CporA487-1b	1385	CgriA100765730	CporA100722585	28CgriANW_003614129.1&CporANT_176262.1
MbraA102254785	interacts with	OariA101117097			CgriA_CsabA57-4b	295	CgriA100767429	CsabA103244941	6CgriANW_003613626.1&CsabANC_023664.1
MbraA102254785	interacts with	NleuA100590986			CgriA_CsabA468-1b	1236	CgriA100765730	CsabA103234689	25CgriANW_003614129.1&CsabANC_023647.1
MbraA102254785	interacts with	NgalA103750749			CgriA_CsimA58-4b	295	CgriA100767429	CsimA101394638	6CgriANW_003613626.1&CsimANW_004454181.1
MbraA102254785	interacts with	mpahA_MGP_PahariEiJ_T0015209			CgriA_CsimA475-1b	1334	CgriA100765730	CsimA101391377	27CgriANW_003614129.1&CsimANW_004454263.1
MbraA102254785	interacts with	modoA_rna42815			CgriA_DordA468-1b	274	CgriA100765730	DordA106000912	6CgriANW_003614129.1&DordANW_012267465.1
MbraA102254785	interacts with	MochA101990021			CgriA_EasiA76-4b	296	CgriA100767429	EasiA106837388	6CgriANW_003613626.1&EasiANW_014638037.1
MbraA102254785	interacts with	MnemA105495353			CgriA_EasiA494-1b	1437	CgriA100765730	EasiA106843284	29CgriANW_003614129.1&EasiANW_014638223.1
MbraA102254785	interacts with	MnatA107534148			CgriA_EcabA54-4b	296	CgriA100767429	EcabA100147144	6CgriANW_003613626.1&EcabANC_009157.2
MbraA102254785	interacts with	MmusA14113			CgriA_EcabA467-1b	1236	CgriA100765730	EcabA100064571	25CgriANW_003614129.1&EcabANC_009153.2
MbraA102254785	interacts with	MmurA105876783			CgriA_EedwA454-1b	1281	CgriA100765730	EedwA102853164	26CgriANW_003614129.1&EedwANW_006400052.1
MbraA102254785	interacts with	MmulA700286			CgriA_EeurA84-4b	298	CgriA100767429	EeurA103111581	6CgriANW_003613626.1&EeurANW_006804056.1
MbraA102254785	interacts with	MmarA107151468			CgriA_EfusA64-4b	295	CgriA100767429	EfusA103291624	6CgriANW_003613626.1&EfusANW_007370693.1
MbraA102254785	interacts with	MlucA102428087			CgriA_EfusA457-1b	1287	CgriA100765730	EfusA103284318	26CgriANW_003614129.1&EfusANW_007370661.1
MbraA102254785	interacts with	MleuA105542446			CgriA_EtelA451-1b	1286	CgriA100765730	EtelA101643422	26CgriANW_003614129.1&EtelANW_004558746.1
MbraA102254785	interacts with	mimuA_rna63867			CgriA_FcatA54-4b	292	CgriA100767429	FcatA101085349	6CgriANW_003613626.1&FcatANC_018723.2
MbraA102254785	interacts with	MfasA101865163			CgriA_FcatA456-1b	1322	CgriA100765730	FcatA101094807	27CgriANW_003614129.1&FcatANC_018737.2
MbraA102254785	interacts with	MdavA102773914			CgriA_FdamA62-4b	292	CgriA100767429	FdamA104860995	6CgriANW_003613626.1&FdamANW_011044628.1
MbraA102254785	interacts with	mberA_evm.model.scaffold351.15227			CgriA_FdamA462-1b	1336	CgriA100765730	FdamA104855606	27CgriANW_003614129.1&FdamANW_011047817.1
MbraA102254785	interacts with	ictiA_ENSSTOT00000037798			CgriA_GgorA59-4b	297	CgriA100767429	GgorA101133043	6CgriANW_003613626.1&GgorANC_018429.2
MbraA102254785	interacts with	btauA_ENSBTAT00000003340			CgriA_GgorA466-1b	1236	CgriA100765730	GgorA101134346	25CgriANW_003614129.1&GgorANC_018443.2
MbraA102254785	interacts with	ajubA106979624			CgriA_GvarA367-1b	740	CgriA100765730	GvarA103598551	15CgriANW_003614129.1&GvarANW_007726204.1
mberA_evm.model.scaffold351.15227	interacts with	rattA_ENSRNOT00000026021			CgriA_HarmA70-4b	298	CgriA100767429	HarmA109379383	6CgriANW_003613626.1&HarmANW_017731375.1
[truncated: 4,082 more rows]
