# Supplementary material for: Fibrillarin evolution through the Tree of Life: Comparative genomics and microsynteny network analyses provide new insights into the evolutionary history of Fibrillarin
Source: PLoS Comput Biol. 2020 Oct 19;16(10):e1008318. doi: 10.1371/journal.pcbi.1008318 (PMC7608942; doi:10.1371/journal.pcbi.1008318)
Supplement: S19 Table — (XLSX) [file pcbi.1008318.s035.xlsx]

## Sheet: S19 Table
S19 Table. Animal Microsynteny communities found at k-clique=3 by Cfinder.
Communities:	Fish Cluster	Reptilia Cluster	Mammal Cluster A (FIB)	Mammal Cluster B (FIB-like)
Number of nodes:	20	5	85	79
Number of edges:	60	10	3499	2874
	aocA_AMPOCE_00002282-RA	acarA_ENSACAT00000016845	ajubA106979624	ajubA106969268
	betA_BSP_11432	gekA_rna22429	AmelA100469438	AmelA100480588
	cargA_CF_GLEAN_10004946	proA_rna9616	AnanA105723377	AnanA105723135
	cyseA_rna27071	PvitA_05043	BacuA103006881	BacuA103018175
	esoxA_rna15635	pytA_rna14406	BbisA104995350	BbisA105005410
	latiA_ENSLACT00000016639		BbubA102394736	BbubA102412837
	mzebA_rna20166		BindA109572467	BindA109562284
	nofuA_rna10700		BmutA102266140	BmutA102271463
	olatA_ENSORLT00000004235		btauA_ENSBTAT00000003340	btauA_ENSBTAT00000006113
	onilA_ENSONIT00000010137		CangA105519170	CangA105515819
	onkiA_rna24445		CasiA102821088	CasiA102826383
	onkiA_rna2653		CatyA105597964	CatyA105581621
	ontsA_rna30941		CbacA105062848	CbacA105082631
	ontsA_rna5628		CdroA105093329	CdroA105089393
	ontsA_rna79101		cecaA_ENSCCAT00000005412	cecaA_ENSCCAT00000049449
	pretA_rna34304		CferA102510115	CferA102506713
	salpA_rna11254		CgriA100765730	ChirA102171062
	salpA_rna11282		ChirA102185595	CjacA100414467
	tnigA_ENSTNIT00000014819		CjacA100412824	ClanA102022676
	trubA_ENSTRUT00000010529		ClanA102022440	ClupA489134
			ClupA476460	CporA100713850
			CporA100722585	CsabA103244941
			CsabA103234689	CsimA101394638
			CsimA101391377	CsyrA103257106
			DordA106000912	DnovA101421603
			EasiA106843284	EasiA106837388
			EcabA100064571	EcabA100147144
			EedwA102853164	EeurA103111581
			EfusA103284318	EfusA103291624
			EprzA103558852	FcatA101085349
			EtelA101643422	FdamA104860995
			FcatA101094807	GgorA101133043
			FdamA104855606	HarmA109379383
			GgorA101134346	HglaA101711578
			GvarA103598551	HsapA_ENST00000338333.4
			HarmA109374850	ictiA_ENSSTOT00000036263
			HglaA101716171	JjacA101610151
			HsapA_ENST00000221801.7	LafrA100654843
			ictiA_ENSSTOT00000037798	LvexA103077133
			JjacA101616380	MaurA101827922
			LafrA100672949	MbraA102263725
			LvexA103086744	MfasA102122442
			LwedA102742215	mimuA_rna64533
			MaurA101837031	MleuA105552273
			mberA_evm.model.scaffold351.15227	MmarA107147967
			MbraA102254785	MmulA703625
			MdavA102773914	MmurA105880138
			MfasA101865163	MmusA237730
			mimuA_rna63867	MnatA107537861
			MleuA105542446	MnemA105480836
			MlucA102428087	MochA102001539
			MmarA107151468	mpahA_MGP_PahariEiJ_T0032929
			MmulA700286	mputA_ENSMPUT00000013155
			MmurA105876783	NgalA103731737
			MmusA14113	NleuA100593582
			MnatA107534148	OafeA103196095
			MnemA105495353	OcunA100356537
			MochA101990021	OgarA100947822
			modoA_rna42815	OorcA101271851
			mpahA_MGP_PahariEiJ_T0015209	OpriA101528950
			NgalA103750749	OrosA101385030
			NleuA100590986	PaleA102892896
			OariA101117097	PanuA101013083
			OcunA100342094	PcoqA105819496
			OgarA100962841	PmanA102919743
			OorcA101273949	PpanA100990907
			OrosA101376987	PparA109267462
			PabeA100440539	PtigA102955777
			PaleA102897565	ptroA_ENSPTRT00000091437
			PanuA101016415	PvamA105289881
			PcoqA105820486	rattA_ENSRNOT00000020554
			PpanA100994919	RbieA108513601
			PparA109256603	RsinA109451694
			PtigA102952456	SbolA101040282
			ptroA_ENSPTRT00000020349	SscrA100512568
			PvamA105300163	TchiA102473107
			rattA_ENSRNOT00000026021	TmanA101359170
			RbieA108539068	UmarA103664789
			RsinA109458061	VpacA102538203
			SbolA101036197
			SscrA100626002
			TchiA102476102
			TmanA101357166
			UmarA103661089
			VpacA102526085
